# Supplementary material for: Secreted Amyloid Precursor Protein Alpha, a Neuroprotective Protein in the Brain Has Widespread Effects on the Transcriptome and Proteome of Human Inducible Pluripotent Stem Cell-Derived Glutamatergic Neurons Related to Memory Mechanisms
Source: Front Neurosci. 2022 May 26;16:858524. doi: 10.3389/fnins.2022.858524 (PMC9179159; doi:10.3389/fnins.2022.858524)
Supplement: Supplementary Table 1 — RNA sequencing data of differentially expressed transcripts at 30 min and 2 h. [file Table_1.XLSX]

## Sheet: 30min_RNAseq
Differentially expressed transcripts 30 min - RNAseq data
Ensembl Gene ID	logFC	P.value	Adj.P.value	Gene Symbol	Gene Symbol and Synonyms	Ensembl Biotype	GO ID
ENSG00000253190	-0.99068	8.06e-06	0.0130634	-	-	lncRNA	-
ENSG00000280798	-0.712108	3.14e-05	0.0203758	-	-	lncRNA	-
ENSG00000259932	-0.928679	6.03e-05	0.0275156	-	-	lncRNA	-
ENSG00000260035	-0.835138	7.11e-05	0.0289396	-	-	lncRNA	-
ENSG00000261534	-0.735957	0.000660275	0.0738107	-	-	lncRNA	-
ENSG00000268583	-1.42342	0.000700682	0.0739178	-	-	lncRNA	-
ENSG00000286606	-2.34319	0.000867642	0.0788711	-	-	lncRNA	-
ENSG00000277200	-0.634365	0.000941087	0.0820076	-	-	lncRNA	-
ENSG00000288075	-0.697271	0.00113622	0.0899803	-	-	lncRNA	-
ENSG00000227432	-1.24622	0.00139748	0.099005	-	-	lncRNA	-
ENSG00000261578	-0.942326	0.00152393	0.104071	-	-	lncRNA	-
ENSG00000254682	-0.601379	0.00154918	0.10483	-	-	lncRNA	-
ENSG00000273338	1.66	0.00158877	0.10483	-	-	lncRNA	-
ENSG00000256712	2.17062	0.00160383	0.105476	-	-	lncRNA	-
ENSG00000261654	-1.4555	0.00170979	0.107483	-	-	lncRNA	-
ENSG00000284735	-0.702051	0.00176491	0.108741	-	-	lncRNA	-
ENSG00000261096	-1.17819	0.00180372	0.109571	-	-	lncRNA	-
ENSG00000273002	1.34991	0.00179889	0.109571	-	-	lncRNA	-
ENSG00000287007	2.03142	0.00242202	0.124529	-	-	lncRNA	-
ENSG00000235848	-1.71224	0.00260913	0.128339	-	-	lncRNA	-
ENSG00000253507	2.17986	0.00271115	0.129271	-	-	lncRNA	-
ENSG00000285873	-1.29137	0.00298888	0.134728	-	-	lncRNA	-
ENSG00000226029	-0.717841	0.00306216	0.136007	-	-	lncRNA	-
ENSG00000274021	0.821535	0.00305645	0.136007	-	-	lncRNA	-
ENSG00000270060	0.770042	0.00314309	0.13742	-	-	lncRNA	-
ENSG00000270894	-1.65502	0.00320612	0.139213	-	-	lncRNA	-
ENSG00000287717	1.73703	0.00328294	0.14069	-	-	lncRNA	-
ENSG00000281332	-1.28942	0.00382802	0.148866	-	-	lncRNA	-
ENSG00000261799	-0.843293	0.00412514	0.154845	-	-	lncRNA	-
ENSG00000262766	0.920776	0.00410506	0.154845	-	-	lncRNA	-
ENSG00000272895	-2.15169	0.00416271	0.154845	-	-	lncRNA	-
ENSG00000287966	0.625996	0.00411319	0.154845	-	-	lncRNA	-
ENSG00000287310	-2.40076	0.00424923	0.154959	-	-	lncRNA	-
ENSG00000258670	-1.58535	0.00528093	0.16986	-	-	lncRNA	-
ENSG00000277218	-1.7141	0.00534421	0.170738	-	-	lncRNA	-
ENSG00000287879	-1.1121	0.00546994	0.172307	-	-	lncRNA	-
ENSG00000206344	-0.777458	0.00566782	0.174565	-	-	lncRNA	-
ENSG00000278743	0.860086	0.00590128	0.178594	-	-	lncRNA	-
ENSG00000282917	-1.74865	0.00626065	0.183938	-	-	lncRNA	-
ENSG00000285813	-0.629192	0.00637372	0.184879	-	-	lncRNA	-
ENSG00000243620	-0.720613	0.00641651	0.185316	-	-	lncRNA	-
ENSG00000286703	1.25689	0.00654246	0.186812	-	-	lncRNA	-
ENSG00000286491	1.06868	0.00660534	0.187344	-	-	lncRNA	-
ENSG00000230550	-1.44129	0.00676764	0.188769	-	-	lncRNA	-
ENSG00000267672	-2.73442	0.00730014	0.194806	-	-	lncRNA	-
ENSG00000259940	-1.41453	0.00754882	0.198096	-	-	lncRNA	-
ENSG00000254162	-0.694336	0.00764527	0.199179	-	-	lncRNA	-
ENSG00000287584	0.875893	0.00804076	0.203605	-	-	lncRNA	-
ENSG00000264026	1.38135	0.00806693	0.203665	-	-	lncRNA	-
ENSG00000286115	0.904949	0.00829288	0.206676	-	-	lncRNA	-
ENSG00000237399	0.643	0.0083116	0.206938	-	-	lncRNA	-
ENSG00000258343	1.35638	0.00831983	0.206939	-	-	lncRNA	-
ENSG00000230322	-1.39039	0.00841167	0.207973	-	-	lncRNA	-
ENSG00000236676	-1.74346	0.00843785	0.208032	-	-	lncRNA	-
ENSG00000267838	-0.807078	0.00884041	0.213581	-	-	lncRNA	-
ENSG00000235772	0.754205	0.00898044	0.215522	-	-	lncRNA	-
ENSG00000229498	-1.5891	0.00913981	0.216266	-	-	lncRNA	-
ENSG00000240240	0.647992	0.00936902	0.217769	-	-	lncRNA	-
ENSG00000283380	-1.32982	0.00955956	0.219053	-	-	lncRNA	-
ENSG00000251600	0.649583	0.00975097	0.221027	-	-	lncRNA	-
ENSG00000249116	-1.21052	0.00997786	0.223137	-	-	lncRNA	-
ENSG00000258952	1.17616	0.0103027	0.227307	-	-	lncRNA	-
ENSG00000237054	0.89792	0.0103854	0.227684	-	-	lncRNA	-
ENSG00000248858	-0.846714	0.0107634	0.232611	-	-	lncRNA	-
ENSG00000272516	-1.54848	0.0112917	0.23544	-	-	lncRNA	-
ENSG00000267521	-1.87307	0.0116021	0.237814	-	-	lncRNA	-
ENSG00000287862	1.4162	0.0116032	0.237814	-	-	lncRNA	-
ENSG00000286686	-1.20767	0.011671	0.238044	-	-	lncRNA	-
ENSG00000237637	-0.886052	0.0118808	0.239657	-	-	lncRNA	-
ENSG00000264513	1.59794	0.0119246	0.239657	-	-	lncRNA	-
ENSG00000285210	0.798666	0.0118431	0.239657	-	-	lncRNA	-
ENSG00000287419	-0.820862	0.0119633	0.239919	-	-	lncRNA	-
ENSG00000263280	1.36991	0.0121343	0.241521	-	-	lncRNA	-
ENSG00000239677	1.45104	0.0122389	0.242164	-	-	lncRNA	-
ENSG00000228288	-1.00259	0.0122981	0.242612	-	-	lncRNA	-
ENSG00000253921	-1.03569	0.0123536	0.242947	-	-	lncRNA	-
ENSG00000157306	-0.877859	0.0124983	0.243707	-	-	lncRNA	-
ENSG00000260316	1.45025	0.0124756	0.243707	-	-	lncRNA	-
ENSG00000246130	2.42703	0.012695	0.246025	-	-	lncRNA	-
ENSG00000268027	-2.33195	0.0131553	0.248371	-	-	lncRNA	-
ENSG00000287154	2.38678	0.013255	0.249229	-	-	lncRNA	-
ENSG00000226519	1.02592	0.0136607	0.251819	-	-	lncRNA	-
ENSG00000288584	1.42056	0.0137005	0.251991	-	-	lncRNA	-
ENSG00000260473	-0.806104	0.0138982	0.25247	-	-	lncRNA	-
ENSG00000258904	-1.55754	0.0146337	0.257885	-	-	lncRNA	-
ENSG00000236939	0.926687	0.0147947	0.259097	-	-	lncRNA	-
ENSG00000266290	1.0149	0.0149725	0.260383	-	-	lncRNA	-
ENSG00000283635	1.4144	0.0156585	0.263459	-	-	lncRNA	-
ENSG00000226053	-1.06569	0.015909	0.26546	-	-	lncRNA	-
ENSG00000259251	2.30797	0.0160054	0.26546	-	-	lncRNA	-
ENSG00000264635	2.19284	0.0161153	0.265893	-	-	lncRNA	-
ENSG00000269873	-1.3744	0.0168257	0.267836	-	-	lncRNA	-
ENSG00000245017	1.11682	0.0168619	0.267998	-	-	lncRNA	-
ENSG00000285692	-2.83753	0.016924	0.268142	-	-	lncRNA	-
ENSG00000224808	-1.07407	0.0171342	0.268342	-	-	lncRNA	-
ENSG00000272945	-2.06586	0.0170143	0.268342	-	-	lncRNA	-
ENSG00000267334	1.02653	0.0174039	0.269991	-	-	lncRNA	-
ENSG00000256747	1.2336	0.0178662	0.272807	-	-	lncRNA	-
ENSG00000232354	-1.45899	0.0180953	0.273989	-	-	lncRNA	-
ENSG00000248599	1.24591	0.0183983	0.276917	-	-	lncRNA	-
ENSG00000276524	1.29337	0.0185367	0.278171	-	-	lncRNA	-
ENSG00000237899	-1.29339	0.0186481	0.278633	-	-	lncRNA	-
ENSG00000287766	-0.72147	0.0187855	0.279426	-	-	lncRNA	-
ENSG00000254676	-0.8659	0.0189505	0.279624	-	-	lncRNA	-
ENSG00000253476	-1.01956	0.0191734	0.281051	-	-	lncRNA	-
ENSG00000260190	-0.757515	0.019339	0.281697	-	-	lncRNA	-
ENSG00000229990	-1.13472	0.0197268	0.283747	-	-	lncRNA	-
ENSG00000255337	-2.05062	0.0198284	0.284222	-	-	lncRNA	-
ENSG00000264569	-0.969908	0.019915	0.284661	-	-	lncRNA	-
ENSG00000281383	4.24941	0.0201495	0.285526	-	-	lncRNA	-
ENSG00000273091	-1.08197	0.0204586	0.287707	-	-	lncRNA	-
ENSG00000264044	-0.798406	0.0204824	0.287721	-	-	lncRNA	-
ENSG00000226312	-0.667677	0.0207416	0.290233	-	-	lncRNA	-
ENSG00000276255	-0.762191	0.0207979	0.290678	-	-	lncRNA	-
ENSG00000231134	1.3419	0.0210807	0.291428	-	-	lncRNA	-
ENSG00000286886	-1.09442	0.0215001	0.293568	-	-	lncRNA	-
ENSG00000285672	-0.861803	0.0216104	0.293927	-	-	lncRNA	-
ENSG00000177757	-1.06789	0.0217077	0.294045	-	-	lncRNA	-
ENSG00000235795	-1.55724	0.0219199	0.295539	-	-	lncRNA	-
ENSG00000286563	-1.04608	0.0220295	0.296041	-	-	lncRNA	-
ENSG00000255326	-0.871449	0.0222025	0.296396	-	-	lncRNA	-
ENSG00000234936	1.49457	0.0227304	0.298009	-	-	lncRNA	-
ENSG00000287074	2.06545	0.0226862	0.298009	-	-	lncRNA	-
ENSG00000116652	0.897644	0.0229351	0.298913	-	-	lncRNA	-
ENSG00000261396	1.42004	0.0228692	0.298913	-	-	lncRNA	-
ENSG00000270919	1.43385	0.0230147	0.299553	-	-	lncRNA	-
ENSG00000225572	1.08238	0.0232219	0.300327	-	-	lncRNA	-
ENSG00000267277	-1.02209	0.0234469	0.302618	-	-	lncRNA	-
ENSG00000237070	0.933867	0.0239587	0.305615	-	-	lncRNA	-
ENSG00000227963	-0.714752	0.024172	0.307339	-	-	lncRNA	-
ENSG00000230530	-0.727313	0.0245579	0.309355	-	-	lncRNA	-
ENSG00000273080	-0.839603	0.0246995	0.309921	-	-	lncRNA	-
ENSG00000274292	0.624858	0.0248365	0.310561	-	-	lncRNA	-
ENSG00000286171	-1.21827	0.0249122	0.310893	-	-	lncRNA	-
ENSG00000287975	-1.02952	0.0249257	0.310907	-	-	lncRNA	-
ENSG00000277368	1.03781	0.0249465	0.311013	-	-	lncRNA	-
ENSG00000258422	1.47274	0.0250468	0.311399	-	-	lncRNA	-
ENSG00000231154	-0.627252	0.025242	0.312232	-	-	lncRNA	-
ENSG00000225285	-1.35301	0.0256197	0.313752	-	-	lncRNA	-
ENSG00000286583	0.949495	0.0257374	0.313752	-	-	lncRNA	-
ENSG00000273284	-0.816668	0.025896	0.314238	-	-	lncRNA	-
ENSG00000254416	-2.10032	0.0266752	0.317987	-	-	lncRNA	-
ENSG00000250950	-1.07444	0.0274285	0.321646	-	-	lncRNA	-
ENSG00000205696	1.00434	0.0279421	0.323166	-	-	lncRNA	-
ENSG00000226386	-0.98843	0.0279941	0.323166	-	-	lncRNA	-
ENSG00000288076	-1.31868	0.027985	0.323166	-	-	lncRNA	-
ENSG00000275371	1.23091	0.0281665	0.324428	-	-	lncRNA	-
ENSG00000259241	-1.57776	0.0283178	0.324807	-	-	lncRNA	-
ENSG00000269068	-0.766072	0.0285147	0.325017	-	-	lncRNA	-
ENSG00000279278	-0.756187	0.028575	0.325138	-	-	lncRNA	-
ENSG00000237499	-0.81866	0.0286742	0.325322	-	-	lncRNA	-
ENSG00000273271	-0.635936	0.0287959	0.325534	-	-	lncRNA	-
ENSG00000249460	2.00382	0.0291115	0.326713	-	-	lncRNA	-
ENSG00000227698	-0.754651	0.0293185	0.327427	-	-	lncRNA	-
ENSG00000240032	-1.4329	0.0295437	0.329043	-	-	lncRNA	-
ENSG00000269191	-1.05423	0.0297466	0.329754	-	-	lncRNA	-
ENSG00000280109	-1.33236	0.029817	0.330005	-	-	lncRNA	-
ENSG00000287384	-1.28595	0.0300858	0.331284	-	-	lncRNA	-
ENSG00000261616	-0.766211	0.0305744	0.33318	-	-	lncRNA	-
ENSG00000269993	-0.629813	0.0305883	0.33318	-	-	lncRNA	-
ENSG00000228933	-1.42419	0.0310997	0.33549	-	-	lncRNA	-
ENSG00000279467	-0.599772	0.0312	0.33549	-	-	lncRNA	-
ENSG00000287642	0.748377	0.0311999	0.33549	-	-	lncRNA	-
ENSG00000272223	1.00511	0.0313579	0.335957	-	-	lncRNA	-
ENSG00000263745	1.60423	0.032032	0.339547	-	-	lncRNA	-
ENSG00000287979	0.59606	0.0321769	0.340122	-	-	lncRNA	-
ENSG00000227078	1.14211	0.0322536	0.340468	-	-	lncRNA	-
ENSG00000246145	-1.17932	0.0330553	0.343479	-	-	lncRNA	-
ENSG00000229999	-0.976546	0.0331303	0.343603	-	-	lncRNA	-
ENSG00000273142	1.27341	0.0332279	0.344141	-	-	lncRNA	-
ENSG00000224795	-0.968605	0.0337457	0.345893	-	-	lncRNA	-
ENSG00000235488	-1.305	0.0337883	0.345893	-	-	lncRNA	-
ENSG00000257910	1.1811	0.03371	0.345893	-	-	lncRNA	-
ENSG00000251410	0.887038	0.0342551	0.348375	-	-	lncRNA	-
ENSG00000233799	-1.05913	0.0346853	0.349437	-	-	lncRNA	-
ENSG00000257835	0.915205	0.0346282	0.349437	-	-	lncRNA	-
ENSG00000259946	-1.102	0.0345288	0.349437	-	-	lncRNA	-
ENSG00000256481	-1.19241	0.0347422	0.34957	-	-	lncRNA	-
ENSG00000261207	-0.747085	0.0356985	0.354892	-	-	lncRNA	-
ENSG00000253392	-1.11434	0.0359187	0.355398	-	-	lncRNA	-
ENSG00000287560	-1.99331	0.0358528	0.355398	-	-	lncRNA	-
ENSG00000230943	1.04449	0.0360464	0.356389	-	-	lncRNA	-
ENSG00000224842	-0.755953	0.0365782	0.358274	-	-	lncRNA	-
ENSG00000286011	0.783992	0.0365879	0.358274	-	-	lncRNA	-
ENSG00000264491	0.728908	0.0367788	0.359398	-	-	lncRNA	-
ENSG00000230729	-1.56716	0.0370596	0.360205	-	-	lncRNA	-
ENSG00000287000	2.01617	0.0372234	0.361103	-	-	lncRNA	-
ENSG00000271868	0.980685	0.03738	0.361545	-	-	lncRNA	-
ENSG00000275441	-1.22309	0.0373285	0.361545	-	-	lncRNA	-
ENSG00000225216	0.833428	0.0377284	0.362131	-	-	lncRNA	-
ENSG00000228852	-0.806236	0.0378342	0.362131	-	-	lncRNA	-
ENSG00000277496	-0.766154	0.0377667	0.362131	-	-	lncRNA	-
ENSG00000286362	-1.08023	0.0382287	0.362896	-	-	lncRNA	-
ENSG00000287624	0.883222	0.0383263	0.363295	-	-	lncRNA	-
ENSG00000260288	0.960488	0.0385601	0.364037	-	-	lncRNA	-
ENSG00000272927	-0.72827	0.0386062	0.364037	-	-	lncRNA	-
ENSG00000233009	1.81265	0.0387837	0.364468	-	-	lncRNA	-
ENSG00000270571	0.96507	0.0387761	0.364468	-	-	lncRNA	-
ENSG00000233821	1.90727	0.0390829	0.365666	-	-	lncRNA	-
ENSG00000203321	1.83571	0.0396746	0.365961	-	-	lncRNA	-
ENSG00000225619	-0.710191	0.0391599	0.365961	-	-	lncRNA	-
ENSG00000235997	-1.06836	0.0397212	0.365961	-	-	lncRNA	-
ENSG00000254710	1.29807	0.0396489	0.365961	-	-	lncRNA	-
ENSG00000263089	-1.85117	0.039393	0.365961	-	-	lncRNA	-
ENSG00000279750	-0.982707	0.0396479	0.365961	-	-	lncRNA	-
ENSG00000285703	-0.850004	0.0396338	0.365961	-	-	lncRNA	-
ENSG00000255874	-0.81419	0.0400341	0.366633	-	-	lncRNA	-
ENSG00000254028	0.928221	0.0400937	0.366838	-	-	lncRNA	-
ENSG00000258084	1.07835	0.0403954	0.3677	-	-	lncRNA	-
ENSG00000286810	0.592913	0.0404207	0.3677	-	-	lncRNA	-
ENSG00000272562	-0.730488	0.0407475	0.368865	-	-	lncRNA	-
ENSG00000223646	0.927762	0.0409036	0.368906	-	-	lncRNA	-
ENSG00000267288	-0.925926	0.0413714	0.371224	-	-	lncRNA	-
ENSG00000237548	0.710843	0.0416955	0.371671	-	-	lncRNA	-
ENSG00000266680	0.848105	0.0419684	0.372628	-	-	lncRNA	-
ENSG00000287742	0.882975	0.0421109	0.373267	-	-	lncRNA	-
ENSG00000244676	-1.1763	0.0422537	0.373736	-	-	lncRNA	-
ENSG00000234807	0.752308	0.0424503	0.374437	-	-	lncRNA	-
ENSG00000258344	-0.967707	0.0427769	0.375483	-	-	lncRNA	-
ENSG00000214353	-0.607897	0.0429372	0.376106	-	-	lncRNA	-
ENSG00000249035	0.757927	0.0430854	0.37617	-	-	lncRNA	-
ENSG00000272509	0.71921	0.0430004	0.37617	-	-	lncRNA	-
ENSG00000231401	0.608745	0.0433947	0.376459	-	-	lncRNA	-
ENSG00000254812	-0.985213	0.0433482	0.376459	-	-	lncRNA	-
ENSG00000286825	-1.31491	0.0435259	0.376459	-	-	lncRNA	-
ENSG00000235590	1.05511	0.0439213	0.377786	-	-	lncRNA	-
ENSG00000286696	-0.711957	0.0443655	0.37942	-	-	lncRNA	-
ENSG00000230002	-0.757219	0.0448383	0.380568	-	-	lncRNA	-
ENSG00000228302	-1.05783	0.0451671	0.381551	-	-	lncRNA	-
ENSG00000259498	0.781566	0.0454024	0.382709	-	-	lncRNA	-
ENSG00000285887	-1.13263	0.0458301	0.383562	-	-	lncRNA	-
ENSG00000287547	1.45051	0.0458553	0.383562	-	-	lncRNA	-
ENSG00000287180	1.02505	0.0459364	0.383617	-	-	lncRNA	-
ENSG00000286341	0.847963	0.0470425	0.38655	-	-	lncRNA	-
ENSG00000249456	0.874956	0.0483495	0.391146	-	-	lncRNA	-
ENSG00000255548	1.25525	0.0483264	0.391146	-	-	lncRNA	-
ENSG00000256540	-1.05817	0.0483364	0.391146	-	-	lncRNA	-
ENSG00000262412	-1.73768	0.0484319	0.391279	-	-	lncRNA	-
ENSG00000261404	0.940471	0.0485718	0.391493	-	-	lncRNA	-
ENSG00000287236	-1.16521	0.0485768	0.391493	-	-	lncRNA	-
ENSG00000270036	1.08928	0.0488576	0.391656	-	-	lncRNA	-
ENSG00000274554	-0.850076	0.0488609	0.391656	-	-	lncRNA	-
ENSG00000254480	-1.37744	0.0494037	0.394091	-	-	lncRNA	-
ENSG00000229294	-1.20156	0.0494376	0.394113	-	-	lncRNA	-
ENSG00000264290	-0.951681	0.0497276	0.395608	-	-	lncRNA	-
ENSG00000260426	-0.686232	0.0498038	0.395784	-	-	lncRNA	-
ENSG00000283160	-0.774741	0.00399216	0.152626	-	-	miRNA	-
ENSG00000208036	1.24806	0.0102066	0.226652	-	-	miRNA	-
ENSG00000222071	1.11173	0.0161613	0.265893	-	-	miRNA	-
ENSG00000199059	-1.48437	0.0231179	0.300212	-	-	miRNA	-
ENSG00000207605	1.11718	0.0336808	0.345893	-	-	miRNA	-
ENSG00000202515	-0.86546	6.85e-05	0.0288401	-	-	misc_RNA	-
ENSG00000252464	-1.30039	0.0163893	0.26635	-	-	misc_RNA	-
ENSG00000239419	0.875813	0.0267017	0.318127	-	-	misc_RNA	-
ENSG00000244230	0.742252	0.0288293	0.325534	-	-	misc_RNA	-
ENSG00000202217	0.792068	0.0328965	0.343096	-	-	misc_RNA	-
ENSG00000276359	1.08524	0.0380928	0.362441	-	-	misc_RNA	-
ENSG00000233648	-3.22979	0.000836599	0.0788711	-	-	processed_pseudogene	-
ENSG00000270728	-0.815964	0.00145004	0.10067	-	-	processed_pseudogene	-
ENSG00000162699	-1.82886	0.00254129	0.126171	-	-	processed_pseudogene	-
ENSG00000270427	-1.55427	0.00266936	0.129109	-	-	processed_pseudogene	-
ENSG00000232333	-1.90751	0.00472243	0.162093	-	-	processed_pseudogene	-
ENSG00000253668	1.99652	0.00516709	0.168503	-	-	processed_pseudogene	-
ENSG00000237217	-2.54904	0.00527164	0.16986	-	-	processed_pseudogene	-
ENSG00000237273	2.16556	0.00591703	0.178594	-	-	processed_pseudogene	-
ENSG00000237784	2.44851	0.00626048	0.183938	-	-	processed_pseudogene	-
ENSG00000237557	-1.51552	0.00822293	0.205338	-	-	processed_pseudogene	-
ENSG00000224668	1.3475	0.00882389	0.213581	-	-	processed_pseudogene	-
ENSG00000250422	1.17651	0.00936136	0.217769	-	-	processed_pseudogene	-
ENSG00000236844	2.34909	0.00949444	0.218122	-	-	processed_pseudogene	-
ENSG00000243988	1.64181	0.0102447	0.227141	-	-	processed_pseudogene	-
ENSG00000213409	0.778335	0.0105707	0.230412	-	-	processed_pseudogene	-
ENSG00000226082	-2.30581	0.0106697	0.231286	-	-	processed_pseudogene	-
ENSG00000269608	2.00433	0.0109973	0.233206	-	-	processed_pseudogene	-
ENSG00000233122	-0.713765	0.0114358	0.236148	-	-	processed_pseudogene	-
ENSG00000242140	1.59634	0.0140946	0.254173	-	-	processed_pseudogene	-
ENSG00000240793	2.27256	0.0150215	0.260383	-	-	processed_pseudogene	-
ENSG00000241738	1.09807	0.0156227	0.263459	-	-	processed_pseudogene	-
ENSG00000271396	-0.998923	0.0160517	0.26546	-	-	processed_pseudogene	-
ENSG00000215493	-0.708576	0.0162576	0.26635	-	-	processed_pseudogene	-
ENSG00000248697	1.66168	0.0162996	0.26635	-	-	processed_pseudogene	-
ENSG00000230799	-1.51156	0.0166246	0.266738	-	-	processed_pseudogene	-
ENSG00000213683	1.24799	0.0167624	0.267595	-	-	processed_pseudogene	-
ENSG00000225558	-1.54637	0.0171359	0.268342	-	-	processed_pseudogene	-
ENSG00000213089	0.888302	0.0173532	0.269701	-	-	processed_pseudogene	-
ENSG00000237451	-1.40581	0.0190089	0.279938	-	-	processed_pseudogene	-
ENSG00000233514	-0.812112	0.0195749	0.282834	-	-	processed_pseudogene	-
ENSG00000214429	2.06091	0.0203472	0.287394	-	-	processed_pseudogene	-
ENSG00000237090	2.00993	0.0208383	0.290678	-	-	processed_pseudogene	-
ENSG00000267515	-1.31397	0.0211508	0.291918	-	-	processed_pseudogene	-
ENSG00000238090	-2.04095	0.021444	0.2934	-	-	processed_pseudogene	-
ENSG00000259216	1.4356	0.0216661	0.294045	-	-	processed_pseudogene	-
ENSG00000234106	-1.68977	0.021835	0.294918	-	-	processed_pseudogene	-
ENSG00000255964	1.03777	0.0222258	0.296551	-	-	processed_pseudogene	-
ENSG00000215349	-1.2411	0.0227112	0.298009	-	-	processed_pseudogene	-
ENSG00000213082	1.35009	0.0230483	0.29977	-	-	processed_pseudogene	-
ENSG00000237719	-1.31527	0.0231769	0.300327	-	-	processed_pseudogene	-
ENSG00000216917	1.55237	0.023698	0.3043	-	-	processed_pseudogene	-
ENSG00000271266	1.28259	0.0243779	0.307873	-	-	processed_pseudogene	-
ENSG00000176343	-1.39809	0.0254959	0.313379	-	-	processed_pseudogene	-
ENSG00000232842	0.697303	0.0261603	0.316034	-	-	processed_pseudogene	-
ENSG00000283016	-2.12283	0.0264115	0.316776	-	-	processed_pseudogene	-
ENSG00000271639	-1.90747	0.0268111	0.318447	-	-	processed_pseudogene	-
ENSG00000248610	1.26678	0.0272194	0.320382	-	-	processed_pseudogene	-
ENSG00000254449	-0.867805	0.0284493	0.324872	-	-	processed_pseudogene	-
ENSG00000219487	0.870861	0.0290818	0.326713	-	-	processed_pseudogene	-
ENSG00000256293	1.07066	0.0298318	0.330005	-	-	processed_pseudogene	-
ENSG00000240509	-0.592062	0.0302657	0.332397	-	-	processed_pseudogene	-
ENSG00000237842	0.629668	0.0303018	0.332504	-	-	processed_pseudogene	-
ENSG00000213370	0.7887	0.0311466	0.33549	-	-	processed_pseudogene	-
ENSG00000230580	1.96642	0.0327496	0.342594	-	-	processed_pseudogene	-
ENSG00000269794	-0.932886	0.0330362	0.343479	-	-	processed_pseudogene	-
ENSG00000224401	-0.996997	0.0333314	0.344484	-	-	processed_pseudogene	-
ENSG00000237766	-1.1127	0.0335791	0.345794	-	-	processed_pseudogene	-
ENSG00000213539	0.802338	0.0337933	0.345893	-	-	processed_pseudogene	-
ENSG00000233473	-1.45891	0.0342709	0.348375	-	-	processed_pseudogene	-
ENSG00000231181	-0.900888	0.0346865	0.349437	-	-	processed_pseudogene	-
ENSG00000230327	1.85247	0.0349015	0.350694	-	-	processed_pseudogene	-
ENSG00000227525	1.02145	0.0352969	0.353683	-	-	processed_pseudogene	-
ENSG00000225871	-1.11199	0.0364399	0.357782	-	-	processed_pseudogene	-
ENSG00000219149	-1.11173	0.0370109	0.360018	-	-	processed_pseudogene	-
ENSG00000270808	-1.05953	0.0374128	0.361553	-	-	processed_pseudogene	-
ENSG00000228149	-1.53476	0.0386901	0.364214	-	-	processed_pseudogene	-
ENSG00000261970	1.50551	0.039099	0.365682	-	-	processed_pseudogene	-
ENSG00000073905	0.656932	0.0397455	0.365961	-	-	processed_pseudogene	-
ENSG00000241612	-1.42638	0.0393585	0.365961	-	-	processed_pseudogene	-
ENSG00000251463	1.10789	0.0395601	0.365961	-	-	processed_pseudogene	-
ENSG00000261549	1.25893	0.039836	0.365961	-	-	processed_pseudogene	-
ENSG00000230199	0.931195	0.0402459	0.367431	-	-	processed_pseudogene	-
ENSG00000233055	0.937402	0.0409837	0.369326	-	-	processed_pseudogene	-
ENSG00000213856	0.608483	0.0416031	0.371365	-	-	processed_pseudogene	-
ENSG00000259192	1.1538	0.0425793	0.374659	-	-	processed_pseudogene	-
ENSG00000223803	0.650912	0.043084	0.37617	-	-	processed_pseudogene	-
ENSG00000250526	-0.592488	0.0437371	0.376989	-	-	processed_pseudogene	-
ENSG00000229020	-0.950032	0.0437913	0.377181	-	-	processed_pseudogene	-
ENSG00000204113	0.813086	0.0441877	0.379048	-	-	processed_pseudogene	-
ENSG00000236018	-1.02732	0.0449391	0.380568	-	-	processed_pseudogene	-
ENSG00000259751	1.23645	0.0449709	0.380568	-	-	processed_pseudogene	-
ENSG00000242992	1.30757	0.0456428	0.383394	-	-	processed_pseudogene	-
ENSG00000239483	1.1886	0.0466636	0.385583	-	-	processed_pseudogene	-
ENSG00000249936	-0.750484	0.0478168	0.389632	-	-	processed_pseudogene	-
ENSG00000253516	-0.932773	0.0485274	0.391425	-	-	processed_pseudogene	-
ENSG00000123009	0.933727	0.0488254	0.391656	-	-	processed_pseudogene	-
ENSG00000233406	-1.06775	0.0499614	0.396164	-	-	processed_pseudogene	-
ENSG00000136158	0.716718	5.94e-09	7.51e-05	SPRY2	hSPRY2; SPRY2; IGAN3	protein_coding	GO:0010719 [Name: negative regulation of epithelial to mesenchymal transition]; GO:0040037 [Name: negative regulation of fibroblast growth factor receptor signaling pathway]; GO:0071902 [Name: positive regulation of protein serine/threonine kinase activity]; GO:0005829 [Name: cytosol]; GO:0005634 [Name: nucleus]; GO:0043066 [Name: negative regulation of apoptotic process]; GO:0019901 [Name: prote…
ENSG00000166886	-0.623497	3.05e-09	7.51e-05	NAB2	MADER; NAB2	protein_coding	GO:0005515 [Name: protein binding]; GO:0003714 [Name: transcription corepressor activity]; GO:0042552 [Name: myelination]; GO:0014037 [Name: Schwann cell differentiation]; GO:0042802 [Name: identical protein binding]; GO:0001958 [Name: endochondral ossification]; GO:0006355 [Name: regulation of transcription, DNA-templated]; GO:0003712 [Name: transcription cofactor activity]; GO:0005634 [Name: nu…
ENSG00000170345	1.0147	2.44e-08	0.000205538	FOS	p55; C-FOS; FOS; AP-1	protein_coding	GO:0005515 [Name: protein binding]; GO:0000978 [Name: RNA polymerase II core promoter proximal region sequence-specific DNA binding]; GO:0007568 [Name: aging]; GO:0042493 [Name: response to drug]; GO:1901216 [Name: positive regulation of neuron death]; GO:0001228 [Name: transcriptional activator activity, RNA polymerase II transcription regulatory region sequence-specific binding]; GO:0016020 [Na…
ENSG00000120738	1.72292	7.13e-08	0.000360531	EGR1	KROX-24; EGR1; NGFI-A; TIS8; AT225; ZIF-268; ZNF225; G0S30	protein_coding	GO:0005737 [Name: cytoplasm]; GO:0010385 [Name: double-stranded methylated DNA binding]; GO:0061418 [Name: regulation of transcription from RNA polymerase II promoter in response to hypoxia]; GO:2000182 [Name: regulation of progesterone biosynthetic process]; GO:0000978 [Name: RNA polymerase II core promoter proximal region sequence-specific DNA binding]; GO:0000981 [Name: RNA polymerase II trans…
ENSG00000103489	-0.629203	1.82e-06	0.00657617	XYLT1	DBQD2; XYLT1; XT-I; PXYLT1; XT1; xylT-I; XTI; XYLTI	protein_coding	GO:0046872 [Name: metal ion binding]; GO:0006024 [Name: glycosaminoglycan biosynthetic process]; GO:0018215 [Name: protein phosphopantetheinylation]; GO:0030158 [Name: protein xylosyltransferase activity]; GO:0048706 [Name: embryonic skeletal system development]; GO:0000139 [Name: Golgi membrane]; GO:0043931 [Name: ossification involved in bone maturation]; GO:0030166 [Name: proteoglycan biosynth…
ENSG00000110400	-0.630645	2.58e-06	0.00725279	NECTIN1	HV1S; PVRR; ED4; HIgR; HVEC; OFC7; PRR; PRR1; PVRL1; nectin-1; PVRR1; CD111; NECTIN1; CLPED1; SK-12	protein_coding	GO:0007157 [Name: heterophilic cell-cell adhesion via plasma membrane cell adhesion molecules]; GO:0001618 [Name: virus receptor activity]; GO:0030246 [Name: carbohydrate binding]; GO:0006826 [Name: iron ion transport]; GO:0044877 [Name: macromolecular complex binding]; GO:1902414 [Name: protein localization to cell junction]; GO:0005515 [Name: protein binding]; GO:0002089 [Name: lens morphogenes…
ENSG00000198938	-0.61406	2.55e-06	0.00725279	COX3	COX3; COIII; MTCO3	protein_coding	GO:0009055 [Name: electron carrier activity]; GO:0015453 [Name: oxidoreduction-driven active transmembrane transporter activity]; GO:0005743 [Name: mitochondrial inner membrane]; GO:0008535 [Name: respiratory chain complex IV assembly]; GO:0045277 [Name: respiratory chain complex IV]; GO:1902600 [Name: hydrogen ion transmembrane transport]; GO:0005515 [Name: protein binding]; GO:0006123 [Name: mi…
ENSG00000155090	-0.875494	4.23e-06	0.0103985	KLF10	EGRA; KLF10; TIEG1; EGR-alpha; TIEG	protein_coding	GO:0046872 [Name: metal ion binding]; GO:0000978 [Name: RNA polymerase II core promoter proximal region sequence-specific DNA binding]; GO:0005634 [Name: nucleus]; GO:0008285 [Name: negative regulation of cell proliferation]; GO:0045892 [Name: negative regulation of transcription, DNA-templated]; GO:0030282 [Name: bone mineralization]; GO:0001046 [Name: core promoter sequence-specific DNA binding…
ENSG00000177301	-0.627086	5.03e-06	0.0105922	KCNA2	HUKIV; KV1.2; HBK5; NGK1; RBK2; HK4; KCNA2; DEE32; EIEE32; MK2	protein_coding	GO:0005267 [Name: potassium channel activity]; GO:0019228 [Name: neuronal action potential]; GO:0034765 [Name: regulation of ion transmembrane transport]; GO:0043679 [Name: axon terminus]; GO:0006813 [Name: potassium ion transport]; GO:0051260 [Name: protein homooligomerization]; GO:0005515 [Name: protein binding]; GO:0030027 [Name: lamellipodium]; GO:0005251 [Name: delayed rectifier potassium ch…
ENSG00000148926	0.86023	9.04e-06	0.0130634	ADM	ADM; PAMP; AM	protein_coding	GO:0003073 [Name: regulation of systemic arterial blood pressure]; GO:0008285 [Name: negative regulation of cell proliferation]; GO:0032496 [Name: response to lipopolysaccharide]; GO:0043065 [Name: positive regulation of apoptotic process]; GO:0043116 [Name: negative regulation of vascular permeability]; GO:1990410 [Name: adrenomedullin receptor signaling pathway]; GO:0001666 [Name: response to h…
ENSG00000142871	0.945589	1.19e-05	0.0134792	CCN1	CCN1; CYR61; IGFBP10; GIG1	protein_coding	GO:0003181 [Name: atrioventricular valve morphogenesis]; GO:0003278 [Name: apoptotic process involved in heart morphogenesis]; GO:0008201 [Name: heparin binding]; GO:0060413 [Name: atrial septum morphogenesis]; GO:0005515 [Name: protein binding]; GO:0001649 [Name: osteoblast differentiation]; GO:0007165 [Name: signal transduction]; GO:0072593 [Name: reactive oxygen species metabolic process]; GO:…
ENSG00000118271	-2.05033	1.7e-05	0.0158783	TTR	TTR; PALB; TBPA; CTS1; CTS; ATTR; HsT2651; HEL111	protein_coding	GO:0001523 [Name: retinoid metabolic process]; GO:0043312 [Name: neutrophil degranulation]; GO:0005615 [Name: extracellular space]; GO:0030198 [Name: extracellular matrix organization]; GO:0044877 [Name: macromolecular complex binding]; GO:0042802 [Name: identical protein binding]; GO:0070062 [Name: extracellular exosome]; GO:0005576 [Name: extracellular region]; GO:0006144 [Name: purine nucleoba…
ENSG00000172817	-0.605818	1.87e-05	0.0161718	CYP7B1	CBAS3; CP7B; CYP7B1; SPG5A	protein_coding	GO:0008395 [Name: steroid hydroxylase activity]; GO:0033783 [Name: 25-hydroxycholesterol 7alpha-hydroxylase activity]; GO:0047092 [Name: 27-hydroxycholesterol 7-alpha-monooxygenase activity]; GO:0050679 [Name: positive regulation of epithelial cell proliferation]; GO:0035754 [Name: B cell chemotaxis]; GO:0005506 [Name: iron ion binding]; GO:0033147 [Name: negative regulation of intracellular estr…
ENSG00000076108	-0.682111	2.34e-05	0.0179289	BAZ2A	BAZ2A; WALp3; TIP5	protein_coding	GO:0016607 [Name: nuclear speck]; GO:0001164 [Name: RNA polymerase I CORE element sequence-specific DNA binding]; GO:0016575 [Name: histone deacetylation]; GO:0042393 [Name: histone binding]; GO:0005829 [Name: cytosol]; GO:0005515 [Name: protein binding]; GO:0001188 [Name: RNA polymerase I transcriptional preinitiation complex assembly]; GO:0005730 [Name: nucleolus]; GO:0006306 [Name: DNA methyla…
ENSG00000129173	-0.807865	2.55e-05	0.0186926	E2F8	E2F-8; E2F8	protein_coding	GO:0000981 [Name: RNA polymerase II transcription factor activity, sequence-specific DNA binding]; GO:0001227 [Name: transcriptional repressor activity, RNA polymerase II transcription regulatory region sequence-specific binding]; GO:0006357 [Name: regulation of transcription from RNA polymerase II promoter]; GO:0070365 [Name: hepatocyte differentiation]; GO:0005515 [Name: protein binding]; GO:00…
ENSG00000096746	-0.585307	3.17e-05	0.0203758	HNRNPH3	HNRNPH3; HNRPH3; 2H9	protein_coding	GO:0043484 [Name: regulation of RNA splicing]; GO:0005515 [Name: protein binding]; GO:0000398 [Name: mRNA splicing, via spliceosome]; GO:0003723 [Name: RNA binding]; GO:0005681 [Name: spliceosomal complex]; GO:0008380 [Name: RNA splicing]; GO:0005654 [Name: nucleoplasm]; GO:0030855 [Name: epithelial cell differentiation]; GO:0006396 [Name: RNA processing]; GO:0005634 [Name: nucleus]; GO:1990904 […
ENSG00000157625	-0.613526	4.4e-05	0.0247363	TAB3	TAB3; MAP3K7IP3; NAP1	protein_coding	GO:0005886 [Name: plasma membrane]; GO:0002223 [Name: stimulatory C-type lectin receptor signaling pathway]; GO:0010008 [Name: endosome membrane]; GO:0010507 [Name: negative regulation of autophagy]; GO:0070062 [Name: extracellular exosome]; GO:0005515 [Name: protein binding]; GO:0070423 [Name: nucleotide-binding oligomerization domain containing signaling pathway]; GO:0007249 [Name: I-kappaB kin…
ENSG00000198455	-0.606532	5.76e-05	0.0275156	ZXDB	ZNF905; dJ83L6.1; ZXDB	protein_coding	GO:0003712 [Name: transcription cofactor activity]; GO:0046872 [Name: metal ion binding]; GO:0005515 [Name: protein binding]; GO:0005634 [Name: nucleus]; GO:0006357 [Name: regulation of transcription from RNA polymerase II promoter]; GO:0008150 [Name: biological_process]; GO:0003674 [Name: molecular_function]
ENSG00000101057	-0.628196	9.94e-05	0.0326247	MYBL2	MYBL2; B-MYB; BMYB	protein_coding	GO:0000981 [Name: RNA polymerase II transcription factor activity, sequence-specific DNA binding]; GO:0031523 [Name: Myb complex]; GO:0005634 [Name: nucleus]; GO:0045944 [Name: positive regulation of transcription from RNA polymerase II promoter]; GO:0000278 [Name: mitotic cell cycle]; GO:0006355 [Name: regulation of transcription, DNA-templated]; GO:0043525 [Name: positive regulation of neuron a…
ENSG00000198824	-0.640557	0.000115376	0.035557	CHAMP1	CHAMP1; C13orf8; CHAMP; ZNF828; CAMP; MRD40	protein_coding	GO:0046872 [Name: metal ion binding]; GO:0005819 [Name: spindle]; GO:0005515 [Name: protein binding]; GO:0005634 [Name: nucleus]; GO:0034501 [Name: protein localization to kinetochore]; GO:0005737 [Name: cytoplasm]; GO:0000777 [Name: condensed chromosome kinetochore]; GO:0005654 [Name: nucleoplasm]; GO:0031134 [Name: sister chromatid biorientation]; GO:0035372 [Name: protein localization to micro…
ENSG00000163739	3.48589	0.000155339	0.0408914	CXCL1	SCYB1; GROa; MGSA-a; GRO1; CXCL1; FSP; MGSA; NAP-3	protein_coding	GO:0005576 [Name: extracellular region]; GO:0005615 [Name: extracellular space]; GO:0045236 [Name: CXCR chemokine receptor binding]; GO:0005515 [Name: protein binding]; GO:0006935 [Name: chemotaxis]; GO:0006954 [Name: inflammatory response]; GO:0008285 [Name: negative regulation of cell proliferation]; GO:0050790 [Name: regulation of catalytic activity]; GO:0007186 [Name: G-protein coupled recept…
ENSG00000153790	-0.957607	0.000209551	0.0456514	C7orf31	C7orf31	protein_coding	GO:0005813 [Name: centrosome]; GO:0005737 [Name: cytoplasm]; GO:0005515 [Name: protein binding]
ENSG00000092068	-0.827414	0.000219699	0.0463072	SLC7A8	SLC7A8; LAT2; LPI-PC1	protein_coding	GO:0003333 [Name: amino acid transmembrane transport]; GO:0009925 [Name: basal plasma membrane]; GO:0015180 [Name: L-alanine transmembrane transporter activity]; GO:0015349 [Name: thyroid hormone transmembrane transporter activity]; GO:0016324 [Name: apical plasma membrane]; GO:0089718 [Name: amino acid import across plasma membrane]; GO:0009636 [Name: response to toxic substance]; GO:0015175 [Na…
ENSG00000162552	-0.721638	0.000216253	0.0463072	WNT4	WNT4; SERKAL; WNT-4	protein_coding	GO:0005109 [Name: frizzled binding]; GO:0009986 [Name: cell surface]; GO:0045596 [Name: negative regulation of cell differentiation]; GO:0072273 [Name: metanephric nephron morphogenesis]; GO:0005886 [Name: plasma membrane]; GO:0003714 [Name: transcription corepressor activity]; GO:0016055 [Name: Wnt signaling pathway]; GO:0005615 [Name: extracellular space]; GO:0005737 [Name: cytoplasm]; GO:00380…
ENSG00000140450	-0.825014	0.000232929	0.0474081	ARRDC4	ARRDC4	protein_coding	GO:0005737 [Name: cytoplasm]; GO:0043231 [Name: intracellular membrane-bounded organelle]; GO:0005768 [Name: endosome]; GO:0051443 [Name: positive regulation of ubiquitin-protein transferase activity]; GO:0015031 [Name: protein transport]; GO:0005886 [Name: plasma membrane]; GO:0016567 [Name: protein ubiquitination]; GO:0005769 [Name: early endosome]; GO:1903561 [Name: extracellular vesicle]; GO:…
ENSG00000203950	-0.60892	0.000306441	0.0539534	RTL8A	RTL8A; FAM127B; CXX1b; MAR8A; SIRH6	protein_coding	GO:0005515 [Name: protein binding]; GO:0005730 [Name: nucleolus]
ENSG00000134917	-0.738257	0.000345504	0.0552609	ADAMTS8	ADAMTS8; METH2; ADAM-TS8	protein_coding	GO:0004222 [Name: metalloendopeptidase activity]; GO:0008285 [Name: negative regulation of cell proliferation]; GO:0008237 [Name: metallopeptidase activity]; GO:0008270 [Name: zinc ion binding]; GO:0008201 [Name: heparin binding]; GO:0009673 [Name: low-affinity phosphate transmembrane transporter activity]; GO:0030198 [Name: extracellular matrix organization]; GO:0031012 [Name: extracellular matr…
ENSG00000134107	-0.680586	0.000402554	0.0601949	BHLHE40	BHLHE40; Clast5; HLHB2; Stra14; DEC1; SHARP2; STRA13; BHLHB2; SHARP-2	protein_coding	GO:0005515 [Name: protein binding]; GO:0001227 [Name: transcriptional repressor activity, RNA polymerase II transcription regulatory region sequence-specific binding]; GO:0003700 [Name: transcription factor activity, sequence-specific DNA binding]; GO:0006357 [Name: regulation of transcription from RNA polymerase II promoter]; GO:0045892 [Name: negative regulation of transcription, DNA-templated]…
ENSG00000174804	-0.589404	0.000485956	0.065387	FZD4	FzE4; CD344; EVR1; FEVR; FZD4S; hFz4; GPCR; Fz-4; Fz4; FZD4	protein_coding	GO:0005886 [Name: plasma membrane]; GO:0004896 [Name: cytokine receptor activity]; GO:0005911 [Name: cell-cell junction]; GO:0007186 [Name: G-protein coupled receptor signaling pathway]; GO:0030182 [Name: neuron differentiation]; GO:0060071 [Name: Wnt signaling pathway, planar cell polarity pathway]; GO:0061299 [Name: retina vasculature morphogenesis in camera-type eye]; GO:0090090 [Name: negativ…
ENSG00000253910	-0.872277	0.000585889	0.0718738	PCDHGB2	PCDHGB2; PCDH-GAMMA-B2	protein_coding	GO:0005509 [Name: calcium ion binding]; GO:0007156 [Name: homophilic cell adhesion via plasma membrane adhesion molecules]; GO:0007155 [Name: cell adhesion]; GO:0005887 [Name: integral component of plasma membrane]
ENSG00000134245	-0.897446	0.000597206	0.0722105	WNT2B	WNT2B; WNT13	protein_coding	GO:0005576 [Name: extracellular region]; GO:0016055 [Name: Wnt signaling pathway]; GO:0005615 [Name: extracellular space]; GO:0021871 [Name: forebrain regionalization]; GO:0090190 [Name: positive regulation of branching involved in ureteric bud morphogenesis]; GO:0005125 [Name: cytokine activity]; GO:0008584 [Name: male gonad development]; GO:0060070 [Name: canonical Wnt signaling pathway]; GO:00…
ENSG00000265972	-1.3636	0.000721671	0.0753167	TXNIP	TXNIP; THIF; ARRDC6; HHCPA78; EST01027; VDUP1	protein_coding	GO:0043086 [Name: negative regulation of catalytic activity]; GO:0048008 [Name: platelet-derived growth factor receptor signaling pathway]; GO:0006606 [Name: protein import into nucleus]; GO:0005737 [Name: cytoplasm]; GO:0043065 [Name: positive regulation of apoptotic process]; GO:0005829 [Name: cytosol]; GO:0004857 [Name: enzyme inhibitor activity]; GO:0005634 [Name: nucleus]; GO:0030216 [Name: …
ENSG00000006210	-0.649432	0.000863311	0.0788711	CX3CL1	ABCD-3; C3Xkine; CX3CL1; NTT; SCYD1; CXC3; NTN; fractalkine; CXC3C; neurotactin	protein_coding	GO:0002052 [Name: positive regulation of neuroblast proliferation]; GO:0002931 [Name: response to ischemia]; GO:0009986 [Name: cell surface]; GO:0042995 [Name: cell projection]; GO:0048020 [Name: CCR chemokine receptor binding]; GO:0070050 [Name: neuron cellular homeostasis]; GO:0070374 [Name: positive regulation of ERK1 and ERK2 cascade]; GO:0016021 [Name: integral component of membrane]; GO:000…
ENSG00000180758	-0.877964	0.000855941	0.0788711	GPR157	GPR157	protein_coding	GO:0016021 [Name: integral component of membrane]; GO:0048512 [Name: circadian behavior]; GO:0004930 [Name: G-protein coupled receptor activity]; GO:0007166 [Name: cell surface receptor signaling pathway]; GO:0007186 [Name: G-protein coupled receptor signaling pathway]; GO:0051482 [Name: positive regulation of cytosolic calcium ion concentration involved in phospholipase C-activating G-protein co…
ENSG00000122877	1.48769	0.000912452	0.0810983	EGR2	CHN1; KROX20; EGR2; CMT1D; AT591; CMT4E	protein_coding	GO:0005654 [Name: nucleoplasm]; GO:0042552 [Name: myelination]; GO:0043565 [Name: sequence-specific DNA binding]; GO:0071837 [Name: HMG box domain binding]; GO:0000978 [Name: RNA polymerase II core promoter proximal region sequence-specific DNA binding]; GO:0043231 [Name: intracellular membrane-bounded organelle]; GO:0006611 [Name: protein export from nucleus]; GO:0021660 [Name: rhombomere 3 form…
ENSG00000172238	-1.25116	0.00106474	0.0879312	ATOH1	ATOH1; bHLHa14; HATH1; MATH-1; ATH1	protein_coding	GO:0007219 [Name: Notch signaling pathway]; GO:0042472 [Name: inner ear morphogenesis]; GO:0042667 [Name: auditory receptor cell fate specification]; GO:0000978 [Name: RNA polymerase II core promoter proximal region sequence-specific DNA binding]; GO:0005634 [Name: nucleus]; GO:0046983 [Name: protein dimerization activity]; GO:0000785 [Name: chromatin]; GO:0000981 [Name: RNA polymerase II transcr…
ENSG00000167173	-0.764682	0.00128388	0.0943414	C15orf39	C15orf39	protein_coding	GO:0005829 [Name: cytosol]
ENSG00000075429	-0.616617	0.00135843	0.0978028	CACNG5	CACNG5	protein_coding	GO:0005886 [Name: plasma membrane]; GO:0014069 [Name: postsynaptic density]; GO:0098839 [Name: postsynaptic density membrane]; GO:0098962 [Name: regulation of postsynaptic neurotransmitter receptor activity]; GO:0032281 [Name: AMPA glutamate receptor complex]; GO:0005245 [Name: voltage-gated calcium channel activity]; GO:0015075 [Name: ion transmembrane transporter activity]; GO:0098978 [Name: gl…
ENSG00000136274	-0.596599	0.00146771	0.101064	NACAD	NACAD	protein_coding	GO:0005737 [Name: cytoplasm]; GO:0006612 [Name: protein targeting to membrane]; GO:0005854 [Name: nascent polypeptide-associated complex]; GO:0051082 [Name: unfolded protein binding]; GO:0005515 [Name: protein binding]; GO:0005634 [Name: nucleus]
ENSG00000244476	-1.35627	0.00148249	0.101805	ERVFRD-1	ERVFRDE1; HERV-FRD; ERVFRD-1; HERV-W/FRD; GLLL6191; UNQ6191; envFRD	protein_coding	GO:0006949 [Name: syncytium formation]; GO:0007520 [Name: myoblast fusion]; GO:0005886 [Name: plasma membrane]; GO:0005515 [Name: protein binding]; GO:0016021 [Name: integral component of membrane]; GO:0000768 [Name: syncytium formation by plasma membrane fusion]
ENSG00000119508	-0.601032	0.00158599	0.10483	NR4A3	NOR1; CHN; CSMF; NR4A3; MINOR	protein_coding	GO:0045444 [Name: fat cell differentiation]; GO:0046321 [Name: positive regulation of fatty acid oxidation]; GO:0071870 [Name: cellular response to catecholamine stimulus]; GO:2000253 [Name: positive regulation of feeding behavior]; GO:0044320 [Name: cellular response to leptin stimulus]; GO:0048660 [Name: regulation of smooth muscle cell proliferation]; GO:0048661 [Name: positive regulation of s…
ENSG00000089250	-1.39336	0.00169729	0.107393	NOS1	IHPS1; NOS1; NC-NOS; bNOS; nNOS; NOS; N-NOS	protein_coding	GO:0005886 [Name: plasma membrane]; GO:0001666 [Name: response to hypoxia]; GO:0006936 [Name: muscle contraction]; GO:0005737 [Name: cytoplasm]; GO:0010523 [Name: negative regulation of calcium ion transport into cytosol]; GO:0014069 [Name: postsynaptic density]; GO:0016529 [Name: sarcoplasmic reticulum]; GO:0001917 [Name: photoreceptor inner segment]; GO:0005634 [Name: nucleus]; GO:0042311 [Name…
ENSG00000253731	-0.612999	0.00168912	0.107393	PCDHGA6	PCDHGA6; PCDH-GAMMA-A6	protein_coding	GO:0007155 [Name: cell adhesion]; GO:0005509 [Name: calcium ion binding]; GO:0007156 [Name: homophilic cell adhesion via plasma membrane adhesion molecules]; GO:0005887 [Name: integral component of plasma membrane]
ENSG00000081059	-0.595218	0.0019116	0.111824	TCF7	TCF-1; TCF7	protein_coding	GO:0008013 [Name: beta-catenin binding]; GO:0016604 [Name: nuclear body]; GO:0060070 [Name: canonical Wnt signaling pathway]; GO:1990837 [Name: sequence-specific double-stranded DNA binding]; GO:0000976 [Name: transcription regulatory region sequence-specific DNA binding]; GO:0005654 [Name: nucleoplasm]; GO:0045586 [Name: regulation of gamma-delta T cell differentiation]; GO:0000981 [Name: RNA po…
ENSG00000183798	-0.600679	0.00267145	0.129109	EMILIN3	EMILIN3; C20orf130; dJ620E11.4; EMILIN5	protein_coding	GO:0005515 [Name: protein binding]; GO:0030023 [Name: extracellular matrix constituent conferring elasticity]; GO:0005737 [Name: cytoplasm]; GO:0042802 [Name: identical protein binding]
ENSG00000134762	-1.45604	0.00269877	0.129168	DSC3	HT-CP; DSC2; DSC; DSC1; DSC4; DSC3; CDHF3	protein_coding	GO:0031424 [Name: keratinization]; GO:0001701 [Name: in utero embryonic development]; GO:0005509 [Name: calcium ion binding]; GO:0007155 [Name: cell adhesion]; GO:0005576 [Name: extracellular region]; GO:0005911 [Name: cell-cell junction]; GO:0098609 [Name: cell-cell adhesion]; GO:0030057 [Name: desmosome]; GO:0016021 [Name: integral component of membrane]; GO:0001533 [Name: cornified envelope]; …
ENSG00000239474	0.751436	0.0029201	0.133171	KLHL41	KLHL41; Krp1; SARCOSIN; KBTBD10	protein_coding	GO:0001726 [Name: ruffle]; GO:0005737 [Name: cytoplasm]; GO:0031463 [Name: Cul3-RING ubiquitin ligase complex]; GO:0045214 [Name: sarcomere organization]; GO:0048741 [Name: skeletal muscle fiber development]; GO:0005886 [Name: plasma membrane]; GO:0016567 [Name: protein ubiquitination]; GO:0005829 [Name: cytosol]; GO:0031430 [Name: M band]; GO:0033017 [Name: sarcoplasmic reticulum membrane]; GO:0…
ENSG00000135253	-1.02776	0.0031884	0.138682	KCP	KCP1; NET67; CRIM2; KCP	protein_coding	GO:0005576 [Name: extracellular region]
ENSG00000179583	-0.697393	0.00342399	0.143258	CIITA	MHC2TA; CIITAIV; CIITA; C2TA; NLRA	protein_coding	GO:0005515 [Name: protein binding]; GO:0000976 [Name: transcription regulatory region sequence-specific DNA binding]; GO:0008022 [Name: protein C-terminus binding]; GO:0032966 [Name: negative regulation of collagen biosynthetic process]; GO:0045944 [Name: positive regulation of transcription from RNA polymerase II promoter]; GO:0006468 [Name: protein phosphorylation]; GO:0000122 [Name: negative r…
ENSG00000166592	-1.1871	0.00346252	0.14363	RRAD	RRAD; REM3; RAD; RAD1	protein_coding	GO:0007264 [Name: small GTPase mediated signal transduction]; GO:0005516 [Name: calmodulin binding]; GO:0005886 [Name: plasma membrane]; GO:0005515 [Name: protein binding]; GO:0003924 [Name: GTPase activity]; GO:0005525 [Name: GTP binding]; GO:0005246 [Name: calcium channel regulator activity]; GO:1901842 [Name: negative regulation of high voltage-gated calcium channel activity]
ENSG00000158816	-0.838339	0.00386067	0.149866	VWA5B1	VWA5B1	protein_coding	GO:0005576 [Name: extracellular region]
ENSG00000265763	-0.723701	0.00436064	0.155687	ZNF488	ZNF488	protein_coding	GO:0005515 [Name: protein binding]; GO:0005634 [Name: nucleus]; GO:0014003 [Name: oligodendrocyte development]; GO:0046872 [Name: metal ion binding]; GO:0006355 [Name: regulation of transcription, DNA-templated]; GO:0003677 [Name: DNA binding]
ENSG00000166106	-0.604779	0.00445639	0.157623	ADAMTS15	ADAMTS15	protein_coding	GO:0008201 [Name: heparin binding]; GO:0005615 [Name: extracellular space]; GO:0006508 [Name: proteolysis]; GO:0030198 [Name: extracellular matrix organization]; GO:0004222 [Name: metalloendopeptidase activity]; GO:0009986 [Name: cell surface]; GO:0050840 [Name: extracellular matrix binding]; GO:0031012 [Name: extracellular matrix]; GO:0008270 [Name: zinc ion binding]
ENSG00000154146	-0.707414	0.00463246	0.160366	NRGN	hng; RC3; NRGN	protein_coding	GO:0005516 [Name: calmodulin binding]; GO:0012510 [Name: trans-Golgi network transport vesicle membrane]; GO:1900273 [Name: positive regulation of long-term synaptic potentiation]; GO:0014069 [Name: postsynaptic density]; GO:0045211 [Name: postsynaptic membrane]; GO:0005829 [Name: cytosol]; GO:0007165 [Name: signal transduction]; GO:0005547 [Name: phosphatidylinositol-3,4,5-trisphosphate binding]…
ENSG00000279765	-0.583556	0.00463034	0.160366	-	-	protein_coding	-
ENSG00000125503	0.792501	0.00470418	0.161961	PPP1R12C	LENG3; p84; p85; MBS85; AAVS1; PPP1R12C	protein_coding	GO:0007165 [Name: signal transduction]; GO:0019208 [Name: phosphatase regulator activity]; GO:0004857 [Name: enzyme inhibitor activity]; GO:0005515 [Name: protein binding]; GO:0005856 [Name: cytoskeleton]; GO:0019901 [Name: protein kinase binding]; GO:0005737 [Name: cytoplasm]; GO:0043086 [Name: negative regulation of catalytic activity]
ENSG00000260643	-0.765868	0.00472727	0.162093	-	-	protein_coding	-
ENSG00000105559	-0.690926	0.00483016	0.163743	PLEKHA4	PEPP1; PLEKHA4	protein_coding	GO:0032266 [Name: phosphatidylinositol-3-phosphate binding]; GO:0043325 [Name: phosphatidylinositol-3,4-bisphosphate binding]; GO:0090263 [Name: positive regulation of canonical Wnt signaling pathway]; GO:0006661 [Name: phosphatidylinositol biosynthetic process]; GO:0005546 [Name: phosphatidylinositol-4,5-bisphosphate binding]; GO:0005737 [Name: cytoplasm]; GO:0005886 [Name: plasma membrane]; GO:…
ENSG00000149781	-0.649577	0.00504807	0.167195	FERMT3	URP2; KIND3; MIG2B; FERMT3; MIG-2; UNC112C; URP2SF	protein_coding	GO:0033622 [Name: integrin activation]; GO:0033632 [Name: regulation of cell-cell adhesion mediated by integrin]; GO:0016020 [Name: membrane]; GO:0007159 [Name: leukocyte cell-cell adhesion]; GO:0030055 [Name: cell-substrate junction]; GO:0070527 [Name: platelet aggregation]; GO:0007160 [Name: cell-matrix adhesion]; GO:0042995 [Name: cell projection]; GO:0005178 [Name: integrin binding]; GO:00700…
ENSG00000166819	1.37449	0.00547634	0.172307	PLIN1	PLIN; FPLD4; PERI; PLIN1	protein_coding	GO:0005783 [Name: endoplasmic reticulum]; GO:0005811 [Name: lipid particle]; GO:0016042 [Name: lipid catabolic process]; GO:0008289 [Name: lipid binding]; GO:0005829 [Name: cytosol]; GO:0006629 [Name: lipid metabolic process]
ENSG00000261787	-1.24024	0.00555808	0.172662	TCF24	bHLHa25; TCF24; TCF-24	protein_coding	GO:0000981 [Name: RNA polymerase II transcription factor activity, sequence-specific DNA binding]; GO:0006357 [Name: regulation of transcription from RNA polymerase II promoter]; GO:0005515 [Name: protein binding]; GO:0046983 [Name: protein dimerization activity]; GO:0032502 [Name: developmental process]; GO:0005634 [Name: nucleus]; GO:0000977 [Name: RNA polymerase II regulatory region sequence-s…
ENSG00000173421	-1.85128	0.00559108	0.173152	IHO1	CCDC36; LELA1; CT74; IHO1	protein_coding	GO:0000794 [Name: condensed nuclear chromosome]; GO:0007283 [Name: spermatogenesis]; GO:0042138 [Name: meiotic DNA double-strand break formation]; GO:0007129 [Name: synapsis]; GO:0060629 [Name: regulation of homologous chromosome segregation]; GO:0048477 [Name: oogenesis]; GO:0005515 [Name: protein binding]; GO:0006310 [Name: DNA recombination]
ENSG00000249961	1.59782	0.00594535	0.178851	TERB1	TERB1; CCDC79	protein_coding	GO:0070197 [Name: meiotic attachment of telomere to nuclear envelope]; GO:0005637 [Name: nuclear inner membrane]; GO:0045141 [Name: meiotic telomere clustering]; GO:0007129 [Name: synapsis]; GO:0005515 [Name: protein binding]; GO:0070187 [Name: shelterin complex]; GO:0000781 [Name: chromosome, telomeric region]
ENSG00000168140	-0.697067	0.00598471	0.179517	VASN	SLITL2; VASN	protein_coding	GO:0005739 [Name: mitochondrion]; GO:0050431 [Name: transforming growth factor beta binding]; GO:0071456 [Name: cellular response to hypoxia]; GO:0071461 [Name: cellular response to redox state]; GO:0009986 [Name: cell surface]; GO:0045296 [Name: cadherin binding]; GO:0005886 [Name: plasma membrane]; GO:0005515 [Name: protein binding]; GO:0031012 [Name: extracellular matrix]; GO:0016021 [Name: in…
ENSG00000162456	-1.31056	0.00673535	0.188769	KNCN	L5; Kino; KNCN	protein_coding	GO:0016021 [Name: integral component of membrane]; GO:0032437 [Name: cuticular plate]; GO:0060091 [Name: kinocilium]; GO:0036064 [Name: ciliary basal body]; GO:0016324 [Name: apical plasma membrane]; GO:0043025 [Name: neuronal cell body]
ENSG00000204060	-0.893166	0.00675187	0.188769	FOXO6	FOXO6	protein_coding	GO:0005515 [Name: protein binding]; GO:0000981 [Name: RNA polymerase II transcription factor activity, sequence-specific DNA binding]; GO:0005737 [Name: cytoplasm]; GO:0060999 [Name: positive regulation of dendritic spine development]; GO:0000978 [Name: RNA polymerase II core promoter proximal region sequence-specific DNA binding]; GO:0006357 [Name: regulation of transcription from RNA polymerase…
ENSG00000183671	-0.682152	0.00708758	0.192443	GPR1	GPR1	protein_coding	GO:0005886 [Name: plasma membrane]; GO:0007218 [Name: neuropeptide signaling pathway]; GO:0005654 [Name: nucleoplasm]; GO:0043005 [Name: neuron projection]; GO:0005515 [Name: protein binding]; GO:0004930 [Name: G-protein coupled receptor activity]; GO:0005887 [Name: integral component of plasma membrane]; GO:0042923 [Name: neuropeptide binding]; GO:0043231 [Name: intracellular membrane-bounded or…
ENSG00000143994	-0.592391	0.00713358	0.192729	ABHD1	ABHD1; LABH1	protein_coding	GO:0044255 [Name: cellular lipid metabolic process]; GO:0051793 [Name: medium-chain fatty acid catabolic process]; GO:0016021 [Name: integral component of membrane]; GO:0003674 [Name: molecular_function]; GO:0008150 [Name: biological_process]; GO:0008126 [Name: acetylesterase activity]; GO:0051792 [Name: medium-chain fatty acid biosynthetic process]; GO:0005515 [Name: protein binding]; GO:0034338…
ENSG00000164023	-0.625565	0.00734732	0.194856	SGMS2	SMS2; SGMS2; CDL	protein_coding	GO:0016301 [Name: kinase activity]; GO:0030148 [Name: sphingolipid biosynthetic process]; GO:0033188 [Name: sphingomyelin synthase activity]; GO:0005887 [Name: integral component of plasma membrane]; GO:0006686 [Name: sphingomyelin biosynthetic process]; GO:0005886 [Name: plasma membrane]; GO:0016310 [Name: phosphorylation]; GO:1905373 [Name: ceramide phosphoethanolamine biosynthetic process]; GO…
ENSG00000237693	1.20181	0.00742622	0.196298	IRGM	IRGM; LRG47; IRGM1; LRG-47; IFI1	protein_coding	GO:0030670 [Name: phagocytic vesicle membrane]; GO:0035458 [Name: cellular response to interferon-beta]; GO:0043539 [Name: protein serine/threonine kinase activator activity]; GO:1901098 [Name: positive regulation of autophagosome maturation]; GO:0000139 [Name: Golgi membrane]; GO:0006954 [Name: inflammatory response]; GO:0098586 [Name: cellular response to virus]; GO:0000045 [Name: autophagosome…
ENSG00000223510	-2.40273	0.00762562	0.199078	CDRT15	CDRT15	protein_coding	-
ENSG00000184507	-1.31391	0.00792424	0.202797	NUTM1	C15orf55; NUTM1; FAM22H; NUT	protein_coding	GO:0005515 [Name: protein binding]; GO:0005634 [Name: nucleus]; GO:0005737 [Name: cytoplasm]
ENSG00000186854	-0.715756	0.00803504	0.203605	TRABD2A	C2orf89; TIKI1; TRABD2A	protein_coding	GO:0016020 [Name: membrane]; GO:0046872 [Name: metal ion binding]; GO:0017147 [Name: Wnt-protein binding]; GO:0031334 [Name: positive regulation of protein complex assembly]; GO:0005887 [Name: integral component of plasma membrane]; GO:0006508 [Name: proteolysis]; GO:0030178 [Name: negative regulation of Wnt signaling pathway]; GO:0060322 [Name: head development]; GO:0016055 [Name: Wnt signaling …
ENSG00000142632	-0.614111	0.00808996	0.203665	ARHGEF19	ARHGEF19; WGEF	protein_coding	GO:0043065 [Name: positive regulation of apoptotic process]; GO:0090630 [Name: activation of GTPase activity]; GO:0005096 [Name: GTPase activator activity]; GO:0007186 [Name: G-protein coupled receptor signaling pathway]; GO:0032956 [Name: regulation of actin cytoskeleton organization]; GO:0060071 [Name: Wnt signaling pathway, planar cell polarity pathway]; GO:0051056 [Name: regulation of small G…
ENSG00000167653	1.43978	0.00811566	0.203665	PSCA	PSCA; PRO232	protein_coding	GO:0070062 [Name: extracellular exosome]; GO:0033130 [Name: acetylcholine receptor binding]; GO:0005576 [Name: extracellular region]; GO:0099601 [Name: regulation of neurotransmitter receptor activity]; GO:0005886 [Name: plasma membrane]; GO:0070373 [Name: negative regulation of ERK1 and ERK2 cascade]; GO:0031225 [Name: anchored component of membrane]
ENSG00000241935	-1.44182	0.00807795	0.203665	HOGA1	DHDPS2; C10orf65; NPL2; HOGA1; DHDPSL; HP3	protein_coding	GO:0042803 [Name: protein homodimerization activity]; GO:0005759 [Name: mitochondrial matrix]; GO:0009436 [Name: glyoxylate catabolic process]; GO:0019470 [Name: 4-hydroxyproline catabolic process]; GO:0042866 [Name: pyruvate biosynthetic process]; GO:0005515 [Name: protein binding]; GO:0046487 [Name: glyoxylate metabolic process]; GO:0033609 [Name: oxalate metabolic process]; GO:0005739 [Name: m…
ENSG00000174038	-0.999479	0.00834634	0.207395	C9orf131	C9orf131	protein_coding	-
ENSG00000278195	-0.698102	0.00865263	0.211316	SSTR3	SSR-28; SSTR3; SS3-R; SS-3-R; SS3R	protein_coding	GO:0004930 [Name: G-protein coupled receptor activity]; GO:0007283 [Name: spermatogenesis]; GO:0005886 [Name: plasma membrane]; GO:0004994 [Name: somatostatin receptor activity]; GO:0007218 [Name: neuropeptide signaling pathway]; GO:0030900 [Name: forebrain development]; GO:0042923 [Name: neuropeptide binding]; GO:0007186 [Name: G-protein coupled receptor signaling pathway]; GO:0008628 [Name: hor…
ENSG00000124491	-1.26331	0.0087662	0.212806	F13A1	F13A1; F13A	protein_coding	GO:0007596 [Name: blood coagulation]; GO:0019221 [Name: cytokine-mediated signaling pathway]; GO:0031093 [Name: platelet alpha granule lumen]; GO:0072562 [Name: blood microparticle]; GO:0003810 [Name: protein-glutamine gamma-glutamyltransferase activity]; GO:0046872 [Name: metal ion binding]; GO:0018149 [Name: peptide cross-linking]; GO:0005515 [Name: protein binding]; GO:0002576 [Name: platelet …
ENSG00000189143	-1.39105	0.00878351	0.213021	CLDN4	CPETR1; WBSCR8; CLDN4; CPE-R; CPER; CPETR; hCPE-R	protein_coding	GO:0005887 [Name: integral component of plasma membrane]; GO:0016327 [Name: apicolateral plasma membrane]; GO:0016328 [Name: lateral plasma membrane]; GO:0016338 [Name: calcium-independent cell-cell adhesion via plasma membrane cell-adhesion molecules]; GO:0070160 [Name: occluding junction]; GO:0070830 [Name: bicellular tight junction assembly]; GO:0005198 [Name: structural molecule activity]; GO…
ENSG00000175785	-0.84774	0.00902565	0.215583	PRIMA1	PRIMA1; PRIMA	protein_coding	GO:0016021 [Name: integral component of membrane]; GO:0042135 [Name: neurotransmitter catabolic process]; GO:0045202 [Name: synapse]; GO:0005886 [Name: plasma membrane]
ENSG00000183578	-0.824395	0.00924209	0.217667	TNFAIP8L3	TIPE3; TNFAIP8L3	protein_coding	GO:0005829 [Name: cytosol]; GO:0008526 [Name: phosphatidylinositol transporter activity]; GO:0006644 [Name: phospholipid metabolic process]; GO:0048017 [Name: inositol lipid-mediated signaling]; GO:0035091 [Name: phosphatidylinositol binding]; GO:0005515 [Name: protein binding]; GO:0005654 [Name: nucleoplasm]; GO:0019216 [Name: regulation of lipid metabolic process]; GO:0051897 [Name: positive re…
ENSG00000188396	0.69056	0.00957896	0.219068	DYNLT4	DYNLT4; TCTEX1D4	protein_coding	GO:0005634 [Name: nucleus]; GO:0005515 [Name: protein binding]; GO:0001669 [Name: acrosomal vesicle]; GO:0005930 [Name: axoneme]; GO:0005815 [Name: microtubule organizing center]; GO:0008157 [Name: protein phosphatase 1 binding]; GO:0036126 [Name: sperm flagellum]
ENSG00000143365	-1.55662	0.0095939	0.219069	RORC	RORC; RZRG; TOR; NR1F3; RORG; IMD42; RZR-GAMMA	protein_coding	GO:0005515 [Name: protein binding]; GO:0006367 [Name: transcription initiation from RNA polymerase II promoter]; GO:0072539 [Name: T-helper 17 cell differentiation]; GO:0098531 [Name: transcription factor activity, direct ligand regulated sequence-specific DNA binding]; GO:0005634 [Name: nucleus]; GO:0045893 [Name: positive regulation of transcription, DNA-templated]; GO:0036315 [Name: cellular r…
ENSG00000117601	-2.45249	0.0096709	0.220174	SERPINC1	AT3; ATIII-T2; AT3D; ATIII; ATIII-T1; ATIII-R2; THPH7; SERPINC1	protein_coding	GO:0005515 [Name: protein binding]; GO:0005886 [Name: plasma membrane]; GO:0005576 [Name: extracellular region]; GO:0007595 [Name: lactation]; GO:0005615 [Name: extracellular space]; GO:0044267 [Name: cellular protein metabolic process]; GO:2000266 [Name: regulation of blood coagulation, intrinsic pathway]; GO:0002438 [Name: acute inflammatory response to antigenic stimulus]; GO:0004867 [Name: se…
ENSG00000140459	1.72551	0.00969517	0.220528	CYP11A1	CYP11A1; CYPXIA1; CYP11A; P450SCC	protein_coding	GO:0055114 [Name: oxidation-reduction process]; GO:0034650 [Name: cortisol metabolic process]; GO:0008203 [Name: cholesterol metabolic process]; GO:0006704 [Name: glucocorticoid biosynthetic process]; GO:0016125 [Name: sterol metabolic process]; GO:0006700 [Name: C21-steroid hormone biosynthetic process]; GO:0005739 [Name: mitochondrion]; GO:0005506 [Name: iron ion binding]; GO:0008386 [Name: cho…
ENSG00000134183	-0.809102	0.00972884	0.220896	GNAT2	ACHM4; GNATC; GNAT2	protein_coding	GO:0001750 [Name: photoreceptor outer segment]; GO:0031683 [Name: G-protein beta/gamma-subunit complex binding]; GO:0001580 [Name: detection of chemical stimulus involved in sensory perception of bitter taste]; GO:0046872 [Name: metal ion binding]; GO:0005525 [Name: GTP binding]; GO:0007186 [Name: G-protein coupled receptor signaling pathway]; GO:0007602 [Name: phototransduction]; GO:0003924 [Nam…
ENSG00000135100	-1.8316	0.0103407	0.227433	HNF1A	HNF-1A; HNF1; TCF-1; IDDM20; HNF1A; HNF4A; MODY3; TCF1; LFB1	protein_coding	GO:0000785 [Name: chromatin]; GO:0045893 [Name: positive regulation of transcription, DNA-templated]; GO:0000976 [Name: transcription regulatory region sequence-specific DNA binding]; GO:0005737 [Name: cytoplasm]; GO:0060261 [Name: positive regulation of transcription initiation from RNA polymerase II promoter]; GO:0005515 [Name: protein binding]; GO:0035623 [Name: renal glucose absorption]; GO:0…
ENSG00000203995	-1.16708	0.0107873	0.232611	ZYG11A	ZYG11A; ZYG11	protein_coding	GO:0031462 [Name: Cul2-RING ubiquitin ligase complex]
ENSG00000100351	1.05074	0.0109809	0.233206	GRAP2	GRAP-2; GrbX; GRAP2; Grf40; Mona; P38; GADS; GRBLG; GRPL; GRB2L; GRID	protein_coding	GO:0005654 [Name: nucleoplasm]; GO:0007267 [Name: cell-cell signaling]; GO:0005829 [Name: cytosol]; GO:0007265 [Name: Ras protein signal transduction]; GO:0031295 [Name: T cell costimulation]; GO:0005768 [Name: endosome]; GO:0005886 [Name: plasma membrane]; GO:0005634 [Name: nucleus]; GO:0005515 [Name: protein binding]; GO:0005737 [Name: cytoplasm]; GO:0050852 [Name: T cell receptor signaling pat…
ENSG00000177947	-2.50796	0.0109895	0.233206	ODF3	SHIPPO1; CT135; ODF3; TISP50	protein_coding	GO:0007275 [Name: multicellular organism development]; GO:0007283 [Name: spermatogenesis]; GO:0001520 [Name: outer dense fiber]; GO:0005737 [Name: cytoplasm]; GO:0005515 [Name: protein binding]; GO:0030154 [Name: cell differentiation]; GO:0005856 [Name: cytoskeleton]
ENSG00000167723	-0.688531	0.0112342	0.234822	TRPV3	VRL3; FNEPPK2; OLMS; TRPV3	protein_coding	GO:0005886 [Name: plasma membrane]; GO:0005262 [Name: calcium channel activity]; GO:0005887 [Name: integral component of plasma membrane]; GO:0005216 [Name: ion channel activity]; GO:0098703 [Name: calcium ion import across plasma membrane]; GO:0009408 [Name: response to heat]; GO:0043235 [Name: receptor complex]; GO:0090280 [Name: positive regulation of calcium ion import]; GO:0042636 [Name: neg…
ENSG00000188037	-1.27981	0.0112696	0.235367	CLCN1	CLCN1; CLC1	protein_coding	GO:0005886 [Name: plasma membrane]; GO:0006936 [Name: muscle contraction]; GO:0005887 [Name: integral component of plasma membrane]; GO:0034707 [Name: chloride channel complex]; GO:0005515 [Name: protein binding]; GO:0042803 [Name: protein homodimerization activity]; GO:1902476 [Name: chloride transmembrane transport]; GO:0006821 [Name: chloride transport]; GO:0034765 [Name: regulation of ion tra…
ENSG00000183054	2.21273	0.0118524	0.239657	RGPD6	RGPD6; RanBP2L1; RGPD7; RanBP2L2; RGP6	protein_coding	GO:0006607 [Name: NLS-bearing protein import into nucleus]; GO:0005737 [Name: cytoplasm]; GO:0043547 [Name: positive regulation of GTPase activity]; GO:0005096 [Name: GTPase activator activity]; GO:0005643 [Name: nuclear pore]
ENSG00000185201	-0.956357	0.0120035	0.240365	IFITM2	1-8D; DSPA2c; IFITM2	protein_coding	GO:0016021 [Name: integral component of membrane]; GO:0006955 [Name: immune response]; GO:0035456 [Name: response to interferon-beta]; GO:0005886 [Name: plasma membrane]; GO:0045071 [Name: negative regulation of viral genome replication]; GO:0051607 [Name: defense response to virus]; GO:0009615 [Name: response to virus]; GO:0060337 [Name: type I interferon signaling pathway]; GO:0035455 [Name: re…
ENSG00000196844	1.27171	0.0121462	0.241521	PATE2	PATE-M; PATE2; UNQ3112; C11orf38	protein_coding	GO:0005615 [Name: extracellular space]
ENSG00000189269	0.893199	0.0122063	0.241744	DRICH1	C22orf43; KB-208E9.1; DRICH1	protein_coding	GO:0005515 [Name: protein binding]
ENSG00000159958	-0.783544	0.012281	0.242534	TNFRSF13C	TNFRSF13C; BAFF-R; BAFFR; CD268; BROMIX; CVID4; prolixin	protein_coding	GO:0009897 [Name: external side of plasma membrane]; GO:0030890 [Name: positive regulation of B cell proliferation]; GO:0038023 [Name: signaling receptor activity]; GO:0016021 [Name: integral component of membrane]; GO:0002250 [Name: adaptive immune response]; GO:0031295 [Name: T cell costimulation]; GO:0031296 [Name: B cell costimulation]; GO:0033209 [Name: tumor necrosis factor-mediated signali…
ENSG00000087494	0.585602	0.0126744	0.245886	PTHLH	HHM; BDE2; PTHLH; PLP; PTHRP; PTHR	protein_coding	GO:0008284 [Name: positive regulation of cell proliferation]; GO:0008544 [Name: epidermis development]; GO:0030282 [Name: bone mineralization]; GO:0061182 [Name: negative regulation of chondrocyte development]; GO:0005737 [Name: cytoplasm]; GO:0005654 [Name: nucleoplasm]; GO:0007186 [Name: G-protein coupled receptor signaling pathway]; GO:0051428 [Name: peptide hormone receptor binding]; GO:00055…
ENSG00000165449	-0.662886	0.0134029	0.249902	SLC16A9	SLC16A9; MCT9; C10orf36	protein_coding	GO:0055085 [Name: transmembrane transport]; GO:0008028 [Name: monocarboxylic acid transmembrane transporter activity]; GO:0015293 [Name: symporter activity]; GO:0016021 [Name: integral component of membrane]; GO:0005887 [Name: integral component of plasma membrane]; GO:0005515 [Name: protein binding]; GO:0046415 [Name: urate metabolic process]; GO:0015718 [Name: monocarboxylic acid transport]
ENSG00000174792	-1.22935	0.0134873	0.250432	ODAPH	ODAPH; C4orf26; AI2A4	protein_coding	GO:0070169 [Name: positive regulation of biomineral tissue development]; GO:0070175 [Name: positive regulation of enamel mineralization]; GO:0005515 [Name: protein binding]; GO:0005576 [Name: extracellular region]
ENSG00000156049	0.60927	0.0136142	0.251495	GNA14	GNA14	protein_coding	GO:0007188 [Name: adenylate cyclase-modulating G-protein coupled receptor signaling pathway]; GO:0005886 [Name: plasma membrane]; GO:0005515 [Name: protein binding]; GO:0007186 [Name: G-protein coupled receptor signaling pathway]; GO:0001508 [Name: action potential]; GO:0001664 [Name: G-protein coupled receptor binding]; GO:0030168 [Name: platelet activation]; GO:0005525 [Name: GTP binding]; GO:0…
ENSG00000027869	-1.01562	0.0136617	0.251819	SH2D2A	TSAD; F2771; SH2D2A; VRAP; SCAP	protein_coding	GO:0017124 [Name: SH3 domain binding]; GO:0001525 [Name: angiogenesis]; GO:0005515 [Name: protein binding]; GO:0030154 [Name: cell differentiation]; GO:0005829 [Name: cytosol]; GO:0007165 [Name: signal transduction]; GO:0008283 [Name: cell proliferation]; GO:0005737 [Name: cytoplasm]; GO:0048010 [Name: vascular endothelial growth factor receptor signaling pathway]
ENSG00000107099	-0.951685	0.0139166	0.25247	DOCK8	MRD2; ZIR8; DOCK8; HEL-205	protein_coding	GO:0001771 [Name: immunological synapse formation]; GO:0031258 [Name: lamellipodium membrane]; GO:1990869 [Name: cellular response to chemokine]; GO:0007264 [Name: small GTPase mediated signal transduction]; GO:0005829 [Name: cytosol]; GO:0031256 [Name: leading edge membrane]; GO:2000406 [Name: positive regulation of T cell migration]; GO:0005737 [Name: cytoplasm]; GO:0043547 [Name: positive regu…
ENSG00000155875	0.890369	0.0138579	0.25247	SAXO1	FAM154A; SAXO1; C9orf138	protein_coding	GO:0034453 [Name: microtubule anchoring]; GO:0036126 [Name: sperm flagellum]; GO:0005814 [Name: centriole]; GO:0005879 [Name: axonemal microtubule]; GO:0070417 [Name: cellular response to cold]; GO:0008017 [Name: microtubule binding]; GO:0030030 [Name: cell projection organization]; GO:0005515 [Name: protein binding]; GO:0005856 [Name: cytoskeleton]; GO:0050821 [Name: protein stabilization]; GO:0…
ENSG00000161281	-1.27393	0.0139168	0.25247	COX7A1	COX7AM; COX7A; COX7AH; COX7A1	protein_coding	GO:0002082 [Name: regulation of oxidative phosphorylation]; GO:1902600 [Name: hydrogen ion transmembrane transport]; GO:0006091 [Name: generation of precursor metabolites and energy]; GO:0022900 [Name: electron transport chain]; GO:0097250 [Name: mitochondrial respiratory chain supercomplex assembly]; GO:0004129 [Name: cytochrome-c oxidase activity]; GO:0005739 [Name: mitochondrion]; GO:0016021 […
ENSG00000135960	-1.38832	0.0139869	0.253378	EDAR	ED5; EDA-A1R; EDA1R; ECTD10A; DL; EDA3; ECTD10B; EDAR; ED1R; ED3; HRM1	protein_coding	GO:0005886 [Name: plasma membrane]; GO:0001942 [Name: hair follicle development]; GO:0038023 [Name: signaling receptor activity]; GO:0043123 [Name: positive regulation of I-kappaB kinase/NF-kappaB signaling]; GO:0006915 [Name: apoptotic process]; GO:0008544 [Name: epidermis development]; GO:0010628 [Name: positive regulation of gene expression]; GO:0033209 [Name: tumor necrosis factor-mediated si…
ENSG00000175463	-0.673377	0.0140219	0.25383	TBC1D10C	TBC1D10C; EPI64C; CARABIN	protein_coding	GO:0005096 [Name: GTPase activator activity]; GO:0005886 [Name: plasma membrane]; GO:0016020 [Name: membrane]; GO:0005829 [Name: cytosol]; GO:0006886 [Name: intracellular protein transport]; GO:1902017 [Name: regulation of cilium assembly]; GO:0042147 [Name: retrograde transport, endosome to Golgi]; GO:0050869 [Name: negative regulation of B cell activation]; GO:0101003 [Name: ficolin-1-rich gran…
ENSG00000134873	-1.15359	0.0140882	0.254173	CLDN10	OSPL; CLDN10; OSP-L; CPETRL3; HELIX	protein_coding	GO:0016021 [Name: integral component of membrane]; GO:0070830 [Name: bicellular tight junction assembly]; GO:0007155 [Name: cell adhesion]; GO:0016338 [Name: calcium-independent cell-cell adhesion via plasma membrane cell-adhesion molecules]; GO:0043269 [Name: regulation of ion transport]; GO:0006811 [Name: ion transport]; GO:0005886 [Name: plasma membrane]; GO:0005515 [Name: protein binding]; GO…
ENSG00000101096	-0.794848	0.0143548	0.256757	NFATC2	NFATC2; NFAT1; NFATP	protein_coding	GO:0000785 [Name: chromatin]; GO:0001227 [Name: transcriptional repressor activity, RNA polymerase II transcription regulatory region sequence-specific binding]; GO:0019902 [Name: phosphatase binding]; GO:0033173 [Name: calcineurin-NFAT signaling cascade]; GO:1901741 [Name: positive regulation of myoblast fusion]; GO:1990904 [Name: ribonucleoprotein complex]; GO:0001816 [Name: cytokine production…
ENSG00000131771	0.644949	0.01499	0.260383	PPP1R1B	DARPP-32; DARPP32; PPP1R1B	protein_coding	GO:0019888 [Name: protein phosphatase regulator activity]; GO:0031750 [Name: D3 dopamine receptor binding]; GO:0043025 [Name: neuronal cell body]; GO:0098978 [Name: glutamatergic synapse]; GO:0007621 [Name: negative regulation of female receptivity]; GO:0007626 [Name: locomotory behavior]; GO:0048148 [Name: behavioral response to cocaine]; GO:0008542 [Name: visual learning]; GO:0031751 [Name: D4 …
ENSG00000073734	1.09756	0.0155415	0.263459	ABCB11	BSEP; PFIC2; PFIC-2; ABC16; PGY4; ABCB11; BRIC2; SPGP	protein_coding	GO:0005515 [Name: protein binding]; GO:0042626 [Name: ATPase activity, coupled to transmembrane movement of substances]; GO:0008554 [Name: sodium-exporting ATPase activity, phosphorylative mechanism]; GO:0015722 [Name: canalicular bile acid transport]; GO:0031998 [Name: regulation of fatty acid beta-oxidation]; GO:0005768 [Name: endosome]; GO:0015432 [Name: bile acid-exporting ATPase activity]; G…
ENSG00000188996	1.30374	0.0156252	0.263459	HUS1B	HUS1B	protein_coding	GO:0031573 [Name: intra-S DNA damage checkpoint]; GO:0033314 [Name: mitotic DNA replication checkpoint]; GO:0000724 [Name: double-strand break repair via homologous recombination]; GO:0005730 [Name: nucleolus]; GO:0006289 [Name: nucleotide-excision repair]; GO:0035861 [Name: site of double-strand break]; GO:0030896 [Name: checkpoint clamp complex]; GO:0044778 [Name: meiotic DNA integrity checkpoi…
ENSG00000284505	2.06682	0.0155171	0.263459	LYNX1-SLURP2	LYNX1-SLURP2	protein_coding	-
ENSG00000102802	-2.13752	0.0160692	0.26546	MEDAG	C13orf33; MEDA-4; MEDA4; hAWMS3; AWMS3; MEDAG	protein_coding	GO:0045600 [Name: positive regulation of fat cell differentiation]; GO:0005737 [Name: cytoplasm]; GO:0005515 [Name: protein binding]
ENSG00000169174	-0.625571	0.0162461	0.26635	PCSK9	PCSK9; FH3; FHCL3; LDLCQ1; HCHOLA3; NARC-1; NARC1; PC9	protein_coding	GO:0001889 [Name: liver development]; GO:0001920 [Name: negative regulation of receptor recycling]; GO:0006644 [Name: phospholipid metabolic process]; GO:0010989 [Name: negative regulation of low-density lipoprotein particle clearance]; GO:0031232 [Name: extrinsic component of external side of plasma membrane]; GO:0032869 [Name: cellular response to insulin stimulus]; GO:0034189 [Name: very-low-d…
ENSG00000185267	-0.607714	0.0162415	0.26635	CDNF	ARMETL1; CDNF	protein_coding	GO:0005615 [Name: extracellular space]; GO:0007165 [Name: signal transduction]; GO:0031175 [Name: neuron projection development]; GO:0005783 [Name: endoplasmic reticulum]; GO:0008083 [Name: growth factor activity]; GO:0071542 [Name: dopaminergic neuron differentiation]
ENSG00000186009	-1.47261	0.0162516	0.26635	ATP4B	ATP6B; ATP4B	protein_coding	GO:0001671 [Name: ATPase activator activity]; GO:0005886 [Name: plasma membrane]; GO:0005515 [Name: protein binding]; GO:0006883 [Name: cellular sodium ion homeostasis]; GO:0032781 [Name: positive regulation of ATPase activity]; GO:0030007 [Name: cellular potassium ion homeostasis]; GO:0032496 [Name: response to lipopolysaccharide]; GO:0034220 [Name: ion transmembrane transport]; GO:0008900 [Name…
ENSG00000100652	0.896964	0.0164682	0.266632	SLC10A1	SLC10A1; NTCP	protein_coding	GO:0001618 [Name: virus receptor activity]; GO:0005887 [Name: integral component of plasma membrane]; GO:0006814 [Name: sodium ion transport]; GO:0035690 [Name: cellular response to drug]; GO:0008508 [Name: bile acid:sodium symporter activity]; GO:0005886 [Name: plasma membrane]; GO:0031667 [Name: response to nutrient levels]; GO:0045471 [Name: response to ethanol]; GO:1904486 [Name: response to …
ENSG00000187045	-1.4472	0.0167205	0.267264	TMPRSS6	MT2; TMPRSS6; IRIDA	protein_coding	GO:0005615 [Name: extracellular space]; GO:0030574 [Name: collagen catabolic process]; GO:0033619 [Name: membrane protein proteolysis]; GO:0022617 [Name: extracellular matrix disassembly]; GO:0055072 [Name: iron ion homeostasis]; GO:0097264 [Name: self proteolysis]; GO:0000122 [Name: negative regulation of transcription from RNA polymerase II promoter]; GO:0004252 [Name: serine-type endopeptidase…
ENSG00000123500	-1.07803	0.0167505	0.267574	COL10A1	COL10A1	protein_coding	GO:0005581 [Name: collagen trimer]; GO:0005788 [Name: endoplasmic reticulum lumen]; GO:0031012 [Name: extracellular matrix]; GO:0001501 [Name: skeletal system development]; GO:0005201 [Name: extracellular matrix structural constituent]; GO:0030198 [Name: extracellular matrix organization]; GO:0005615 [Name: extracellular space]; GO:0030020 [Name: extracellular matrix structural constituent confer…
ENSG00000242114	0.594016	0.0168318	0.267836	MTFP1	MTP18; HSPC242; MTFP1	protein_coding	GO:0014850 [Name: response to muscle activity]; GO:0006915 [Name: apoptotic process]; GO:0005739 [Name: mitochondrion]; GO:0005743 [Name: mitochondrial inner membrane]; GO:0005515 [Name: protein binding]; GO:0000266 [Name: mitochondrial fission]; GO:0016021 [Name: integral component of membrane]
ENSG00000106483	-0.717012	0.017109	0.268342	SFRP4	FRPHE; SFRP4; PYL; FRP-4; sFRP-4; FRZB-2	protein_coding	GO:0017147 [Name: Wnt-protein binding]; GO:0090090 [Name: negative regulation of canonical Wnt signaling pathway]; GO:1902174 [Name: positive regulation of keratinocyte apoptotic process]; GO:0030154 [Name: cell differentiation]; GO:0043065 [Name: positive regulation of apoptotic process]; GO:0045606 [Name: positive regulation of epidermal cell differentiation]; GO:0055062 [Name: phosphate ion ho…
ENSG00000166148	-0.741752	0.0173932	0.269989	AVPR1A	AVPR1; AVPR1A; AVPR V1a; V1aR	protein_coding	GO:0005886 [Name: plasma membrane]; GO:0004930 [Name: G-protein coupled receptor activity]; GO:0005000 [Name: vasopressin receptor activity]; GO:0005887 [Name: integral component of plasma membrane]; GO:0030139 [Name: endocytic vesicle]; GO:0007202 [Name: activation of phospholipase C activity]; GO:0032849 [Name: positive regulation of cellular pH reduction]; GO:0001992 [Name: regulation of syste…
ENSG00000170236	0.674918	0.0176617	0.271938	USP50	USP50	protein_coding	GO:0035063 [Name: nuclear speck organization]; GO:0004843 [Name: thiol-dependent ubiquitin-specific protease activity]; GO:0071108 [Name: protein K48-linked deubiquitination]; GO:0006511 [Name: ubiquitin-dependent protein catabolic process]; GO:0007265 [Name: Ras protein signal transduction]; GO:0014069 [Name: postsynaptic density]; GO:1900227 [Name: positive regulation of NLRP3 inflammasome comp…
ENSG00000170293	-0.662127	0.0178608	0.272807	CMTM8	CKLFSF8-V2; CKLFSF8; CMTM8	protein_coding	GO:0016021 [Name: integral component of membrane]; GO:0005125 [Name: cytokine activity]; GO:0042552 [Name: myelination]; GO:0007165 [Name: signal transduction]; GO:0005654 [Name: nucleoplasm]; GO:0005515 [Name: protein binding]; GO:0005737 [Name: cytoplasm]; GO:0019911 [Name: structural constituent of myelin sheath]; GO:0005615 [Name: extracellular space]; GO:0006935 [Name: chemotaxis]
ENSG00000181631	-2.21048	0.0179125	0.272933	P2RY13	GPCR1; GPR94; GPR86; P2RY13; P2Y13; SP174; FKSG77	protein_coding	GO:0007194 [Name: negative regulation of adenylate cyclase activity]; GO:0007186 [Name: G-protein coupled receptor signaling pathway]; GO:0008150 [Name: biological_process]; GO:0045028 [Name: G-protein coupled purinergic nucleotide receptor activity]; GO:0005515 [Name: protein binding]; GO:0016021 [Name: integral component of membrane]; GO:0035589 [Name: G-protein coupled purinergic nucleotide re…
ENSG00000115507	-0.776574	0.0180055	0.273479	OTX1	OTX1	protein_coding	GO:0005634 [Name: nucleus]; GO:0000785 [Name: chromatin]; GO:0000978 [Name: RNA polymerase II core promoter proximal region sequence-specific DNA binding]; GO:0048852 [Name: diencephalon morphogenesis]; GO:1990837 [Name: sequence-specific double-stranded DNA binding]; GO:0006357 [Name: regulation of transcription from RNA polymerase II promoter]; GO:0042472 [Name: inner ear morphogenesis]; GO:000…
ENSG00000258388	-0.627617	0.0184682	0.277638	-	-	protein_coding	-
ENSG00000167941	-1.08397	0.0187995	0.27946	SOST	SOST; SOST1; VBCH; CDD; DAND6	protein_coding	GO:0008134 [Name: transcription factor binding]; GO:0005515 [Name: protein binding]; GO:0005576 [Name: extracellular region]; GO:0030514 [Name: negative regulation of BMP signaling pathway]; GO:0008201 [Name: heparin binding]; GO:0071374 [Name: cellular response to parathyroid hormone stimulus]; GO:0005794 [Name: Golgi apparatus]; GO:0001503 [Name: ossification]; GO:0005615 [Name: extracellular s…
ENSG00000184659	-0.954907	0.0189222	0.279624	FOXD4L4	bA460E7.2; FOXD4b; FOXD4L4; FOXD4L2	protein_coding	GO:0000785 [Name: chromatin]; GO:0009653 [Name: anatomical structure morphogenesis]; GO:0030154 [Name: cell differentiation]; GO:0000981 [Name: RNA polymerase II transcription factor activity, sequence-specific DNA binding]; GO:0005515 [Name: protein binding]; GO:0000978 [Name: RNA polymerase II core promoter proximal region sequence-specific DNA binding]; GO:0005634 [Name: nucleus]; GO:0006357 […
ENSG00000267795	-2.07237	0.0188595	0.279624	SMIM22	CASIMO1; SMIM22	protein_coding	GO:0016021 [Name: integral component of membrane]; GO:0005515 [Name: protein binding]; GO:0005770 [Name: late endosome]; GO:0051726 [Name: regulation of cell cycle]; GO:0032956 [Name: regulation of actin cytoskeleton organization]; GO:0030335 [Name: positive regulation of cell migration]; GO:0042127 [Name: regulation of cell proliferation]
ENSG00000203734	0.600245	0.0190642	0.2801	ECT2L	ECT2L; C6orf91; dJ509I19.3; dJ509I19.2; dJ509I19.5; ARHGEF32; FBXO49; LFDH	protein_coding	GO:0005085 [Name: guanyl-nucleotide exchange factor activity]; GO:0050790 [Name: regulation of catalytic activity]
ENSG00000114854	-1.10479	0.0191981	0.281249	TNNC1	CMH13; TN-C; CMD1Z; TNC; TNNC; TNNC1	protein_coding	GO:0006937 [Name: regulation of muscle contraction]; GO:0014883 [Name: transition between fast and slow fiber]; GO:0043462 [Name: regulation of ATPase activity]; GO:0060048 [Name: cardiac muscle contraction]; GO:1990584 [Name: cardiac Troponin complex]; GO:0051015 [Name: actin filament binding]; GO:0005861 [Name: troponin complex]; GO:0005509 [Name: calcium ion binding]; GO:0031014 [Name: troponi…
ENSG00000178809	-0.943353	0.0192101	0.281261	TRIM73	TRIM73; TRIM50B	protein_coding	GO:0016567 [Name: protein ubiquitination]; GO:0005829 [Name: cytosol]; GO:0005737 [Name: cytoplasm]; GO:0061630 [Name: ubiquitin protein ligase activity]; GO:0008270 [Name: zinc ion binding]
ENSG00000008323	-0.613061	0.0194418	0.28204	PLEKHG6	PLEKHG6; MyoGEF	protein_coding	GO:0005085 [Name: guanyl-nucleotide exchange factor activity]; GO:0005515 [Name: protein binding]; GO:0032154 [Name: cleavage furrow]; GO:0043547 [Name: positive regulation of GTPase activity]; GO:0005096 [Name: GTPase activator activity]; GO:0005737 [Name: cytoplasm]; GO:0000922 [Name: spindle pole]; GO:0005813 [Name: centrosome]; GO:0005902 [Name: microvillus]; GO:0030054 [Name: cell junction]
ENSG00000125492	-1.1223	0.0194316	0.28204	BARHL1	BARHL1	protein_coding	GO:0001228 [Name: transcriptional activator activity, RNA polymerase II transcription regulatory region sequence-specific binding]; GO:0030901 [Name: midbrain development]; GO:0000977 [Name: RNA polymerase II regulatory region sequence-specific DNA binding]; GO:0000981 [Name: RNA polymerase II transcription factor activity, sequence-specific DNA binding]; GO:0006357 [Name: regulation of transcrip…
ENSG00000174576	1.06622	0.0195568	0.282734	NPAS4	PASD10; NPAS4; NXF; bHLHe79; Le-PAS	protein_coding	GO:0030154 [Name: cell differentiation]; GO:0060079 [Name: excitatory postsynaptic potential]; GO:1904862 [Name: inhibitory synapse assembly]; GO:0007614 [Name: short-term memory]; GO:0098794 [Name: postsynapse]; GO:0000977 [Name: RNA polymerase II regulatory region sequence-specific DNA binding]; GO:0001228 [Name: transcriptional activator activity, RNA polymerase II transcription regulatory reg…
ENSG00000204291	-0.784664	0.0199266	0.284661	COL15A1	COL15A1	protein_coding	GO:0030198 [Name: extracellular matrix organization]; GO:0031012 [Name: extracellular matrix]; GO:0070062 [Name: extracellular exosome]; GO:0016021 [Name: integral component of membrane]; GO:0005576 [Name: extracellular region]; GO:0005615 [Name: extracellular space]; GO:0030574 [Name: collagen catabolic process]; GO:0001886 [Name: endothelial cell morphogenesis]; GO:0007165 [Name: signal transdu…
ENSG00000115155	-1.05835	0.0199458	0.28467	OTOF	DFNB6; NSRD9; OTOF; AUNB1; DFNB9; FER1L2	protein_coding	GO:0016021 [Name: integral component of membrane]; GO:0005789 [Name: endoplasmic reticulum membrane]; GO:0035612 [Name: AP-2 adaptor complex binding]; GO:0007605 [Name: sensory perception of sound]; GO:0016079 [Name: synaptic vesicle exocytosis]; GO:0005509 [Name: calcium ion binding]; GO:0042995 [Name: cell projection]; GO:0003674 [Name: molecular_function]; GO:0005829 [Name: cytosol]; GO:003067…
ENSG00000188522	-0.623808	0.0205211	0.288104	FAM83G	FAM83G; PAWS1	protein_coding	GO:0005515 [Name: protein binding]; GO:0005634 [Name: nucleus]; GO:0007165 [Name: signal transduction]; GO:0019901 [Name: protein kinase binding]; GO:0030509 [Name: BMP signaling pathway]; GO:0005829 [Name: cytosol]
ENSG00000269113	-0.613606	0.0205475	0.288315	TRABD2B	TIKI2; TRABD2B	protein_coding	GO:1904808 [Name: positive regulation of protein oxidation]; GO:0046872 [Name: metal ion binding]; GO:0004222 [Name: metalloendopeptidase activity]; GO:0016055 [Name: Wnt signaling pathway]; GO:0005515 [Name: protein binding]; GO:0016020 [Name: membrane]; GO:0031301 [Name: integral component of organelle membrane]; GO:0005887 [Name: integral component of plasma membrane]; GO:0030178 [Name: negati…
ENSG00000172987	-1.33456	0.0205641	0.288333	HPSE2	HPSE2; HPA2; HPR2; UFS; UFS1	protein_coding	GO:0008284 [Name: positive regulation of cell proliferation]; GO:0031012 [Name: extracellular matrix]; GO:0005886 [Name: plasma membrane]; GO:0008150 [Name: biological_process]; GO:0006027 [Name: glycosaminoglycan catabolic process]; GO:0030198 [Name: extracellular matrix organization]; GO:0043395 [Name: heparan sulfate proteoglycan binding]; GO:0030305 [Name: heparanase activity]
ENSG00000100068	-0.612511	0.0209313	0.290833	LRP5L	LRP5L	protein_coding	GO:0046849 [Name: bone remodeling]; GO:0061304 [Name: retinal blood vessel morphogenesis]; GO:0009952 [Name: anterior/posterior pattern specification]; GO:0002076 [Name: osteoblast development]; GO:0042632 [Name: cholesterol homeostasis]; GO:0060444 [Name: branching involved in mammary gland duct morphogenesis]; GO:0001702 [Name: gastrulation with mouth forming second]; GO:0045944 [Name: positive…
ENSG00000157992	-0.654848	0.0209692	0.290833	KRTCAP3	KCP3; KRTCAP3	protein_coding	GO:0005515 [Name: protein binding]; GO:0016021 [Name: integral component of membrane]
ENSG00000196754	2.35677	0.0209822	0.290833	S100A2	S100A2; S100L; CAN19	protein_coding	GO:0042802 [Name: identical protein binding]; GO:0043542 [Name: endothelial cell migration]; GO:0005575 [Name: cellular_component]; GO:0046914 [Name: transition metal ion binding]; GO:0048306 [Name: calcium-dependent protein binding]; GO:0005509 [Name: calcium ion binding]; GO:0005515 [Name: protein binding]
ENSG00000151962	1.62444	0.0210182	0.291042	RBM46	RBM46; CT68	protein_coding	GO:0003723 [Name: RNA binding]; GO:0048255 [Name: mRNA stabilization]; GO:0005634 [Name: nucleus]; GO:0003729 [Name: mRNA binding]; GO:0001829 [Name: trophectodermal cell differentiation]; GO:0005515 [Name: protein binding]
ENSG00000184988	-0.820383	0.0213854	0.292949	TMEM106A	TMEM106A	protein_coding	GO:0005515 [Name: protein binding]; GO:0016021 [Name: integral component of membrane]; GO:0042116 [Name: macrophage activation]; GO:0045348 [Name: positive regulation of MHC class II biosynthetic process]; GO:0032611 [Name: interleukin-1 beta production]; GO:0032635 [Name: interleukin-6 production]; GO:0032640 [Name: tumor necrosis factor production]; GO:0043123 [Name: positive regulation of I-ka…
ENSG00000128617	1.15059	0.0215026	0.293568	OPN1SW	OPN1SW; BCP; BOP; CBT	protein_coding	GO:0097381 [Name: photoreceptor disc membrane]; GO:0007186 [Name: G-protein coupled receptor signaling pathway]; GO:0008020 [Name: G-protein coupled photoreceptor activity]; GO:0038023 [Name: signaling receptor activity]; GO:0001750 [Name: photoreceptor outer segment]; GO:0007601 [Name: visual perception]; GO:0007602 [Name: phototransduction]; GO:0005515 [Name: protein binding]; GO:0009584 [Name:…
ENSG00000135914	0.740298	0.0216766	0.294045	HTR2B	5-HT2B; 5-HT-2B; 5-HT(2B); HTR2B	protein_coding	GO:0001755 [Name: neural crest cell migration]; GO:0001819 [Name: positive regulation of cytokine production]; GO:0007186 [Name: G-protein coupled receptor signaling pathway]; GO:0007610 [Name: behavior]; GO:0019934 [Name: cGMP-mediated signaling]; GO:0030425 [Name: dendrite]; GO:0070371 [Name: ERK1 and ERK2 cascade]; GO:0070374 [Name: positive regulation of ERK1 and ERK2 cascade]; GO:0001965 [Na…
ENSG00000072163	-0.662896	0.0220686	0.296041	LIMS2	LIMS2; PINCH2; MDRCMTT; LGMD2W; PINCH-2	protein_coding	GO:0005737 [Name: cytoplasm]; GO:0005925 [Name: focal adhesion]; GO:0034329 [Name: cell junction assembly]; GO:1900026 [Name: positive regulation of substrate adhesion-dependent cell spreading]; GO:2001046 [Name: positive regulation of integrin-mediated signaling pathway]; GO:0046872 [Name: metal ion binding]; GO:0005634 [Name: nucleus]; GO:0005911 [Name: cell-cell junction]; GO:2000178 [Name: ne…
ENSG00000111331	-0.619748	0.022611	0.298009	OAS3	p100; p100OAS; OAS3	protein_coding	GO:0005515 [Name: protein binding]; GO:0009615 [Name: response to virus]; GO:0005524 [Name: ATP binding]; GO:0060337 [Name: type I interferon signaling pathway]; GO:0016020 [Name: membrane]; GO:0005829 [Name: cytosol]; GO:0005737 [Name: cytoplasm]; GO:0060333 [Name: interferon-gamma-mediated signaling pathway]; GO:0060700 [Name: regulation of ribonuclease activity]; GO:0005886 [Name: plasma membr…
ENSG00000153446	-1.16065	0.0227279	0.298009	C16orf89	C16orf89	protein_coding	GO:0005829 [Name: cytosol]; GO:0016020 [Name: membrane]; GO:0042803 [Name: protein homodimerization activity]; GO:0070062 [Name: extracellular exosome]
ENSG00000146374	-0.636712	0.0233443	0.301603	RSPO3	RSPO3; PWTSR; CRISTIN1; THSD2	protein_coding	GO:0005102 [Name: receptor binding]; GO:0030111 [Name: regulation of Wnt signaling pathway]; GO:0030177 [Name: positive regulation of Wnt signaling pathway]; GO:0060670 [Name: branching involved in labyrinthine layer morphogenesis]; GO:2000052 [Name: positive regulation of non-canonical Wnt signaling pathway]; GO:2000096 [Name: positive regulation of Wnt signaling pathway, planar cell polarity pa…
ENSG00000167779	0.762277	0.0234763	0.302689	IGFBP6	IGFBP6; IBP6	protein_coding	GO:0001968 [Name: fibronectin binding]; GO:0005576 [Name: extracellular region]; GO:0042802 [Name: identical protein binding]; GO:0043567 [Name: regulation of insulin-like growth factor receptor signaling pathway]; GO:0090090 [Name: negative regulation of canonical Wnt signaling pathway]; GO:0031994 [Name: insulin-like growth factor I binding]; GO:0031995 [Name: insulin-like growth factor II bind…
ENSG00000163191	-0.762389	0.0237317	0.3043	S100A11	MLN70; HEL-S-43; S100C; S100A11	protein_coding	GO:0014911 [Name: positive regulation of smooth muscle cell migration]; GO:0005912 [Name: adherens junction]; GO:0044548 [Name: S100 protein binding]; GO:0005509 [Name: calcium ion binding]; GO:0007165 [Name: signal transduction]; GO:0043312 [Name: neutrophil degranulation]; GO:0098609 [Name: cell-cell adhesion]; GO:0005615 [Name: extracellular space]; GO:0008156 [Name: negative regulation of DNA…
ENSG00000075673	-1.26304	0.0239755	0.305615	ATP12A	H-K-ATPase; ATP1AL1; HK; ATP12A	protein_coding	GO:1902600 [Name: hydrogen ion transmembrane transport]; GO:0005524 [Name: ATP binding]; GO:0005889 [Name: hydrogen:potassium-exchanging ATPase complex]; GO:0008900 [Name: hydrogen:potassium-exchanging ATPase activity]; GO:0036376 [Name: sodium ion export from cell]; GO:1990573 [Name: potassium ion import across plasma membrane]; GO:0005886 [Name: plasma membrane]; GO:0005391 [Name: sodium:potass…
ENSG00000113924	-2.0049	0.0239973	0.305615	HGD	HGO; HGD; AKU	protein_coding	GO:0070062 [Name: extracellular exosome]; GO:0005515 [Name: protein binding]; GO:0005737 [Name: cytoplasm]; GO:0042802 [Name: identical protein binding]; GO:0046872 [Name: metal ion binding]; GO:0055114 [Name: oxidation-reduction process]; GO:0006572 [Name: tyrosine catabolic process]; GO:0004411 [Name: homogentisate 1,2-dioxygenase activity]; GO:0005829 [Name: cytosol]; GO:0006559 [Name: L-pheny…
ENSG00000173080	0.99688	0.0242454	0.307339	RXFP4	RXFP4; RXFPR4; GPCR142; GPR100; RLN3R2	protein_coding	GO:0005515 [Name: protein binding]; GO:2000253 [Name: positive regulation of feeding behavior]; GO:0005887 [Name: integral component of plasma membrane]; GO:0005886 [Name: plasma membrane]; GO:0007218 [Name: neuropeptide signaling pathway]; GO:0008528 [Name: G-protein coupled peptide receptor activity]; GO:0007186 [Name: G-protein coupled receptor signaling pathway]
ENSG00000213145	1.49062	0.0242364	0.307339	CRIP1	CRIP1; CRHP; CRP-1; CRIP; CRP1	protein_coding	GO:0010043 [Name: response to zinc ion]; GO:0010468 [Name: regulation of gene expression]; GO:0071493 [Name: cellular response to UV-B]; GO:0005737 [Name: cytoplasm]; GO:0008630 [Name: intrinsic apoptotic signaling pathway in response to DNA damage]; GO:0042277 [Name: peptide binding]; GO:0060741 [Name: prostate gland stromal morphogenesis]; GO:0008270 [Name: zinc ion binding]; GO:0010033 [Name: …
ENSG00000158104	1.42793	0.0246705	0.30971	HPD	HPD; PPD; 4-HPPD; HPPDASE; GLOD3; 4HPPD	protein_coding	GO:0005789 [Name: endoplasmic reticulum membrane]; GO:0006559 [Name: L-phenylalanine catabolic process]; GO:0000139 [Name: Golgi membrane]; GO:0005829 [Name: cytosol]; GO:0046872 [Name: metal ion binding]; GO:0006572 [Name: tyrosine catabolic process]; GO:0003868 [Name: 4-hydroxyphenylpyruvate dioxygenase activity]; GO:0055114 [Name: oxidation-reduction process]; GO:0070062 [Name: extracellular e…
ENSG00000118702	-1.12255	0.024802	0.310506	GHRH	GRF; GHRF; GHRH; INN	protein_coding	GO:0032094 [Name: response to food]; GO:0005615 [Name: extracellular space]; GO:0008284 [Name: positive regulation of cell proliferation]; GO:0021984 [Name: adenohypophysis development]; GO:0043195 [Name: terminal bouton]; GO:0007267 [Name: cell-cell signaling]; GO:0040018 [Name: positive regulation of multicellular organism growth]; GO:0005576 [Name: extracellular region]; GO:0005184 [Name: neur…
ENSG00000117472	-0.74865	0.0248281	0.310561	TSPAN1	TSPAN1; NET1; TM4C; TM4SF	protein_coding	GO:0005887 [Name: integral component of plasma membrane]; GO:0031982 [Name: vesicle]; GO:0016020 [Name: membrane]; GO:0005654 [Name: nucleoplasm]; GO:0043231 [Name: intracellular membrane-bounded organelle]; GO:0030054 [Name: cell junction]; GO:0005737 [Name: cytoplasm]; GO:0070062 [Name: extracellular exosome]; GO:0005765 [Name: lysosomal membrane]; GO:0048471 [Name: perinuclear region of cytopl…
ENSG00000198944	-0.699971	0.0250761	0.311399	SOWAHA	SOWAHA; ANKRD43	protein_coding	-
ENSG00000130957	-0.662578	0.0256406	0.313752	FBP2	FBP2	protein_coding	GO:0016311 [Name: dephosphorylation]; GO:0030018 [Name: Z disc]; GO:0006000 [Name: fructose metabolic process]; GO:0006002 [Name: fructose 6-phosphate metabolic process]; GO:0006094 [Name: gluconeogenesis]; GO:0030388 [Name: fructose 1,6-bisphosphate metabolic process]; GO:0046872 [Name: metal ion binding]; GO:0005737 [Name: cytoplasm]; GO:0042132 [Name: fructose 1,6-bisphosphate 1-phosphatase ac…
ENSG00000180481	0.672184	0.0255431	0.313752	GLIPR1L2	GLIPR1L2	protein_coding	GO:0005615 [Name: extracellular space]; GO:0007339 [Name: binding of sperm to zona pellucida]; GO:0016021 [Name: integral component of membrane]
ENSG00000213316	-0.695212	0.0257253	0.313752	LTC4S	LTC4S	protein_coding	GO:0043231 [Name: intracellular membrane-bounded organelle]; GO:0008047 [Name: enzyme activator activity]; GO:0019370 [Name: leukotriene biosynthetic process]; GO:0050790 [Name: regulation of catalytic activity]; GO:0004464 [Name: leukotriene-C4 synthase activity]; GO:0005635 [Name: nuclear envelope]; GO:0019372 [Name: lipoxygenase pathway]; GO:0042759 [Name: long-chain fatty acid biosynthetic pr…
ENSG00000140961	-0.680771	0.0259438	0.314582	OSGIN1	BDGI; OKL38; OSGIN1	protein_coding	GO:0005575 [Name: cellular_component]; GO:0042127 [Name: regulation of cell proliferation]; GO:0043065 [Name: positive regulation of apoptotic process]; GO:0030154 [Name: cell differentiation]; GO:0007275 [Name: multicellular organism development]; GO:0008083 [Name: growth factor activity]; GO:0007165 [Name: signal transduction]; GO:0030308 [Name: negative regulation of cell growth]; GO:0005515 […
ENSG00000099958	-0.653143	0.0262677	0.316365	DERL3	derlin-3; C22orf14; IZP6; DERL3; LLN2	protein_coding	GO:0030433 [Name: ubiquitin-dependent ERAD pathway]; GO:0030968 [Name: endoplasmic reticulum unfolded protein response]; GO:0005047 [Name: signal recognition particle binding]; GO:0005515 [Name: protein binding]; GO:0044877 [Name: macromolecular complex binding]; GO:0051787 [Name: misfolded protein binding]; GO:0018279 [Name: protein N-linked glycosylation via asparagine]; GO:1904153 [Name: negat…
ENSG00000006555	1.33228	0.0267415	0.318316	TTC22	TTC22	protein_coding	-
ENSG00000169403	-0.954797	0.0268331	0.31846	PTAFR	PTAFR; PAFR	protein_coding	GO:0005515 [Name: protein binding]; GO:0016021 [Name: integral component of membrane]; GO:0001875 [Name: lipopolysaccharide receptor activity]; GO:0016020 [Name: membrane]; GO:0007186 [Name: G-protein coupled receptor signaling pathway]; GO:0031663 [Name: lipopolysaccharide-mediated signaling pathway]; GO:0048661 [Name: positive regulation of smooth muscle cell proliferation]; GO:1904317 [Name: c…
ENSG00000125084	-0.83316	0.0275916	0.322213	WNT1	WNT1; INT1; BMND16; OI15	protein_coding	GO:0010592 [Name: positive regulation of lamellipodium assembly]; GO:0010812 [Name: negative regulation of cell-substrate adhesion]; GO:0016015 [Name: morphogen activity]; GO:0021797 [Name: forebrain anterior/posterior pattern specification]; GO:0030579 [Name: ubiquitin-dependent SMAD protein catabolic process]; GO:0042770 [Name: signal transduction in response to DNA damage]; GO:0051091 [Name: p…
ENSG00000170684	-1.10834	0.0276404	0.322336	ZNF296	ZNF296; ZNF342; ZFP296	protein_coding	GO:0005515 [Name: protein binding]; GO:0005575 [Name: cellular_component]; GO:0000978 [Name: RNA polymerase II core promoter proximal region sequence-specific DNA binding]; GO:0008134 [Name: transcription factor binding]; GO:0000122 [Name: negative regulation of transcription from RNA polymerase II promoter]; GO:0045944 [Name: positive regulation of transcription from RNA polymerase II promoter];…
ENSG00000145020	-0.777011	0.0276779	0.322353	AMT	GCST; NKH; GCE; GCVT; AMT	protein_coding	GO:0004047 [Name: aminomethyltransferase activity]; GO:0019464 [Name: glycine decarboxylation via glycine cleavage system]; GO:0005654 [Name: nucleoplasm]; GO:0005759 [Name: mitochondrial matrix]; GO:0006546 [Name: glycine catabolic process]; GO:0005739 [Name: mitochondrion]; GO:0008483 [Name: transaminase activity]
ENSG00000175287	0.582475	0.0283883	0.324807	PHYHD1	PHYHD1	protein_coding	GO:0051213 [Name: dioxygenase activity]; GO:0005515 [Name: protein binding]; GO:0055114 [Name: oxidation-reduction process]; GO:0046872 [Name: metal ion binding]
ENSG00000081248	-2.12927	0.0285351	0.325017	CACNA1S	Cav1.1; hypoPP; CACNA1S; HOKPP; CACNL1A3; CCHL1A3; HOKPP1; TTPP1; MHS5	protein_coding	GO:0030315 [Name: T-tubule]; GO:0061337 [Name: cardiac conduction]; GO:0046872 [Name: metal ion binding]; GO:0034765 [Name: regulation of ion transmembrane transport]; GO:0005245 [Name: voltage-gated calcium channel activity]; GO:0008331 [Name: high voltage-gated calcium channel activity]; GO:0071313 [Name: cellular response to caffeine]; GO:0005886 [Name: plasma membrane]; GO:0005891 [Name: volt…
ENSG00000159263	-1.51438	0.0286048	0.325138	SIM2	SIM2; bHLHe15; HMC13F06; SIM; HMC29C01	protein_coding	GO:0000122 [Name: negative regulation of transcription from RNA polymerase II promoter]; GO:0000785 [Name: chromatin]; GO:0030154 [Name: cell differentiation]; GO:0009880 [Name: embryonic pattern specification]; GO:0007399 [Name: nervous system development]; GO:0005654 [Name: nucleoplasm]; GO:0016604 [Name: nuclear body]; GO:0030324 [Name: lung development]; GO:0046982 [Name: protein heterodimeri…
ENSG00000197540	-1.21695	0.0285922	0.325138	GZMM	GZMM; MET1; LMET1	protein_coding	GO:0004252 [Name: serine-type endopeptidase activity]; GO:0005576 [Name: extracellular region]; GO:0016020 [Name: membrane]; GO:0005515 [Name: protein binding]; GO:0001913 [Name: T cell mediated cytotoxicity]; GO:0008236 [Name: serine-type peptidase activity]; GO:0006508 [Name: proteolysis]; GO:0019835 [Name: cytolysis]; GO:0045087 [Name: innate immune response]; GO:0006915 [Name: apoptotic proce…
ENSG00000183145	-0.99575	0.0286818	0.325322	RIPPLY3	DSCR6; RIPPLY3	protein_coding	GO:0000122 [Name: negative regulation of transcription from RNA polymerase II promoter]; GO:0007507 [Name: heart development]; GO:0009880 [Name: embryonic pattern specification]; GO:0008150 [Name: biological_process]; GO:0060037 [Name: pharyngeal system development]; GO:0005515 [Name: protein binding]; GO:0005634 [Name: nucleus]; GO:0008285 [Name: negative regulation of cell proliferation]
ENSG00000104894	-0.636276	0.0287663	0.325534	CD37	CD37; GP52-40; TSPAN26	protein_coding	GO:0016020 [Name: membrane]; GO:0005887 [Name: integral component of plasma membrane]; GO:0001772 [Name: immunological synapse]; GO:0070062 [Name: extracellular exosome]; GO:0005515 [Name: protein binding]
ENSG00000273154	1.13217	0.0292238	0.327203	-	-	protein_coding	-
ENSG00000196166	0.991176	0.0300399	0.331086	C8orf86	C8orf86	protein_coding	-
ENSG00000108932	-1.36627	0.0308378	0.334923	SLC16A6	MCT6; SLC16A6; MCT7	protein_coding	GO:0005515 [Name: protein binding]; GO:0016021 [Name: integral component of membrane]; GO:0005887 [Name: integral component of plasma membrane]; GO:0055085 [Name: transmembrane transport]; GO:0016020 [Name: membrane]; GO:0008028 [Name: monocarboxylic acid transmembrane transporter activity]; GO:0015293 [Name: symporter activity]; GO:0015718 [Name: monocarboxylic acid transport]
ENSG00000073146	-1.01653	0.0310368	0.33549	MOV10L1	CHAMP; DJ402G11.8; MOV10L1	protein_coding	GO:0007281 [Name: germ cell development]; GO:0071546 [Name: pi-body]; GO:0003724 [Name: RNA helicase activity]; GO:0007275 [Name: multicellular organism development]; GO:0034587 [Name: piRNA metabolic process]; GO:0043186 [Name: P granule]; GO:0007283 [Name: spermatogenesis]; GO:0035194 [Name: posttranscriptional gene silencing by RNA]; GO:0005829 [Name: cytosol]; GO:0000287 [Name: magnesium ion …
ENSG00000178821	-0.688413	0.0311815	0.33549	TMEM52	TMEM52	protein_coding	GO:0016021 [Name: integral component of membrane]
ENSG00000163909	-0.792997	0.0319921	0.339547	HEYL	HRT3; HEYL; bHLHb33; HEY3; HESR3	protein_coding	GO:0005515 [Name: protein binding]; GO:0003151 [Name: outflow tract morphogenesis]; GO:0003700 [Name: transcription factor activity, sequence-specific DNA binding]; GO:0045666 [Name: positive regulation of neuron differentiation]; GO:0060412 [Name: ventricular septum morphogenesis]; GO:0071773 [Name: cellular response to BMP stimulus]; GO:0000785 [Name: chromatin]; GO:0003184 [Name: pulmonary val…
ENSG00000165118	0.597382	0.0321381	0.340122	C9orf64	C9orf64	protein_coding	GO:0005515 [Name: protein binding]; GO:0005575 [Name: cellular_component]; GO:0003674 [Name: molecular_function]; GO:0101030 [Name: tRNA-guanine transglycosylation]; GO:0006400 [Name: tRNA modification]; GO:0008150 [Name: biological_process]
ENSG00000171777	-0.80681	0.0323665	0.341232	RASGRP4	RASGRP4	protein_coding	GO:0005509 [Name: calcium ion binding]; GO:0007169 [Name: transmembrane receptor protein tyrosine kinase signaling pathway]; GO:0019992 [Name: diacylglycerol binding]; GO:0030742 [Name: GTP-dependent protein binding]; GO:0046579 [Name: positive regulation of Ras protein signal transduction]; GO:0007202 [Name: activation of phospholipase C activity]; GO:0008283 [Name: cell proliferation]; GO:00300…
ENSG00000177468	-1.17421	0.0324858	0.34187	OLIG3	bHLHe20; OLIG3; Bhlhb7	protein_coding	GO:0000978 [Name: RNA polymerase II core promoter proximal region sequence-specific DNA binding]; GO:0000981 [Name: RNA polymerase II transcription factor activity, sequence-specific DNA binding]; GO:0030182 [Name: neuron differentiation]; GO:0005515 [Name: protein binding]; GO:0021520 [Name: spinal cord motor neuron cell fate specification]; GO:0046983 [Name: protein dimerization activity]; GO:0…
ENSG00000198796	0.828248	0.0324676	0.34187	ALPK2	HAK; ALPK2	protein_coding	GO:0003308 [Name: negative regulation of Wnt signaling pathway involved in heart development]; GO:1905223 [Name: epicardium morphogenesis]; GO:0005524 [Name: ATP binding]; GO:0016323 [Name: basolateral plasma membrane]; GO:0003007 [Name: heart morphogenesis]; GO:0006468 [Name: protein phosphorylation]; GO:0030010 [Name: establishment of cell polarity]; GO:0055013 [Name: cardiac muscle cell develo…
ENSG00000232653	-0.976465	0.0325809	0.34187	GOLGA8N	GOLGA8N; GOLGA8R	protein_coding	GO:0032580 [Name: Golgi cisterna membrane]; GO:0005801 [Name: cis-Golgi network]; GO:0000137 [Name: Golgi cis cisterna]; GO:0051225 [Name: spindle assembly]; GO:0007030 [Name: Golgi organization]
ENSG00000283439	2.02595	0.0329863	0.343327	SPEM3	SPEM3	protein_coding	GO:0016021 [Name: integral component of membrane]
ENSG00000146955	-1.14314	0.0339577	0.346387	RAB19	RAB19; RAB19B	protein_coding	GO:0005515 [Name: protein binding]; GO:0000045 [Name: autophagosome assembly]; GO:0005525 [Name: GTP binding]; GO:0003924 [Name: GTPase activity]; GO:0006886 [Name: intracellular protein transport]; GO:0012505 [Name: endomembrane system]; GO:0070062 [Name: extracellular exosome]; GO:0005886 [Name: plasma membrane]
ENSG00000162777	-1.1687	0.034736	0.34957	DENND2D	DENND2D	protein_coding	GO:0005654 [Name: nucleoplasm]; GO:0005515 [Name: protein binding]; GO:0005829 [Name: cytosol]; GO:0005085 [Name: guanyl-nucleotide exchange factor activity]; GO:0050790 [Name: regulation of catalytic activity]
ENSG00000053747	-1.17465	0.0356377	0.354846	LAMA3	E170; BM600; LAMNA; LOCS; LAMA3	protein_coding	GO:0005604 [Name: basement membrane]; GO:0005610 [Name: laminin-5 complex]; GO:0009887 [Name: animal organ morphogenesis]; GO:0007411 [Name: axon guidance]; GO:0030198 [Name: extracellular matrix organization]; GO:0005201 [Name: extracellular matrix structural constituent]; GO:0009888 [Name: tissue development]; GO:0030155 [Name: regulation of cell adhesion]; GO:0098609 [Name: cell-cell adhesion]…
ENSG00000169218	-0.593587	0.0361305	0.356523	RSPO1	RSPO1; RSPO; CRISTIN3	protein_coding	GO:0002090 [Name: regulation of receptor internalization]; GO:0008201 [Name: heparin binding]; GO:0005576 [Name: extracellular region]; GO:0030177 [Name: positive regulation of Wnt signaling pathway]; GO:0005634 [Name: nucleus]; GO:0001664 [Name: G-protein coupled receptor binding]; GO:0016055 [Name: Wnt signaling pathway]; GO:0005515 [Name: protein binding]; GO:0090263 [Name: positive regulation…
ENSG00000185811	-0.591481	0.0364194	0.357782	IKZF1	IKZF1; CVID13; PPP1R92; IK1; PRO0758; IKAROS; LyF-1; Hs.54452; ZNFN1A1; LYF1	protein_coding	GO:0005829 [Name: cytosol]; GO:0019904 [Name: protein domain specific binding]; GO:0007049 [Name: cell cycle]; GO:0000978 [Name: RNA polymerase II core promoter proximal region sequence-specific DNA binding]; GO:0045892 [Name: negative regulation of transcription, DNA-templated]; GO:0003677 [Name: DNA binding]; GO:0005721 [Name: pericentric heterochromatin]; GO:0007498 [Name: mesoderm development…
ENSG00000111644	-0.716681	0.0367724	0.359398	ACRBP	ACRBP; OY-TES-1; SP32; CT23	protein_coding	GO:0007286 [Name: spermatid development]; GO:0008150 [Name: biological_process]; GO:0009566 [Name: fertilization]; GO:0001669 [Name: acrosomal vesicle]; GO:0003674 [Name: molecular_function]; GO:0001675 [Name: acrosome assembly]; GO:0005576 [Name: extracellular region]; GO:0005634 [Name: nucleus]; GO:0002080 [Name: acrosomal membrane]
ENSG00000153093	1.25332	0.0368666	0.359712	ACOXL	ACOXL	protein_coding	GO:0003997 [Name: acyl-CoA oxidase activity]; GO:0008150 [Name: biological_process]; GO:0055088 [Name: lipid homeostasis]; GO:0033540 [Name: fatty acid beta-oxidation using acyl-CoA oxidase]; GO:0050660 [Name: flavin adenine dinucleotide binding]; GO:0003674 [Name: molecular_function]; GO:0005782 [Name: peroxisomal matrix]; GO:0005777 [Name: peroxisome]; GO:0005504 [Name: fatty acid binding]; GO:…
ENSG00000182557	1.36815	0.0369143	0.359975	SPNS3	SPNS3; SLC62A3; SLC63A3	protein_coding	GO:0016021 [Name: integral component of membrane]; GO:0055085 [Name: transmembrane transport]; GO:0022857 [Name: transmembrane transporter activity]; GO:0006869 [Name: lipid transport]
ENSG00000235718	1.80731	0.0370262	0.360018	MFRP	MFRP; NNO2; MCOP5; CTRP5; RD6	protein_coding	GO:0016021 [Name: integral component of membrane]; GO:0007601 [Name: visual perception]; GO:0016324 [Name: apical plasma membrane]; GO:0042462 [Name: eye photoreceptor cell development]; GO:0003674 [Name: molecular_function]; GO:0009792 [Name: embryo development ending in birth or egg hatching]; GO:0060041 [Name: retina development in camera-type eye]
ENSG00000112796	-0.84683	0.0373737	0.361545	ENPP5	NPP5; ENPP5; NPP-5	protein_coding	GO:0005576 [Name: extracellular region]; GO:0016021 [Name: integral component of membrane]; GO:0000210 [Name: NAD+ diphosphatase activity]; GO:0008270 [Name: zinc ion binding]; GO:0005886 [Name: plasma membrane]; GO:0007154 [Name: cell communication]
ENSG00000214290	-1.07882	0.037796	0.362131	COLCA2	LOH11CR1G; C11orf93; CASC13; COLCA2	protein_coding	GO:0005737 [Name: cytoplasm]
ENSG00000253958	0.582426	0.0377601	0.362131	CLDN23	CLDN23; CLDNL; hCG1646163	protein_coding	GO:0016338 [Name: calcium-independent cell-cell adhesion via plasma membrane cell-adhesion molecules]; GO:0070830 [Name: bicellular tight junction assembly]; GO:0005515 [Name: protein binding]; GO:0005886 [Name: plasma membrane]; GO:0007155 [Name: cell adhesion]; GO:0005198 [Name: structural molecule activity]; GO:0016021 [Name: integral component of membrane]; GO:0005923 [Name: bicellular tight …
ENSG00000213204	-0.667726	0.0381421	0.362528	-	-	protein_coding	-
ENSG00000135925	-1.18035	0.0384905	0.364016	WNT10A	WNT10A; STHAG4; SSPS; OODD	protein_coding	GO:0014033 [Name: neural crest cell differentiation]; GO:0005576 [Name: extracellular region]; GO:0031069 [Name: hair follicle morphogenesis]; GO:0042476 [Name: odontogenesis]; GO:0030182 [Name: neuron differentiation]; GO:0043588 [Name: skin development]; GO:0016055 [Name: Wnt signaling pathway]; GO:0010628 [Name: positive regulation of gene expression]; GO:0001942 [Name: hair follicle developme…
ENSG00000119147	-0.864804	0.0385894	0.364037	ECRG4	ECRG4; C2orf40	protein_coding	GO:0042127 [Name: regulation of cell proliferation]; GO:0031145 [Name: anaphase-promoting complex-dependent catabolic process]; GO:0005615 [Name: extracellular space]; GO:0007417 [Name: central nervous system development]; GO:0070314 [Name: G1 to G0 transition]; GO:0005515 [Name: protein binding]; GO:0016324 [Name: apical plasma membrane]; GO:0005737 [Name: cytoplasm]; GO:0090398 [Name: cellular …
ENSG00000184388	-0.761951	0.0390652	0.365636	PABPC1L2B	RBM32B; PABPC1L2B	protein_coding	GO:0070062 [Name: extracellular exosome]; GO:0003723 [Name: RNA binding]
ENSG00000132837	0.580965	0.0394435	0.365961	DMGDH	DMGDH; ME2GLYDH; DMGDHD	protein_coding	GO:0022900 [Name: electron transport chain]; GO:0019695 [Name: choline metabolic process]; GO:0047865 [Name: dimethylglycine dehydrogenase activity]; GO:0009055 [Name: electron carrier activity]; GO:0005759 [Name: mitochondrial matrix]; GO:0006579 [Name: amino-acid betaine catabolic process]; GO:0005737 [Name: cytoplasm]; GO:0016491 [Name: oxidoreductase activity]; GO:0042426 [Name: choline catab…
ENSG00000214402	-1.04792	0.0398387	0.365961	LCNL1	LCNL1	protein_coding	GO:0036094 [Name: small molecule binding]
ENSG00000120937	0.926659	0.0402209	0.367431	NPPB	BNP; NPPB	protein_coding	GO:0005634 [Name: nucleus]; GO:0007166 [Name: cell surface receptor signaling pathway]; GO:0043114 [Name: regulation of vascular permeability]; GO:0005179 [Name: hormone activity]; GO:0006182 [Name: cGMP biosynthetic process]; GO:0097746 [Name: regulation of blood vessel diameter]; GO:0035815 [Name: positive regulation of renal sodium excretion]; GO:0032991 [Name: macromolecular complex]; GO:0005…
ENSG00000163131	0.63109	0.0402392	0.367431	CTSS	CTSS	protein_coding	GO:0005576 [Name: extracellular region]; GO:0005770 [Name: late endosome]; GO:0006955 [Name: immune response]; GO:1904813 [Name: ficolin-1-rich granule lumen]; GO:0002224 [Name: toll-like receptor signaling pathway]; GO:0005518 [Name: collagen binding]; GO:0043231 [Name: intracellular membrane-bounded organelle]; GO:0036021 [Name: endolysosome lumen]; GO:0043236 [Name: laminin binding]; GO:002261…
ENSG00000182040	-0.596444	0.0407501	0.368865	USH1G	ANKS4A; USH1G; SANS	protein_coding	GO:0005886 [Name: plasma membrane]; GO:0001917 [Name: photoreceptor inner segment]; GO:0042802 [Name: identical protein binding]; GO:0015629 [Name: actin cytoskeleton]; GO:0032391 [Name: photoreceptor connecting cilium]; GO:0050953 [Name: sensory perception of light stimulus]; GO:0007605 [Name: sensory perception of sound]; GO:0042472 [Name: inner ear morphogenesis]; GO:0005829 [Name: cytosol]; G…
ENSG00000172139	1.12057	0.040936	0.369067	SLC9C1	SLC9C1; sperm-NHE; NHE; SLC9A10; NHE-10	protein_coding	GO:1902600 [Name: hydrogen ion transmembrane transport]; GO:0098719 [Name: sodium ion import across plasma membrane]; GO:0030317 [Name: flagellated sperm motility]; GO:0071805 [Name: potassium ion transmembrane transport]; GO:0016021 [Name: integral component of membrane]; GO:0007283 [Name: spermatogenesis]; GO:0098656 [Name: anion transmembrane transport]; GO:0005886 [Name: plasma membrane]; GO:…
ENSG00000106366	-0.736926	0.0414536	0.371342	SERPINE1	PAI-1; SERPINE1; PAI; PLANH1; PAI1	protein_coding	GO:0002020 [Name: protease binding]; GO:0010757 [Name: negative regulation of plasminogen activation]; GO:0031093 [Name: platelet alpha granule lumen]; GO:2000352 [Name: negative regulation of endothelial cell apoptotic process]; GO:0005515 [Name: protein binding]; GO:0004867 [Name: serine-type endopeptidase inhibitor activity]; GO:0010469 [Name: regulation of receptor activity]; GO:0010951 [Name…
ENSG00000174564	0.580859	0.0415264	0.371342	IL20RB	IL20RB; DIRS1; FNDC6; IL-20R2	protein_coding	GO:0005886 [Name: plasma membrane]; GO:0016021 [Name: integral component of membrane]; GO:0032703 [Name: negative regulation of interleukin-2 production]; GO:0032733 [Name: positive regulation of interleukin-10 production]; GO:0042130 [Name: negative regulation of T cell proliferation]; GO:0001808 [Name: negative regulation of type IV hypersensitivity]; GO:0002765 [Name: immune response-inhibitin…
ENSG00000079263	-1.02646	0.041628	0.371365	SP140	LYSP100-B; LYSP100; SP140; LYSP100-A	protein_coding	GO:0005739 [Name: mitochondrion]; GO:0006357 [Name: regulation of transcription from RNA polymerase II promoter]; GO:0005515 [Name: protein binding]; GO:0003677 [Name: DNA binding]; GO:0016605 [Name: PML body]; GO:0001650 [Name: fibrillar center]; GO:0006952 [Name: defense response]; GO:0000981 [Name: RNA polymerase II transcription factor activity, sequence-specific DNA binding]; GO:0046872 [Nam…
ENSG00000176170	-0.621466	0.042189	0.373436	SPHK1	SPHK; SPHK1	protein_coding	GO:0005515 [Name: protein binding]; GO:0006665 [Name: sphingolipid metabolic process]; GO:0008481 [Name: sphinganine kinase activity]; GO:0045987 [Name: positive regulation of smooth muscle contraction]; GO:0010800 [Name: positive regulation of peptidyl-threonine phosphorylation]; GO:0016407 [Name: acetyltransferase activity]; GO:0030148 [Name: sphingolipid biosynthetic process]; GO:0045931 [Name…
ENSG00000282872	0.913974	0.0421654	0.373436	C1orf232	C1orf232	protein_coding	-
ENSG00000130513	0.653889	0.0426515	0.375164	GDF15	NAG-1; PDF; PLAB; GDF-15; MIC1; PTGFB; MIC-1; GDF15	protein_coding	GO:0007165 [Name: signal transduction]; GO:0040015 [Name: negative regulation of multicellular organism growth]; GO:0042803 [Name: protein homodimerization activity]; GO:0007267 [Name: cell-cell signaling]; GO:0005794 [Name: Golgi apparatus]; GO:0043410 [Name: positive regulation of MAPK cascade]; GO:0070700 [Name: BMP receptor binding]; GO:0000187 [Name: activation of MAPK activity]; GO:0005515 …
ENSG00000261732	-1.37359	0.0430796	0.37617	-	-	protein_coding	-
ENSG00000108622	-0.856377	0.0435705	0.376459	ICAM2	CD102; ICAM2	protein_coding	GO:0016020 [Name: membrane]; GO:0005886 [Name: plasma membrane]; GO:0007155 [Name: cell adhesion]; GO:0005902 [Name: microvillus]; GO:0030198 [Name: extracellular matrix organization]; GO:0005178 [Name: integrin binding]; GO:0032154 [Name: cleavage furrow]; GO:0098609 [Name: cell-cell adhesion]; GO:0001931 [Name: uropod]; GO:0005887 [Name: integral component of plasma membrane]; GO:0050776 [Name:…
ENSG00000125730	-0.877867	0.043359	0.376459	C3	C3b; CPAMD1; AHUS5; C3; C3a; ARMD9; ASP; HEL-S-62p	protein_coding	GO:0006958 [Name: complement activation, classical pathway]; GO:0031715 [Name: C5L2 anaphylatoxin chemotactic receptor binding]; GO:0043312 [Name: neutrophil degranulation]; GO:0005576 [Name: extracellular region]; GO:0009986 [Name: cell surface]; GO:0010575 [Name: positive regulation of vascular endothelial growth factor production]; GO:0035578 [Name: azurophil granule lumen]; GO:0097242 [Name: …
ENSG00000176678	-0.615348	0.0437541	0.376989	FOXL1	FOXL1; FKH6; FREAC7; FKHL11	protein_coding	GO:0000978 [Name: RNA polymerase II core promoter proximal region sequence-specific DNA binding]; GO:0005634 [Name: nucleus]; GO:0000981 [Name: RNA polymerase II transcription factor activity, sequence-specific DNA binding]; GO:0007275 [Name: multicellular organism development]; GO:0008301 [Name: DNA binding, bending]; GO:0030111 [Name: regulation of Wnt signaling pathway]; GO:0003677 [Name: DNA …
ENSG00000102048	1.88499	0.0438837	0.377719	ASB9	ASB9	protein_coding	GO:0005515 [Name: protein binding]; GO:0005739 [Name: mitochondrion]; GO:0045732 [Name: positive regulation of protein catabolic process]; GO:0016567 [Name: protein ubiquitination]; GO:0005829 [Name: cytosol]; GO:0035556 [Name: intracellular signal transduction]; GO:0043687 [Name: post-translational protein modification]
ENSG00000243709	0.670164	0.0440052	0.37825	LEFTY1	LEFTY1; LEFTYB; LEFTB	protein_coding	GO:0003007 [Name: heart morphogenesis]; GO:0005615 [Name: extracellular space]; GO:0007179 [Name: transforming growth factor beta receptor signaling pathway]; GO:0060395 [Name: SMAD protein signal transduction]; GO:0030509 [Name: BMP signaling pathway]; GO:0005125 [Name: cytokine activity]; GO:0005160 [Name: transforming growth factor beta receptor binding]; GO:0007368 [Name: determination of lef…
ENSG00000283516	-1.34282	0.044442	0.379552	LITAFD	LITAFD	protein_coding	GO:0046872 [Name: metal ion binding]; GO:0016020 [Name: membrane]
ENSG00000182489	-1.01989	0.0447293	0.380361	XKRX	XRG2; XPLAC; XKR2; XKRX	protein_coding	GO:0016021 [Name: integral component of membrane]; GO:0005886 [Name: plasma membrane]
ENSG00000171217	-1.5514	0.0448005	0.380555	CLDN20	CLDN20	protein_coding	GO:0005515 [Name: protein binding]; GO:0005923 [Name: bicellular tight junction]; GO:0016338 [Name: calcium-independent cell-cell adhesion via plasma membrane cell-adhesion molecules]; GO:0070160 [Name: occluding junction]; GO:0007155 [Name: cell adhesion]; GO:0016021 [Name: integral component of membrane]; GO:0005198 [Name: structural molecule activity]; GO:0042802 [Name: identical protein bindi…
ENSG00000163982	-1.96855	0.0449002	0.380568	OTOP1	OTOP1	protein_coding	GO:0060336 [Name: negative regulation of interferon-gamma-mediated signaling pathway]; GO:1902600 [Name: hydrogen ion transmembrane transport]; GO:0031214 [Name: biomineral tissue development]; GO:0015252 [Name: hydrogen ion channel activity]; GO:0032869 [Name: cellular response to insulin stimulus]; GO:0005887 [Name: integral component of plasma membrane]
ENSG00000163012	-0.869863	0.0455651	0.383314	ZSWIM2	ZZZ2; ZSWIM2; MEX	protein_coding	GO:0043621 [Name: protein self-association]; GO:0006915 [Name: apoptotic process]; GO:0008270 [Name: zinc ion binding]; GO:0000209 [Name: protein polyubiquitination]; GO:0061630 [Name: ubiquitin protein ligase activity]; GO:1902043 [Name: positive regulation of extrinsic apoptotic signaling pathway via death domain receptors]
ENSG00000150656	1.16693	0.0456504	0.383394	CNDP1	HsT2308; CNDP1; CN1; CPGL2	protein_coding	GO:0008233 [Name: peptidase activity]; GO:0006508 [Name: proteolysis]; GO:0046872 [Name: metal ion binding]; GO:0005576 [Name: extracellular region]; GO:0070573 [Name: metallodipeptidase activity]; GO:0005829 [Name: cytosol]; GO:0004180 [Name: carboxypeptidase activity]; GO:0016805 [Name: dipeptidase activity]; GO:0032268 [Name: regulation of cellular protein metabolic process]
ENSG00000132958	-1.08166	0.0458271	0.383562	TPTE2	TPIP; TPTE2	protein_coding	GO:0035335 [Name: peptidyl-tyrosine dephosphorylation]; GO:0016314 [Name: phosphatidylinositol-3,4,5-trisphosphate 3-phosphatase activity]; GO:0000139 [Name: Golgi membrane]; GO:0006661 [Name: phosphatidylinositol biosynthetic process]; GO:0008285 [Name: negative regulation of cell proliferation]; GO:0016311 [Name: dephosphorylation]; GO:0046856 [Name: phosphatidylinositol dephosphorylation]; GO:…
ENSG00000082126	1.01535	0.0465409	0.38524	MPP4	ALS2CR5; DLG6; MPP4	protein_coding	GO:0008150 [Name: biological_process]; GO:0005912 [Name: adherens junction]; GO:0032991 [Name: macromolecular complex]; GO:0005515 [Name: protein binding]; GO:0015629 [Name: actin cytoskeleton]; GO:0035418 [Name: protein localization to synapse]; GO:0005829 [Name: cytosol]
ENSG00000141905	-0.583032	0.0467776	0.385989	NFIC	NFI; NFIC; NF-I; CTF; CTF5	protein_coding	GO:0001650 [Name: fibrillar center]; GO:0006260 [Name: DNA replication]; GO:0000122 [Name: negative regulation of transcription from RNA polymerase II promoter]; GO:0006366 [Name: transcription from RNA polymerase II promoter]; GO:0005634 [Name: nucleus]; GO:1990837 [Name: sequence-specific double-stranded DNA binding]; GO:0000978 [Name: RNA polymerase II core promoter proximal region sequence-sp…
ENSG00000102837	-1.21078	0.0468767	0.386178	OLFM4	UNQ362; OLFM4; bA209J19.1; OLM4; hOLfD; GW112; hGC-1; GC1; OlfD	protein_coding	GO:0005739 [Name: mitochondrion]; GO:0005829 [Name: cytosol]; GO:0005198 [Name: structural molecule activity]; GO:0032991 [Name: macromolecular complex]; GO:0042581 [Name: specific granule]; GO:0050764 [Name: regulation of phagocytosis]; GO:0003824 [Name: catalytic activity]; GO:0042981 [Name: regulation of apoptotic process]; GO:1900026 [Name: positive regulation of substrate adhesion-dependent …
ENSG00000125820	-1.16069	0.0469763	0.386438	NKX2-2	NKX2-2; NKX2.2; NKX2B	protein_coding	GO:0003329 [Name: pancreatic PP cell fate commitment]; GO:0021530 [Name: spinal cord oligodendrocyte cell fate specification]; GO:0021554 [Name: optic nerve development]; GO:0031018 [Name: endocrine pancreas development]; GO:0001228 [Name: transcriptional activator activity, RNA polymerase II transcription regulatory region sequence-specific binding]; GO:0003326 [Name: pancreatic A cell fate comm…
ENSG00000176907	0.597475	0.047051	0.38655	TCIM	C8orf4; TC-1; TCIM; TC1	protein_coding	GO:0005112 [Name: Notch binding]; GO:0043066 [Name: negative regulation of apoptotic process]; GO:0034605 [Name: cellular response to heat]; GO:1901224 [Name: positive regulation of NIK/NF-kappaB signaling]; GO:0005730 [Name: nucleolus]; GO:0010739 [Name: positive regulation of protein kinase A signaling]; GO:0005737 [Name: cytoplasm]; GO:1900020 [Name: positive regulation of protein kinase C act…
ENSG00000169181	-0.702114	0.0475055	0.38814	GSG1L	PRO19651; GSG1L	protein_coding	GO:0005886 [Name: plasma membrane]; GO:0099061 [Name: integral component of postsynaptic density membrane]; GO:2000311 [Name: regulation of AMPA receptor activity]; GO:0005515 [Name: protein binding]; GO:0098978 [Name: glutamatergic synapse]; GO:0098685 [Name: Schaffer collateral - CA1 synapse]
ENSG00000159110	-0.738294	0.0480917	0.390529	IFNAR2	IFN-R; IFNAR2; IFN-alpha-REC; IFNABR; IMD45; IFNARB	protein_coding	GO:0007166 [Name: cell surface receptor signaling pathway]; GO:0035456 [Name: response to interferon-beta]; GO:0005886 [Name: plasma membrane]; GO:0005887 [Name: integral component of plasma membrane]; GO:0004896 [Name: cytokine receptor activity]; GO:0060338 [Name: regulation of type I interferon-mediated signaling pathway]; GO:0007259 [Name: JAK-STAT cascade]; GO:0009615 [Name: response to viru…
ENSG00000077274	-1.07938	0.0484166	0.391279	CAPN6	CANPX; CAPN6; CalpM; DJ914P14.1; CAPNX	protein_coding	GO:0048471 [Name: perinuclear region of cytoplasm]; GO:0005737 [Name: cytoplasm]; GO:0001578 [Name: microtubule bundle formation]; GO:0004198 [Name: calcium-dependent cysteine-type endopeptidase activity]; GO:0008017 [Name: microtubule binding]; GO:0051493 [Name: regulation of cytoskeleton organization]; GO:0005515 [Name: protein binding]; GO:0005876 [Name: spindle microtubule]; GO:0006508 [Name:…
ENSG00000251869	-1.04526	0.0445102	0.37984	-	-	scaRNA	-
ENSG00000212195	0.611469	0.00106025	0.0878481	-	-	snoRNA	-
ENSG00000207233	-0.604988	0.00720671	0.193952	-	-	snoRNA	-
ENSG00000199782	1.33704	0.0178574	0.272807	-	-	snoRNA	-
ENSG00000212452	-0.961087	0.0257136	0.313752	-	-	snoRNA	-
ENSG00000206656	0.591601	0.0350811	0.351939	-	-	snoRNA	-
ENSG00000201482	1.99488	0.038018	0.362357	-	-	snoRNA	-
ENSG00000222345	-0.718951	0.0420639	0.373112	-	-	snoRNA	-
ENSG00000207031	0.677135	0.0433643	0.376459	-	-	snoRNA	-
ENSG00000212283	-0.682164	0.0455566	0.383314	-	-	snoRNA	-
ENSG00000201654	-1.09791	0.000628658	0.072784	-	-	snRNA	-
ENSG00000202337	-0.585754	0.00375239	0.14812	-	-	snRNA	-
ENSG00000200997	1.51074	0.0121986	0.241744	-	-	snRNA	-
ENSG00000201183	1.145	0.0127617	0.246232	-	-	snRNA	-
ENSG00000206828	0.696888	0.0281467	0.324348	-	-	snRNA	-
ENSG00000222533	1.02918	0.0496335	0.395176	-	-	snRNA	-
ENSG00000279894	-1.02309	0.00168726	0.107393	-	-	TEC	-
ENSG00000279412	-1.14941	0.00360072	0.14622	-	-	TEC	-
ENSG00000280435	-0.908284	0.00369981	0.147064	-	-	TEC	-
ENSG00000279708	1.12232	0.00576279	0.176347	-	-	TEC	-
ENSG00000279537	2.04488	0.00747967	0.197306	-	-	TEC	-
ENSG00000279568	-2.28792	0.0114953	0.236754	-	-	TEC	-
ENSG00000279584	1.55913	0.0120406	0.240726	-	-	TEC	-
ENSG00000279283	-0.630111	0.0124177	0.24357	-	-	TEC	-
ENSG00000280098	-1.47412	0.0143881	0.256781	-	-	TEC	-
ENSG00000280347	-0.729064	0.0160256	0.26546	-	-	TEC	-
ENSG00000279108	-1.30752	0.0198043	0.284038	-	-	TEC	-
ENSG00000280378	-0.851393	0.0204581	0.287707	-	-	TEC	-
ENSG00000280198	0.923971	0.0207142	0.29001	-	-	TEC	-
ENSG00000279609	1.32989	0.0223331	0.297199	-	-	TEC	-
ENSG00000279841	-1.62373	0.0256603	0.313752	-	-	TEC	-
ENSG00000279575	1.87551	0.0301367	0.331601	-	-	TEC	-
ENSG00000279077	1.02715	0.0303617	0.332533	-	-	TEC	-
ENSG00000280376	-1.12927	0.0358071	0.355134	-	-	TEC	-
ENSG00000279400	-0.744719	0.0377108	0.362131	-	-	TEC	-
ENSG00000280309	0.914386	0.0476472	0.389042	-	-	TEC	-
ENSG00000280040	1.74008	0.0478905	0.389646	-	-	TEC	-
ENSG00000279491	0.699466	0.0480415	0.390394	-	-	TEC	-
ENSG00000264176	-2.10682	0.0011234	0.0897615	-	-	transcribed_processed_pseudogene	-
ENSG00000270804	-1.03936	0.00272703	0.129295	-	-	transcribed_processed_pseudogene	-
ENSG00000256552	-1.14631	0.0139411	0.252731	-	-	transcribed_processed_pseudogene	-
ENSG00000269904	0.589942	0.024457	0.308514	-	-	transcribed_processed_pseudogene	-
ENSG00000270300	-1.08104	0.0269876	0.318991	-	-	transcribed_processed_pseudogene	-
ENSG00000179038	-1.40628	0.0354272	0.354286	-	-	transcribed_processed_pseudogene	-
ENSG00000256282	-0.891356	0.0447525	0.380361	-	-	transcribed_processed_pseudogene	-
ENSG00000244227	-0.620963	0.0154876	0.263206	-	-	transcribed_unitary_pseudogene	-
ENSG00000225872	-0.714634	0.036979	0.359975	-	-	transcribed_unitary_pseudogene	-
ENSG00000214347	-0.910239	0.0404773	0.36795	LOC390877	LOC390877	transcribed_unitary_pseudogene	-
ENSG00000259158	0.967521	0.0162849	0.26635	-	-	transcribed_unprocessed_pseudogene	-
ENSG00000176826	0.722098	0.0261965	0.316034	-	-	transcribed_unprocessed_pseudogene	-
ENSG00000164669	0.614701	0.0298985	0.33023	-	-	transcribed_unprocessed_pseudogene	-
ENSG00000248121	0.799582	0.0382478	0.362896	-	-	transcribed_unprocessed_pseudogene	-
ENSG00000261239	0.882536	0.049836	0.395915	-	-	transcribed_unprocessed_pseudogene	-
ENSG00000227411	3.28615	0.000612564	0.072784	-	-	unitary_pseudogene	-
ENSG00000198744	-1.06626	0.00112457	0.0897615	-	-	unprocessed_pseudogene	-
ENSG00000259683	-0.912687	0.00406123	0.154101	-	-	unprocessed_pseudogene	-
ENSG00000278561	1.45498	0.0138694	0.25247	-	-	unprocessed_pseudogene	-
ENSG00000267370	-0.756588	0.0246055	0.309355	-	-	unprocessed_pseudogene	-
ENSG00000278635	-0.77247	0.0418765	0.372496	-	-	unprocessed_pseudogene	-
ENSG00000198658	0.987324	0.0494275	0.394113	-	-	unprocessed_pseudogene	-

## Sheet: 2h_RNAseq
Differentially expressed transcripts 2h - RNAseq data
ENS_ID	logFC	P.Value	Adj.P.Value	Gene Symbol	Gene Symbol and Synonyms	Ensembl Biotype	GO ID
ENSG00000177112	0.975901	0.0128249	0.645332	-	-	lncRNA	-
ENSG00000184274	1.11385	0.0181981	0.68869	-	-	lncRNA	-
ENSG00000203327	-1.12419	0.0241911	0.718721	-	-	lncRNA	-
ENSG00000204990	1.444	0.0169768	0.68869	-	-	lncRNA	-
ENSG00000205334	2.38967	0.005789	0.51694	-	-	lncRNA	-
ENSG00000205682	-0.912133	0.0326764	0.744161	-	-	lncRNA	-
ENSG00000214432	-1.09343	0.0179733	0.68869	-	-	lncRNA	-
ENSG00000223704	0.789623	0.0370612	0.77279	-	-	lncRNA	-
ENSG00000224509	1.11527	0.0418832	0.786143	-	-	lncRNA	-
ENSG00000224985	0.675987	0.00414049	0.447168	-	-	lncRNA	-
ENSG00000225163	-0.938606	0.0165882	0.68869	-	-	lncRNA	-
ENSG00000225572	1.08338	0.02134	0.712853	-	-	lncRNA	-
ENSG00000225579	0.7789	0.0106901	0.606384	-	-	lncRNA	-
ENSG00000225652	1.36022	0.00990011	0.584114	-	-	lncRNA	-
ENSG00000225798	0.934976	0.040032	0.782592	-	-	lncRNA	-
ENSG00000225974	0.666328	0.0330091	0.745245	-	-	lncRNA	-
ENSG00000226053	-0.874188	0.0324571	0.744161	-	-	lncRNA	-
ENSG00000226647	-0.928909	0.0482849	0.810769	-	-	lncRNA	-
ENSG00000227579	1.26084	0.0333087	0.745245	-	-	lncRNA	-
ENSG00000227782	-1.49373	0.00331246	0.429966	-	-	lncRNA	-
ENSG00000228107	0.684544	0.0411252	0.78425	-	-	lncRNA	-
ENSG00000228302	-1.06987	0.0406748	0.784144	-	-	lncRNA	-
ENSG00000228317	0.98658	0.0382832	0.775511	-	-	lncRNA	-
ENSG00000228933	-1.42732	0.0290463	0.742946	-	-	lncRNA	-
ENSG00000229521	-1.02869	0.0383373	0.775511	-	-	lncRNA	-
ENSG00000229782	0.871182	0.0466726	0.806543	-	-	lncRNA	-
ENSG00000230065	0.911109	0.0381783	0.775511	-	-	lncRNA	-
ENSG00000231114	-1.01385	0.012167	0.637909	-	-	lncRNA	-
ENSG00000231154	-0.606637	0.0258864	0.728704	-	-	lncRNA	-
ENSG00000231439	1.16525	0.022699	0.718721	-	-	lncRNA	-
ENSG00000231881	-0.653876	0.0234511	0.718721	-	-	lncRNA	-
ENSG00000231980	-1.26081	0.0308799	0.744161	-	-	lncRNA	-
ENSG00000232527	-0.632708	0.0272798	0.736285	-	-	lncRNA	-
ENSG00000233009	2.32533	0.00806208	0.555309	-	-	lncRNA	-
ENSG00000233038	-1.08087	0.0246769	0.718721	-	-	lncRNA	-
ENSG00000233117	1.09942	0.0421443	0.787192	-	-	lncRNA	-
ENSG00000233542	0.973911	0.0308662	0.744161	-	-	lncRNA	-
ENSG00000234361	-1.235	0.0228033	0.718721	-	-	lncRNA	-
ENSG00000234789	0.871122	0.0404863	0.784144	-	-	lncRNA	-
ENSG00000234921	2.04823	0.00585545	0.517388	-	-	lncRNA	-
ENSG00000234936	1.7166	0.00904722	0.571227	-	-	lncRNA	-
ENSG00000235079	-0.881907	0.0436888	0.794859	-	-	lncRNA	-
ENSG00000235481	-0.581957	0.0185162	0.68869	-	-	lncRNA	-
ENSG00000235527	0.711937	0.0298521	0.744161	-	-	lncRNA	-
ENSG00000235590	1.03376	0.0452743	0.803886	-	-	lncRNA	-
ENSG00000237070	0.933794	0.0222506	0.718061	-	-	lncRNA	-
ENSG00000237101	1.53624	0.00971246	0.581555	-	-	lncRNA	-
ENSG00000237637	-0.923792	0.00831308	0.559752	-	-	lncRNA	-
ENSG00000240497	0.838166	0.0371047	0.77279	-	-	lncRNA	-
ENSG00000241111	-1.13209	0.0466111	0.806485	-	-	lncRNA	-
ENSG00000241135	1.23267	0.0232172	0.718721	-	-	lncRNA	-
ENSG00000243620	-0.721201	0.00557666	0.505117	-	-	lncRNA	-
ENSG00000244383	1.86958	0.00173714	0.32518	-	-	lncRNA	-
ENSG00000245466	-1.34262	0.0412718	0.78425	-	-	lncRNA	-
ENSG00000245750	0.581711	0.0381584	0.775511	-	-	lncRNA	-
ENSG00000245864	0.99583	0.00238657	0.372291	-	-	lncRNA	-
ENSG00000246130	2.26823	0.0185515	0.68869	-	-	lncRNA	-
ENSG00000248307	1.12162	0.0242096	0.718721	-	-	lncRNA	-
ENSG00000248441	-0.701461	0.0398873	0.78204	-	-	lncRNA	-
ENSG00000250075	-1.36254	0.00597399	0.519993	-	-	lncRNA	-
ENSG00000250493	2.22473	0.0322784	0.744161	-	-	lncRNA	-
ENSG00000251620	-1.90804	0.0227724	0.718721	-	-	lncRNA	-
ENSG00000253507	1.75036	0.0126994	0.643319	-	-	lncRNA	-
ENSG00000253641	-0.979535	0.0169589	0.68869	-	-	lncRNA	-
ENSG00000253875	1.0143	0.0183555	0.68869	-	-	lncRNA	-
ENSG00000253921	-0.841822	0.0273548	0.736285	-	-	lncRNA	-
ENSG00000254370	-1.01939	0.037507	0.774859	-	-	lncRNA	-
ENSG00000254839	1.28264	0.0205126	0.703513	-	-	lncRNA	-
ENSG00000254873	1.26427	0.0066732	0.53679	-	-	lncRNA	-
ENSG00000254900	-1.49076	0.043465	0.794531	-	-	lncRNA	-
ENSG00000254990	-1.00079	0.046215	0.804893	-	-	lncRNA	-
ENSG00000255176	-0.675686	0.0349688	0.761615	-	-	lncRNA	-
ENSG00000255410	-0.9103	0.00886943	0.570061	-	-	lncRNA	-
ENSG00000256564	-1.29772	0.0155473	0.68869	-	-	lncRNA	-
ENSG00000256824	-2.04737	0.0273631	0.736285	-	-	lncRNA	-
ENSG00000257494	-2.56648	0.0097581	0.581555	-	-	lncRNA	-
ENSG00000257522	1.08893	0.0181268	0.68869	-	-	lncRNA	-
ENSG00000258342	-1.25015	0.0490237	0.811211	-	-	lncRNA	-
ENSG00000258422	1.29755	0.0455207	0.803886	-	-	lncRNA	-
ENSG00000258670	-0.900869	0.0490185	0.811211	-	-	lncRNA	-
ENSG00000258748	0.619015	0.0466928	0.806543	-	-	lncRNA	-
ENSG00000259251	2.39788	0.0117225	0.631493	-	-	lncRNA	-
ENSG00000259964	0.623116	0.0369551	0.77279	-	-	lncRNA	-
ENSG00000260095	0.637372	0.0382362	0.775511	-	-	lncRNA	-
ENSG00000260316	1.177	0.0379199	0.775511	-	-	lncRNA	-
ENSG00000260457	-1.01949	0.0400416	0.782592	-	-	lncRNA	-
ENSG00000260886	1.41969	0.0054888	0.505117	-	-	lncRNA	-
ENSG00000260898	0.589354	0.0412513	0.78425	-	-	lncRNA	-
ENSG00000260927	-0.848157	0.0187928	0.68869	-	-	lncRNA	-
ENSG00000260941	-0.728498	0.0424113	0.7881	-	-	lncRNA	-
ENSG00000261123	0.77317	0.0229586	0.718721	-	-	lncRNA	-
ENSG00000261396	1.41461	0.0217193	0.717476	-	-	lncRNA	-
ENSG00000261534	-0.681055	0.000987507	0.293592	-	-	lncRNA	-
ENSG00000261546	-1.03836	0.0499251	0.814832	-	-	lncRNA	-
ENSG00000261572	1.11391	0.00728608	0.543906	-	-	lncRNA	-
ENSG00000261799	-0.613729	0.020141	0.702555	-	-	lncRNA	-
ENSG00000262703	0.79488	0.0236744	0.718721	-	-	lncRNA	-
ENSG00000263235	-0.686524	0.0259742	0.728704	-	-	lncRNA	-
ENSG00000263720	-1.36442	0.0258272	0.728704	-	-	lncRNA	-
ENSG00000263745	1.49804	0.0427058	0.790637	-	-	lncRNA	-
ENSG00000264273	1.29971	0.0302067	0.744161	-	-	lncRNA	-
ENSG00000264513	1.304	0.0354176	0.765644	-	-	lncRNA	-
ENSG00000264635	2.34351	0.00946031	0.581555	-	-	lncRNA	-
ENSG00000265702	0.589595	0.0459164	0.804893	-	-	lncRNA	-
ENSG00000267052	1.65347	0.00991591	0.584114	-	-	lncRNA	-
ENSG00000267397	0.592773	0.0205176	0.703513	-	-	lncRNA	-
ENSG00000267769	-1.83762	0.0452065	0.803886	-	-	lncRNA	-
ENSG00000267838	-0.902853	0.00397499	0.447168	-	-	lncRNA	-
ENSG00000268678	0.894395	0.0161688	0.68869	-	-	lncRNA	-
ENSG00000270139	1.05869	0.0362512	0.7679	-	-	lncRNA	-
ENSG00000270607	-0.742827	0.0112493	0.618709	-	-	lncRNA	-
ENSG00000271314	-1.07211	0.0331447	0.745245	-	-	lncRNA	-
ENSG00000271367	1.14742	0.0413529	0.78425	-	-	lncRNA	-
ENSG00000271816	1.09431	0.0493256	0.811465	-	-	lncRNA	-
ENSG00000271931	1.11456	0.0331988	0.745245	-	-	lncRNA	-
ENSG00000271967	-0.724916	0.0313905	0.744161	-	-	lncRNA	-
ENSG00000272223	1.09283	0.0183868	0.68869	-	-	lncRNA	-
ENSG00000272321	-0.990903	0.0323395	0.744161	-	-	lncRNA	-
ENSG00000272368	-0.740852	0.0340748	0.748038	-	-	lncRNA	-
ENSG00000272459	0.875117	0.0147586	0.675996	-	-	lncRNA	-
ENSG00000272509	1.07739	0.00329496	0.429966	-	-	lncRNA	-
ENSG00000272516	-1.34027	0.019285	0.69385	-	-	lncRNA	-
ENSG00000272604	-0.62718	0.00476368	0.473808	-	-	lncRNA	-
ENSG00000272663	-0.60948	0.0383201	0.775511	-	-	lncRNA	-
ENSG00000272689	0.895202	0.0373447	0.77419	-	-	lncRNA	-
ENSG00000272717	-0.693902	0.042357	0.7881	-	-	lncRNA	-
ENSG00000273064	0.593858	0.0243037	0.718721	-	-	lncRNA	-
ENSG00000273142	1.17354	0.0470345	0.807479	-	-	lncRNA	-
ENSG00000273321	0.958264	0.0134009	0.654026	-	-	lncRNA	-
ENSG00000273338	0.987868	0.0452653	0.803886	-	-	lncRNA	-
ENSG00000273345	-1.20222	0.0327825	0.744161	-	-	lncRNA	-
ENSG00000273551	1.18565	0.0259397	0.728704	-	-	lncRNA	-
ENSG00000275580	-0.699728	0.0462086	0.804893	-	-	lncRNA	-
ENSG00000277170	0.87692	0.0247621	0.718721	-	-	lncRNA	-
ENSG00000277744	-0.870359	0.0459794	0.804893	-	-	lncRNA	-
ENSG00000277873	-0.840569	0.0220304	0.718061	-	-	lncRNA	-
ENSG00000278743	0.905232	0.00365125	0.437896	-	-	lncRNA	-
ENSG00000278829	0.926935	0.045521	0.803886	-	-	lncRNA	-
ENSG00000279278	-0.791448	0.020099	0.702555	-	-	lncRNA	-
ENSG00000281021	-1.09689	0.0315575	0.744161	-	-	lncRNA	-
ENSG00000282381	0.798503	0.0357724	0.766209	-	-	lncRNA	-
ENSG00000283058	1.33882	0.0242397	0.718721	-	-	lncRNA	-
ENSG00000283662	-0.942345	0.0053232	0.501763	-	-	lncRNA	-
ENSG00000284697	-1.05649	0.0276029	0.737371	-	-	lncRNA	-
ENSG00000284882	-0.765994	0.033231	0.745245	-	-	lncRNA	-
ENSG00000285210	0.697147	0.0241909	0.718721	-	-	lncRNA	-
ENSG00000285650	0.925797	0.0499343	0.814832	-	-	lncRNA	-
ENSG00000285664	-1.49801	0.00616863	0.526647	-	-	lncRNA	-
ENSG00000285873	-0.691011	0.0470019	0.807467	-	-	lncRNA	-
ENSG00000285973	-0.783415	0.0283431	0.74228	-	-	lncRNA	-
ENSG00000286024	-0.855351	0.0420796	0.787192	-	-	lncRNA	-
ENSG00000286093	-1.59011	0.0130216	0.647115	-	-	lncRNA	-
ENSG00000286319	0.870681	0.0449646	0.803886	-	-	lncRNA	-
ENSG00000286543	1.31715	0.00856079	0.564856	-	-	lncRNA	-
ENSG00000286563	-0.992733	0.0247262	0.718721	-	-	lncRNA	-
ENSG00000286591	0.627133	0.0199447	0.702555	-	-	lncRNA	-
ENSG00000286634	-1.28578	0.034004	0.747881	-	-	lncRNA	-
ENSG00000286861	-0.692815	0.0281179	0.74228	-	-	lncRNA	-
ENSG00000286874	1.03738	0.0242824	0.718721	-	-	lncRNA	-
ENSG00000286950	-0.934484	0.0407954	0.784144	-	-	lncRNA	-
ENSG00000286975	2.18201	0.00197823	0.341204	-	-	lncRNA	-
ENSG00000287007	1.35363	0.0346525	0.756984	-	-	lncRNA	-
ENSG00000287009	0.676489	0.0114653	0.623526	-	-	lncRNA	-
ENSG00000287061	1.87629	0.0308976	0.744161	-	-	lncRNA	-
ENSG00000287070	0.795955	0.0275308	0.736285	-	-	lncRNA	-
ENSG00000287261	-0.582312	0.0391451	0.778047	-	-	lncRNA	-
ENSG00000287766	-0.637706	0.028615	0.74228	-	-	lncRNA	-
ENSG00000287862	1.85025	0.00135289	0.316471	-	-	lncRNA	-
ENSG00000287975	-1.12051	0.0158753	0.68869	-	-	lncRNA	-
ENSG00000208028	-1.35564	0.0465446	0.806485	-	-	miRNA	-
ENSG00000208036	0.940814	0.0453464	0.803886	-	-	miRNA	-
ENSG00000283971	1.00277	0.0374928	0.774859	-	-	miRNA	-
ENSG00000201010	-1.31406	0.0109737	0.611533	-	-	misc_RNA	-
ENSG00000239702	-1.55677	0.016041	0.68869	-	-	misc_RNA	-
ENSG00000276047	-0.593904	0.033921	0.746704	-	-	misc_RNA	-
ENSG00000276048	-1.03942	0.0422996	0.7881	-	-	misc_RNA	-
ENSG00000286025	-0.759552	0.0413819	0.78425	-	-	polymorphic_pseudogene	-
ENSG00000123009	0.966559	0.0393164	0.778047	-	-	processed_pseudogene	-
ENSG00000162699	-1.09785	0.0239587	0.718721	-	-	processed_pseudogene	-
ENSG00000176343	-1.20887	0.0380344	0.775511	-	-	processed_pseudogene	-
ENSG00000177447	-1.73491	0.023113	0.718721	-	-	processed_pseudogene	-
ENSG00000185834	-0.604211	0.0194203	0.694334	-	-	processed_pseudogene	-
ENSG00000187952	0.930048	0.0438043	0.796297	-	-	processed_pseudogene	-
ENSG00000213082	1.57588	0.00808976	0.555309	-	-	processed_pseudogene	-
ENSG00000213089	0.723253	0.0467617	0.806647	-	-	processed_pseudogene	-
ENSG00000213205	1.04727	0.0313404	0.744161	-	-	processed_pseudogene	-
ENSG00000213303	-1.26838	0.0171751	0.68869	-	-	processed_pseudogene	-
ENSG00000213363	0.746373	0.0457812	0.804893	-	-	processed_pseudogene	-
ENSG00000213409	0.890888	0.00372749	0.440593	-	-	processed_pseudogene	-
ENSG00000213434	-1.05601	0.0431258	0.793585	-	-	processed_pseudogene	-
ENSG00000213539	1.04338	0.00667902	0.53679	-	-	processed_pseudogene	-
ENSG00000213683	1.2929	0.0126324	0.643319	-	-	processed_pseudogene	-
ENSG00000214460	1.24514	0.013034	0.647115	-	-	processed_pseudogene	-
ENSG00000215270	-2.0835	0.0286807	0.74228	-	-	processed_pseudogene	-
ENSG00000215319	0.879617	0.0494677	0.812293	-	-	processed_pseudogene	-
ENSG00000215493	-0.625519	0.0253881	0.721689	-	-	processed_pseudogene	-
ENSG00000217950	-1.4286	0.00323412	0.425675	-	-	processed_pseudogene	-
ENSG00000220666	-0.879311	0.038057	0.775511	-	-	processed_pseudogene	-
ENSG00000220771	-1.21051	0.0389219	0.776513	-	-	processed_pseudogene	-
ENSG00000223612	1.05985	0.0141204	0.664723	-	-	processed_pseudogene	-
ENSG00000224908	-1.24213	0.00675085	0.53679	-	-	processed_pseudogene	-
ENSG00000225422	0.938971	0.0230513	0.718721	-	-	processed_pseudogene	-
ENSG00000226220	-1.01785	0.0290781	0.743006	-	-	processed_pseudogene	-
ENSG00000226421	1.49492	0.026224	0.731137	-	-	processed_pseudogene	-
ENSG00000227040	1.57611	0.028016	0.742027	-	-	processed_pseudogene	-
ENSG00000227850	1.30492	0.0338182	0.746394	-	-	processed_pseudogene	-
ENSG00000227887	-1.00102	0.0436235	0.794531	-	-	processed_pseudogene	-
ENSG00000228238	1.08939	0.0371243	0.77279	-	-	processed_pseudogene	-
ENSG00000229623	1.10937	0.0447937	0.803886	-	-	processed_pseudogene	-
ENSG00000230280	0.989869	0.0239087	0.718721	-	-	processed_pseudogene	-
ENSG00000230457	0.613456	0.0292248	0.744161	-	-	processed_pseudogene	-
ENSG00000230580	2.3032	0.0121178	0.636769	-	-	processed_pseudogene	-
ENSG00000230581	-1.36621	0.0460881	0.804893	-	-	processed_pseudogene	-
ENSG00000231066	-0.934908	0.0412627	0.78425	-	-	processed_pseudogene	-
ENSG00000231386	1.59066	0.029108	0.743019	-	-	processed_pseudogene	-
ENSG00000231744	0.746218	0.031382	0.744161	-	-	processed_pseudogene	-
ENSG00000233708	1.19329	0.0453167	0.803886	-	-	processed_pseudogene	-
ENSG00000234106	-1.41147	0.0382278	0.775511	-	-	processed_pseudogene	-
ENSG00000234648	-0.590271	0.0297195	0.744161	-	-	processed_pseudogene	-
ENSG00000235008	-0.888602	0.0189271	0.68869	-	-	processed_pseudogene	-
ENSG00000235251	-0.641169	0.0333681	0.745245	-	-	processed_pseudogene	-
ENSG00000236844	2.42479	0.00710141	0.538919	-	-	processed_pseudogene	-
ENSG00000237090	1.88591	0.0284602	0.74228	-	-	processed_pseudogene	-
ENSG00000237214	0.593554	0.0313886	0.744161	-	-	processed_pseudogene	-
ENSG00000237273	-1.96922	0.0311445	0.744161	-	-	processed_pseudogene	-
ENSG00000237709	-1.16747	0.0355953	0.766209	-	-	processed_pseudogene	-
ENSG00000237784	2.53475	0.00446437	0.46374	-	-	processed_pseudogene	-
ENSG00000237979	-1.47328	0.00709351	0.538919	-	-	processed_pseudogene	-
ENSG00000238249	1.24195	0.0444269	0.80366	-	-	processed_pseudogene	-
ENSG00000239280	2.12177	0.00165197	0.32518	-	-	processed_pseudogene	-
ENSG00000239483	1.19872	0.0426287	0.789787	-	-	processed_pseudogene	-
ENSG00000240793	1.84913	0.0445342	0.803886	-	-	processed_pseudogene	-
ENSG00000241984	1.22258	0.0192031	0.693261	-	-	processed_pseudogene	-
ENSG00000243663	0.868766	0.0496921	0.814832	-	-	processed_pseudogene	-
ENSG00000248697	1.42305	0.0361986	0.767428	-	-	processed_pseudogene	-
ENSG00000248794	-2.34573	0.00785967	0.555309	-	-	processed_pseudogene	-
ENSG00000250324	1.28054	0.0307172	0.744161	-	-	processed_pseudogene	-
ENSG00000251046	1.87247	0.0329222	0.745049	-	-	processed_pseudogene	-
ENSG00000254449	-0.836952	0.0294369	0.744161	-	-	processed_pseudogene	-
ENSG00000255403	2.10588	0.0160275	0.68869	-	-	processed_pseudogene	-
ENSG00000255964	1.22844	0.00701175	0.538584	-	-	processed_pseudogene	-
ENSG00000259000	1.79333	0.037935	0.775511	-	-	processed_pseudogene	-
ENSG00000259020	1.39243	0.00490688	0.480627	-	-	processed_pseudogene	-
ENSG00000259394	0.777873	0.0463128	0.805269	-	-	processed_pseudogene	-
ENSG00000261424	-1.23237	0.0265064	0.733672	-	-	processed_pseudogene	-
ENSG00000261549	1.57999	0.010016	0.588636	-	-	processed_pseudogene	-
ENSG00000261970	1.41531	0.0497846	0.814832	-	-	processed_pseudogene	-
ENSG00000264655	1.23856	0.0068809	0.53679	-	-	processed_pseudogene	-
ENSG00000265273	0.898874	0.0438309	0.796297	-	-	processed_pseudogene	-
ENSG00000268174	0.932907	0.0492532	0.811465	-	-	processed_pseudogene	-
ENSG00000268438	-1.54951	0.00677771	0.53679	-	-	processed_pseudogene	-
ENSG00000269097	2.0618	0.0275331	0.736285	-	-	processed_pseudogene	-
ENSG00000269608	1.59559	0.0383953	0.775511	-	-	processed_pseudogene	-
ENSG00000270264	0.767987	0.0326385	0.744161	-	-	processed_pseudogene	-
ENSG00000270427	-0.899427	0.0318186	0.744161	-	-	processed_pseudogene	-
ENSG00000270728	-0.848407	0.000910447	0.293222	-	-	processed_pseudogene	-
ENSG00000270808	-1.66447	0.00466641	0.46982	-	-	processed_pseudogene	-
ENSG00000271396	-0.793408	0.0360955	0.766529	-	-	processed_pseudogene	-
ENSG00000271707	-0.791513	0.0296713	0.744161	-	-	processed_pseudogene	-
ENSG00000282855	1.24962	0.0408735	0.784144	-	-	processed_pseudogene	-
ENSG00000012211	0.935313	0.0447308	0.803886	PRICKLE3	PRICKLE3; Pk3; LMO6	protein_coding	GO:0008150 [Name: biological_process]; GO:0005886 [Name: plasma membrane]; GO:0007275 [Name: multicellular organism development]; GO:0030030 [Name: cell projection organization]; GO:0008270 [Name: zinc ion binding]; GO:0005515 [Name: protein binding]; GO:0005737 [Name: cytoplasm]
ENSG00000012504	2.05879	0.0248465	0.718721	NR1H4	PFIC5; NR1H4; BAR; HRR1; FXR; HRR-1; RIP14	protein_coding	GO:0042742 [Name: defense response to bacterium]; GO:0007043 [Name: cell-cell junction assembly]; GO:0043066 [Name: negative regulation of apoptotic process]; GO:0008206 [Name: bile acid metabolic process]; GO:0010903 [Name: negative regulation of very-low-density lipoprotein particle remodeling]; GO:0030522 [Name: intracellular receptor signaling pathway]; GO:0032689 [Name: negative regulation o…
ENSG00000024422	0.951529	0.0315316	0.744161	EHD2	EHD2; PAST2	protein_coding	GO:0005524 [Name: ATP binding]; GO:0006897 [Name: endocytosis]; GO:0016787 [Name: hydrolase activity]; GO:0045171 [Name: intercellular bridge]; GO:0005737 [Name: cytoplasm]; GO:0030139 [Name: endocytic vesicle]; GO:0060271 [Name: cilium assembly]; GO:0015630 [Name: microtubule cytoskeleton]; GO:0070062 [Name: extracellular exosome]; GO:0016197 [Name: endosomal transport]; GO:0048471 [Name: perinu…
ENSG00000066185	0.672127	0.0203733	0.702813	ZMYND12	ZMYND12	protein_coding	GO:0046872 [Name: metal ion binding]; GO:0005515 [Name: protein binding]
ENSG00000075790	-0.656889	0.0355935	0.766209	BCAP29	BCAP29; BAP29	protein_coding	GO:0006886 [Name: intracellular protein transport]; GO:0006888 [Name: ER to Golgi vesicle-mediated transport]; GO:0016020 [Name: membrane]; GO:0070973 [Name: protein localization to endoplasmic reticulum exit site]; GO:0005789 [Name: endoplasmic reticulum membrane]; GO:0001649 [Name: osteoblast differentiation]; GO:0016021 [Name: integral component of membrane]; GO:0006915 [Name: apoptotic proces…
ENSG00000089250	-0.738939	0.0320866	0.744161	NOS1	IHPS1; NOS1; NC-NOS; bNOS; nNOS; NOS; N-NOS	protein_coding	GO:0005886 [Name: plasma membrane]; GO:0001666 [Name: response to hypoxia]; GO:0006936 [Name: muscle contraction]; GO:0005737 [Name: cytoplasm]; GO:0010523 [Name: negative regulation of calcium ion transport into cytosol]; GO:0014069 [Name: postsynaptic density]; GO:0016529 [Name: sarcoplasmic reticulum]; GO:0001917 [Name: photoreceptor inner segment]; GO:0005634 [Name: nucleus]; GO:0042311 [Name…
ENSG00000092068	-0.616727	0.0017312	0.32518	SLC7A8	SLC7A8; LAT2; LPI-PC1	protein_coding	GO:0003333 [Name: amino acid transmembrane transport]; GO:0009925 [Name: basal plasma membrane]; GO:0015180 [Name: L-alanine transmembrane transporter activity]; GO:0015349 [Name: thyroid hormone transmembrane transporter activity]; GO:0016324 [Name: apical plasma membrane]; GO:0089718 [Name: amino acid import across plasma membrane]; GO:0009636 [Name: response to toxic substance]; GO:0015175 [Na…
ENSG00000104879	-0.58827	0.0463905	0.805429	CKM	CKMM; CPK-M; M-CK; CKM	protein_coding	GO:0005524 [Name: ATP binding]; GO:0016301 [Name: kinase activity]; GO:0046314 [Name: phosphocreatine biosynthetic process]; GO:0006600 [Name: creatine metabolic process]; GO:0005829 [Name: cytosol]; GO:0005515 [Name: protein binding]; GO:0004111 [Name: creatine kinase activity]; GO:0005615 [Name: extracellular space]; GO:0016310 [Name: phosphorylation]
ENSG00000105675	-0.866332	0.0163572	0.68869	ATP4A	ATP4A; ATP6A	protein_coding	GO:0006883 [Name: cellular sodium ion homeostasis]; GO:0030007 [Name: cellular potassium ion homeostasis]; GO:0036376 [Name: sodium ion export from cell]; GO:0005615 [Name: extracellular space]; GO:0005524 [Name: ATP binding]; GO:0008900 [Name: hydrogen:potassium-exchanging ATPase activity]; GO:1902600 [Name: hydrogen ion transmembrane transport]; GO:1990573 [Name: potassium ion import across pla…
ENSG00000105991	-1.91157	0.0272411	0.736285	HOXA1	HOX1F; HOX1; BSAS; HOXA1	protein_coding	GO:0005515 [Name: protein binding]; GO:0007634 [Name: optokinetic behavior]; GO:0043565 [Name: sequence-specific DNA binding]; GO:0050905 [Name: neuromuscular process]; GO:0060876 [Name: semicircular canal formation]; GO:0021599 [Name: abducens nerve formation]; GO:1990837 [Name: sequence-specific double-stranded DNA binding]; GO:0045944 [Name: positive regulation of transcription from RNA polyme…
ENSG00000106038	-1.00788	0.0448508	0.803886	EVX1	EVX-1; EVX1	protein_coding	GO:0005654 [Name: nucleoplasm]; GO:0006357 [Name: regulation of transcription from RNA polymerase II promoter]; GO:0000981 [Name: RNA polymerase II transcription factor activity, sequence-specific DNA binding]; GO:0005634 [Name: nucleus]; GO:0044297 [Name: cell body]; GO:0000978 [Name: RNA polymerase II core promoter proximal region sequence-specific DNA binding]; GO:0097377 [Name: spinal cord in…
ENSG00000106631	1.53813	0.00853431	0.564856	MYL7	MYLC2A; MYL2A; MYL7	protein_coding	GO:0006936 [Name: muscle contraction]; GO:0016459 [Name: myosin complex]; GO:0031672 [Name: A band]; GO:0005515 [Name: protein binding]; GO:0005509 [Name: calcium ion binding]; GO:0005829 [Name: cytosol]
ENSG00000112343	-2.11577	0.0379619	0.775511	TRIM38	RNF15; RORET; TRIM38	protein_coding	GO:0000209 [Name: protein polyubiquitination]; GO:0008270 [Name: zinc ion binding]; GO:0019901 [Name: protein kinase binding]; GO:0032880 [Name: regulation of protein localization]; GO:0005575 [Name: cellular_component]; GO:0045893 [Name: positive regulation of transcription, DNA-templated]; GO:0005737 [Name: cytoplasm]; GO:0010468 [Name: regulation of gene expression]; GO:0010508 [Name: positive…
ENSG00000115361	-1.28537	0.0229413	0.718721	ACADL	ACAD4; LCAD; ACADL	protein_coding	GO:0006635 [Name: fatty acid beta-oxidation]; GO:0042413 [Name: carnitine catabolic process]; GO:0046322 [Name: negative regulation of fatty acid oxidation]; GO:0033539 [Name: fatty acid beta-oxidation using acyl-CoA dehydrogenase]; GO:0044242 [Name: cellular lipid catabolic process]; GO:0005515 [Name: protein binding]; GO:0005739 [Name: mitochondrion]; GO:0001659 [Name: temperature homeostasis];…
ENSG00000115607	1.28411	0.0149353	0.678668	IL18RAP	ACPL; IL-1R7; CD218b; IL-1R-7; IL18RAP; IL-18Rbeta; CDw218b; IL-18RAcP; IL18RB; IL-18R-beta; IL-1RAcPL	protein_coding	GO:0006955 [Name: immune response]; GO:0008283 [Name: cell proliferation]; GO:0070301 [Name: cellular response to hydrogen peroxide]; GO:0005515 [Name: protein binding]; GO:0042119 [Name: neutrophil activation]; GO:0045954 [Name: positive regulation of natural killer cell mediated cytotoxicity]; GO:0050135 [Name: NAD(P)+ nucleosidase activity]; GO:0045092 [Name: interleukin-18 receptor complex]; …
ENSG00000116703	-1.43994	0.0293547	0.744161	PDC	MEKA; PhLOP; PDC; PhLP; PHD	protein_coding	GO:0005829 [Name: cytosol]; GO:0001750 [Name: photoreceptor outer segment]; GO:0001917 [Name: photoreceptor inner segment]; GO:0007602 [Name: phototransduction]; GO:0043086 [Name: negative regulation of catalytic activity]; GO:0007601 [Name: visual perception]; GO:0007186 [Name: G-protein coupled receptor signaling pathway]; GO:0008277 [Name: regulation of G-protein coupled receptor protein signa…
ENSG00000118271	-1.51792	0.000109604	0.139	TTR	TTR; PALB; TBPA; CTS1; CTS; ATTR; HsT2651; HEL111	protein_coding	GO:0001523 [Name: retinoid metabolic process]; GO:0043312 [Name: neutrophil degranulation]; GO:0005615 [Name: extracellular space]; GO:0030198 [Name: extracellular matrix organization]; GO:0044877 [Name: macromolecular complex binding]; GO:0042802 [Name: identical protein binding]; GO:0070062 [Name: extracellular exosome]; GO:0005576 [Name: extracellular region]; GO:0006144 [Name: purine nucleoba…
ENSG00000119973	1.58781	0.0113458	0.621951	PRLHR	GPR10; GR3; PRLHR; PrRPR	protein_coding	GO:0008188 [Name: neuropeptide receptor activity]; GO:0005886 [Name: plasma membrane]; GO:0005515 [Name: protein binding]; GO:0005929 [Name: cilium]; GO:0007186 [Name: G-protein coupled receptor signaling pathway]; GO:0007218 [Name: neuropeptide signaling pathway]; GO:0007631 [Name: feeding behavior]; GO:0004930 [Name: G-protein coupled receptor activity]; GO:0004983 [Name: neuropeptide Y recepto…
ENSG00000120440	-0.903687	0.0314038	0.744161	TTLL2	NYD-TSPG; dJ366N23.3; TTLL2; C6orf104	protein_coding	GO:0015631 [Name: tubulin binding]; GO:0018095 [Name: protein polyglutamylation]; GO:0005929 [Name: cilium]; GO:0005524 [Name: ATP binding]; GO:0018215 [Name: protein phosphopantetheinylation]; GO:0000226 [Name: microtubule cytoskeleton organization]; GO:0070740 [Name: tubulin-glutamic acid ligase activity]
ENSG00000124491	-1.05363	0.0160266	0.68869	F13A1	F13A1; F13A	protein_coding	GO:0007596 [Name: blood coagulation]; GO:0019221 [Name: cytokine-mediated signaling pathway]; GO:0031093 [Name: platelet alpha granule lumen]; GO:0072562 [Name: blood microparticle]; GO:0003810 [Name: protein-glutamine gamma-glutamyltransferase activity]; GO:0046872 [Name: metal ion binding]; GO:0018149 [Name: peptide cross-linking]; GO:0005515 [Name: protein binding]; GO:0002576 [Name: platelet …
ENSG00000126353	-0.936385	0.0262412	0.731137	CCR7	CC-CKR-7; BLR2; EBI1; CDw197; CMKBR7; CCR7; CD197; CCR-7	protein_coding	GO:0002606 [Name: positive regulation of dendritic cell antigen processing and presentation]; GO:0002922 [Name: positive regulation of humoral immune response]; GO:0019957 [Name: C-C chemokine binding]; GO:0032651 [Name: regulation of interleukin-1 beta production]; GO:0032695 [Name: negative regulation of interleukin-12 production]; GO:0038115 [Name: chemokine (C-C motif) ligand 19 signaling pat…
ENSG00000126895	-2.078	0.0303746	0.744161	AVPR2	DI1; AVPR2; NDI; V2R; DIR3; DIR; ADHR	protein_coding	GO:0005886 [Name: plasma membrane]; GO:0005515 [Name: protein binding]; GO:0001992 [Name: regulation of systemic arterial blood pressure by vasopressin]; GO:0005783 [Name: endoplasmic reticulum]; GO:0007186 [Name: G-protein coupled receptor signaling pathway]; GO:0007188 [Name: adenylate cyclase-modulating G-protein coupled receptor signaling pathway]; GO:0010628 [Name: positive regulation of gen…
ENSG00000127743	-0.961808	0.0474468	0.809607	IL17B	IL-17B; IL-20; ZCYTO7; NIRF; IL17B	protein_coding	GO:0005615 [Name: extracellular space]; GO:0007165 [Name: signal transduction]; GO:0006955 [Name: immune response]; GO:0005125 [Name: cytokine activity]; GO:0006954 [Name: inflammatory response]; GO:1900017 [Name: positive regulation of cytokine production involved in inflammatory response]; GO:0007267 [Name: cell-cell signaling]
ENSG00000128310	0.831508	0.0127535	0.644586	GALR3	GALR3	protein_coding	GO:0005887 [Name: integral component of plasma membrane]; GO:0007186 [Name: G-protein coupled receptor signaling pathway]; GO:0007268 [Name: chemical synaptic transmission]; GO:0005929 [Name: cilium]; GO:0007218 [Name: neuropeptide signaling pathway]; GO:0017046 [Name: peptide hormone binding]; GO:0045944 [Name: positive regulation of transcription from RNA polymerase II promoter]; GO:0007631 [Na…
ENSG00000128510	0.979417	0.0404613	0.784144	CPA4	CPA3; CPA4	protein_coding	GO:0004181 [Name: metallocarboxypeptidase activity]; GO:0016573 [Name: histone acetylation]; GO:0005575 [Name: cellular_component]; GO:0006508 [Name: proteolysis]; GO:0008270 [Name: zinc ion binding]; GO:0005615 [Name: extracellular space]
ENSG00000128617	1.32265	0.00829952	0.559752	OPN1SW	OPN1SW; BCP; BOP; CBT	protein_coding	GO:0097381 [Name: photoreceptor disc membrane]; GO:0007186 [Name: G-protein coupled receptor signaling pathway]; GO:0008020 [Name: G-protein coupled photoreceptor activity]; GO:0038023 [Name: signaling receptor activity]; GO:0001750 [Name: photoreceptor outer segment]; GO:0007601 [Name: visual perception]; GO:0007602 [Name: phototransduction]; GO:0005515 [Name: protein binding]; GO:0009584 [Name:…
ENSG00000130038	-0.887418	0.00230702	0.362442	CRACR2A	EFCAB4B; CRACR2A	protein_coding	GO:0016020 [Name: membrane]; GO:0005515 [Name: protein binding]; GO:0002115 [Name: store-operated calcium entry]; GO:0005576 [Name: extracellular region]; GO:0032237 [Name: activation of store-operated calcium channel activity]; GO:0035580 [Name: specific granule lumen]; GO:0005737 [Name: cytoplasm]; GO:0051928 [Name: positive regulation of calcium ion transport]; GO:0005509 [Name: calcium ion bi…
ENSG00000130957	-1.02327	0.0023091	0.362442	FBP2	FBP2	protein_coding	GO:0016311 [Name: dephosphorylation]; GO:0030018 [Name: Z disc]; GO:0006000 [Name: fructose metabolic process]; GO:0006002 [Name: fructose 6-phosphate metabolic process]; GO:0006094 [Name: gluconeogenesis]; GO:0030388 [Name: fructose 1,6-bisphosphate metabolic process]; GO:0046872 [Name: metal ion binding]; GO:0005737 [Name: cytoplasm]; GO:0042132 [Name: fructose 1,6-bisphosphate 1-phosphatase ac…
ENSG00000132185	1.05563	0.0148613	0.677908	FCRLA	FCRLc1; FCRLe; FCRLX; FCRLb; FCRX; FREB; FCRL; FCRLd; FCRL1; FCRLA; FCRLM1; FCRLc2	protein_coding	GO:0004888 [Name: transmembrane signaling receptor activity]; GO:0007166 [Name: cell surface receptor signaling pathway]; GO:0005887 [Name: integral component of plasma membrane]; GO:0005737 [Name: cytoplasm]; GO:0030154 [Name: cell differentiation]
ENSG00000132698	0.747653	0.0333712	0.745245	RAB25	RAB25; CATX-8; RAB11C	protein_coding	GO:0031410 [Name: cytoplasmic vesicle]; GO:0003924 [Name: GTPase activity]; GO:0008284 [Name: positive regulation of cell proliferation]; GO:0005525 [Name: GTP binding]; GO:0005768 [Name: endosome]; GO:0006887 [Name: exocytosis]; GO:0015031 [Name: protein transport]; GO:0031268 [Name: pseudopodium organization]; GO:0031260 [Name: pseudopodium membrane]; GO:0031489 [Name: myosin V binding]; GO:003…
ENSG00000133055	-1.68934	0.0111401	0.616019	MYBPH	MYBPH	protein_coding	GO:0005515 [Name: protein binding]; GO:0032982 [Name: myosin filament]; GO:0007155 [Name: cell adhesion]; GO:0006942 [Name: regulation of striated muscle contraction]; GO:0008307 [Name: structural constituent of muscle]
ENSG00000133962	0.83648	0.0460879	0.804893	CATSPERB	CATSPERB; CatSper(beta); C14orf161	protein_coding	GO:0005886 [Name: plasma membrane]; GO:0007283 [Name: spermatogenesis]; GO:0005929 [Name: cilium]; GO:0035036 [Name: sperm-egg recognition]; GO:0032570 [Name: response to progesterone]; GO:0036128 [Name: CatSper complex]; GO:0007275 [Name: multicellular organism development]; GO:0030154 [Name: cell differentiation]
ENSG00000134438	1.70372	0.0230915	0.718721	RAX	RAX; MCOP3; RX	protein_coding	GO:0007601 [Name: visual perception]; GO:0043010 [Name: camera-type eye development]; GO:0060173 [Name: limb development]; GO:0005634 [Name: nucleus]; GO:0006357 [Name: regulation of transcription from RNA polymerase II promoter]; GO:0045944 [Name: positive regulation of transcription from RNA polymerase II promoter]; GO:1990837 [Name: sequence-specific double-stranded DNA binding]; GO:0000981 [N…
ENSG00000135577	1.72087	0.00474436	0.473808	NMBR	NMB-R; NMBR; BB1; BB1R	protein_coding	GO:0007186 [Name: G-protein coupled receptor signaling pathway]; GO:0005887 [Name: integral component of plasma membrane]; GO:0007200 [Name: phospholipase C-activating G-protein coupled receptor signaling pathway]; GO:0005886 [Name: plasma membrane]; GO:0004946 [Name: bombesin receptor activity]; GO:0005829 [Name: cytosol]; GO:0004930 [Name: G-protein coupled receptor activity]; GO:0031989 [Name:…
ENSG00000135702	-1.05569	0.0315935	0.744161	CHST5	I-GlcNAc-6-ST; gn6st-3; hIGn6ST; CHST5; I-GlcNAc6ST; glcNAc6ST-3	protein_coding	GO:0005794 [Name: Golgi apparatus]; GO:0005802 [Name: trans-Golgi network]; GO:0006477 [Name: protein sulfation]; GO:0000139 [Name: Golgi membrane]; GO:0006790 [Name: sulfur compound metabolic process]; GO:0006044 [Name: N-acetylglucosamine metabolic process]; GO:0001517 [Name: N-acetylglucosamine 6-O-sulfotransferase activity]; GO:0008146 [Name: sulfotransferase activity]; GO:0031228 [Name: intr…
ENSG00000136535	-0.860854	0.0439337	0.797592	TBR1	IDDAS; TES-56; TBR1; TBR-1	protein_coding	GO:0001708 [Name: cell fate specification]; GO:0006357 [Name: regulation of transcription from RNA polymerase II promoter]; GO:0001661 [Name: conditioned taste aversion]; GO:0005634 [Name: nucleus]; GO:0007420 [Name: brain development]; GO:0010975 [Name: regulation of neuron projection development]; GO:0019901 [Name: protein kinase binding]; GO:0045944 [Name: positive regulation of transcription …
ENSG00000139287	0.617186	0.0223206	0.718061	TPH2	TPH2; ADHD7; NTPH	protein_coding	GO:0042427 [Name: serotonin biosynthetic process]; GO:0014823 [Name: response to activity]; GO:0043005 [Name: neuron projection]; GO:0071285 [Name: cellular response to lithium ion]; GO:0004510 [Name: tryptophan 5-monooxygenase activity]; GO:0051592 [Name: response to calcium ion]; GO:0031667 [Name: response to nutrient levels]; GO:0007623 [Name: circadian rhythm]; GO:0043627 [Name: response to e…
ENSG00000140961	-0.621028	0.0331556	0.745245	OSGIN1	BDGI; OKL38; OSGIN1	protein_coding	GO:0005575 [Name: cellular_component]; GO:0042127 [Name: regulation of cell proliferation]; GO:0043065 [Name: positive regulation of apoptotic process]; GO:0030154 [Name: cell differentiation]; GO:0007275 [Name: multicellular organism development]; GO:0008083 [Name: growth factor activity]; GO:0007165 [Name: signal transduction]; GO:0030308 [Name: negative regulation of cell growth]; GO:0005515 […
ENSG00000141574	-1.18393	0.023823	0.718721	SECTM1	SECTM; SECTM1; K12	protein_coding	GO:0005886 [Name: plasma membrane]; GO:0005515 [Name: protein binding]; GO:0007165 [Name: signal transduction]; GO:0005794 [Name: Golgi apparatus]; GO:0006955 [Name: immune response]; GO:0016021 [Name: integral component of membrane]; GO:0043123 [Name: positive regulation of I-kappaB kinase/NF-kappaB signaling]; GO:0070062 [Name: extracellular exosome]; GO:0005125 [Name: cytokine activity]; GO:00…
ENSG00000141905	-0.627082	0.031322	0.744161	NFIC	NFI; NFIC; NF-I; CTF; CTF5	protein_coding	GO:0001650 [Name: fibrillar center]; GO:0006260 [Name: DNA replication]; GO:0000122 [Name: negative regulation of transcription from RNA polymerase II promoter]; GO:0006366 [Name: transcription from RNA polymerase II promoter]; GO:0005634 [Name: nucleus]; GO:1990837 [Name: sequence-specific double-stranded DNA binding]; GO:0000978 [Name: RNA polymerase II core promoter proximal region sequence-sp…
ENSG00000150656	1.1956	0.0379641	0.775511	CNDP1	HsT2308; CNDP1; CN1; CPGL2	protein_coding	GO:0008233 [Name: peptidase activity]; GO:0006508 [Name: proteolysis]; GO:0046872 [Name: metal ion binding]; GO:0005576 [Name: extracellular region]; GO:0070573 [Name: metallodipeptidase activity]; GO:0005829 [Name: cytosol]; GO:0004180 [Name: carboxypeptidase activity]; GO:0016805 [Name: dipeptidase activity]; GO:0032268 [Name: regulation of cellular protein metabolic process]
ENSG00000152785	-0.928836	0.00158457	0.321765	BMP3	BMP3; BMP-3A	protein_coding	GO:0010862 [Name: positive regulation of pathway-restricted SMAD protein phosphorylation]; GO:0005125 [Name: cytokine activity]; GO:0051216 [Name: cartilage development]; GO:0070062 [Name: extracellular exosome]; GO:0007267 [Name: cell-cell signaling]; GO:0060395 [Name: SMAD protein signal transduction]; GO:0070700 [Name: BMP receptor binding]; GO:0001501 [Name: skeletal system development]; GO:0…
ENSG00000153446	-1.45453	0.00727215	0.543906	C16orf89	C16orf89	protein_coding	GO:0005829 [Name: cytosol]; GO:0016020 [Name: membrane]; GO:0042803 [Name: protein homodimerization activity]; GO:0070062 [Name: extracellular exosome]
ENSG00000159208	0.621232	0.0187095	0.68869	CIART	C1orf51; CHRONO; GM129; CIART	protein_coding	GO:0045892 [Name: negative regulation of transcription, DNA-templated]; GO:0005634 [Name: nucleus]; GO:0070888 [Name: E-box binding]; GO:0032922 [Name: circadian regulation of gene expression]; GO:0045475 [Name: locomotor rhythm]; GO:0016605 [Name: PML body]; GO:0000978 [Name: RNA polymerase II core promoter proximal region sequence-specific DNA binding]; GO:0005515 [Name: protein binding]
ENSG00000159958	-0.767481	0.011555	0.626624	TNFRSF13C	TNFRSF13C; BAFF-R; BAFFR; CD268; BROMIX; CVID4; prolixin	protein_coding	GO:0009897 [Name: external side of plasma membrane]; GO:0030890 [Name: positive regulation of B cell proliferation]; GO:0038023 [Name: signaling receptor activity]; GO:0016021 [Name: integral component of membrane]; GO:0002250 [Name: adaptive immune response]; GO:0031295 [Name: T cell costimulation]; GO:0031296 [Name: B cell costimulation]; GO:0033209 [Name: tumor necrosis factor-mediated signali…
ENSG00000161664	-0.781738	0.0178913	0.68869	ASB16	ASB16	protein_coding	GO:0035556 [Name: intracellular signal transduction]; GO:0043687 [Name: post-translational protein modification]; GO:0005515 [Name: protein binding]; GO:0016567 [Name: protein ubiquitination]; GO:0005829 [Name: cytosol]
ENSG00000161905	-1.15648	0.0497232	0.814832	ALOX15	ALOX15; LOG15; 12-LOX; 15-LOX; 15-LOX-1	protein_coding	GO:0005506 [Name: iron ion binding]; GO:0010811 [Name: positive regulation of cell-substrate adhesion]; GO:0035358 [Name: regulation of peroxisome proliferator activated receptor signaling pathway]; GO:0042060 [Name: wound healing]; GO:0001503 [Name: ossification]; GO:0016020 [Name: membrane]; GO:0006691 [Name: leukotriene metabolic process]; GO:0006954 [Name: inflammatory response]; GO:0016165 […
ENSG00000163645	0.953783	0.0234695	0.718721	ERICH6	FAM194A; ERICH6A; ERICH6; C3orf44	protein_coding	-
ENSG00000163739	2.05001	0.0180949	0.68869	CXCL1	SCYB1; GROa; MGSA-a; GRO1; CXCL1; FSP; MGSA; NAP-3	protein_coding	GO:0005576 [Name: extracellular region]; GO:0005615 [Name: extracellular space]; GO:0045236 [Name: CXCR chemokine receptor binding]; GO:0005515 [Name: protein binding]; GO:0006935 [Name: chemotaxis]; GO:0006954 [Name: inflammatory response]; GO:0008285 [Name: negative regulation of cell proliferation]; GO:0050790 [Name: regulation of catalytic activity]; GO:0007186 [Name: G-protein coupled recept…
ENSG00000164691	1.1865	0.0318787	0.744161	TAGAP	TAGAP1; ARHGAP47; IDDM21; FKSG15; TAGAP	protein_coding	GO:0005829 [Name: cytosol]; GO:0007165 [Name: signal transduction]; GO:0005085 [Name: guanyl-nucleotide exchange factor activity]; GO:0043547 [Name: positive regulation of GTPase activity]; GO:0005515 [Name: protein binding]; GO:0005096 [Name: GTPase activator activity]; GO:0051056 [Name: regulation of small GTPase mediated signal transduction]
ENSG00000165805	1.06409	0.0454854	0.803886	C12orf50	C12orf50	protein_coding	GO:0016973 [Name: poly(A)+ mRNA export from nucleus]; GO:0005515 [Name: protein binding]; GO:0003729 [Name: mRNA binding]; GO:0000346 [Name: transcription export complex]
ENSG00000166145	-0.791546	0.040799	0.784144	SPINT1	HAI; MANSC2; SPINT1; HAI1	protein_coding	GO:0004867 [Name: serine-type endopeptidase inhibitor activity]; GO:0060674 [Name: placenta blood vessel development]; GO:0071773 [Name: cellular response to BMP stimulus]; GO:0005576 [Name: extracellular region]; GO:0016020 [Name: membrane]; GO:0005886 [Name: plasma membrane]; GO:0010951 [Name: negative regulation of endopeptidase activity]; GO:0060670 [Name: branching involved in labyrinthine l…
ENSG00000166592	-0.754153	0.0264892	0.733672	RRAD	RRAD; REM3; RAD; RAD1	protein_coding	GO:0007264 [Name: small GTPase mediated signal transduction]; GO:0005516 [Name: calmodulin binding]; GO:0005886 [Name: plasma membrane]; GO:0005515 [Name: protein binding]; GO:0003924 [Name: GTPase activity]; GO:0005525 [Name: GTP binding]; GO:0005246 [Name: calcium channel regulator activity]; GO:1901842 [Name: negative regulation of high voltage-gated calcium channel activity]
ENSG00000166819	1.02394	0.0315609	0.744161	PLIN1	PLIN; FPLD4; PERI; PLIN1	protein_coding	GO:0005783 [Name: endoplasmic reticulum]; GO:0005811 [Name: lipid particle]; GO:0016042 [Name: lipid catabolic process]; GO:0008289 [Name: lipid binding]; GO:0005829 [Name: cytosol]; GO:0006629 [Name: lipid metabolic process]
ENSG00000167653	1.47396	0.00626244	0.527264	PSCA	PSCA; PRO232	protein_coding	GO:0070062 [Name: extracellular exosome]; GO:0033130 [Name: acetylcholine receptor binding]; GO:0005576 [Name: extracellular region]; GO:0099601 [Name: regulation of neurotransmitter receptor activity]; GO:0005886 [Name: plasma membrane]; GO:0070373 [Name: negative regulation of ERK1 and ERK2 cascade]; GO:0031225 [Name: anchored component of membrane]
ENSG00000167941	-1.02357	0.0222067	0.718061	SOST	SOST; SOST1; VBCH; CDD; DAND6	protein_coding	GO:0008134 [Name: transcription factor binding]; GO:0005515 [Name: protein binding]; GO:0005576 [Name: extracellular region]; GO:0030514 [Name: negative regulation of BMP signaling pathway]; GO:0008201 [Name: heparin binding]; GO:0071374 [Name: cellular response to parathyroid hormone stimulus]; GO:0005794 [Name: Golgi apparatus]; GO:0001503 [Name: ossification]; GO:0005615 [Name: extracellular s…
ENSG00000169174	-0.582091	0.0208156	0.705134	PCSK9	PCSK9; FH3; FHCL3; LDLCQ1; HCHOLA3; NARC-1; NARC1; PC9	protein_coding	GO:0001889 [Name: liver development]; GO:0001920 [Name: negative regulation of receptor recycling]; GO:0006644 [Name: phospholipid metabolic process]; GO:0010989 [Name: negative regulation of low-density lipoprotein particle clearance]; GO:0031232 [Name: extrinsic component of external side of plasma membrane]; GO:0032869 [Name: cellular response to insulin stimulus]; GO:0034189 [Name: very-low-d…
ENSG00000170293	-0.655856	0.016482	0.68869	CMTM8	CKLFSF8-V2; CKLFSF8; CMTM8	protein_coding	GO:0016021 [Name: integral component of membrane]; GO:0005125 [Name: cytokine activity]; GO:0042552 [Name: myelination]; GO:0007165 [Name: signal transduction]; GO:0005654 [Name: nucleoplasm]; GO:0005515 [Name: protein binding]; GO:0005737 [Name: cytoplasm]; GO:0019911 [Name: structural constituent of myelin sheath]; GO:0005615 [Name: extracellular space]; GO:0006935 [Name: chemotaxis]
ENSG00000170374	1.07452	0.0213501	0.712853	SP7	SP7; OI12; OSX; OI11; osterix	protein_coding	GO:0005737 [Name: cytoplasm]; GO:0001649 [Name: osteoblast differentiation]; GO:0017151 [Name: DEAD/H-box RNA helicase binding]; GO:0060218 [Name: hematopoietic stem cell differentiation]; GO:0000785 [Name: chromatin]; GO:0045944 [Name: positive regulation of transcription from RNA polymerase II promoter]; GO:0005515 [Name: protein binding]; GO:0000981 [Name: RNA polymerase II transcription facto…
ENSG00000170458	-0.796098	0.0158235	0.68869	CD14	CD14	protein_coding	GO:0005886 [Name: plasma membrane]; GO:0002755 [Name: MyD88-dependent toll-like receptor signaling pathway]; GO:0005615 [Name: extracellular space]; GO:0006898 [Name: receptor-mediated endocytosis]; GO:0032760 [Name: positive regulation of tumor necrosis factor production]; GO:0070891 [Name: lipoteichoic acid binding]; GO:0030667 [Name: secretory granule membrane]; GO:0045087 [Name: innate immune…
ENSG00000172139	1.44847	0.00877447	0.568589	SLC9C1	SLC9C1; sperm-NHE; NHE; SLC9A10; NHE-10	protein_coding	GO:1902600 [Name: hydrogen ion transmembrane transport]; GO:0098719 [Name: sodium ion import across plasma membrane]; GO:0030317 [Name: flagellated sperm motility]; GO:0071805 [Name: potassium ion transmembrane transport]; GO:0016021 [Name: integral component of membrane]; GO:0007283 [Name: spermatogenesis]; GO:0098656 [Name: anion transmembrane transport]; GO:0005886 [Name: plasma membrane]; GO:…
ENSG00000172349	-0.608087	0.0483983	0.811071	IL16	IL16; prIL-16; NIL16; LCF; PRIL16	protein_coding	GO:0005829 [Name: cytosol]; GO:0032730 [Name: positive regulation of interleukin-1 alpha production]; GO:0005125 [Name: cytokine activity]; GO:0005925 [Name: focal adhesion]; GO:0016032 [Name: viral process]; GO:0030595 [Name: leukocyte chemotaxis]; GO:0050930 [Name: induction of positive chemotaxis]; GO:0016607 [Name: nuclear speck]; GO:0090543 [Name: Flemming body]; GO:0006955 [Name: immune res…
ENSG00000173157	0.623641	0.000891301	0.293222	ADAMTS20	ADAMTS-20; GON-1; ADAM-TS20; ADAMTS20	protein_coding	GO:0006508 [Name: proteolysis]; GO:0005615 [Name: extracellular space]; GO:0030198 [Name: extracellular matrix organization]; GO:0031012 [Name: extracellular matrix]; GO:0009967 [Name: positive regulation of signal transduction]; GO:0045636 [Name: positive regulation of melanocyte differentiation]; GO:0004222 [Name: metalloendopeptidase activity]; GO:0043066 [Name: negative regulation of apoptoti…
ENSG00000174038	-0.745012	0.0281658	0.74228	C9orf131	C9orf131	protein_coding	-
ENSG00000174279	-0.662767	0.0270475	0.736285	EVX2	EVX-2; EVX2	protein_coding	GO:0006357 [Name: regulation of transcription from RNA polymerase II promoter]; GO:0008150 [Name: biological_process]; GO:1990837 [Name: sequence-specific double-stranded DNA binding]; GO:0005515 [Name: protein binding]; GO:0000785 [Name: chromatin]; GO:0000981 [Name: RNA polymerase II transcription factor activity, sequence-specific DNA binding]; GO:0035108 [Name: limb morphogenesis]; GO:0000978…
ENSG00000174332	-0.786307	0.0273663	0.736285	GLIS1	GLIS1	protein_coding	GO:0005515 [Name: protein binding]; GO:0005634 [Name: nucleus]; GO:0030154 [Name: cell differentiation]; GO:0045944 [Name: positive regulation of transcription from RNA polymerase II promoter]; GO:0046872 [Name: metal ion binding]; GO:0000122 [Name: negative regulation of transcription from RNA polymerase II promoter]; GO:0006357 [Name: regulation of transcription from RNA polymerase II promoter]…
ENSG00000175538	1.06436	0.0105326	0.600834	KCNE3	HOKPP; HYPP; KCNE3; BRGDA6; MiRP2	protein_coding	GO:0030425 [Name: dendrite]; GO:0044325 [Name: ion channel binding]; GO:0005251 [Name: delayed rectifier potassium channel activity]; GO:0008076 [Name: voltage-gated potassium channel complex]; GO:1901387 [Name: positive regulation of voltage-gated calcium channel activity]; GO:0005515 [Name: protein binding]; GO:0043204 [Name: perikaryon]; GO:0060307 [Name: regulation of ventricular cardiac musc…
ENSG00000177301	-0.601099	6.88e-06	0.0869096	KCNA2	HUKIV; KV1.2; HBK5; NGK1; RBK2; HK4; KCNA2; DEE32; EIEE32; MK2	protein_coding	GO:0005267 [Name: potassium channel activity]; GO:0019228 [Name: neuronal action potential]; GO:0034765 [Name: regulation of ion transmembrane transport]; GO:0043679 [Name: axon terminus]; GO:0006813 [Name: potassium ion transport]; GO:0051260 [Name: protein homooligomerization]; GO:0005515 [Name: protein binding]; GO:0030027 [Name: lamellipodium]; GO:0005251 [Name: delayed rectifier potassium ch…
ENSG00000181781	-1.35468	0.0288884	0.74228	ODF3L2	C19orf19; ODF3L2	protein_coding	GO:0005856 [Name: cytoskeleton]; GO:0005515 [Name: protein binding]; GO:0005881 [Name: cytoplasmic microtubule]
ENSG00000182557	1.95698	0.00347358	0.435097	SPNS3	SPNS3; SLC62A3; SLC63A3	protein_coding	GO:0016021 [Name: integral component of membrane]; GO:0055085 [Name: transmembrane transport]; GO:0022857 [Name: transmembrane transporter activity]; GO:0006869 [Name: lipid transport]
ENSG00000183160	1.20084	0.007635	0.548481	TMEM119	OBIF; TMEM119	protein_coding	GO:0016021 [Name: integral component of membrane]; GO:0001649 [Name: osteoblast differentiation]; GO:0010628 [Name: positive regulation of gene expression]; GO:0010832 [Name: negative regulation of myotube differentiation]; GO:0033690 [Name: positive regulation of osteoblast proliferation]; GO:0045779 [Name: negative regulation of bone resorption]; GO:0001934 [Name: positive regulation of protein…
ENSG00000184363	1.19816	0.0141871	0.66516	PKP3	PKP3	protein_coding	GO:0005911 [Name: cell-cell junction]; GO:0005912 [Name: adherens junction]; GO:1990124 [Name: messenger ribonucleoprotein complex]; GO:0006417 [Name: regulation of translation]; GO:0010628 [Name: positive regulation of gene expression]; GO:0030054 [Name: cell junction]; GO:0005886 [Name: plasma membrane]; GO:0005515 [Name: protein binding]; GO:0050839 [Name: cell adhesion molecule binding]; GO:0…
ENSG00000185610	1.05904	0.0119824	0.636289	DBX2	DBX2	protein_coding	GO:0000785 [Name: chromatin]; GO:0005634 [Name: nucleus]; GO:0003677 [Name: DNA binding]; GO:0006357 [Name: regulation of transcription from RNA polymerase II promoter]; GO:0000981 [Name: RNA polymerase II transcription factor activity, sequence-specific DNA binding]
ENSG00000186281	-1.54443	0.0111676	0.616192	GPAT2	CT123; GPAT2	protein_coding	GO:0004366 [Name: glycerol-3-phosphate O-acyltransferase activity]; GO:0016024 [Name: CDP-diacylglycerol biosynthetic process]; GO:0031966 [Name: mitochondrial membrane]; GO:0005739 [Name: mitochondrion]; GO:0006072 [Name: glycerol-3-phosphate metabolic process]; GO:0016021 [Name: integral component of membrane]; GO:0003841 [Name: 1-acylglycerol-3-phosphate O-acyltransferase activity]; GO:0006654…
ENSG00000187546	0.993694	0.0233488	0.718721	AGMO	AGMO; TMEM195	protein_coding	GO:0005506 [Name: iron ion binding]; GO:0016021 [Name: integral component of membrane]; GO:0005789 [Name: endoplasmic reticulum membrane]; GO:0055114 [Name: oxidation-reduction process]; GO:0006643 [Name: membrane lipid metabolic process]; GO:0005515 [Name: protein binding]; GO:0005783 [Name: endoplasmic reticulum]; GO:0019432 [Name: triglyceride biosynthetic process]; GO:0046485 [Name: ether lip…
ENSG00000187808	-1.13491	0.0223102	0.718061	SOWAHD	SOWAHD; ANKRD58	protein_coding	-
ENSG00000188037	-1.02407	0.0252248	0.719476	CLCN1	CLCN1; CLC1	protein_coding	GO:0005886 [Name: plasma membrane]; GO:0006936 [Name: muscle contraction]; GO:0005887 [Name: integral component of plasma membrane]; GO:0034707 [Name: chloride channel complex]; GO:0005515 [Name: protein binding]; GO:0042803 [Name: protein homodimerization activity]; GO:1902476 [Name: chloride transmembrane transport]; GO:0006821 [Name: chloride transport]; GO:0034765 [Name: regulation of ion tra…
ENSG00000188488	-1.03298	0.0328042	0.744161	SERPINA5	PCI-B; PCI; SERPINA5; PAI-3; PAI3; PLANH3; PROCI	protein_coding	GO:0004867 [Name: serine-type endopeptidase inhibitor activity]; GO:0010951 [Name: negative regulation of endopeptidase activity]; GO:0031094 [Name: platelet dense tubular network]; GO:0036024 [Name: protein C inhibitor-TMPRSS7 complex]; GO:0005576 [Name: extracellular region]; GO:0097183 [Name: protein C inhibitor-coagulation factor XI complex]; GO:0005515 [Name: protein binding]; GO:0001972 [Na…
ENSG00000188910	-1.50296	0.00810603	0.555309	GJB3	DFNA2B; GJB3; DFNA2; EKV; EKVP1; CX31	protein_coding	GO:0001701 [Name: in utero embryonic development]; GO:0005922 [Name: connexin complex]; GO:0043588 [Name: skin development]; GO:0005243 [Name: gap junction channel activity]; GO:0007283 [Name: spermatogenesis]; GO:0071300 [Name: cellular response to retinoic acid]; GO:0005737 [Name: cytoplasm]; GO:0007267 [Name: cell-cell signaling]; GO:0001890 [Name: placenta development]; GO:0055085 [Name: tran…
ENSG00000189001	2.23509	0.011435	0.623526	SBSN	UNQ698; SBSN	protein_coding	GO:0008150 [Name: biological_process]; GO:0003674 [Name: molecular_function]; GO:0070062 [Name: extracellular exosome]
ENSG00000189143	-1.14734	0.0182954	0.68869	CLDN4	CPETR1; WBSCR8; CLDN4; CPE-R; CPER; CPETR; hCPE-R	protein_coding	GO:0005887 [Name: integral component of plasma membrane]; GO:0016327 [Name: apicolateral plasma membrane]; GO:0016328 [Name: lateral plasma membrane]; GO:0016338 [Name: calcium-independent cell-cell adhesion via plasma membrane cell-adhesion molecules]; GO:0070160 [Name: occluding junction]; GO:0070830 [Name: bicellular tight junction assembly]; GO:0005198 [Name: structural molecule activity]; GO…
ENSG00000189253	1.41673	0.0318369	0.744161	TRIM64B	TRIM64B	protein_coding	GO:0008270 [Name: zinc ion binding]; GO:0045087 [Name: innate immune response]; GO:0016567 [Name: protein ubiquitination]; GO:0061630 [Name: ubiquitin protein ligase activity]; GO:0010468 [Name: regulation of gene expression]; GO:0005737 [Name: cytoplasm]
ENSG00000196460	-1.6136	0.00295796	0.413419	RFX8	RFX8	protein_coding	GO:0000981 [Name: RNA polymerase II transcription factor activity, sequence-specific DNA binding]; GO:0000978 [Name: RNA polymerase II core promoter proximal region sequence-specific DNA binding]; GO:0006357 [Name: regulation of transcription from RNA polymerase II promoter]; GO:0000785 [Name: chromatin]; GO:0005634 [Name: nucleus]
ENSG00000196844	1.05326	0.0334034	0.745245	PATE2	PATE-M; PATE2; UNQ3112; C11orf38	protein_coding	GO:0005615 [Name: extracellular space]
ENSG00000197587	1.09248	0.00141638	0.316471	DMBX1	DMBX1; PAXB; MBX; OTX3	protein_coding	GO:0000981 [Name: RNA polymerase II transcription factor activity, sequence-specific DNA binding]; GO:0007417 [Name: central nervous system development]; GO:0042802 [Name: identical protein binding]; GO:0001227 [Name: transcriptional repressor activity, RNA polymerase II transcription regulatory region sequence-specific binding]; GO:0003677 [Name: DNA binding]; GO:0005667 [Name: transcription fac…
ENSG00000198019	1.51248	0.0250966	0.719079	FCGR1B	FcRI; FCGR1B; FCG1; CD34; CD64b; IGFRB; FCGR1; FcgammaRIa; IGFR1	protein_coding	GO:0002479 [Name: antigen processing and presentation of exogenous peptide antigen via MHC class I, TAP-dependent]; GO:0006898 [Name: receptor-mediated endocytosis]; GO:0007166 [Name: cell surface receptor signaling pathway]; GO:0019864 [Name: IgG binding]; GO:0019763 [Name: immunoglobulin receptor activity]; GO:0006955 [Name: immune response]; GO:0038093 [Name: Fc receptor signaling pathway]; GO…
ENSG00000198796	0.887844	0.0209875	0.710006	ALPK2	HAK; ALPK2	protein_coding	GO:0003308 [Name: negative regulation of Wnt signaling pathway involved in heart development]; GO:1905223 [Name: epicardium morphogenesis]; GO:0005524 [Name: ATP binding]; GO:0016323 [Name: basolateral plasma membrane]; GO:0003007 [Name: heart morphogenesis]; GO:0006468 [Name: protein phosphorylation]; GO:0030010 [Name: establishment of cell polarity]; GO:0055013 [Name: cardiac muscle cell develo…
ENSG00000198944	-0.581231	0.0461452	0.804893	SOWAHA	SOWAHA; ANKRD43	protein_coding	-
ENSG00000203663	1.46859	0.0352924	0.76359	OR2L2	HTPCRH07; OR1-48; OR2L12; OR2L4P; OR2L2; HSHTPCRH07	protein_coding	GO:0005886 [Name: plasma membrane]; GO:0008150 [Name: biological_process]; GO:0050911 [Name: detection of chemical stimulus involved in sensory perception of smell]; GO:0003674 [Name: molecular_function]; GO:0004930 [Name: G-protein coupled receptor activity]; GO:0004984 [Name: olfactory receptor activity]; GO:0016021 [Name: integral component of membrane]; GO:0007186 [Name: G-protein coupled rec…
ENSG00000206013	1.615	0.00497389	0.484865	IFITM5	IFITM5; BRIL; DSPA1; OI5; Hrmp1; fragilis4	protein_coding	GO:0030500 [Name: regulation of bone mineralization]; GO:0030282 [Name: bone mineralization]; GO:0060349 [Name: bone morphogenesis]; GO:0005887 [Name: integral component of plasma membrane]; GO:0001701 [Name: in utero embryonic development]; GO:0005886 [Name: plasma membrane]
ENSG00000215187	-1.13607	0.0103453	0.599625	FAM166B	FAM166B	protein_coding	-
ENSG00000235710	0.981498	0.0480403	0.810432	TRIM67-AS1	TRIM67-AS1	protein_coding	-
ENSG00000239282	0.822979	0.0284167	0.74228	CASTOR1	CASTOR1; GATSL3	protein_coding	GO:1904262 [Name: negative regulation of TORC1 signaling]; GO:0005515 [Name: protein binding]; GO:0005829 [Name: cytosol]; GO:1903577 [Name: cellular response to L-arginine]; GO:0042802 [Name: identical protein binding]; GO:1902531 [Name: regulation of intracellular signal transduction]; GO:0061700 [Name: GATOR2 complex]; GO:0034618 [Name: arginine binding]
ENSG00000240563	1.71379	0.0123759	0.642544	L1TD1	L1TD1; ECAT11	protein_coding	GO:0005515 [Name: protein binding]; GO:1990904 [Name: ribonucleoprotein complex]; GO:0032197 [Name: transposition, RNA-mediated]; GO:0003727 [Name: single-stranded RNA binding]; GO:0043231 [Name: intracellular membrane-bounded organelle]
ENSG00000242574	1.02591	0.0373018	0.77419	HLA-DMB	HLA-DMB; D6S221E; RING7	protein_coding	GO:0005515 [Name: protein binding]; GO:0002250 [Name: adaptive immune response]; GO:2001190 [Name: positive regulation of T cell activation via T cell receptor contact with antigen bound to MHC molecule on antigen presenting cell]; GO:0042613 [Name: MHC class II protein complex]; GO:0031902 [Name: late endosome membrane]; GO:0019886 [Name: antigen processing and presentation of exogenous peptide …
ENSG00000249961	1.83815	0.00173148	0.32518	TERB1	TERB1; CCDC79	protein_coding	GO:0070197 [Name: meiotic attachment of telomere to nuclear envelope]; GO:0005637 [Name: nuclear inner membrane]; GO:0045141 [Name: meiotic telomere clustering]; GO:0007129 [Name: synapsis]; GO:0005515 [Name: protein binding]; GO:0070187 [Name: shelterin complex]; GO:0000781 [Name: chromosome, telomeric region]
ENSG00000253831	-0.582544	0.0451574	0.803886	ETV3L	ETV3L	protein_coding	GO:0000981 [Name: RNA polymerase II transcription factor activity, sequence-specific DNA binding]; GO:0030154 [Name: cell differentiation]; GO:0005634 [Name: nucleus]; GO:0005515 [Name: protein binding]; GO:0006357 [Name: regulation of transcription from RNA polymerase II promoter]; GO:0043565 [Name: sequence-specific DNA binding]
ENSG00000257335	0.751982	0.00413257	0.447168	MGAM	MG; MGA; MGAM	protein_coding	GO:0005515 [Name: protein binding]; GO:0003824 [Name: catalytic activity]; GO:0005983 [Name: starch catabolic process]; GO:0016021 [Name: integral component of membrane]; GO:0004553 [Name: hydrolase activity, hydrolyzing O-glycosyl compounds]; GO:0030246 [Name: carbohydrate binding]; GO:0043312 [Name: neutrophil degranulation]; GO:0044245 [Name: polysaccharide digestion]; GO:0070062 [Name: extrac…
ENSG00000262165	-1.55978	0.0327496	0.744161	-	-	protein_coding	-
ENSG00000265763	-0.892369	0.000899884	0.293222	ZNF488	ZNF488	protein_coding	GO:0005515 [Name: protein binding]; GO:0005634 [Name: nucleus]; GO:0014003 [Name: oligodendrocyte development]; GO:0046872 [Name: metal ion binding]; GO:0006355 [Name: regulation of transcription, DNA-templated]; GO:0003677 [Name: DNA binding]
ENSG00000283378	1.17004	0.0213081	0.712853	CNTNAP3C	CNTNAP3C	protein_coding	-
ENSG00000251869	-1.25184	0.0201497	0.702555	-	-	scaRNA	-
ENSG00000201448	-0.663514	0.0386834	0.776379	-	-	snoRNA	-
ENSG00000201944	1.59355	0.0360904	0.766529	-	-	snoRNA	-
ENSG00000206633	-0.635864	0.0125623	0.642544	-	-	snoRNA	-
ENSG00000206913	-0.940589	0.028682	0.74228	-	-	snoRNA	-
ENSG00000207274	-0.960263	0.0470948	0.807804	-	-	snoRNA	-
ENSG00000207493	-0.793932	0.00969445	0.581555	-	-	snoRNA	-
ENSG00000212402	-0.657475	0.00634278	0.527264	-	-	snoRNA	-
ENSG00000212443	-0.691912	0.0124876	0.642544	-	-	snoRNA	-
ENSG00000221241	-1.0563	0.0231817	0.718721	-	-	snoRNA	-
ENSG00000271852	-1.5901	0.0144692	0.673626	-	-	snoRNA	-
ENSG00000278876	0.668288	0.031448	0.744161	-	-	TEC	-
ENSG00000278986	0.834566	0.0295731	0.744161	-	-	TEC	-
ENSG00000279019	-1.4894	0.00690049	0.53679	-	-	TEC	-
ENSG00000279039	-0.756837	0.0453504	0.803886	-	-	TEC	-
ENSG00000279140	-0.734907	0.0476455	0.810323	-	-	TEC	-
ENSG00000279254	-1.58798	0.0170187	0.68869	-	-	TEC	-
ENSG00000279412	-1.00923	0.00610548	0.526593	-	-	TEC	-
ENSG00000279537	1.50231	0.0431445	0.793585	-	-	TEC	-
ENSG00000279708	0.768232	0.0477418	0.810323	-	-	TEC	-
ENSG00000279878	1.07654	0.0186424	0.68869	-	-	TEC	-
ENSG00000279894	-0.899923	0.00296777	0.413419	-	-	TEC	-
ENSG00000279901	0.66875	0.0231682	0.718721	-	-	TEC	-
ENSG00000279991	1.41713	0.0271637	0.736285	-	-	TEC	-
ENSG00000280248	1.29955	0.0473085	0.809401	-	-	TEC	-
ENSG00000280334	-0.594587	0.0299336	0.744161	-	-	TEC	-
ENSG00000280406	-1.23475	0.0394396	0.778864	-	-	TEC	-
ENSG00000280435	-0.592945	0.0288159	0.74228	-	-	TEC	-
ENSG00000177350	0.580987	0.0469969	0.807467	-	-	transcribed_processed_pseudogene	-
ENSG00000236391	1.11641	0.039544	0.779914	-	-	transcribed_processed_pseudogene	-
ENSG00000241170	0.636239	0.0463322	0.805269	-	-	transcribed_processed_pseudogene	-
ENSG00000264176	-1.05039	0.0253608	0.721689	-	-	transcribed_processed_pseudogene	-
ENSG00000266777	-0.745454	0.0256755	0.728704	-	-	transcribed_processed_pseudogene	-
ENSG00000270804	-0.766157	0.0121201	0.636769	-	-	transcribed_processed_pseudogene	-
ENSG00000225766	0.648983	0.0376597	0.774999	DHRS4L1	DHRS4L1; SDR25C4	transcribed_unprocessed_pseudogene	GO:0055114 [Name: oxidation-reduction process]; GO:0016491 [Name: oxidoreductase activity]
ENSG00000240338	-1.14124	0.00196978	0.341204	-	-	transcribed_unprocessed_pseudogene	-
ENSG00000242338	0.82348	0.0414172	0.78425	-	-	transcribed_unprocessed_pseudogene	-
ENSG00000260644	-1.19939	0.0485333	0.811116	-	-	transcribed_unprocessed_pseudogene	-
ENSG00000275695	-0.612813	0.0354689	0.766097	-	-	transcribed_unprocessed_pseudogene	-
ENSG00000284130	-1.07058	0.0262402	0.731137	-	-	transcribed_unprocessed_pseudogene	-
ENSG00000227411	3.5155	0.000257139	0.180504	-	-	unitary_pseudogene	-
ENSG00000214992	0.842899	0.0467946	0.806647	-	-	unprocessed_pseudogene	-
ENSG00000230869	1.6307	0.00202294	0.345417	-	-	unprocessed_pseudogene	-
ENSG00000248409	-0.620745	0.0398866	0.78204	-	-	unprocessed_pseudogene	-
ENSG00000277998	0.760921	0.0444659	0.80379	-	-	unprocessed_pseudogene	-
