# Supplementary material for: Secreted Amyloid Precursor Protein Alpha, a Neuroprotective Protein in the Brain Has Widespread Effects on the Transcriptome and Proteome of Human Inducible Pluripotent Stem Cell-Derived Glutamatergic Neurons Related to Memory Mechanisms
Source: Front Neurosci. 2022 May 26;16:858524. doi: 10.3389/fnins.2022.858524 (PMC9179159; doi:10.3389/fnins.2022.858524)
Supplement: Supplementary Table 2 — SWATH-MS data of differentially regulated proteins at 2 h, 6 h, and 24 h. [file Table_2.XLSX]

## Sheet: 2 h_SWATH-MS-p0.01
Differentially regulated proteins at 2 h - SWATH MS
Index	Peak Name	Gene Symbol	Gene Synonyms	Group	P-value_T2vsT0	FoldChange_T2vsT0	Log2_FC_T2vs0
2050	gi|7656849	ACAD8	IBDH; ACAD-8; ARC42	isobutyryl-CoA dehydrogenase, mitochondrial [Homo sapiens]	0.000951196	2.85582	1.5139
2947	gi|222352111	NIFK	MKI67IP; Nopp34	MKI67 FHA domain-interacting nucleolar phosphoprotein [Homo sapiens]	9.45869e-05	2.75949	1.4644
2581	gi|57864582	HRNR	S100A16; FLG3; S100a18	hornerin [Homo sapiens]	0.00622913	2.51394	1.32995
2288	gi|13128992	TRIR	C19orf43; TERCIR; fSAP18	telomerase RNA component interacting RNase isoform 1 [Homo sapiens]	0.00569188	2.04944	1.03523
2077	gi|767958890	SEC16A	KIAA0310; p250; SEC16L	protein transport protein Sec16A isoform X17 [Homo sapiens]	0.00295768	1.85998	0.89529
2622	gi|31543667	SUPV3L1	SUV3	ATP-dependent RNA helicase SUPV3L1, mitochondrial isoform 1 [Homo sapiens]	0.00324035	1.80581	0.852646
2338	gi|1034557575	MAGI3	MAGI-3; dJ730K3.2	membrane-associated guanylate kinase, WW and PDZ domain-containing protein 3 isoform X4 [Homo sapiens]	0.0055872	1.71495	0.778162
1400	gi|284795266	SRPRB	SR-beta; APMCF1	signal recognition particle receptor subunit beta [Homo sapiens]	0.00762577	1.69364	0.760129
1188	gi|767981025	ACTR10	HARP11; Arp10; Arp11; ACTR11	actin-related protein 10 isoform X2 [Homo sapiens]	0.00990208	1.56892	0.64977
3147	gi|1023300847	PANK2	PKAN; HSS; NBIA1; C20orf48; HARP	pantothenate kinase 2, mitochondrial isoform 5 [Homo sapiens]	0.00415719	1.53652	0.619669
839	gi|42544123	SF1	MBBP; D11S636; ZCCHC25; BBP; ZFM1; ZNF162	splicing factor 1 isoform 3 [Homo sapiens]	0.00928437	1.49275	0.577972
1201	gi|4505185	MIF	MMIF; GLIF; GIF	macrophage migration inhibitory factor [Homo sapiens]	0.00879541	0.66572	-0.587013
1599	gi|662033925	PEA15	MAT1; PEA-15; HMAT1; MAT1H; PED-PEA15; PED/PEA15; HUMMAT1H; PED	astrocytic phosphoprotein PEA-15 isoform b [Homo sapiens]	0.00476763	0.626588	-0.67441
1514	gi|88999583	MYL6	LC17; LC17A; LC17-GI; LC17B; MLC1SM; MLC3NM; LC17-NM; MLC-3; ESMLC; MLC3SM	myosin light polypeptide 6 isoform 2 [Homo sapiens]	0.00728436	0.622842	-0.683062
2771	gi|209862760	NDUFB11	ESSS; CI-ESSS; MC1DN30; Np15; P17.3; NP17.3	NADH dehydrogenase [ubiquinone] 1 beta subcomplex subunit 11, mitochondrial isoform 2 [Homo sapiens]	0.00873096	0.614523	-0.702461
1987	gi|568599844	JPT1	ARM2; HN1A; HN1	jupiter microtubule associated homolog 1 isoform 4 [Homo sapiens]	0.00696558	0.600993	-0.73458
2226	gi|530399347	RECQL	RECQL1; RecQ1	ATP-dependent DNA helicase Q1 isoform X1 [Homo sapiens]	0.0103081	0.504035	-0.988404
2313	gi|151108473	FIS1	CGI-135; TTC11	mitochondrial fission 1 protein [Homo sapiens]	9.33527e-07	0.466475	-1.10013
2660	gi|4826854	NDUFB8	ASHI; MC1DN32; CI-ASHI	NADH dehydrogenase [ubiquinone] 1 beta subcomplex subunit 8, mitochondrial isoform 1 precursor [Homo sapiens]	0.00724479	0.279182	-1.84072
1206	gi|779176942	CALM2	CAM1; CAM3; PHKD; LQT15; PHKD2; CALML2; CAMIII; caM; CAMC; CALM; CAMII	calmodulin-2 isoform 1 [Homo sapiens]	0.00662239	0.222027	-2.17119

## Sheet: 6 h_SWATH-MS-p0.01
Differentially regulated proteins at 6 h - SWATH MS
Index	Peak Name	Gene Symbol	Gene Synonyms	Group	P-value_T6vsT0	FoldChange_T6vsT0	Log2_FC_T6vs0
2448	gi|1034643648	SREK1	SRrp86; SRrp508; SFRS12	splicing regulatory glutamine/lysine-rich protein 1 isoform X2 [Homo sapiens]	1.29567e-06	23.8226	4.57426
1505	gi|10947135	ABCF1	ABC27; ABC50	ATP-binding cassette sub-family F member 1 isoform b [Homo sapiens]	0.000212375	11.3023	3.49854
1791	gi|48255957	ATP2B4	MXRA1; ATP2B2; PMCA4; PMCA4x; PMCA4b	plasma membrane calcium-transporting ATPase 4 isoform 4b [Homo sapiens]	7.17887e-09	9.41168	3.23445
2230	gi|6005860	RPL35	DBA19; L35	60S ribosomal protein L35 [Homo sapiens]	2.57701e-07	9.26187	3.2113
2065	gi|259013537	DTYMK	CDC8; PP3731; TMPK; TYMK	thymidylate kinase isoform 2 [Homo sapiens]	3.47796e-07	8.75842	3.13067
1339	gi|767983141	CLPX	EPP2	ATP-dependent Clp protease ATP-binding subunit clpX-like, mitochondrial isoform X1 [Homo sapiens]	2.36526e-05	7.38536	2.88467
1716	gi|530398042	THYN1	THY28	thymocyte nuclear protein 1 isoform X1 [Homo sapiens]	2.75363e-08	7.36615	2.88091
1042	gi|19923748	DLST	DLTS; KGD2; PGL7	dihydrolipoyllysine-residue succinyltransferase component of 2-oxoglutarate dehydrogenase complex, mitochondrial isoform 1 precursor [Homo sapiens]	3.35403e-08	7.13817	2.83556
2758	gi|669033277	TPM2	DA2B; NEM4; AMCD1; HEL-S-273; DA1; DA2B4; TMSB	tropomyosin beta chain isoform Tpm2.4 [Homo sapiens]	1.34416e-05	7.03641	2.81484
774	gi|4507651	TPM4	HEL-S-108	tropomyosin alpha-4 chain isoform Tpm4.2cy [Homo sapiens]	4.16338e-05	4.72887	2.2415
1438	gi|371874557	SNX12	-	sorting nexin-12 isoform 1 [Homo sapiens]	0.0046808	4.22946	2.08047
1271	gi|15088795	PIGS	GPIBD18	GPI transamidase component PIG-S [Homo sapiens]	1.36296e-05	3.94619	1.98046
2246	gi|5902102	SNRPD1	HsT2456; SMD1; SNRPD; Sm-D1	small nuclear ribonucleoprotein Sm D1 isoform 1 [Homo sapiens]	5.01389e-06	3.70371	1.88897
1770	gi|1057867587	TPM1	LVNC9; TMSA; CMH3; HTM-alpha; C15orf13; CMD1Y; HEL-S-265	tropomyosin alpha-1 chain isoform 12 [Homo sapiens]	7.62586e-05	3.48272	1.80021
2426	gi|975830149	COX7A2L	COX7RP; SIG81; EB1; COX7AR	cytochrome c oxidase subunit 7A-related protein, mitochondrial isoform a [Homo sapiens]	1.91097e-05	3.31515	1.72907
2375	gi|37221177	NUDT11	APS1; DIPP3beta; ASP1; DIPP3b; hDIPP3beta	diphosphoinositol polyphosphate phosphohydrolase 3-beta [Homo sapiens]	1.74098e-05	3.13474	1.64834
2084	gi|47106067	TMED8	FAM15B	protein TMED8 isoform b [Homo sapiens]	1.10534e-06	3.08213	1.62393
963	gi|38027923	COPS5	MOV-34; CSN5; JAB1; SGN5	COP9 signalosome complex subunit 5 [Homo sapiens]	1.37745e-07	3.02705	1.59791
1305	gi|5031631	SCARB2	LIMPII; SR-BII; LIMP-2; HLGP85; CD36L2; AMRF; EPM4; LGP85	lysosome membrane protein 2 isoform 1 precursor [Homo sapiens]	1.15927e-06	3.02659	1.5977
2613	gi|16418349	MMAB	ATR; CFAP23; cblB; cob	cob(I)yrinic acid a,c-diamide adenosyltransferase, mitochondrial precursor [Homo sapiens]	0.000345957	3.02293	1.59595
3043	gi|1034636241	SUCLG2	GBETA; GTPSCS; G-SCS	succinate--CoA ligase [GDP-forming] subunit beta, mitochondrial isoform X1 [Homo sapiens]	1.5007e-08	2.997	1.58352
2685	gi|7706425	LSM8	NAA38	LSM8 homolog, U6 small nuclear RNA associated [Homo sapiens]	6.40684e-06	2.92822	1.55003
1608	gi|4502327	AUH	-	methylglutaconyl-CoA hydratase, mitochondrial isoform 1 precursor [Homo sapiens]	8.87555e-08	2.83652	1.50412
2798	gi|112420977	CAND2	TIP120B; Tp120b	cullin-associated NEDD8-dissociated protein 2 isoform 2 [Homo sapiens]	0.000229781	2.8147	1.49298
1641	gi|767905565	SRSF4	SFRS4; SRP75	serine/arginine-rich splicing factor 4 isoform X1 [Homo sapiens]	1.84289e-06	2.67726	1.42075
2112	gi|9910392	AGPAT4	LPAAT-delta; 1-AGPAT4; dJ473J16.2	1-acyl-sn-glycerol-3-phosphate acyltransferase delta [Homo sapiens]	0.00692969	2.66507	1.41417
1748	gi|530415930	CADM4	Necl-4; synCAM4; TSLL2; NECL4; IGSF4C	cell adhesion molecule 4 isoform X2 [Homo sapiens]	1.58916e-05	2.66241	1.41273
3215	gi|197116355	USP46	-	ubiquitin carboxyl-terminal hydrolase 46 isoform 2 [Homo sapiens]	3.35978e-05	2.64277	1.40205
2883	gi|12408677	PFDN4	PFD4; C1	prefoldin subunit 4 [Homo sapiens]	0.00135952	2.63637	1.39855
2273	gi|767995932	DCAKD	-	dephospho-CoA kinase domain-containing protein isoform X1 [Homo sapiens]	2.28349e-05	2.60977	1.38392
2971	gi|308081964	ZFP91	FKSG11; PZF; ZFP-91; DMS-8; ZNF757; DSM-8	E3 ubiquitin-protein ligase ZFP91 isoform 2 [Homo sapiens]	0.000467446	2.58657	1.37104
3172	gi|768021990	PAXBP1	GCFC1; GCFC; FSAP105; C21orf66; BM020	PAX3- and PAX7-binding protein 1 isoform X2 [Homo sapiens]	0.000500978	2.56647	1.35978
1612	gi|530372970	SEC13	SEC13L1; npp-20; D3S1231E; SEC13R	protein SEC13 homolog isoform X3 [Homo sapiens]	0.0028622	2.56181	1.35716
3219	gi|768037630	YIPF6	FinGER6	protein YIPF6 isoform X1 [Homo sapiens]	0.000622721	2.5564	1.35411
3124	gi|125656165	THOC2	THO2; CXorf3; hTREX120; dJ506G2.1; MRX12; MRX35	THO complex subunit 2 [Homo sapiens]	1.65588e-05	2.55437	1.35297
1415	gi|518831687	NUP54	-	nucleoporin p54 isoform 2 [Homo sapiens]	1.8647e-05	2.50993	1.32765
2354	gi|189083844	CTSC	-	dipeptidyl peptidase 1 isoform a preproprotein [Homo sapiens]	0.00106634	2.50055	1.32225
2555	gi|1034649230	RIMS1	CORD7; RIM; RIM1; RAB3IP2	regulating synaptic membrane exocytosis protein 1 isoform X13 [Homo sapiens]	3.36403e-06	2.44281	1.28854
2727	gi|20127499	SRSF6	SRP55; B52; HEL-S-91; SFRS6	serine/arginine-rich splicing factor 6 [Homo sapiens]	1.35861e-06	2.43315	1.28282
2412	gi|1219185144	CELF4	BRUNOL4; CELF-4	CUGBP Elav-like family member 4 isoform 48 [Homo sapiens]	3.04063e-06	2.42462	1.27776
2740	gi|27735029	MOB1B	MOBKL1A; MOB4A; MATS2	MOB kinase activator 1B isoform 2 [Homo sapiens]	0.000441419	2.42083	1.2755
2908	gi|112293285	SPIN1	TDRD24; SPIN	spindlin-1 [Homo sapiens]	0.00513753	2.40037	1.26326
1239	gi|4503023	CPT2	CPTASE; CPT1; IIAE4	carnitine O-palmitoyltransferase 2, mitochondrial isoform 1 precursor [Homo sapiens]	0.000160943	2.39698	1.26122
2359	gi|72534692	NT5DC3	TU12B1-TY; TU12B1TY	5'-nucleotidase domain-containing protein 3 [Homo sapiens]	5.69809e-05	2.3525	1.23419
2657	gi|14149653	TOR1B	DQ1	torsin-1B isoform 1 precursor [Homo sapiens]	0.0010379	2.34087	1.22704
686	gi|190014578	SACM1L	SAC1	phosphatidylinositide phosphatase SAC1 isoform 1 [Homo sapiens]	6.15385e-05	2.3082	1.20677
355	gi|34740329	HNRNPA3	2610510D13Rik; D10S102; HNRPA3; FBRNP	heterogeneous nuclear ribonucleoprotein A3 isoform a [Homo sapiens]	4.39658e-05	2.30314	1.2036
2856	gi|1057503198	HNRNPA3	2610510D13Rik; D10S102; HNRPA3; FBRNP	heterogeneous nuclear ribonucleoprotein A3 isoform b [Homo sapiens]	4.39658e-05	2.30314	1.2036
2673	gi|11559927	MRPS14	COXPD38; MRP-S14; S14mt; HSMRPS14; DJ262D12.2	28S ribosomal protein S14, mitochondrial [Homo sapiens]	3.57721e-05	2.28994	1.19531
2247	gi|1034646572	AP3B1	HPS2; HPS; ADTB3; PE; ADTB3A	AP-3 complex subunit beta-1 isoform X2 [Homo sapiens]	0.000543487	2.28164	1.19007
2280	gi|555943842	MRS2	HPT; MRS2L	magnesium transporter MRS2 homolog, mitochondrial isoform a [Homo sapiens]	0.00014631	2.25248	1.17152
1217	gi|26667189	CAMK2D	CAMKD	calcium/calmodulin-dependent protein kinase type II subunit delta isoform 2 [Homo sapiens]	2.47882e-06	2.24992	1.16987
2714	gi|169404009	SSR1	TRAPA	translocon-associated protein subunit alpha isoform 1 precursor [Homo sapiens]	0.000831968	2.23368	1.15942
1365	gi|767962186	INPP5F	hSAC2; SAC2; MSTP007; MSTPO47	phosphatidylinositide phosphatase SAC2 isoform X1 [Homo sapiens]	3.31641e-05	2.22837	1.15599
1349	gi|68161504	WASF1	WAVE1; WAVE; SCAR1; NEDALVS	wiskott-Aldrich syndrome protein family member 1 [Homo sapiens]	0.00403066	2.22456	1.15352
3214	gi|1034571884	OSBPL5	ORP5; OBPH1	oxysterol-binding protein-related protein 5 isoform X2 [Homo sapiens]	9.73844e-05	2.19542	1.1345
1581	gi|7019415	SEC61A1	SEC61A; HNFJ4; HSEC61; SEC61	protein transport protein Sec61 subunit alpha isoform 1 [Homo sapiens]	2.28781e-05	2.13914	1.09703
1096	gi|6005846	TWF2	A6RP; PTK9L; MSTP011; A6r	twinfilin-2 [Homo sapiens]	5.59482e-05	2.13703	1.09561
430	gi|4506179	PSMA1	NU; HC2; HEL-S-275; PROS30	proteasome subunit alpha type-1 isoform 2 [Homo sapiens]	2.36293e-05	2.12523	1.08762
393	gi|213972634	TP53BP1	p202; p53BP1; 53BP1; TDRD30	TP53-binding protein 1 isoform 2 [Homo sapiens]	4.83015e-05	2.12301	1.08611
1207	gi|29171734	AGO2	CASC7; EIF2C2; LINC00980; Q10; PPD	protein argonaute-2 isoform 1 [Homo sapiens]	0.000116891	2.11955	1.08376
1128	gi|767914177	MAPRE3	RP3; EB3; EBF3-S; EBF3	microtubule-associated protein RP/EB family member 3 isoform X1 [Homo sapiens]	1.66302e-05	2.09716	1.06843
3119	gi|733216453	MAPRE3	RP3; EB3; EBF3-S; EBF3	microtubule-associated protein RP/EB family member 3 [Homo sapiens]	1.66302e-05	2.09716	1.06843
2013	gi|767990829	USP10	UBPO	ubiquitin carboxyl-terminal hydrolase 10 isoform X1 [Homo sapiens]	0.00363512	2.09066	1.06396
1826	gi|948284416	LZIC	-	protein LZIC isoform b [Homo sapiens]	0.00165073	2.08719	1.06157
2519	gi|71897229	SLC9A3R2	TKA-1; OCTS2; SIP1; NHERF2; NHE3RF2; NHERF-2; E3KARP; SIP-1	Na(+)/H(+) exchange regulatory cofactor NHE-RF2 isoform b [Homo sapiens]	1.32019e-05	2.0787	1.05568
1479	gi|52426745	CBL	FRA11B; C-CBL; NSLL; RNF55; CBL2	E3 ubiquitin-protein ligase CBL [Homo sapiens]	0.000885532	2.06823	1.0484
1976	gi|5031593	ARPC5	p16-Arc; dJ127C7.3; ARC16	actin-related protein 2/3 complex subunit 5 isoform 1 [Homo sapiens]	0.0011191	2.06269	1.04452
2485	gi|4757922	CBLN1	-	cerebellin-1 precursor [Homo sapiens]	0.00023345	2.05627	1.04003
2450	gi|767992140	LLGL1	HUGL-1; HUGL1; HUGL; Mgl1; DLG4; LLGL; Lgl1	lethal(2) giant larvae protein homolog 1 isoform X8 [Homo sapiens]	3.40397e-05	2.05528	1.03934
1614	gi|42794769	PAK1	PAKalpha; IDDMSSD; p65-PAK; alpha-PAK	serine/threonine-protein kinase PAK 1 isoform 2 [Homo sapiens]	0.000693694	2.04163	1.02972
1924	gi|547235678	BCAT2	BCT2; BCAM; BCATM; HVLI; PP18	branched-chain-amino-acid aminotransferase, mitochondrial isoform c [Homo sapiens]	0.00316312	2.02713	1.01944
408	gi|22907052	ARPC1A	SOP2Hs; HEL-S-307; SOP2L; HEL-68; Arc40	actin-related protein 2/3 complex subunit 1A isoform 1 [Homo sapiens]	0.00067845	2.01834	1.01317
1796	gi|767970116	STT3A	ITM1; TMC; STT3-A	dolichyl-diphosphooligosaccharide--protein glycosyltransferase subunit STT3A isoform X1 [Homo sapiens]	5.80337e-06	2.01753	1.01259
2188	gi|41281798	TAB1	MAP3K7IP1; 3'-Tab1	TGF-beta-activated kinase 1 and MAP3K7-binding protein 1 isoform beta [Homo sapiens]	0.00208653	2.00265	1.00191
2546	gi|125988409	IK	RED; CSA2; RER	protein Red [Homo sapiens]	0.000119258	1.99849	0.998914
1079	gi|5453543	AKR1C1	HAKRC; DD1; HBAB; 20-ALPHA-HSD; DD1/DD2; DDH; DDH1; 2-ALPHA-HSD; MBAB; C9; H-37	aldo-keto reductase family 1 member C1 [Homo sapiens]	0.00133477	1.98564	0.989603
1628	gi|4503249	DEK	D6S231E	protein DEK isoform 1 [Homo sapiens]	0.000526894	1.97512	0.981942
2028	gi|16117796	RPL36	L36	60S ribosomal protein L36 [Homo sapiens]	8.95699e-06	1.97425	0.981301
2394	gi|295424143	PCSK1	PC1; SPC3; BMIQ12; NEC1; PC3	neuroendocrine convertase 1 isoform 2 [Homo sapiens]	0.00395119	1.97113	0.979022
697	gi|503774159	SNX2	TRG-9	sorting nexin-2 isoform 2 [Homo sapiens]	0.000654171	1.97068	0.978692
1630	gi|7706501	WBP11	WBP-11; PPP1R165; FAP90; CFAP90; SIPP1; NPWBP; BUG13	WW domain-binding protein 11 [Homo sapiens]	0.000379614	1.95566	0.967655
1144	gi|4504041	GNAI2	GIP; H_LUCA16.1; GNAI2B; H_LUCA15.1	guanine nucleotide-binding protein G(i) subunit alpha-2 isoform 1 [Homo sapiens]	0.00367136	1.94724	0.96143
2698	gi|11993943	TAX1BP3	TIP1; TIP-1	tax1-binding protein 3 isoform 1 [Homo sapiens]	0.0042009	1.93986	0.955956
2421	gi|21264355	SMARCE1	CSS5; BAF57	SWI/SNF-related matrix-associated actin-dependent regulator of chromatin subfamily E member 1 [Homo sapiens]	0.00163666	1.93962	0.955777
2233	gi|18543329	PSMD9	Rpn4; p27	26S proteasome non-ATPase regulatory subunit 9 isoform 1 [Homo sapiens]	0.000122151	1.93894	0.955268
298	gi|33946324	GNAI1	Gi	guanine nucleotide-binding protein G(i) subunit alpha-1 isoform 1 [Homo sapiens]	0.00347442	1.93586	0.952977
1199	gi|197116386	NT5DC2	-	5'-nucleotidase domain-containing protein 2 isoform 1 [Homo sapiens]	0.000260958	1.93341	0.951145
1284	gi|1018443364	KALRN	CHDS5; ARHGEF24; DUO; HAPIP; CHD5; DUET; TRAD	kalirin isoform 4 [Homo sapiens]	0.000378328	1.93106	0.94939
610	gi|1171343345	PACSIN2	SDPII	protein kinase C and casein kinase substrate in neurons protein 2 isoform C [Homo sapiens]	0.00126701	1.92602	0.94562
1584	gi|5729850	GNAI3	87U6; ARCND1	guanine nucleotide-binding protein G(k) subunit alpha [Homo sapiens]	0.00307604	1.92273	0.943158
3224	gi|8922331	MAGOHB	mago; MGN2; magoh	protein mago nashi homolog 2 isoform 1 [Homo sapiens]	0.00129567	1.91736	0.939123
2436	gi|4505901	TMEM11	PMI; PM1; C17orf35	transmembrane protein 11, mitochondrial [Homo sapiens]	0.00428962	1.91625	0.938283
2137	gi|254587994	SYNRG	AP1GBP1; SYNG	synergin gamma isoform 7 [Homo sapiens]	0.000684196	1.90858	0.932496
1679	gi|18104971	PTP4A2	HH13; PTP4A; PTPCAAX2; ptp-IV1b; PRL2; HH7-2; ptp-IV1a; HU-PP-1; PRL-2; OV-1	protein tyrosine phosphatase type IVA 2 isoform 1 [Homo sapiens]	0.000800201	1.90809	0.93213
1338	gi|411147365	ABCB7	Atm1p; ABC7; ASAT; EST140535	ATP-binding cassette sub-family B member 7, mitochondrial isoform 3 [Homo sapiens]	0.000908046	1.89565	0.922696
1342	gi|7657162	PFDN6	KE-2; PFD6; H2-KE2; HKE2	prefoldin subunit 6 [Homo sapiens]	1.02523e-05	1.89355	0.921091
2416	gi|520261969	SON	-	protein SON isoform F [Homo sapiens]	0.00393098	1.8875	0.916476
2251	gi|1034600391	NCBP3	ELG; HSA277841; C17orf85	nuclear cap-binding protein subunit 3 isoform X4 [Homo sapiens]	1.31674e-05	1.88407	0.913854
1191	gi|9845511	RAC1	Rac-1; p21-Rac1; MIG5; TC-25; MRD48	ras-related C3 botulinum toxin substrate 1 isoform Rac1 [Homo sapiens]	0.000170209	1.87022	0.903207
132	gi|1034636121	CADPS	CAPS; CAPS1; CADPS1; UNC-31	calcium-dependent secretion activator 1 isoform X34 [Homo sapiens]	8.39631e-05	1.86821	0.901657
2619	gi|4505657	PDE2A	CGS-PDE; cGSPDE; PDE2A1; PED2A4	cGMP-dependent 3',5'-cyclic phosphodiesterase isoform PDE2A3 [Homo sapiens]	0.00062997	1.86628	0.900165
2045	gi|296010842	GRIP1	FRASRS3; GRIP	glutamate receptor-interacting protein 1 isoform 2 [Homo sapiens]	7.15097e-05	1.8584	0.89406
1458	gi|1034643392	TCERG1	TAF2S; CA150; Urn1	transcription elongation regulator 1 isoform X9 [Homo sapiens]	0.00451056	1.85837	0.894035
1224	gi|6005745	DCTN3	DCTN-22; DCTN22	dynactin subunit 3 isoform 1 [Homo sapiens]	0.000126483	1.85828	0.893968
687	gi|115527060	CLTA	LCA	clathrin light chain A isoform c [Homo sapiens]	0.00141477	1.85521	0.891583
2508	gi|56090548	IGFBPL1	IGFBPRP4; bA113O24.1; IGFBP-RP4	insulin-like growth factor-binding protein-like 1 precursor [Homo sapiens]	0.000175245	1.8518	0.88893
1990	gi|767935682	SLAP75	-	soluble lamin-associated protein of 75 kDa isoform X1 [Homo sapiens]	0.00656397	1.83667	0.877092
2643	gi|209969697	ISOC2	-	isochorismatase domain-containing protein 2 isoform 3 [Homo sapiens]	0.000714047	1.82242	0.865857
1552	gi|1370474801	FTL	-	ferritin light chain isoform X1 [Homo sapiens]	0.00327415	1.81641	0.861092
3162	gi|217330618	SEC61A2	-	protein transport protein Sec61 subunit alpha isoform 2 isoform b [Homo sapiens]	1.11276e-06	1.80758	0.854062
2773	gi|767958209	CORO2A	IR10; WDR2; CLIPINB	coronin-2A isoform X1 [Homo sapiens]	0.00624717	1.80551	0.85241
2622	gi|31543667	SUPV3L1	SUV3	ATP-dependent RNA helicase SUPV3L1, mitochondrial isoform 1 [Homo sapiens]	0.000173142	1.80515	0.852115
2395	gi|7657609	SEC11A	1810012E07Rik; SEC11L1; SPCS4A; sid2895; SPC18	signal peptidase complex catalytic subunit SEC11A isoform 2 [Homo sapiens]	0.00134185	1.80263	0.850103
2442	gi|530369320	RALB	-	ras-related protein Ral-B isoform X1 [Homo sapiens]	0.00117173	1.79961	0.847683
534	gi|45827771	EDC4	RCD-8; HEDLS; Ge-1; RCD8; GE1; HEDL5	enhancer of mRNA-decapping protein 4 [Homo sapiens]	6.63559e-05	1.7977	0.846152
839	gi|42544123	SF1	MBBP; D11S636; ZCCHC25; BBP; ZFM1; ZNF162	splicing factor 1 isoform 3 [Homo sapiens]	0.00061388	1.79504	0.844016
1136	gi|520975477	RANBP1	HTF9A	ran-specific GTPase-activating protein isoform 1 [Homo sapiens]	1.06338e-05	1.79231	0.841817
1592	gi|530376692	TMEM33	SHINC-3; SHINC3; 1600019D15Rik; Pom33	transmembrane protein 33 isoform X1 [Homo sapiens]	0.000497455	1.79191	0.841499
1164	gi|4502013	AK2	ADK2	adenylate kinase 2, mitochondrial isoform a [Homo sapiens]	0.000316648	1.78892	0.839091
1003	gi|118498359	RSL1D1	PBK1; L12; UTP30; CSIG	ribosomal L1 domain-containing protein 1 [Homo sapiens]	5.22902e-06	1.7816	0.833177
1254	gi|5729980	PMVK	HUMPMKI; PMK; PMKA; PMKASE; POROK1	phosphomevalonate kinase isoform 1 [Homo sapiens]	0.000908003	1.78099	0.832683
2756	gi|530413067	SPAG9	HLC-6; JIP4; PIG6; JLP; HLC6; PHET; CT89; HLC4; JIP-4	C-Jun-amino-terminal kinase-interacting protein 4 isoform X5 [Homo sapiens]	3.13314e-05	1.77489	0.827731
889	gi|4506685	RPS13	S13	40S ribosomal protein S13 [Homo sapiens]	0.00118552	1.76659	0.820971
1276	gi|767945672	RALA	RAL	ras-related protein Ral-A isoform X1 [Homo sapiens]	0.000218516	1.76276	0.817839
2068	gi|63055059	SH3PXD2B	FTHS; HOFI; TSK4; FAD49; KIAA1295; TKS4	SH3 and PX domain-containing protein 2B isoform a [Homo sapiens]	0.00225003	1.76068	0.816136
384	gi|116256489	SEPTIN9	MSF; SEPT9; SINT1; PNUTL4; SeptD1; MSF1; AF17q25; NAPB	septin-9 isoform c [Homo sapiens]	0.00956573	1.75562	0.811984
1380	gi|38195080	VWA5A	BCSC1; LOH11CR2A; BCSC-1	von Willebrand factor A domain-containing protein 5A isoform 1 [Homo sapiens]	0.000523523	1.75533	0.81174
1246	gi|4506623	RPL27	DBA16; L27	60S ribosomal protein L27 [Homo sapiens]	0.00856338	1.74728	0.805114
2063	gi|767914884	PRKCE	PKCE; nPKC-epsilon	protein kinase C epsilon type isoform X4 [Homo sapiens]	0.00272673	1.74566	0.803772
1367	gi|94721252	VAPA	hVAP-33; VAP33; VAMP-A; VAP-33; VAP-A	vesicle-associated membrane protein-associated protein A isoform 2 [Homo sapiens]	0.000151608	1.7427	0.801325
668	gi|109948304	SMU1	SMU-1; BWD; fSAP57	WD40 repeat-containing protein SMU1 [Homo sapiens]	0.000907814	1.74199	0.800736
303	gi|217272894	EFTUD2	MFDGA; Snrp116; Snu114; SNRNP116; U5-116KD; MFDM	116 kDa U5 small nuclear ribonucleoprotein component isoform b [Homo sapiens]	0.000498553	1.73994	0.79904
2479	gi|23065552	GSTM3	GST5; GSTB; GTM3; GSTM3-3	glutathione S-transferase Mu 3 [Homo sapiens]	0.000455086	1.73974	0.798872
3055	gi|71067336	CD99L2	MIC2L1; CD99B	CD99 antigen-like protein 2 isoform 1 precursor [Homo sapiens]	7.51933e-05	1.7394	0.798593
3232	gi|1243455799	H3-2	p06; HIST2H3PS2	histone cluster 2 H3 pseudogene 2 [Homo sapiens]	0.000286989	1.73923	0.79845
2135	gi|669033286	HMGB3	HMG2A; HMG-4; HMG4; HMG-2a	high mobility group protein B3 isoform b [Homo sapiens]	0.000392468	1.72768	0.788836
2500	gi|662033833	RPA2	RP-A p32; RPA32; RP-A p34; REPA2	replication protein A 32 kDa subunit isoform 3 [Homo sapiens]	0.00643583	1.72416	0.785897
1703	gi|214010226	RPS24	DBA3; S24; eS24	40S ribosomal protein S24 isoform d [Homo sapiens]	0.000930599	1.71755	0.780353
56	gi|5031877	LMNB1	LMN2; LMNB; LMN; ADLD	lamin-B1 isoform 1 [Homo sapiens]	1.82779e-06	1.70916	0.773289
1835	gi|530374680	CD200	MOX1, MOX2	OX-2 membrane glycoprotein isoform X3 [Homo sapiens]	0.000131581	1.70856	0.772778
1609	gi|24308165	PIP4P2	TMEM55A	type 2 phosphatidylinositol 4,5-bisphosphate 4-phosphatase [Homo sapiens]	0.000535314	1.70726	0.771687
1784	gi|8923930	CISD1	C10orf70; MDS029; ZCD1; mitoNEET	CDGSH iron-sulfur domain-containing protein 1 [Homo sapiens]	0.00272373	1.70592	0.770546
1530	gi|21914862	HDHD5	CECR5	haloacid dehalogenase-like hydrolase domain-containing 5 isoform 1 [Homo sapiens]	0.00482219	1.70333	0.768359
2558	gi|27151736	DNAJB2	HSPF3; HSJ-1; HSJ1; CMT2T; DSMA5	dnaJ homolog subfamily B member 2 isoform b [Homo sapiens]	0.00297414	1.70078	0.766197
2029	gi|21687102	DNAJC19	PAM18; TIM14; TIMM14	mitochondrial import inner membrane translocase subunit TIM14 isoform 1 [Homo sapiens]	0.000191602	1.69705	0.763027
1411	gi|156631005	PSMD8	HEL-S-91n; p31; Rpn12; S14; Nin1p; HYPF; HIP6	26S proteasome non-ATPase regulatory subunit 8 [Homo sapiens]	0.00480531	1.69647	0.762532
2117	gi|46409324	SPRYD4	-	SPRY domain-containing protein 4 [Homo sapiens]	0.0001538	1.69645	0.76252
2209	gi|7661786	NDUFAF4	MC1DN15; bA22L21.1; C6orf66; HRPAP20; HSPC125; My013	NADH dehydrogenase [ubiquinone] 1 alpha subcomplex assembly factor 4 [Homo sapiens]	0.00504956	1.69026	0.757241
2422	gi|530366190	LBR	PHA; C14SR; DHCR14B; TDRD18; PHASK; LMN2R	lamin-B receptor isoform X2 [Homo sapiens]	0.00335245	1.68775	0.7551
1081	gi|379317149	SRI	V19; CP22; SCN; CP-22	sorcin isoform D [Homo sapiens]	0.00299025	1.68225	0.75039
241	gi|19913418	ATP6V0A1	ATP6N1A; VPP1; ATP6N1; a1; Stv1; Vph1	V-type proton ATPase 116 kDa subunit a isoform 1 isoform c [Homo sapiens]	7.52357e-06	1.67872	0.747361
1836	gi|6005717	ATP5ME	ATP5I; ATP5K	ATP synthase subunit e, mitochondrial [Homo sapiens]	0.0100086	1.67449	0.743724
1347	gi|41281489	IST1	CHMP8; OLC1	IST1 homolog isoform b [Homo sapiens]	4.64367e-06	1.66834	0.73841
880	gi|530362260	USP24	-	ubiquitin carboxyl-terminal hydrolase 24 isoform X5 [Homo sapiens]	0.00221383	1.66429	0.734906
1761	gi|108936958	DCAF7	SWAN-1; WDR68; HAN11; AN11	DDB1- and CUL4-associated factor 7 [Homo sapiens]	0.00351543	1.66361	0.734315
3180	gi|61966711	HNRNPCL1	HNRPCL1	heterogeneous nuclear ribonucleoprotein C-like 1 [Homo sapiens]	0.00333387	1.65109	0.723421
1163	gi|71772415	RPS15A	S15a; DBA20	40S ribosomal protein S15a [Homo sapiens]	3.36234e-05	1.64952	0.722045
170	gi|1034614052	MAP2	-	microtubule-associated protein 2 isoform X22 [Homo sapiens]	0.0020056	1.64756	0.720333
676	gi|216548382	WDR47	-	WD repeat-containing protein 47 isoform 3 [Homo sapiens]	0.000165874	1.64544	0.718474
1252	gi|358356404	RPL15	RPYL10; DBA12; EC45; RPLY10; L15; RPL10	60S ribosomal protein L15 isoform 1 [Homo sapiens]	0.000482254	1.64417	0.717362
1028	gi|305410793	GSR	HEL-75; GR; HEL-S-122m; GSRD	glutathione reductase, mitochondrial isoform 4 [Homo sapiens]	0.00310618	1.63975	0.71348
1481	gi|4506607	RPL18	DBA18; L18	60S ribosomal protein L18 isoform 1 [Homo sapiens]	0.00289696	1.63708	0.711127
1968	gi|4885385	H3-3B	H3.3B; H3F3B; H3-3A	histone H3.3 [Homo sapiens]	3.60423e-05	1.63699	0.711043
2749	gi|1034603681	EPB41L3	4.1B; DAL-1; DAL1	band 4.1-like protein 3 isoform X24 [Homo sapiens]	0.00328127	1.63572	0.709928
3128	gi|767951010	INTS9	CPSF2L; RC74; INT9	integrator complex subunit 9 isoform X5 [Homo sapiens]	0.000362162	1.63497	0.709267
1295	gi|767966557	SLC25A22	EIEE3; DEE3; GC-1; NET44; GC1	mitochondrial glutamate carrier 1 isoform X1 [Homo sapiens]	0.000967872	1.62738	0.702551
418	gi|4504297	H3C2	H3/l; H3C11; H3C10; H3C12; H3C4; HIST1H3B; H3C6; H3C8; H3C1; H3C3; H3C7; H3FL	histone H3.1 [Homo sapiens]	3.40869e-05	1.62511	0.700534
724	gi|7662276	TCAF1	FAM115A, KIAA0738	TRPM8 channel-associated factor 1 isoform 1 [Homo sapiens]	1.10361e-05	1.62188	0.69767
2704	gi|815930053	MIX23	CCDC58	coiled-coil domain-containing protein 58 isoform 2 [Homo sapiens]	0.000571725	1.62095	0.696843
1337	gi|4759158	SNRPD2	SMD2; SNRPD1; Sm-D2	small nuclear ribonucleoprotein Sm D2 isoform 1 [Homo sapiens]	0.000588198	1.61875	0.694884
3017	gi|53793688	H3C15	H3C13; H3/o; HIST2H3A; H3/n; H3C14	histone H3.2 [Homo sapiens]	3.69061e-05	1.61631	0.692705
1345	gi|27501446	DENR	SMAP-3; DRP1; DRP	density-regulated protein [Homo sapiens]	0.000626892	1.61598	0.692408
237	gi|1034645988	TRIO	MEBAS; tgat; MRD44; MRD63; ARHGEF23	triple functional domain protein isoform X6 [Homo sapiens]	0.00475687	1.60794	0.685217
578	gi|7706254	NOP58	NOP5/NOP58; NOP5; HSPC120	nucleolar protein 58 [Homo sapiens]	0.000545071	1.60671	0.68411
3229	RRRRRgi|21450705	LRRC45	-	REVERSED leucine-rich repeat-containing protein 45 [Homo sapiens]	0.00111087	1.60447	0.6821
696	gi|5729730	API5	AAC11; AAC-11	apoptosis inhibitor 5 isoform b [Homo sapiens]	0.00786013	1.60341	0.681141
381	gi|4502107	ANXA5	ANX5; ENX2; HEL-S-7; RPRGL3; PP4	annexin A5 [Homo sapiens]	8.97529e-07	1.60125	0.679202
634	gi|530414438	CARM1	-	histone-arginine methyltransferase CARM1 isoform X1 [Homo sapiens]	0.00221172	1.59988	0.677962
1842	gi|6912616	H2AZ2	H2A.Z-2; H2AV; H2AFV	histone H2A.V isoform 1 [Homo sapiens]	1.81853e-06	1.59721	0.675558
2920	gi|297374791	FMR1	POF; FMRP; FRAXA; POF1	synaptic functional regulator FMR1 isoform ISO9 [Homo sapiens]	0.0040263	1.5919	0.670747
1343	gi|208973246	QDPR	HDHPR; SDR33C1; DHPR; PKU2	dihydropteridine reductase isoform 1 [Homo sapiens]	0.000779413	1.59065	0.669614
1815	gi|578832963	CIRBP	CIRP	cold-inducible RNA-binding protein isoform X2 [Homo sapiens]	0.00210727	1.58904	0.668152
2997	gi|1034651796	RIOK1	RIO1; bA288G3.1; AD034; RRP10	serine/threonine-protein kinase RIO1 isoform X1 [Homo sapiens]	0.00596618	1.58864	0.667795
275	gi|767926862	PAK2	PAK65; PAKgamma	serine/threonine-protein kinase PAK 2 isoform X1 [Homo sapiens]	0.00184962	1.58737	0.666636
477	gi|1034584483	PCCA	-	propionyl-CoA carboxylase alpha chain, mitochondrial isoform X5 [Homo sapiens]	0.00250423	1.58577	0.665183
209	gi|59806361	SOGA3	dJ403A15.3; C6orf174	protein SOGA3 precursor [Homo sapiens]	0.000949502	1.58546	0.664904
801	gi|939320334	EIF2S2	EIF2beta; EIF2; PPP1R67; EIF2B; eIF-2-beta	eukaryotic translation initiation factor 2 subunit 2 isoform 3 [Homo sapiens]	0.00173817	1.58091	0.660756
2110	gi|118200356	GHITM	HSPC282; DERP2; MICS1; PTD010; TMBIM5; My021	growth hormone-inducible transmembrane protein [Homo sapiens]	0.0004374	1.57981	0.65975
777	gi|1034645545	NLN	MEP; AGTBP; MOP; EP24.16	neurolysin, mitochondrial isoform X3 [Homo sapiens]	4.19923e-05	1.57778	0.657897
955	gi|5292161	PSMD4	MCB1; S5A; AF-1; pUB-R5; AF; ASF; Rpn10	26S proteasome non-ATPase regulatory subunit 4 isoform 2 [Homo sapiens]	3.09816e-05	1.57073	0.651433
3042	gi|578833035	SSBP4	-	single-stranded DNA-binding protein 4 isoform X9 [Homo sapiens]	0.0066001	1.56479	0.645967
2100	gi|767979244	LAMP1	CD107a; LAMPA; LGP120	lysosome-associated membrane glycoprotein 1 isoform X1 [Homo sapiens]	0.00156376	1.56048	0.641994
1489	gi|4758796	DRG1	NEDD3	developmentally-regulated GTP-binding protein 1 [Homo sapiens]	0.00704588	1.56037	0.641892
366	gi|24234747	ILF2	NF45; PRO3063	interleukin enhancer-binding factor 2 isoform 1 [Homo sapiens]	0.00035959	1.55975	0.641317
1451	gi|4507217	SRP9	ALURBP	signal recognition particle 9 kDa protein isoform 2 [Homo sapiens]	4.08447e-06	1.55906	0.640672
152	gi|24638454	ATP2A2	DAR; SERCA2; ATP2B; DD	sarcoplasmic/endoplasmic reticulum calcium ATPase 2 isoform b [Homo sapiens]	5.46648e-05	1.55621	0.638034
2918	gi|257900462	PYGM	GSD5	glycogen phosphorylase, muscle form isoform 2 [Homo sapiens]	0.00138283	1.55269	0.634769
881	gi|15055539	RPS2	LLREP3; S2	40S ribosomal protein S2 [Homo sapiens]	0.00338979	1.55248	0.634578
1027	gi|705044152	APOE	AD2; APO-E; LPG; LDLCQ5; ApoE4	apolipoprotein E isoform b precursor [Homo sapiens]	0.00198532	1.55101	0.633211
1610	gi|4507135	SNRPN	SNURF-SNRPN; HCERN3; RT-LI; SM-D; SNRNP-N; PWCR; SMN; sm-N	small nuclear ribonucleoprotein-associated protein N [Homo sapiens]	0.00186356	1.54674	0.629233
2571	gi|154816186	PIP4P1	C14orf9; TMEM55B	type 1 phosphatidylinositol 4,5-bisphosphate 4-phosphatase isoform 1 [Homo sapiens]	0.00498645	1.54085	0.623726
1559	gi|1034574631	SCYL1	GKLP; SCAR21; TAPK; TRAP; HT019; NKTL; NTKL; P105; TEIF	N-terminal kinase-like protein isoform X8 [Homo sapiens]	7.36428e-05	1.53616	0.619333
1041	gi|170932494	STX7	-	syntaxin-7 isoform a [Homo sapiens]	2.67966e-05	1.53584	0.619024
2496	gi|1034661269	MTMR9	LIP-STYX; MTMR8; C8orf9	myotubularin-related protein 9 isoform X3 [Homo sapiens]	0.00129124	1.53548	0.61869
1719	gi|259013556	FXR2	FMR1L2; FXR2P	fragile X mental retardation syndrome-related protein 2 [Homo sapiens]	0.00629447	1.52838	0.612006
1007	gi|5803167	SF3A3	PRP9; PRPF9; SAP61; SF3a60	splicing factor 3A subunit 3 isoform 1 [Homo sapiens]	9.27961e-05	1.52744	0.611116
1510	gi|115387104	ALDH9A1	E3; ALDH7; ALDH9; TMABADH; TMABALDH; ALDH4; TMABA-DH	4-trimethylaminobutyraldehyde dehydrogenase isoform 1 [Homo sapiens]	0.00538608	1.52703	0.610725
2467	gi|148277548	MAP1LC3B2	ATG8G	microtubule-associated proteins 1A/1B light chain 3 beta 2 precursor [Homo sapiens]	0.0008074	1.52431	0.608158
742	gi|767931401	ACSL1	-	long-chain-fatty-acid--CoA ligase 1 isoform X1 [Homo sapiens]	0.00130228	1.52033	0.604387
2348	gi|960513929	SCYL2	AMC4; AMCNACC; CVAK104	SCY1-like protein 2 isoform 1 [Homo sapiens]	0.00658643	1.51837	0.602525
428	gi|767966280	RNH1	RAI; RNH	ribonuclease inhibitor isoform X1 [Homo sapiens]	9.54677e-06	1.5139	0.598274
1725	gi|526479851	MAP2K4	JNKK; MEK4; SAPKK1; JNKK1; MAPKK4; MKK4; PRKMK4; SEK1; SKK1; SAPKK-1; SERK1	dual specificity mitogen-activated protein kinase kinase 4 isoform 2 [Homo sapiens]	0.00836816	1.51275	0.597178
2977	gi|56699456	ISCU	2310020H20Rik; HML; NIFU; ISU2; NIFUN; hnifU	iron-sulfur cluster assembly enzyme ISCU, mitochondrial isoform 2 precursor [Homo sapiens]	0.000274798	1.51141	0.595898
81	gi|5453607	CCT7	CCTETA; NIP7-1; CCTH; TCP1ETA	T-complex protein 1 subunit eta isoform a [Homo sapiens]	5.27316e-05	1.51079	0.595306
1574	gi|260763876	GDPD1	GDE4	lysophospholipase D GDPD1 isoform 1 [Homo sapiens]	0.00697954	1.51005	0.594595
571	gi|11024698	OGA	NCOAT; MGEA5; MEA5	protein O-GlcNAcase isoform a [Homo sapiens]	0.00203336	1.50123	0.586149
752	gi|41406084	GPX1	GSHPX1; GPXD	glutathione peroxidase 1 isoform 1 [Homo sapiens]	0.000166954	1.49748	0.582536
1720	gi|13569840	MACROD1	LRP16	O-acetyl-ADP-ribose deacetylase MACROD1 [Homo sapiens]	0.000192463	1.49742	0.582478
1116	gi|50593002	SNRPA1	Lea1; U2A'	U2 small nuclear ribonucleoprotein A' [Homo sapiens]	0.00943314	1.49658	0.581667
1362	gi|578804100	BIN1	-	myc box-dependent-interacting protein 1 isoform X18 [Homo sapiens]	0.00198702	1.49357	0.578768
1024	gi|503774453	PELP1	-	proline-, glutamic acid- and leucine-rich protein 1 isoform 1 [Homo sapiens]	0.0042696	1.49297	0.57819
644	gi|30581160	GDAP1L1	dJ995J12.1.1; dJ881L22.1	ganglioside-induced differentiation-associated protein 1-like 1 isoform 2 [Homo sapiens]	5.0127e-05	1.49104	0.576315
3222	gi|1060604687	ATP2B2	PMCA2; PMCA2a; PMCA2i	plasma membrane calcium-transporting ATPase 2 isoform 3 [Homo sapiens]	0.00413814	0.668758	-0.580443
874	gi|768017364	PLCG1	PLC-II; NCKAP3; PLC1; PLC148; PLCgamma1	1-phosphatidylinositol 4,5-bisphosphate phosphodiesterase gamma-1 isoform X2 [Homo sapiens]	0.000460551	0.668561	-0.58087
2119	gi|194097489	RANBP3	-	ran-binding protein 3 isoform RANBP3-b [Homo sapiens]	0.00116709	0.667284	-0.583626
1471	gi|509155837	NUP155	ATFB15; N155	nuclear pore complex protein Nup155 isoform 3 [Homo sapiens]	3.20433e-05	0.666814	-0.584643
2358	gi|4759234	TBPL1	MGC:8389; TLF; STUD; MGC:9620; TLP; TRF2	TATA box-binding protein-like protein 1 [Homo sapiens]	0.00730382	0.657199	-0.605599
1979	gi|21956645	MTPN	V-1; GCDP	myotrophin [Homo sapiens]	0.00179491	0.656782	-0.606514
1595	gi|530393442	GRK5	FP2025; GPRK5	G protein-coupled receptor kinase 5 isoform X2 [Homo sapiens]	0.000455884	0.653627	-0.61346
1599	gi|662033925	PEA15	MAT1; PEA-15; HMAT1; MAT1H; PED-PEA15; PED/PEA15; HUMMAT1H; PED	astrocytic phosphoprotein PEA-15 isoform b [Homo sapiens]	0.00526204	0.650807	-0.619698
383	gi|321267511	NIPSNAP1	-	protein NipSnap homolog 1 isoform 2 [Homo sapiens]	0.00255457	0.650252	-0.620929
1977	gi|145611430	PSMF1	PI31	proteasome inhibitor PI31 subunit isoform 1 [Homo sapiens]	0.00051217	0.65024	-0.620955
2815	gi|154350241	ARFGEF3	BIG3; KIAA1244; C6orf92; PPP1R33; dJ171N11.1; A7322	brefeldin A-inhibited guanine nucleotide-exchange protein 3 [Homo sapiens]	0.000545065	0.649796	-0.62194
812	gi|11056036	TTLL12	dJ526I14.2	tubulin--tyrosine ligase-like protein 12 [Homo sapiens]	0.00446261	0.649325	-0.622988
1315	gi|333470721	BZW1	BZAP45; Nbla10236	basic leucine zipper and W2 domain-containing protein 1 isoform 3 [Homo sapiens]	5.35349e-05	0.648696	-0.624385
1712	gi|4502931	CNTFR	-	ciliary neurotrophic factor receptor subunit alpha preproprotein [Homo sapiens]	0.00222406	0.647956	-0.626032
2865	gi|8400718	RBMS1	HCC-4; MSSP; MSSP-3; MSSP-1; SCR2; YC1; C2orf12; MSSP-2	RNA-binding motif, single-stranded-interacting protein 1 isoform a [Homo sapiens]	0.00163504	0.64609	-0.630193
95	gi|156938343	TLN2	ILWEQ	talin-2 [Homo sapiens]	0.0060787	0.644284	-0.634232
2478	gi|557948008	NTMT1	NTM1A; METTL11A; NRMT1; AD-003; HOMT1A; NRMT; C9orf32	N-terminal Xaa-Pro-Lys N-methyltransferase 1 isoform b [Homo sapiens]	0.000506685	0.644178	-0.63447
2958	gi|862669351	NELFB	NELF-B; COBRA1	negative elongation factor B [Homo sapiens]	0.00362711	0.643958	-0.634962
1308	gi|14149627	USP15	UNPH4; UNPH-2	ubiquitin carboxyl-terminal hydrolase 15 isoform 2 [Homo sapiens]	0.00166941	0.634593	-0.656097
2091	gi|530365929	BPNT1	HEL20; PIP	3'(2'),5'-bisphosphate nucleotidase 1 isoform X1 [Homo sapiens]	0.0053813	0.617611	-0.69523
1187	gi|30410792	PSME2	REGbeta; PA28B; PA28beta	proteasome activator complex subunit 2 [Homo sapiens]	0.000942958	0.616121	-0.698714
1069	gi|767965879	ARHGAP1	p50rhoGAP; RHOGAP; RHOGAP1; CDC42GAP	rho GTPase-activating protein 1 isoform X2 [Homo sapiens]	0.000791998	0.609722	-0.713775
2267	gi|53759103	IPO8	RANBP8	importin-8 isoform 1 [Homo sapiens]	0.00112386	0.607749	-0.718452
565	gi|82546830	EXOC4	SEC8; Sec8p; SEC8L1	exocyst complex component 4 isoform a [Homo sapiens]	0.000301556	0.605149	-0.724639
2701	gi|24308273	ABRACL	C6orf115; Costars; HSPC280; PRO2013	costars family protein ABRACL [Homo sapiens]	0.000589942	0.603983	-0.72742
861	gi|1370470341	DLG4	SAP-90; MRD62; PSD95; SAP90	disks large homolog 4 isoform X3 [Homo sapiens]	7.64931e-05	0.6013	-0.733843
1044	gi|994318375	NACA	HSD48; NACA1; skNAC; NAC-alpha	nascent polypeptide-associated complex subunit alpha isoform b [Homo sapiens]	7.34635e-05	0.599873	-0.737271
829	gi|226059159	PTGR1	ZADH3; DIG-1; LTB4DH; PGR1	prostaglandin reductase 1 isoform 1 [Homo sapiens]	0.00117135	0.596458	-0.745507
2554	gi|4502801	RCC1	CHC1; SNHG3-RCC1; RCC1-I	regulator of chromosome condensation isoform c [Homo sapiens]	0.00251545	0.595562	-0.747678
601	gi|7661952	SART3	p110(nrb); RP11-13G14; P100; TIP110; DSAP1; p110	squamous cell carcinoma antigen recognized by T-cells 3 [Homo sapiens]	0.00144355	0.594475	-0.750312
471	gi|260099723	LDHA	PIG19; GSD11; LDHM; HEL-S-133P	L-lactate dehydrogenase A chain isoform 3 [Homo sapiens]	6.72044e-07	0.591474	-0.757613
3189	RRRRRgi|10190716	SPC25	hSpc25; AD024; SPBC25	REVERSED kinetochore protein Spc25 [Homo sapiens]	0.00262063	0.582996	-0.778442
1861	gi|209693426	SMAD2	hSMAD2; hMAD-2; MADH2; JV18; MADR2; JV18-1	mothers against decapentaplegic homolog 2 isoform 2 [Homo sapiens]	0.0024547	0.578703	-0.789105
1854	gi|578819931	MRPL43	bMRP36a; L43mt; MRP-L43	39S ribosomal protein L43, mitochondrial isoform X2 [Homo sapiens]	0.00446605	0.577094	-0.793122
2464	gi|1237938124	BICD1	bic-D 1; BICD	protein bicaudal D homolog 1 isoform 5 [Homo sapiens]	0.000529963	0.576599	-0.794359
2225	gi|528524508	ZFYVE1	TAFF1; PPP1R172; ZNFN2A1; DFCP1; SR3	zinc finger FYVE domain-containing protein 1 isoform 3 [Homo sapiens]	7.10013e-05	0.575242	-0.797759
3054	gi|767966106	ZDHHC13	HIP14L; HIP3RP	palmitoyltransferase ZDHHC13 isoform X2 [Homo sapiens]	3.19029e-05	0.574038	-0.800782
2356	gi|11545731	GAN	GIG; GAN1; KLHL16	gigaxonin [Homo sapiens]	0.00246474	0.568118	-0.815736
1866	gi|767909463	UCHL5	UCH-L5; CGI-70; UCH37; INO80R	ubiquitin carboxyl-terminal hydrolase isozyme L5 isoform X1 [Homo sapiens]	0.000294526	0.567482	-0.817354
1802	gi|42716295	FYTTD1	UIF	UAP56-interacting factor isoform 1 [Homo sapiens]	9.4974e-05	0.563826	-0.826679
2076	gi|4505357	NDUFA4	CI-9k; COXFA4; MC4DN21; MLRQ; CI-MLRQ	cytochrome c oxidase subunit NDUFA4 [Homo sapiens]	0.000901958	0.559357	-0.838157
3223	gi|9966913	ACTR3B	ARP3BETA; ARP11	actin-related protein 3B isoform 1 [Homo sapiens]	0.00130721	0.558962	-0.839178
2746	gi|1034578681	UHRF1BP1L	SHIP164	UHRF1-binding protein 1-like isoform X5 [Homo sapiens]	0.00871779	0.555068	-0.849263
754	gi|120952851	WASHC5	KIAA0196; RTSC; SPG8; RTSC1	WASH complex subunit 5 isoform 1 [Homo sapiens]	0.000374382	0.55073	-0.860582
1203	gi|4826848	NDUFA5	B13; NUFM; CI-13kB; UQOR13; CI-13KD-B	NADH dehydrogenase [ubiquinone] 1 alpha subcomplex subunit 5 isoform 1 [Homo sapiens]	1.61415e-06	0.550117	-0.862191
3068	gi|306966146	CHMP5	SNF7DC2; Vps60; CGI-34; HSPC177; PNAS-2; C9orf83	charged multivesicular body protein 5 isoform 2 [Homo sapiens]	7.24344e-05	0.550104	-0.862223
3157	gi|55770900	BRIX1	BXDC2; BRIX	ribosome biogenesis protein BRX1 homolog [Homo sapiens]	0.00459135	0.549097	-0.864867
1933	gi|66346708	MAGI1	BAIAP1; MAGI-1b; WWP3; AIP3; BAP-1; AIP-3; MAGI-1; TNRC19; BAP1; Magi1d	membrane-associated guanylate kinase, WW and PDZ domain-containing protein 1 isoform b [Homo sapiens]	0.000182917	0.548616	-0.866132
2988	gi|767939853	GSTA4	GSTA4-4; GTA4	glutathione S-transferase A4 isoform X2 [Homo sapiens]	4.18977e-06	0.547703	-0.868536
3122	gi|24307965	UBXN4	UBXD2; UBXDC1; erasin	UBX domain-containing protein 4 [Homo sapiens]	0.00300317	0.545639	-0.873981
2369	gi|4504969	LDB1	CLIM2; CLIM-2; NLI; LDB-1	LIM domain-binding protein 1 isoform 3 [Homo sapiens]	0.00983437	0.541375	-0.885301
1020	gi|119829191	VPS33B	-	vacuolar protein sorting-associated protein 33B isoform 1 [Homo sapiens]	0.00700516	0.537764	-0.894954
1496	gi|1034575060	SRPRA	DP; Sralpha; SRPR	signal recognition particle receptor subunit alpha isoform X1 [Homo sapiens]	0.000527212	0.537102	-0.896731
2801	gi|56549677	SLC41A3	SLC41A1-L2	solute carrier family 41 member 3 isoform 4 [Homo sapiens]	0.00203854	0.533024	-0.907726
2614	gi|19923149	RABIF	MSS4; RASGFR3; RASGRF3	guanine nucleotide exchange factor MSS4 [Homo sapiens]	0.00189833	0.532146	-0.910107
2975	gi|27597073	EPHX2	ABHD20; SEH; CEH	bifunctional epoxide hydrolase 2 isoform a [Homo sapiens]	0.00367174	0.528084	-0.92116
1115	gi|394025672	PSMD5	S5B	26S proteasome non-ATPase regulatory subunit 5 isoform 2 [Homo sapiens]	4.34594e-05	0.520108	-0.943116
2881	gi|1034608703	SPTBN4	QV; NEDHND; SPTBN3; CMND; SPNB4	spectrin beta chain, non-erythrocytic 4 isoform X2 [Homo sapiens]	0.00353952	0.51874	-0.946916
2655	gi|296278206	PARD3	PAR3alpha; PARD-3; PPP1R118; SE2-5T2; Baz; SE2-5L16; ASIP; PAR3; PARD3A; SE2-5LT1	partitioning defective 3 homolog isoform 11 [Homo sapiens]	0.00187592	0.51422	-0.959542
2768	gi|14141170	MTA2	MTA1L1; PID	metastasis-associated protein MTA2 isoform 1 [Homo sapiens]	0.00621332	0.514182	-0.959648
2134	gi|208431829	EIF2AK2	PKR; EIF2AK1; LEUDEN; PPP1R83; PRKR	interferon-induced, double-stranded RNA-activated protein kinase isoform b [Homo sapiens]	0.000100173	0.513515	-0.961521
2156	gi|42516576	GLRX5	PRSA; GRX5; PR01238; C14orf87; SPAHGC; SIDBA3; FLB4739; PRO1238	glutaredoxin-related protein 5, mitochondrial precursor [Homo sapiens]	0.000175858	0.510979	-0.968665
2741	gi|530361659	GLMN	FAP68; GVM; GLML; VMGLOM; FKBPAP; FAP; FAP48	glomulin isoform X7 [Homo sapiens]	0.00845733	0.509766	-0.972092
2937	gi|109659841	UBTD2	DCUBP	ubiquitin domain-containing protein 2 [Homo sapiens]	0.00034967	0.508428	-0.975885
1307	gi|21536449	PFDN1	PDF; PFD1	prefoldin subunit 1 [Homo sapiens]	1.33644e-06	0.506519	-0.981313
2125	gi|768008694	EPN1	-	epsin-1 isoform X3 [Homo sapiens]	5.05822e-05	0.503422	-0.99016
590	gi|567757609	CLIC1	CL1C1; G6; NCC27; CLCNL1	chloride intracellular channel protein 1 [Homo sapiens]	7.94735e-05	0.501555	-0.99552
987	gi|299473742	CORO2B	CLIPINC	coronin-2B isoform 2 [Homo sapiens]	0.000426365	0.500804	-0.997682
1896	gi|1370468546	PDPK1	PDK1; PDPK2; PDPK2P; PRO0461	3-phosphoinositide-dependent protein kinase 1 isoform X6 [Homo sapiens]	0.00878228	0.498601	-1.00404
2895	gi|751247020	TIMM9	TIM9; TIM9A	mitochondrial import inner membrane translocase subunit Tim9 isoform a [Homo sapiens]	0.00140705	0.493213	-1.01972
1722	gi|530411497	MSI2	MSI2H	RNA-binding protein Musashi homolog 2 isoform X2 [Homo sapiens]	0.000534438	0.491668	-1.02424
2720	gi|145309304	CELSR3	ADGRC3; CDHF11; EGFL1; MEGF2; FMI1; RESDA1; HFMI1	cadherin EGF LAG seven-pass G-type receptor 3 precursor [Homo sapiens]	4.70942e-05	0.490044	-1.02902
2201	gi|1016563101	DIS3	RRP44; EXOSC11; KIAA1008; 2810028N01Rik; dis3p	exosome complex exonuclease RRP44 isoform d [Homo sapiens]	5.17273e-06	0.486716	-1.03885
3132	gi|16554616	MRPS6	S6mt; RPMS6; C21orf101; MRP-S6	28S ribosomal protein S6, mitochondrial [Homo sapiens]	0.00012407	0.485558	-1.04229
1546	gi|109452587	FAM98B	-	protein FAM98B [Homo sapiens]	2.62212e-06	0.458748	-1.12423
1787	gi|83700220	GGPS1	GGPPS; GGPPS1	geranylgeranyl pyrophosphate synthase [Homo sapiens]	0.00128897	0.45469	-1.13704
1483	gi|4502491	C1QBP	GC1QBP; HABP1; gC1Q-R; COXPD33; SF2p32; p32; SF2AP32; gC1qR	complement component 1 Q subcomponent-binding protein, mitochondrial precursor [Homo sapiens]	0.00303095	0.452078	-1.14536
376	gi|359718912	HECTD4	-	probable E3 ubiquitin-protein ligase HECTD4 [Homo sapiens]	0.000647997	0.447944	-1.15861
1715	gi|4503771	FNTA	PGGT1A; FPTA; PTAR2	protein farnesyltransferase/geranylgeranyltransferase type-1 subunit alpha [Homo sapiens]	0.00105678	0.447551	-1.15988
3187	gi|380692312	KLHL3	PHA2D	kelch-like protein 3 isoform 3 [Homo sapiens]	0.00196302	0.445173	-1.16756
2406	gi|46852178	KCMF1	ZZZ1; FIGC; PCMF; DEBT91	E3 ubiquitin-protein ligase KCMF1 [Homo sapiens]	0.00200947	0.443883	-1.17175
2441	gi|194733742	NELFA	WHSC2	negative elongation factor A [Homo sapiens]	4.02187e-05	0.438358	-1.18982
1274	gi|14670392	BAZ1B	WBSCR9; WBSCR10; WSTF	tyrosine-protein kinase BAZ1B [Homo sapiens]	2.03744e-06	0.411789	-1.28002
1671	gi|7661806	MRPL15	RPML7; MRP-L15; MRP-L7; L15mt; HSPC145	39S ribosomal protein L15, mitochondrial [Homo sapiens]	2.55881e-05	0.376939	-1.4076
2671	gi|20336761	HEBP1	HEBP; HBP	heme-binding protein 1 [Homo sapiens]	3.6943e-05	0.36721	-1.44532
672	gi|1233951531	UBE3A	ANCR; AS; HPVE6A; E6-AP; EPVE6AP	ubiquitin-protein ligase E3A isoform 7 [Homo sapiens]	0.00805547	0.365026	-1.45393
2268	gi|1034601558	NDEL1	NDE2; EOPA; NUDEL; MITAP1; NDE1L1	nuclear distribution protein nudE-like 1 isoform X2 [Homo sapiens]	0.00273454	0.363008	-1.46193
1154	gi|816197590	MAP1S	MAP8; VCY2IP-1; BPY2IP1; C19orf5; VCY2IP1	microtubule-associated protein 1S isoform 2 [Homo sapiens]	1.49879e-06	0.36121	-1.46909
1793	gi|315138990	CPD	GP180	carboxypeptidase D isoform 2 [Homo sapiens]	1.59623e-05	0.357233	-1.48506
3196	gi|167736378	ASPDH	-	putative L-aspartate dehydrogenase isoform 1 [Homo sapiens]	4.14869e-06	0.35585	-1.49066
3029	gi|21264315	EHD4	PAST4	EH domain-containing protein 4 [Homo sapiens]	0.00178932	0.348844	-1.51935
2124	gi|57634534	NUP205	-	nuclear pore complex protein Nup205 isoform 1 [Homo sapiens]	3.83857e-05	0.291412	-1.77887
2846	gi|767930270	PDS5A	PIG54; SCC112; SCC-112	sister chromatid cohesion protein PDS5 homolog A isoform X1 [Homo sapiens]	2.40788e-07	0.263166	-1.92596
2187	gi|768000952	DIRAS1	Di-Ras1; GBTS1; RIG	GTP-binding protein Di-Ras1 isoform X1 [Homo sapiens]	1.63789e-06	0.227895	-2.13356
1939	gi|41393554	LUC7L	hLuc7B1; LUC7B1; SR+89; Luc7	putative RNA-binding protein Luc7-like 1 isoform b [Homo sapiens]	0.00104216	0.219519	-2.18758
807	gi|4506455	RCN1	HEL-S-84; PIG20; RCN; RCAL	reticulocalbin-1 precursor [Homo sapiens]	1.09889e-06	0.204706	-2.28837
2542	gi|767918006	INPP4A	INPP4; TVAS1	type I inositol 3,4-bisphosphate 4-phosphatase isoform X19 [Homo sapiens]	6.26612e-08	0.15619	-2.67863
3080	gi|47155554	NPEPL1	bA261P9.2	probable aminopeptidase NPEPL1 isoform 1 [Homo sapiens]	1.70345e-06	0.112531	-3.1516

## Sheet: 24 h_SWATH-MS-p0.01
Differentially regulated proteins at 24 h - SWATH MS
Index	Peak Name	Gene Symbol	Gene Synonyms	Group	P-value	FoldChange	Log2_FC
2448	gi|1034643648	SREK1	SRrp86; SRrp508; SFRS12	splicing regulatory glutamine/lysine-rich protein 1 isoform X2 [Homo sapiens]	5.95775e-06	21.7488	4.44286
1210	gi|6005842	PLPBP	EPVB6D; PROSC	pyridoxal phosphate homeostasis protein isoform 2 [Homo sapiens]	9.47488e-08	18.7567	4.22934
2230	gi|6005860	RPL35	DBA19; L35	60S ribosomal protein L35 [Homo sapiens]	9.58882e-07	9.98412	3.31963
1791	gi|48255957	ATP2B4	MXRA1; ATP2B2; PMCA4; PMCA4x; PMCA4b	plasma membrane calcium-transporting ATPase 4 isoform 4b [Homo sapiens]	2.17215e-06	9.62597	3.26693
2065	gi|259013537	DTYMK	CDC8; PP3731; TMPK; TYMK	thymidylate kinase isoform 2 [Homo sapiens]	2.91922e-05	8.90632	3.15483
2758	gi|669033277	TPM2	DA2B; NEM4; AMCD1; HEL-S-273; DA1; DA2B4; TMSB	tropomyosin beta chain isoform Tpm2.4 [Homo sapiens]	6.50469e-06	7.83205	2.96939
1042	gi|19923748	DLST	DLTS; KGD2; PGL7	dihydrolipoyllysine-residue succinyltransferase component of 2-oxoglutarate dehydrogenase complex, mitochondrial isoform 1 precursor [Homo sapiens]	6.64578e-06	7.75492	2.95511
1505	gi|10947135	ABCF1	ABC27; ABC50	ATP-binding cassette sub-family F member 1 isoform b [Homo sapiens]	4.74515e-05	7.24892	2.85777
1339	gi|767983141	CLPX	EPP2	ATP-dependent Clp protease ATP-binding subunit clpX-like, mitochondrial isoform X1 [Homo sapiens]	7.75935e-06	7.14204	2.83634
2792	gi|578813852	ARPC1B	p40-ARC; ARC41; IMD71; p41-ARC; PLTEID	actin-related protein 2/3 complex subunit 1B isoform X1 [Homo sapiens]	0.00032177	6.24081	2.64173
774	gi|4507651	TPM4	HEL-S-108	tropomyosin alpha-4 chain isoform Tpm4.2cy [Homo sapiens]	1.66551e-05	5.36689	2.42409
1438	gi|371874557	SNX12	-	sorting nexin-12 isoform 1 [Homo sapiens]	0.00206855	4.31937	2.11082
2158	gi|8923579	LAMTOR1	Ragulator1; PDRO; C11orf59; p18; p27RF-Rho	ragulator complex protein LAMTOR1 [Homo sapiens]	0.000991882	4.1816	2.06406
2980	gi|15011880	STK26	MST4; MASK	serine/threonine-protein kinase 26 isoform 1 [Homo sapiens]	0.000348634	4.17017	2.06011
2121	gi|768038875	DOCK11	ACG; ZIZ2; bB128O4.1	dedicator of cytokinesis protein 11 isoform X2 [Homo sapiens]	6.28292e-05	4.16287	2.05758
1770	gi|1057867587	TPM1	LVNC9; TMSA; CMH3; HTM-alpha; C15orf13; CMD1Y; HEL-S-265	tropomyosin alpha-1 chain isoform 12 [Homo sapiens]	7.70172e-06	4.05071	2.01817
2246	gi|5902102	SNRPD1	HsT2456; SMD1; SNRPD; Sm-D1	small nuclear ribonucleoprotein Sm D1 isoform 1 [Homo sapiens]	2.52027e-05	4.04154	2.01491
2485	gi|4757922	CBLN1	-	cerebellin-1 precursor [Homo sapiens]	1.61133e-05	3.95641	1.98419
1271	gi|15088795	PIGS	GPIBD18	GPI transamidase component PIG-S [Homo sapiens]	4.67721e-05	3.48291	1.80029
2321	gi|5454122	TIMM23	TIM23	mitochondrial import inner membrane translocase subunit Tim23 [Homo sapiens]	0.00408062	3.43199	1.77904
2375	gi|37221177	NUDT11	APS1; DIPP3beta; ASP1; DIPP3b; hDIPP3beta	diphosphoinositol polyphosphate phosphohydrolase 3-beta [Homo sapiens]	2.16875e-06	3.42185	1.77478
2354	gi|189083844	CTSC	-	dipeptidyl peptidase 1 isoform a preproprotein [Homo sapiens]	0.000407891	3.4082	1.76901
2084	gi|47106067	TMED8	FAM15B	protein TMED8 isoform b [Homo sapiens]	1.58117e-05	3.38044	1.75721
2798	gi|112420977	CAND2	TIP120B; Tp120b	cullin-associated NEDD8-dissociated protein 2 isoform 2 [Homo sapiens]	0.000147721	3.3613	1.74902
2515	gi|987437885	SUPT5H	Tat-CT1; SPT5H; SPT5	transcription elongation factor SPT5 isoform a [Homo sapiens]	0.000436415	3.26749	1.70818
1305	gi|5031631	SCARB2	LIMPII; SR-BII; LIMP-2; HLGP85; CD36L2; AMRF; EPM4; LGP85	lysosome membrane protein 2 isoform 1 precursor [Homo sapiens]	1.04275e-05	3.2309	1.69194
3186	RRRRRgi|68299767	AADAC	CES5A1; DAC	REVERSED arylacetamide deacetylase [Homo sapiens]	0.00108485	3.19063	1.67384
2640	gi|190014601	JAGN1	GL009; SCN6	protein jagunal homolog 1 isoform a [Homo sapiens]	0.00344936	3.17516	1.66683
2391	gi|756398282	CCDC92	-	coiled-coil domain-containing protein 92 isoform 1 [Homo sapiens]	0.00685741	3.16391	1.66171
1608	gi|4502327	AUH	-	methylglutaconyl-CoA hydratase, mitochondrial isoform 1 precursor [Homo sapiens]	1.62601e-07	3.02654	1.59767
2883	gi|12408677	PFDN4	PFD4; C1	prefoldin subunit 4 [Homo sapiens]	1.05527e-05	2.99021	1.58025
2273	gi|767995932	DCAKD		dephospho-CoA kinase domain-containing protein isoform X1 [Homo sapiens]	7.15231e-06	2.95285	1.56211
2908	gi|112293285	SPIN1	TDRD24; SPIN	spindlin-1 [Homo sapiens]	0.000208149	2.93688	1.55428
2111	gi|119395754	KRT5	EBS2; KRT5A; DDD1; K5; DDD; CK5	keratin, type II cytoskeletal 5 [Homo sapiens]	0.00900341	2.89727	1.53469
3219	gi|768037630	YIPF6	FinGER6	protein YIPF6 isoform X1 [Homo sapiens]	0.00235661	2.85507	1.51353
3052	gi|4758404	FRG1	FRG1A; FSG1	protein FRG1 [Homo sapiens]	0.000681982	2.83895	1.50536
3128	gi|767951010	INTS9	CPSF2L; RC74; INT9	integrator complex subunit 9 isoform X5 [Homo sapiens]	0.000846992	2.83134	1.50149
2071	gi|9966811	SLC17A6	VGLUT2; DNPI	vesicular glutamate transporter 2 [Homo sapiens]	6.14904e-05	2.82075	1.49608
1970	gi|16554604	MRPS23	COXPD46; CGI-138; HSPC329; MRP-S23	28S ribosomal protein S23, mitochondrial [Homo sapiens]	7.5049e-05	2.78388	1.4771
3043	gi|1034636241	SUCLG2	GBETA; GTPSCS; G-SCS	succinate--CoA ligase [GDP-forming] subunit beta, mitochondrial isoform X1 [Homo sapiens]	0.00103754	2.78301	1.47665
2508	gi|56090548	IGFBPL1	IGFBPRP4; bA113O24.1; IGFBP-RP4	insulin-like growth factor-binding protein-like 1 precursor [Homo sapiens]	1.94626e-05	2.77299	1.47144
322	gi|5453539	PAICS	ADE2H1; ADE2; AIRC; PAIS	multifunctional protein ADE2 isoform 2 [Homo sapiens]	2.50609e-07	2.76935	1.46955
2773	gi|767958209	CORO2A	IR10; WDR2; CLIPINB	coronin-2A isoform X1 [Homo sapiens]	0.000757393	2.7136	1.44021
1415	gi|518831687	NUP54	-	nucleoporin p54 isoform 2 [Homo sapiens]	1.20454e-05	2.65526	1.40886
2386	gi|57863295	KIAA0930	LSC3; C22orf9	uncharacterized protein KIAA0930 isoform b [Homo sapiens]	0.000166636	2.65499	1.40871
2612	gi|74136559	ERI3	PINT1; PRNPIP	ERI1 exoribonuclease 3 isoform 1 [Homo sapiens]	8.12991e-07	2.62615	1.39295
963	gi|38027923	COPS5	MOV-34; CSN5; JAB1; SGN5	COP9 signalosome complex subunit 5 [Homo sapiens]	4.71435e-05	2.61262	1.3855
2685	gi|7706425	LSM8	NAA38	LSM8 homolog, U6 small nuclear RNA associated [Homo sapiens]	6.80392e-05	2.60322	1.3803
2074	gi|499137511	HERC4	-	probable E3 ubiquitin-protein ligase HERC4 isoform d [Homo sapiens]	0.000526671	2.57684	1.3656
2063	gi|767914884	PRKCE	PKCE; nPKC-epsilon	protein kinase C epsilon type isoform X4 [Homo sapiens]	0.00164052	2.57568	1.36495
3172	gi|768021990	PAXBP1	GCFC1; GCFC; FSAP105; C21orf66; BM020	PAX3- and PAX7-binding protein 1 isoform X2 [Homo sapiens]	0.000361586	2.56893	1.36117
2412	gi|1219185144	CELF4	BRUNOL4; CELF-4	CUGBP Elav-like family member 4 isoform 48 [Homo sapiens]	0.000709524	2.5513	1.35123
1349	gi|68161504	WASF1	WAVE1; WAVE; SCAR1; NEDALVS	wiskott-Aldrich syndrome protein family member 1 [Homo sapiens]	0.000209472	2.5343	1.34159
1641	gi|767905565	SRSF4	SFRS4; SRP75	serine/arginine-rich splicing factor 4 isoform X1 [Homo sapiens]	2.46091e-05	2.53171	1.34011
1784	gi|8923930	CISD1	C10orf70; MDS029; ZCD1; mitoNEET	CDGSH iron-sulfur domain-containing protein 1 [Homo sapiens]	0.00449907	2.50925	1.32725
2714	gi|169404009	SSR1	TRAPA	translocon-associated protein subunit alpha isoform 1 precursor [Homo sapiens]	0.00142319	2.48936	1.31577
355	gi|34740329	HNRNPA3	2610510D13Rik; D10S102; HNRPA3; FBRNP	heterogeneous nuclear ribonucleoprotein A3 isoform a [Homo sapiens]	5.7609e-06	2.48808	1.31503
2856	gi|1057503198	HNRNPA3	2610510D13Rik; D10S102; HNRPA3; FBRNP	heterogeneous nuclear ribonucleoprotein A3 isoform b [Homo sapiens]	5.7609e-06	2.48808	1.31503
1338	gi|411147365	ABCB7	Atm1p; ABC7; ASAT; EST140535	ATP-binding cassette sub-family B member 7, mitochondrial isoform 3 [Homo sapiens]	8.85514e-06	2.45354	1.29487
801	gi|939320334	EIF2S2	EIF2beta; EIF2; PPP1R67; EIF2B; eIF-2-beta	eukaryotic translation initiation factor 2 subunit 2 isoform 3 [Homo sapiens]	6.20861e-06	2.44712	1.29109
3071	gi|1370515983	EMD	STA; EDMD; LEMD5	emerin isoform X1 [Homo sapiens]	2.30628e-05	2.43758	1.28545
1226	gi|89274169	CIAPIN1	Anamorsin; DRE2; PRO0915; CIAE2	anamorsin isoform 1 [Homo sapiens]	0.000113033	2.40733	1.26743
2395	gi|7657609	SEC11A	1810012E07Rik; SEC11L1; SPCS4A; sid2895; SPC18	signal peptidase complex catalytic subunit SEC11A isoform 2 [Homo sapiens]	0.000149278	2.397	1.26123
2586	gi|4504025	GLRX	GRX; GRX1	glutaredoxin-1 [Homo sapiens]	0.000162346	2.39673	1.26107
1748	gi|530415930	CADM4	Necl-4; synCAM4; TSLL2; NECL4; IGSF4C	cell adhesion molecule 4 isoform X2 [Homo sapiens]	0.000460434	2.38857	1.25615
1426	gi|530364821	NIT1	-	deaminated glutathione amidase isoform X2 [Homo sapiens]	0.00362429	2.37767	1.24955
2657	gi|14149653	TOR1B	DQ1	torsin-1B isoform 1 precursor [Homo sapiens]	0.00187792	2.35119	1.23339
1369	gi|155969697	KRT6C	K6E; PPKNEFD; KRT6E	keratin, type II cytoskeletal 6C [Homo sapiens]	0.00847333	2.34801	1.23144
1561	gi|10835015	GABBR1	GABABR1; GB1; GPRC3A; GABBR1-3	gamma-aminobutyric acid type B receptor subunit 1 isoform a precursor [Homo sapiens]	0.00386054	2.33133	1.22116
2727	gi|20127499	SRSF6	SRP55; B52; HEL-S-91; SFRS6	serine/arginine-rich splicing factor 6 [Homo sapiens]	1.97123e-05	2.32437	1.21684
430	gi|4506179	PSMA1	NU; HC2; HEL-S-275; PROS30	proteasome subunit alpha type-1 isoform 2 [Homo sapiens]	6.86524e-06	2.32218	1.21548
2539	gi|170016081	RP2	TBCCD2; DELXp11.3; NM23-H10; NME10; XRP2	protein XRP2 [Homo sapiens]	0.00855531	2.29733	1.19996
1093	gi|4507401	TFAM	TCF6; MTDPS15; MTTFA; TCF6L3; MTTF1; TCF6L1; TCF6L2	transcription factor A, mitochondrial isoform 1 precursor [Homo sapiens]	0.000178293	2.29707	1.1998
2500	gi|662033833	RPA2	RP-A p32; RPA32; RP-A p34; REPA2	replication protein A 32 kDa subunit isoform 3 [Homo sapiens]	0.000967108	2.26789	1.18135
1247	gi|294660765	ABHD16A	NG26; hBAT5; BAT5; PP199; D6S82E	protein ABHD16A isoform b [Homo sapiens]	0.00572624	2.26354	1.17858
1239	gi|4503023	CPT2	CPTASE; CPT1; IIAE4	carnitine O-palmitoyltransferase 2, mitochondrial isoform 1 precursor [Homo sapiens]	0.00107324	2.26193	1.17756
2693	gi|49574537	GCSH	NKH; GCE	glycine cleavage system H protein, mitochondrial precursor [Homo sapiens]	0.00871356	2.23608	1.16097
1199	gi|197116386	NT5DC2	-	5'-nucleotidase domain-containing protein 2 isoform 1 [Homo sapiens]	6.71802e-05	2.22915	1.15649
2971	gi|308081964	ZFP91	FKSG11; PZF; ZFP-91; DMS-8; ZNF757; DSM-8	E3 ubiquitin-protein ligase ZFP91 isoform 2 [Homo sapiens]	0.00137658	2.22852	1.15609
709	gi|767996449	HGS	-	hepatocyte growth factor-regulated tyrosine kinase substrate isoform X1 [Homo sapiens]	0.00162167	2.207	1.14209
686	gi|190014578	SACM1L	SAC1	phosphatidylinositide phosphatase SAC1 isoform 1 [Homo sapiens]	0.000571593	2.20053	1.13785
1614	gi|42794769	PAK1	PAKalpha; IDDMSSD; p65-PAK; alpha-PAK	serine/threonine-protein kinase PAK 1 isoform 2 [Homo sapiens]	0.000917059	2.19195	1.13221
1976	gi|5031593	ARPC5	p16-Arc; dJ127C7.3; ARC16	actin-related protein 2/3 complex subunit 5 isoform 1 [Homo sapiens]	0.0023895	2.18871	1.13008
1573	gi|7706339	PPIL1	CYPL1; hCyPX; PPIase; CGI-124	peptidyl-prolyl cis-trans isomerase-like 1 [Homo sapiens]	9.3892e-05	2.16878	1.11688
2920	gi|297374791	FMR1	POF; FMRP; FRAXA; POF1	synaptic functional regulator FMR1 isoform ISO9 [Homo sapiens]	7.84054e-05	2.15698	1.10901
2555	gi|1034649230	RIMS1	CORD7; RIM; RIM1; RAB3IP2	regulating synaptic membrane exocytosis protein 1 isoform X13 [Homo sapiens]	5.52027e-05	2.15615	1.10846
2584	gi|62530388	MRPL22	MRP-L25; RPML25; HSPC158; L22mt; MRP-L22	39S ribosomal protein L22, mitochondrial isoform b [Homo sapiens]	0.00107127	2.15416	1.10713
2359	gi|72534692	NT5DC3	TU12B1-TY; TU12B1TY	5'-nucleotidase domain-containing protein 3 [Homo sapiens]	0.00123249	2.13994	1.09757
2420	gi|33149331	NXN	TRG-4; RRS2; NRX	nucleoredoxin isoform 1 [Homo sapiens]	0.00827024	2.13953	1.09729
2045	gi|296010842	GRIP1	FRASRS3; GRIP	glutamate receptor-interacting protein 1 isoform 2 [Homo sapiens]	0.000893148	2.12832	1.08972
1957	gi|4508021	ZPR1	ZNF259	zinc finger protein ZPR1 isoform 1 [Homo sapiens]	0.00299254	2.11633	1.08156
1581	gi|7019415	SEC61A1	SEC61A; HNFJ4; HSEC61; SEC61	protein transport protein Sec61 subunit alpha isoform 1 [Homo sapiens]	9.79264e-05	2.11427	1.08016
2571	gi|154816186	PIP4P1	C14orf9; TMEM55B	type 1 phosphatidylinositol 4,5-bisphosphate 4-phosphatase isoform 1 [Homo sapiens]	0.00651947	2.11057	1.07763
2222	gi|530404461	SEL1L	Hrd3; PRO1063; SEL1L1; SEL1-LIKE	protein sel-1 homolog 1 isoform X2 [Homo sapiens]	0.00200181	2.10998	1.07723
2394	gi|295424143	PCSK1	PC1; SPC3; BMIQ12; NEC1; PC3	neuroendocrine convertase 1 isoform 2 [Homo sapiens]	0.00118167	2.10843	1.07617
3214	gi|1034571884	OSBPL5	ORP5; OBPH1	oxysterol-binding protein-related protein 5 isoform X2 [Homo sapiens]	0.00746173	2.10757	1.07558
3209	gi|530391034	UBQLN1	PLIC-1; UBQN; DA41; DSK2; XDRP1	ubiquilin-1 isoform X1 [Homo sapiens]	0.000346847	2.10565	1.07427
696	gi|5729730	API5	AAC11; AAC-11	apoptosis inhibitor 5 isoform b [Homo sapiens]	9.66265e-07	2.10405	1.07317
1730	gi|4557781	NAGA	D22S674; GALB	alpha-N-acetylgalactosaminidase precursor [Homo sapiens]	0.00151529	2.09813	1.06911
1191	gi|9845511	RAC1	Rac-1; p21-Rac1; MIG5; TC-25; MRD48	ras-related C3 botulinum toxin substrate 1 isoform Rac1 [Homo sapiens]	2.65346e-05	2.09697	1.06831
2068	gi|63055059	SH3PXD2B	FTHS; HOFI; TSK4; FAD49; KIAA1295; TKS4	SH3 and PX domain-containing protein 2B isoform a [Homo sapiens]	0.00119089	2.09517	1.06706
2233	gi|18543329	PSMD9	Rpn4; p27	26S proteasome non-ATPase regulatory subunit 9 isoform 1 [Homo sapiens]	0.00236929	2.07509	1.05317
1630	gi|7706501	WBP11	WBP-11; PPP1R165; FAP90; CFAP90; SIPP1; NPWBP; BUG13	WW domain-binding protein 11 [Homo sapiens]	0.00107898	2.06498	1.04613
1766	gi|11067747	CDC5L	PCDC5RP; CDC5-LIKE; dJ319D22.1; CEF1; CDC5	cell division cycle 5-like protein [Homo sapiens]	0.000385328	2.06029	1.04284
1314	gi|557786221	STK24	HEL-S-95; MST3; STE20; STK3; MST3B	serine/threonine-protein kinase 24 isoform c precursor [Homo sapiens]	0.000319059	2.05736	1.04079
2904	gi|10764847	NDUFB7	B18; CI-B18	NADH dehydrogenase [ubiquinone] 1 beta subcomplex subunit 7 [Homo sapiens]	0.00151284	2.04753	1.03388
679	gi|223029510	EML4	-	echinoderm microtubule-associated protein-like 4 isoform b [Homo sapiens]	0.000554414	2.0403	1.02878
664	gi|666637959	SNRNP70	U1-70K; Snp1; U170K; SNRP70; U1AP; U1RNP; RPU1; RNPU1Z	U1 small nuclear ribonucleoprotein 70 kDa isoform 2 [Homo sapiens]	0.00124625	2.03593	1.02569
889	gi|4506685	RPS13	S13	40S ribosomal protein S13 [Homo sapiens]	0.00154691	2.03276	1.02344
1164	gi|4502013	AK2	ADK2	adenylate kinase 2, mitochondrial isoform a [Homo sapiens]	4.03751e-05	2.02674	1.01916
632	gi|4504169	GSS	HEL-S-64p; HEL-S-88n; GSHS	glutathione synthetase [Homo sapiens]	0.000526112	2.01714	1.01231
1237	gi|530425355	PTPRS	R-PTP-sigma; PTPSIGMA; R-PTP-S	receptor-type tyrosine-protein phosphatase S isoform X15 [Homo sapiens]	0.00985649	2.01302	1.00936
2570	gi|750321429	TMEM132E	DFNB99	transmembrane protein 132E precursor [Homo sapiens]	0.00110001	2.00574	1.00414
3042	gi|578833035	SSBP4	-	single-stranded DNA-binding protein 4 isoform X9 [Homo sapiens]	0.00390928	2.00421	1.00303
170	gi|1034614052	MAP2	-	microtubule-associated protein 2 isoform X22 [Homo sapiens]	0.00018855	2.00401	1.00289
610	gi|1171343345	PACSIN2	SDPII	protein kinase C and casein kinase substrate in neurons protein 2 isoform C [Homo sapiens]	6.06917e-06	1.99931	0.999499
2603	gi|7706617	GDE1	363E6.2; MIR16	glycerophosphodiester phosphodiesterase 1 isoform 1 [Homo sapiens]	0.000297397	1.99403	0.995686
2766	gi|768032318	SH3KBP1	GIG10; HSB1; CIN85; AGMX2; HSB-1; IMD61; CD2BP3; MIG18	SH3 domain-containing kinase-binding protein 1 isoform X10 [Homo sapiens]	0.00704064	1.99392	0.995608
777	gi|1034645545	NLN	MEP; AGTBP; MOP; EP24.16	neurolysin, mitochondrial isoform X3 [Homo sapiens]	0.00610243	1.98667	0.990354
1679	gi|18104971	PTP4A2	HH13; PTP4A; PTPCAAX2; ptp-IV1b; PRL2; HH7-2; ptp-IV1a; HU-PP-1; PRL-2; OV-1	protein tyrosine phosphatase type IVA 2 isoform 1 [Homo sapiens]	0.00141882	1.98601	0.989872
1128	gi|767914177	MAPRE3	RP3; EB3; EBF3-S; EBF3	microtubule-associated protein RP/EB family member 3 isoform X1 [Homo sapiens]	2.13934e-05	1.98328	0.987888
3119	gi|733216453	MAPRE3	RP3; EB3; EBF3-S; EBF3	microtubule-associated protein RP/EB family member 3 [Homo sapiens]	2.13934e-05	1.98328	0.987888
1207	gi|29171734	AGO2	CASC7; EIF2C2; LINC00980; Q10; PPD	protein argonaute-2 isoform 1 [Homo sapiens]	6.91983e-05	1.97781	0.983902
381	gi|4502107	ANXA5	ANX5; ENX2; HEL-S-7; RPRGL3; PP4	annexin A5 [Homo sapiens]	0.00876734	1.97155	0.979328
698	gi|25777615	PSMD7	MOV34; Rpn8; P40; S12	26S proteasome non-ATPase regulatory subunit 7 [Homo sapiens]	6.24408e-05	1.95343	0.966009
1079	gi|5453543	AKR1C1	HAKRC; DD1; HBAB; 20-ALPHA-HSD; DD1/DD2; DDH; DDH1; 2-ALPHA-HSD; MBAB; C9; H-37	aldo-keto reductase family 1 member C1 [Homo sapiens]	0.00281826	1.94556	0.960185
1932	gi|571026635	RHOT1	MIRO-1; ARHT1; MIRO1	mitochondrial Rho GTPase 1 isoform 6 [Homo sapiens]	0.00137086	1.94373	0.958829
1383	gi|17978519	VPS26A	Hbeta58; HB58; PEP8A; VPS26	vacuolar protein sorting-associated protein 26A isoform 1 [Homo sapiens]	0.00138919	1.93936	0.955581
1096	gi|6005846	TWF2	A6RP; PTK9L; MSTP011; A6r	twinfilin-2 [Homo sapiens]	0.0019806	1.93606	0.953126
1535	gi|189458819	TFRC	TRFR; TFR; T9; TR; CD71; IMD46; TFR1; p90	transferrin receptor protein 1 isoform 1 [Homo sapiens]	0.000839065	1.92932	0.948094
2162	gi|19263340	GPT2	MRT49; ALT2; GPT 2; NEDSPM	alanine aminotransferase 2 isoform 1 [Homo sapiens]	0.00225298	1.92135	0.942124
676	gi|216548382	WDR47	-	WD repeat-containing protein 47 isoform 3 [Homo sapiens]	0.00144307	1.91836	0.939871
1284	gi|1018443364	KALRN	CHDS5; ARHGEF24; DUO; HAPIP; CHD5; DUET; TRAD	kalirin isoform 4 [Homo sapiens]	0.00154022	1.91258	0.935518
901	gi|530382968	SYNCRIP	GRY-RBP; HNRPQ1; PP68; hnRNP-Q; GRYRBP; NSAP1; HNRNPQ	heterogeneous nuclear ribonucleoprotein Q isoform X5 [Homo sapiens]	0.000208529	1.91189	0.935
1990	gi|767935682	SLAP75	-	soluble lamin-associated protein of 75 kDa isoform X1 [Homo sapiens]	0.000492036	1.90635	0.930814
2290	gi|312176431	SMAP2	SMAP1L	stromal membrane-associated protein 2 isoform 3 [Homo sapiens]	0.00656425	1.90578	0.930385
2442	gi|530369320	RALB	-	ras-related protein Ral-B isoform X1 [Homo sapiens]	5.68704e-06	1.89346	0.921027
1367	gi|94721252	VAPA	hVAP-33; VAP33; VAMP-A; VAP-33; VAP-A	vesicle-associated membrane protein-associated protein A isoform 2 [Homo sapiens]	6.29894e-05	1.89256	0.920342
408	gi|22907052	ARPC1A	SOP2Hs; HEL-S-307; SOP2L; HEL-68; Arc40	actin-related protein 2/3 complex subunit 1A isoform 1 [Homo sapiens]	0.0024966	1.88955	0.918043
1382	gi|4506203	PSMB7	Z	proteasome subunit beta type-7 precursor [Homo sapiens]	0.000328193	1.88221	0.912428
1584	gi|5729850	GNAI3	87U6; ARCND1	guanine nucleotide-binding protein G(k) subunit alpha [Homo sapiens]	0.00836646	1.88139	0.911799
425	gi|1052292352	ANKFY1	ANKHZN; ZFYVE14; BTBD23	rabankyrin-5 isoform 4 [Homo sapiens]	0.00415345	1.87463	0.906609
3030	gi|7705706	RPS27L	-	40S ribosomal protein S27-like [Homo sapiens]	0.0012293	1.86824	0.901676
2874	gi|1034561845	ZYG11B	ZYG11	protein zyg-11 homolog B isoform X2 [Homo sapiens]	0.00441181	1.86279	0.897467
2827	gi|22902128	PTK7	CCK4; CCK-4	inactive tyrosine-protein kinase 7 isoform c precursor [Homo sapiens]	0.000571151	1.8621	0.896934
1276	gi|767945672	RALA	RAL	ras-related protein Ral-A isoform X1 [Homo sapiens]	1.27576e-05	1.85991	0.895231
1719	gi|259013556	FXR2	FMR1L2; FXR2P	fragile X mental retardation syndrome-related protein 2 [Homo sapiens]	0.000345575	1.84863	0.886455
1835	gi|530374680	CD200	MOX1, MOX2	OX-2 membrane glycoprotein isoform X3 [Homo sapiens]	0.000161465	1.84209	0.881341
2422	gi|530366190	LBR	PHA; C14SR; DHCR14B; TDRD18; PHASK; LMN2R	lamin-B receptor isoform X2 [Homo sapiens]	0.00274538	1.84001	0.879714
3224	gi|8922331	MAGOHB	mago; MGN2; magoh	protein mago nashi homolog 2 isoform 1 [Homo sapiens]	0.00686818	1.83886	0.878809
2280	gi|555943842	MRS2	HPT; MRS2L	magnesium transporter MRS2 homolog, mitochondrial isoform a [Homo sapiens]	0.0076976	1.83548	0.876154
1836	gi|6005717	ATP5ME	ATP5I; ATP5K	ATP synthase subunit e, mitochondrial [Homo sapiens]	0.00874814	1.83467	0.875522
3162	gi|217330618	SEC61A2	-	protein transport protein Sec61 subunit alpha isoform 2 isoform b [Homo sapiens]	1.61376e-05	1.82745	0.869829
2251	gi|1034600391	NCBP3	ELG; HSA277841; C17orf85	nuclear cap-binding protein subunit 3 isoform X4 [Homo sapiens]	0.000110092	1.82639	0.868993
1028	gi|305410793	GSR	HEL-75; GR; HEL-S-122m; GSRD	glutathione reductase, mitochondrial isoform 4 [Homo sapiens]	0.00163615	1.82624	0.868879
1295	gi|767966557	SLC25A22	EIEE3; DEE3; GC-1; NET44; GC1	mitochondrial glutamate carrier 1 isoform X1 [Homo sapiens]	0.00106653	1.82495	0.867858
3232	gi|1243455799	H3-2	p06; HIST2H3PS2	histone cluster 2 H3 pseudogene 2 [Homo sapiens]	0.00012195	1.81848	0.862729
687	gi|115527060	CLTA	LCA	clathrin light chain A isoform c [Homo sapiens]	0.00260839	1.81326	0.858585
2135	gi|669033286	HMGB3	HMG2A; HMG-4; HMG4; HMG-2a	high mobility group protein B3 isoform b [Homo sapiens]	0.00159709	1.81058	0.856454
839	gi|42544123	SF1	MBBP; D11S636; ZCCHC25; BBP; ZFM1; ZNF162	splicing factor 1 isoform 3 [Homo sapiens]	0.00246747	1.80802	0.854412
1003	gi|118498359	RSL1D1	PBK1; L12; UTP30; CSIG	ribosomal L1 domain-containing protein 1 [Homo sapiens]	2.00635e-05	1.80753	0.854023
2028	gi|16117796	RPL36	L36	60S ribosomal protein L36 [Homo sapiens]	0.000719213	1.80728	0.853817
2013	gi|767990829	USP10	UBPO	ubiquitin carboxyl-terminal hydrolase 10 isoform X1 [Homo sapiens]	0.00188012	1.80722	0.853774
2479	gi|23065552	GSTM3	GST5; GSTB; GTM3; GSTM3-3	glutathione S-transferase Mu 3 [Homo sapiens]	0.00172003	1.80571	0.852565
1775	gi|663856157	PITPNM2	NIR-3; RDGBA2; NIR3; RDGB2	membrane-associated phosphatidylinositol transfer protein 2 isoform 2 [Homo sapiens]	0.00245986	1.80288	0.850306
2029	gi|21687102	DNAJC19	PAM18; TIM14; TIMM14	mitochondrial import inner membrane translocase subunit TIM14 isoform 1 [Homo sapiens]	0.000321874	1.80187	0.849492
2924	gi|89363020	NFXL1	CDZFP; OZFP; HOZFP; URCC5	NF-X1-type zinc finger protein NFXL1 [Homo sapiens]	0.000791003	1.80098	0.848778
2287	gi|216548478	SYT11	sytXI; SYT12	synaptotagmin-11 [Homo sapiens]	1.77801e-05	1.79858	0.846859
1703	gi|214010226	RPS24	DBA3; S24; eS24	40S ribosomal protein S24 isoform d [Homo sapiens]	0.00225799	1.7964	0.845109
571	gi|11024698	OGA	NCOAT; MGEA5; MEA5	protein O-GlcNAcase isoform a [Homo sapiens]	0.00037838	1.79552	0.844399
1027	gi|705044152	APOE	AD2; APO-E; LPG; LDLCQ5; ApoE4	apolipoprotein E isoform b precursor [Homo sapiens]	0.00873714	1.79144	0.841118
2083	gi|4506711	RPS27	DBA17; MPS-1; S27; MPS1	40S ribosomal protein S27 isoform 1 [Homo sapiens]	0.00124474	1.79083	0.84063
386	gi|73747879	WDR7	TRAG	WD repeat-containing protein 7 isoform 2 [Homo sapiens]	0.00623815	1.78777	0.838164
1252	gi|358356404	RPL15	RPYL10; DBA12; EC45; RPLY10; L15; RPL10	60S ribosomal protein L15 isoform 1 [Homo sapiens]	0.00145609	1.7872	0.837702
955	gi|5292161	PSMD4	MCB1; S5A; AF-1; pUB-R5; AF; ASF; Rpn10	26S proteasome non-ATPase regulatory subunit 4 isoform 2 [Homo sapiens]	0.000751096	1.78497	0.835898
1481	gi|4506607	RPL18	DBA18; L18	60S ribosomal protein L18 isoform 1 [Homo sapiens]	0.000297372	1.78394	0.835066
3055	gi|71067336	CD99L2	MIC2L1; CD99B	CD99 antigen-like protein 2 isoform 1 precursor [Homo sapiens]	0.00252572	1.78297	0.834285
2117	gi|46409324	SPRYD4	-	SPRY domain-containing protein 4 [Homo sapiens]	0.00238902	1.77861	0.830751
2282	gi|55749804	ERMP1	FXNA; KIAA1815; bA207C16.3	endoplasmic reticulum metallopeptidase 1 [Homo sapiens]	0.00243104	1.77413	0.827114
880	gi|530362260	USP24	-	ubiquitin carboxyl-terminal hydrolase 24 isoform X5 [Homo sapiens]	0.0094237	1.77396	0.826973
2393	gi|116063554	DERA	CGI-26; DEOC	deoxyribose-phosphate aldolase isoform 1 [Homo sapiens]	0.0015315	1.77323	0.826384
2619	gi|4505657	PDE2A	CGS-PDE; cGSPDE; PDE2A1; PED2A4	cGMP-dependent 3',5'-cyclic phosphodiesterase isoform PDE2A3 [Homo sapiens]	0.000495399	1.75993	0.815515
1224	gi|6005745	DCTN3	DCTN-22; DCTN22	dynactin subunit 3 isoform 1 [Homo sapiens]	0.00031154	1.7583	0.814178
2137	gi|254587994	SYNRG	AP1GBP1; SYNG	synergin gamma isoform 7 [Homo sapiens]	0.00481161	1.7576	0.813604
56	gi|5031877	LMNB1	LMN2; LMNB; LMN; ADLD	lamin-B1 isoform 1 [Homo sapiens]	2.6562e-06	1.75417	0.810785
862	gi|11225260	TOP1	TOPI	DNA topoisomerase 1 [Homo sapiens]	0.00239536	1.75381	0.810495
184	gi|530360771	HNRNPR	hnRNP-R; HNRPR	heterogeneous nuclear ribonucleoprotein R isoform X2 [Homo sapiens]	0.00127531	1.74997	0.807334
2209	gi|7661786	NDUFAF4	MC1DN15; bA22L21.1; C6orf66; HRPAP20; HSPC125; My013	NADH dehydrogenase [ubiquinone] 1 alpha subcomplex assembly factor 4 [Homo sapiens]	0.00177005	1.7452	0.803391
1196	gi|13654278	SLIRP	C14orf156; DC50; PD04872	SRA stem-loop-interacting RNA-binding protein, mitochondrial isoform 1 precursor [Homo sapiens]	0.00143775	1.73292	0.793202
2918	gi|257900462	PYGM	GSD5	glycogen phosphorylase, muscle form isoform 2 [Homo sapiens]	0.000828427	1.73288	0.793173
1181	gi|16753207	UBQLN2	DSK2; HRIHFB2157; PLIC2; CHAP1; ALS15; N4BP4	ubiquilin-2 [Homo sapiens]	0.000216533	1.73056	0.791237
1659	gi|1201080608	VEZT	VEZATIN	vezatin isoform u [Homo sapiens]	0.00398609	1.72549	0.787005
1081	gi|379317149	SRI	V19; CP22; SCN; CP-22	sorcin isoform D [Homo sapiens]	0.00594334	1.72213	0.784194
674	gi|926459557	HMGB1	HMG3; SBP-1; HMG-1; HMG1	high mobility group protein B1 isoform 1 [Homo sapiens]	0.00406736	1.71298	0.77651
1136	gi|520975477	RANBP1	HTF9A	ran-specific GTPase-activating protein isoform 1 [Homo sapiens]	4.60608e-05	1.71294	0.776473
1796	gi|767970116	STT3A	ITM1; TMC; STT3-A	dolichyl-diphosphooligosaccharide--protein glycosyltransferase subunit STT3A isoform X1 [Homo sapiens]	0.00705343	1.70984	0.773861
1261	gi|767927733	FXR1	FXR1P; MYORIBF; MYOPMIL	fragile X mental retardation syndrome-related protein 1 isoform X2 [Homo sapiens]	2.94743e-05	1.70824	0.772509
303	gi|217272894	EFTUD2	MFDGA; Snrp116; Snu114; SNRNP116; U5-116KD; MFDM	116 kDa U5 small nuclear ribonucleoprotein component isoform b [Homo sapiens]	0.00207015	1.70291	0.768002
2899	gi|1034660766	OXR1	CHEGDD; Nbla00307; TLDC3	oxidation resistance protein 1 isoform X3 [Homo sapiens]	0.0056859	1.69971	0.765292
2529	gi|14670375	STMN3	SCLIP	stathmin-3 isoform 1 [Homo sapiens]	0.00806182	1.69748	0.763391
730	gi|954170033	MTCH2	MIMP; HSPC032; SLC25A50	mitochondrial carrier homolog 2 isoform 1x [Homo sapiens]	0.00486557	1.69434	0.760722
697	gi|503774159	SNX2	TRG-9	sorting nexin-2 isoform 2 [Homo sapiens]	0.00271255	1.6895	0.756597
2416	gi|520261969	SON	-	protein SON isoform F [Homo sapiens]	0.00625832	1.6865	0.754035
3180	gi|61966711	HNRNPCL1	HNRPCL1	heterogeneous nuclear ribonucleoprotein C-like 1 [Homo sapiens]	0.0041597	1.67851	0.74718
2032	gi|1008909360	NRBP1	BCON3; NRBP; MADM; MUDPNP	nuclear receptor-binding protein isoform 2 [Homo sapiens]	0.000102171	1.67528	0.744405
1662	gi|7657441	PDAP1	PAP1; HASPP28; PAP	28 kDa heat- and acid-stable phosphoprotein [Homo sapiens]	0.000251695	1.67182	0.741423
1572	gi|767925586	PDCD10	CCM3; TFAR15	programmed cell death protein 10 isoform X1 [Homo sapiens]	0.00348822	1.67101	0.740724
1968	gi|4885385	H3-3B	H3.3B; H3F3B; H3-3A	histone H3.3 [Homo sapiens]	6.92788e-06	1.66734	0.737549
1852	gi|768013639	ABHD12	dJ965G21.2; C20orf22; BEM46L2; PHARC; ABHD12A; hABHD12	monoacylglycerol lipase ABHD12 isoform X1 [Homo sapiens]	0.000105994	1.6661	0.736479
1337	gi|4759158	SNRPD2	SMD2; SNRPD1; Sm-D2	small nuclear ribonucleoprotein Sm D2 isoform 1 [Homo sapiens]	0.0064549	1.66606	0.736444
439	gi|4503607	ETFA	GA2; MADD; EMA	electron transfer flavoprotein subunit alpha, mitochondrial isoform a [Homo sapiens]	0.00956486	1.6634	0.734137
1480	gi|4502673	CD47	IAP; MER6; OA3	leukocyte surface antigen CD47 isoform 1 precursor [Homo sapiens]	0.0088129	1.6629	0.733699
2860	gi|4826962	RAC3	-	ras-related C3 botulinum toxin substrate 3 isoform 1 [Homo sapiens]	8.36075e-06	1.65988	0.731079
1523	gi|15812198	FBXO2	FBX2; FBG1; Fbs1; NFB42; OCP1	F-box only protein 2 [Homo sapiens]	0.00300068	1.6567	0.728315
1163	gi|71772415	RPS15A	S15a; DBA20	40S ribosomal protein S15a [Homo sapiens]	0.00200149	1.65624	0.727913
2739	gi|344179096	ATPAF1	ATP11p; ATP11	ATP synthase mitochondrial F1 complex assembly factor 1 isoform 1 precursor [Homo sapiens]	0.00187437	1.65574	0.727476
1342	gi|7657162	PFDN6	KE-2; PFD6; H2-KE2; HKE2	prefoldin subunit 6 [Homo sapiens]	6.14054e-05	1.65412	0.726061
418	gi|4504297	H3C2	H3/l; H3C11; H3C10; H3C12; H3C4; HIST1H3B; H3C6; H3C8; H3C1; H3C3; H3C7; H3FL	histone H3.1 [Homo sapiens]	1.06773e-05	1.65393	0.725897
961	gi|1034556826	NFASC	NEDCPMD; NRCAML; NF	neurofascin isoform X33 [Homo sapiens]	0.000123778	1.65377	0.72576
1254	gi|5729980	PMVK	HUMPMKI; PMK; PMKA; PMKASE; POROK1	phosphomevalonate kinase isoform 1 [Homo sapiens]	0.000730016	1.65335	0.725396
3017	gi|53793688	H3C15	H3C13; H3/o; HIST2H3A; H3/n; H3C14	histone H3.2 [Homo sapiens]	9.39203e-06	1.64294	0.716282
61	gi|62241042	EPRS1	HLD15; QPRS; PARS; EARS; PIG32; EPRS; GLUPRORS; QARS	bifunctional glutamate/proline--tRNA ligase [Homo sapiens]	0.00173791	1.6426	0.715978
17	gi|215982794	MY05A	-	unconventional myosin-Va isoform 2 [Homo sapiens]	0.000120468	1.632	0.706645
1515	gi|4759154	SNAP29	CEDNIK; SNAP-29	synaptosomal-associated protein 29 [Homo sapiens]	0.00460671	1.62745	0.702612
2900	gi|1034644953	ARSB	ASB; MPS6; G4S	arylsulfatase B isoform X2 [Homo sapiens]	0.00485682	1.62553	0.700908
1007	gi|5803167	SF3A3	PRP9; PRPF9; SAP61; SF3a60	splicing factor 3A subunit 3 isoform 1 [Homo sapiens]	0.000180428	1.62341	0.699028
863	gi|7706481	CAB39	CGI-66; MO25	calcium-binding protein 39 [Homo sapiens]	0.000201619	1.61731	0.693592
168	gi|9257192	ADD2	ADDB	beta-adducin isoform a [Homo sapiens]	8.12771e-05	1.61126	0.688187
1360	gi|50428938	GET3	ARSA1; ARSA-I; ASNA1; ASNA-I; TRC40	ATPase ASNA1 [Homo sapiens]	0.000244198	1.61003	0.687088
2756	gi|530413067	SPAG9	HLC-6; JIP4; PIG6; JLP; HLC6; PHET; CT89; HLC4; JIP-4	C-Jun-amino-terminal kinase-interacting protein 4 isoform X5 [Homo sapiens]	0.000552757	1.60258	0.680397
1246	gi|4506623	RPL27	DBA16; L27	60S ribosomal protein L27 [Homo sapiens]	0.00887392	1.5998	0.677893
2704	gi|815930053	MIX23	CCDC58	coiled-coil domain-containing protein 58 isoform 2 [Homo sapiens]	0.00205809	1.59916	0.677311
413	gi|1034674752	GRIPAP1	-	GRIP1-associated protein 1 isoform X4 [Homo sapiens]	0.00129265	1.59883	0.677018
297	gi|578815670	ATP6V1H	CGI-11; MSTP042; SFDalpha; NBP1; SFDbeta; SFD; VMA13	V-type proton ATPase subunit H isoform X1 [Homo sapiens]	0.000210058	1.59824	0.676487
2100	gi|767979244	LAMP1	CD107a; LAMPA; LGP120	lysosome-associated membrane glycoprotein 1 isoform X1 [Homo sapiens]	0.00412012	1.5925	0.671297
241	gi|19913418	ATP6V0A1	ATP6N1A; VPP1; ATP6N1; a1; Stv1; Vph1	V-type proton ATPase 116 kDa subunit a isoform 1 isoform c [Homo sapiens]	0.00107399	1.58812	0.667323
81	gi|5453607	CCT7	CCTETA; NIP7-1; CCTH; TCP1ETA	T-complex protein 1 subunit eta isoform a [Homo sapiens]	7.82093e-05	1.58355	0.663162
1364	gi|65787364	CORO1B	CORONIN-2	coronin-1B [Homo sapiens]	0.00821583	1.58207	0.661814
1516	gi|289547568	CELF1	CUGBP1; NAB50; hNab50; CUG-BP; CUGBP; BRUNOL2; NAPOR; EDEN-BP	CUGBP Elav-like family member 1 isoform 5 [Homo sapiens]	0.00839114	1.57797	0.658066
1098	gi|13376617	PTGES2	GBF1; GBF-1; PGES2; C9orf15; mPGES-2	prostaglandin E synthase 2 isoform 1 [Homo sapiens]	0.0015672	1.57733	0.657485
191	gi|222136639	MTHFD1	CIMAH; MTHFC; MTHFD	C-1-tetrahydrofolate synthase, cytoplasmic isoform 1 [Homo sapiens]	0.00959141	1.56715	0.648145
1347	gi|41281489	IST1	CHMP8; OLC1	IST1 homolog isoform b [Homo sapiens]	1.65718e-05	1.56349	0.64477
2186	gi|5031863	LGALS3BP	TANGO10B; CyCAP; gp90; 90K; BTBD17B; M2BP; MAC-2-BP	galectin-3-binding protein precursor [Homo sapiens]	0.0042051	1.56131	0.642759
24	gi|22748667	ATP1A3	CAPOS; RDP; DYT12; AHC2; ATP1A1	sodium/potassium-transporting ATPase subunit alpha-3 isoform 1 [Homo sapiens]	0.000139301	1.56072	0.642216
58	gi|116805340	GARS1	HMN5; HMN5A; SMAJI; CMT2D; DSMAV; GlyRS; GARS; SMAD1	glycine--tRNA ligase isoform 1 precursor [Homo sapiens]	0.00364736	1.55624	0.638068
1475	gi|49574502	CYB5R1	B5R.1; B5R2; B5R1; humb5R2; NQO3A2	NADH-cytochrome b5 reductase 1 [Homo sapiens]	0.00123703	1.55422	0.63619
2777	gi|4504245	H2AC6	dJ221C16.4; H2A/l; H2AFL; HIST1H2AC	histone H2A type 1-C [Homo sapiens]	4.70566e-05	1.5525	0.634589
366	gi|24234747	ILF2	NF45; PRO3063	interleukin enhancer-binding factor 2 isoform 1 [Homo sapiens]	0.000569897	1.54565	0.628214
653	gi|1034607691	PRMT1	HRMT1L2; ANM1; HCP1; IR1B4	protein arginine N-methyltransferase 1 isoform X1 [Homo sapiens]	0.00781015	1.54366	0.626359
724	gi|7662276	TCAF1	FAM115A, KIAA0738	TRPM8 channel-associated factor 1 isoform 1 [Homo sapiens]	0.00360507	1.53676	0.619893
1501	gi|578830974	MPP3	DLG3	MAGUK p55 subfamily member 3 isoform X1 [Homo sapiens]	0.00571751	1.53352	0.616851
182	gi|15149476	RARS1	HLD9; DALRD1; ArgRS; RARS	arginine--tRNA ligase, cytoplasmic [Homo sapiens]	0.00895727	1.53315	0.616495
1592	gi|530376692	TMEM33	SHINC-3; SHINC3; 1600019D15Rik; Pom33	transmembrane protein 33 isoform X1 [Homo sapiens]	0.00576454	1.53284	0.616209
2622	gi|31543667	SUPV3L1	SUV3	ATP-dependent RNA helicase SUPV3L1, mitochondrial isoform 1 [Homo sapiens]	0.0057945	1.52565	0.609422
883	gi|530415994	FBL	Nop1; FIB; FLRN; RNU3IP1	rRNA 2'-O-methyltransferase fibrillarin isoform X1 [Homo sapiens]	0.00751393	1.52546	0.609244
280	gi|522023554	EDIL3	DEL1	EGF-like repeat and discoidin I-like domain-containing protein 3 isoform 2 precursor [Homo sapiens]	0.000257974	1.52448	0.608314
152	gi|24638454	ATP2A2	DAR; SERCA2; ATP2B; DD	sarcoplasmic/endoplasmic reticulum calcium ATPase 2 isoform b [Homo sapiens]	0.0025094	1.52013	0.604192
2404	gi|635574573	RAB5A	RAB5	ras-related protein Rab-5A isoform 2 [Homo sapiens]	0.000738617	1.51699	0.601215
288	gi|23510381	TNPO1	MIP; IPO2; MIP1; TRN; KPNB2	transportin-1 isoform 2 [Homo sapiens]	0.000308618	1.51636	0.600615
561	gi|71772942	AP1G1	ADTG; CLAPG1	AP-1 complex subunit gamma-1 isoform b [Homo sapiens]	0.00354954	1.51628	0.600535
1610	gi|4507135	SNRPN	SNURF-SNRPN; HCERN3; RT-LI; SM-D; SNRNP-N; PWCR; SMN; sm-N	small nuclear ribonucleoprotein-associated protein N [Homo sapiens]	0.00744635	1.5088	0.593403
478	gi|767968319	PC	PCB	pyruvate carboxylase, mitochondrial isoform X1 [Homo sapiens]	0.00108545	1.50754	0.592199
173	gi|20127408	HADHA	MTPA; LCHAD; ECHA; GBP; TP-ALPHA; HADH; LCEH	trifunctional enzyme subunit alpha, mitochondrial precursor [Homo sapiens]	0.00346465	1.50161	0.586511
1944	gi|815891093	RPS15	RIG; S15	40S ribosomal protein S15 isoform 1 [Homo sapiens]	0.000301635	1.50027	0.585223
668	gi|109948304	SMU1	SMU-1; BWD; fSAP57	WD40 repeat-containing protein SMU1 [Homo sapiens]	0.000895031	1.4998	0.584775
896	gi|237681109	ATP1A1	HOMGSMR2; CMT2DD	sodium/potassium-transporting ATPase subunit alpha-1 isoform c [Homo sapiens]	0.000202871	1.49812	0.583153
630	gi|4885375	H1-2	H1F2; H1s-1; HIST1H1C; H1.2; H1C	histone H1.2 [Homo sapiens]	0.00262729	1.49592	0.581036
2880	gi|4885379	H1-4	H1F4; dJ221C16.5; H1.4; HIST1H1E; RMNS; H1E; H1s-4	histone H1.4 [Homo sapiens]	0.00262729	1.49592	0.581036
1385	gi|4507789	UBE2L3	E2-F1; L-UBC; UBCH7; UbcM4	ubiquitin-conjugating enzyme E2 L3 isoform 1 [Homo sapiens]	0.000596024	0.669779	-0.578244
371	gi|332801090	HNRNPDL	LGMDD3; LGMD1G; HNRNP; HNRPDL; JKTBP2; JKTBP; laAUF1	heterogeneous nuclear ribonucleoprotein D-like isoform b [Homo sapiens]	0.000334727	0.665146	-0.588257
1262	gi|574584816	TUBB4A	beta-5; DYT4; TUBB4	tubulin beta-4A chain isoform 3 [Homo sapiens]	0.000838153	0.663383	-0.592086
650	gi|119943100	PCCB	-	propionyl-CoA carboxylase beta chain, mitochondrial isoform 1 precursor [Homo sapiens]	0.00455863	0.659111	-0.601407
252	gi|14110420	HNRNPD	P37; AUF1; AUF1A; HNRPD; hnRNPD0	heterogeneous nuclear ribonucleoprotein D0 isoform a [Homo sapiens]	1.35166e-05	0.658317	-0.603145
2801	gi|56549677	SLC41A3	SLC41A1-L2	solute carrier family 41 member 3 isoform 4 [Homo sapiens]	0.00942994	0.65749	-0.604958
3064	gi|62821776	FAM234B	KIAA1467	protein FAM234B [Homo sapiens]	0.000280812	0.656843	-0.606379
1861	gi|209693426	SMAD2	hSMAD2; hMAD-2; MADH2; JV18; MADR2; JV18-1	mothers against decapentaplegic homolog 2 isoform 2 [Homo sapiens]	0.00453707	0.656611	-0.60689
2840	gi|530383156	MY06	-	unconventional myosin-VI isoform X8 [Homo sapiens]	0.000219599	0.651834	-0.617423
2996	gi|134152667	UHRF1BP1	ICBP90; dJ349A12.1; C6orf107	UHRF1-binding protein 1 [Homo sapiens]	0.00460294	0.647034	-0.628087
829	gi|226059159	PTGR1	ZADH3; DIG-1; LTB4DH; PGR1	prostaglandin reductase 1 isoform 1 [Homo sapiens]	0.00619977	0.646294	-0.629736
3108	gi|1394533240	BCL2L13	BCL-RAMBO; Bcl2-L-13; MIL1	bcl-2-like protein 13 isoform j [Homo sapiens]	0.00649129	0.642077	-0.639182
514	gi|5803036	HNRNPA0	HNRPA0	heterogeneous nuclear ribonucleoprotein A0 [Homo sapiens]	0.000104738	0.641173	-0.641214
2270	gi|7657603	HEBP2	SOUL; C6ORF34B; PP23; C6orf34	heme-binding protein 2 isoform 2 [Homo sapiens]	0.00178687	0.640425	-0.642899
1230	gi|50053795	EIF4B	PRO1843; EIF-4B	eukaryotic translation initiation factor 4B isoform 2 [Homo sapiens]	0.00291047	0.640018	-0.643815
2009	gi|7706244	CUTA	ACHAP; C6orf82	protein CutA isoform 2 precursor [Homo sapiens]	0.000748705	0.63864	-0.646924
1197	gi|4557010	ACP2	LAP	lysosomal acid phosphatase isoform 1 precursor [Homo sapiens]	0.00688861	0.635608	-0.653791
89	gi|1057503108	NPEPPS	PSA; AAP-S; MP100	puromycin-sensitive aminopeptidase isoform 2 [Homo sapiens]	3.94817e-05	0.634828	-0.655563
1779	gi|4505995	PPM1B	PP2C-beta; PP2CBETA; PP2CB; PP2C-beta-X; PPC2BETAX	protein phosphatase 1B isoform 1 [Homo sapiens]	0.0038415	0.633826	-0.65784
1595	gi|530393442	GRK5	FP2025; GPRK5	G protein-coupled receptor kinase 5 isoform X2 [Homo sapiens]	0.00422408	0.632654	-0.660511
565	gi|82546830	EXOC4	SEC8; Sec8p; SEC8L1	exocyst complex component 4 isoform a [Homo sapiens]	0.000983647	0.631325	-0.663545
2842	gi|9910186	ENY2	Sus1; DC6; e(y)2	transcription and mRNA export factor ENY2 isoform 1 [Homo sapiens]	0.00929912	0.631082	-0.6641
3007	gi|5174735	TUBB4B	LCAEOD; TUBB2C; TUBB2; Beta2	tubulin beta-4B chain [Homo sapiens]	3.43493e-05	0.630706	-0.664961
2390	gi|45827776	RTN1	NSP	reticulon-1 isoform C [Homo sapiens]	1.57355e-05	0.630409	-0.665641
2717	gi|1034600604	NLGN2	-	neuroligin-2 isoform X2 [Homo sapiens]	0.00472029	0.627023	-0.67341
1455	gi|98985795	NCALD	-	neurocalcin-delta [Homo sapiens]	0.000101202	0.625285	-0.677415
911	gi|62460637	IPO4	Imp4	importin-4 [Homo sapiens]	0.000181041	0.623722	-0.681024
2119	gi|194097489	RANBP3	-	ran-binding protein 3 isoform RANBP3-b [Homo sapiens]	0.00138846	0.623629	-0.68124
3129	gi|751557642	PRKAG2	CMH6; H91620p; WPWS; AAKG; AAKG2	5'-AMP-activated protein kinase subunit gamma-2 isoform d [Homo sapiens]	0.000954748	0.612619	-0.706937
886	gi|4557367	BLMH	BMH; BH	bleomycin hydrolase [Homo sapiens]	0.000264217	0.611029	-0.710687
2701	gi|24308273	ABRACL	C6orf115; Costars; HSPC280; PRO2013	costars family protein ABRACL [Homo sapiens]	0.00125847	0.608079	-0.717669
468	gi|767988216	CORO1A	HCORO1; p57; CLIPINA; CLABP; TACO; IMD8	coronin-1A isoform X2 [Homo sapiens]	0.00149478	0.607334	-0.719438
1511	gi|530397480	PICALM	CALM; LAP; CLTH	phosphatidylinositol-binding clathrin assembly protein isoform X30 [Homo sapiens]	0.00491245	0.604648	-0.725833
2323	gi|4507129	SNRPE	SME; Sm-E; snRNP-E; HYPT11	small nuclear ribonucleoprotein E isoform 1 [Homo sapiens]	0.00507769	0.602673	-0.730554
2042	gi|1034615946	REEP1	HMN5B; C2orf23; SPG31; Yip2a	receptor expression-enhancing protein 1 isoform X7 [Homo sapiens]	0.00307946	0.602225	-0.731626
1115	gi|394025672	PSMD5	S5B	26S proteasome non-ATPase regulatory subunit 5 isoform 2 [Homo sapiens]	0.00185195	0.599161	-0.738984
3193	RRRRRgi|970598266	ROR2	NTRKR2; BDB; BDB1	REVERSED tyrosine-protein kinase transmembrane receptor ROR2 isoform 2 precursor [Homo sapiens]	0.00168733	0.598913	-0.739582
2320	gi|24308213	SERINC1	TMS2; TDE2; TDE1L; TMS-2	serine incorporator 1 precursor [Homo sapiens]	0.00482343	0.598819	-0.739808
2313	gi|151108473	FIS1	CGI-135; TTC11	mitochondrial fission 1 protein [Homo sapiens]	0.00661301	0.598011	-0.741756
471	gi|260099723	LDHA	PIG19; GSD11; LDHM; HEL-S-133P	L-lactate dehydrogenase A chain isoform 3 [Homo sapiens]	8.60594e-06	0.596367	-0.745728
874	gi|768017364	PLCG1	PLC-II; NCKAP3; PLC1; PLC148; PLCgamma1	1-phosphatidylinositol 4,5-bisphosphate phosphodiesterase gamma-1 isoform X2 [Homo sapiens]	3.22979e-05	0.596317	-0.745849
577	gi|291045183	ASMTL	ASTML; ASMTLY; ASMTLX	N-acetylserotonin O-methyltransferase-like protein isoform 3 [Homo sapiens]	0.00386141	0.59625	-0.746012
2373	gi|55770906	XAB2	HCRN; SYF1; NTC90; HCNP	pre-mRNA-splicing factor SYF1 [Homo sapiens]	0.0068872	0.586868	-0.768892
2898	gi|38198663	KCTD8	-	BTB/POZ domain-containing protein KCTD8 [Homo sapiens]	0.00262978	0.582946	-0.778566
2790	gi|746816147	PPP4C	PPH3; PP-X; PP4C; PPP4; PP4; PPX	serine/threonine-protein phosphatase 4 catalytic subunit isoform 2 [Homo sapiens]	7.8962e-05	0.582421	-0.779866
2557	gi|239735590	TNIK	MRT54	TRAF2 and NCK-interacting protein kinase isoform 7 [Homo sapiens]	0.00985556	0.579568	-0.786951
3054	gi|767966106	ZDHHC13	HIP14L; HIP3RP	palmitoyltransferase ZDHHC13 isoform X2 [Homo sapiens]	0.00026686	0.578777	-0.78892
1154	gi|816197590	MAP1S	MAP8; VCY2IP-1; BPY2IP1; C19orf5; VCY2IP1	microtubule-associated protein 1S isoform 2 [Homo sapiens]	0.0017382	0.577919	-0.79106
2149	gi|634743292	WASF3	SCAR3; WAVE3; Brush-1	wiskott-Aldrich syndrome protein family member 3 isoform 2 [Homo sapiens]	0.00140723	0.575543	-0.797005
3223	gi|9966913	ACTR3B	ARP3BETA; ARP11	actin-related protein 3B isoform 1 [Homo sapiens]	0.00117788	0.573729	-0.801558
1044	gi|994318375	NACA	HSD48; NACA1; skNAC; NAC-alpha	nascent polypeptide-associated complex subunit alpha isoform b [Homo sapiens]	0.000451445	0.570982	-0.808483
1894	gi|767939010	RANBP9	BPM-L; RanBP7; BPM90; RANBPM	ran-binding protein 9 isoform X1 [Homo sapiens]	0.00433284	0.570511	-0.809672
861	gi|1370470341	DLG4	SAP-90; MRD62; PSD95; SAP90	disks large homolog 4 isoform X3 [Homo sapiens]	0.00020767	0.563839	-0.826645
1548	gi|767957229	DPP7	QPP; DPP2; DPPII	dipeptidyl peptidase 2 isoform X4 [Homo sapiens]	0.000793158	0.562493	-0.830094
1307	gi|21536449	PFDN1	PDF; PFD1	prefoldin subunit 1 [Homo sapiens]	0.00155064	0.548439	-0.866598
1996	gi|151101407	PTMA	TMSA	prothymosin alpha isoform 1 [Homo sapiens]	3.90697e-06	0.547541	-0.86896
3068	gi|306966146	CHMP5	SNF7DC2; Vps60; CGI-34; HSPC177; PNAS-2; C9orf83	charged multivesicular body protein 5 isoform 2 [Homo sapiens]	0.000435813	0.541679	-0.88449
2253	gi|62244044	OCIAD2	-	OCIA domain-containing protein 2 isoform 1 [Homo sapiens]	0.000211424	0.539979	-0.889026
1715	gi|4503771	FNTA	PGGT1A; FPTA; PTAR2	protein farnesyltransferase/geranylgeranyltransferase type-1 subunit alpha [Homo sapiens]	0.000845917	0.539667	-0.889858
1672	gi|578828264	ROGDI	KTZS	protein rogdi homolog isoform X1 [Homo sapiens]	0.00285808	0.53446	-0.903847
2892	gi|8923541	CZIB	C1orf123	UPF0587 protein C1orf123 isoform 1 [Homo sapiens]	0.00194551	0.53406	-0.904926
1851	gi|30795227	DTD1	C20orf88; DUE-B; HARS2; DTD; DUEB; pqn-68	D-aminoacyl-tRNA deacylase 1 isoform 2 [Homo sapiens]	0.000418808	0.53368	-0.905954
590	gi|567757609	CLIC1	CL1C1; G6; NCC27; CLCNL1	chloride intracellular channel protein 1 [Homo sapiens]	6.29766e-05	0.527199	-0.92358
754	gi|120952851	WASHC5	KIAA0196; RTSC; SPG8; RTSC1	WASH complex subunit 5 isoform 1 [Homo sapiens]	0.00574022	0.525633	-0.927873
1802	gi|42716295	FYTTD1	UIF	UAP56-interacting factor isoform 1 [Homo sapiens]	0.000924845	0.524564	-0.930809
2988	gi|767939853	GSTA4	GSTA4-4; GTA4	glutathione S-transferase A4 isoform X2 [Homo sapiens]	0.000111006	0.523854	-0.932764
2468	gi|222080092	WDR91	SORF-1; HSPC049; SORF1	WD repeat-containing protein 91 isoform 3 [Homo sapiens]	0.000898267	0.523574	-0.933536
2171	gi|14249398	PHF5A	SAP14b; INI; Rds3; bK223H9.2; SF3B7; SF3b14b	PHD finger-like domain-containing protein 5A [Homo sapiens]	0.00120299	0.521387	-0.939575
2201	gi|1016563101	DIS3	RRP44; EXOSC11; KIAA1008; 2810028N01Rik; dis3p	exosome complex exonuclease RRP44 isoform d [Homo sapiens]	0.000287115	0.520139	-0.94303
2541	gi|163644311	PLCL2	PLCE2	inactive phospholipase C-like protein 2 isoform 2 [Homo sapiens]	0.000679175	0.515462	-0.956062
2697	gi|13899317	SH3BGRL2	-	SH3 domain-binding glutamic acid-rich-like protein 2 [Homo sapiens]	1.6177e-06	0.503199	-0.9908
1203	gi|4826848	NDUFA5	B13; NUFM; CI-13kB; UQOR13; CI-13KD-B	NADH dehydrogenase [ubiquinone] 1 alpha subcomplex subunit 5 isoform 1 [Homo sapiens]	7.01836e-06	0.50279	-0.991973
463	gi|1072314122	RELCH	HsT885; KIAA1468; HsT3308	RAB11-binding protein RELCH isoform c [Homo sapiens]	0.000686235	0.499405	-1.00172
2423	gi|225703104	MFSD10	TETTRAN; TETRAN	major facilitator superfamily domain-containing protein 10 isoform a [Homo sapiens]	0.00240776	0.497598	-1.00695
987	gi|299473742	CORO2B	CLIPINC	coronin-2B isoform 2 [Homo sapiens]	0.00153075	0.495967	-1.01169
2156	gi|42516576	GLRX5	PRSA; GRX5; PR01238; C14orf87; SPAHGC; SIDBA3; FLB4739; PRO1238	glutaredoxin-related protein 5, mitochondrial precursor [Homo sapiens]	0.000765852	0.495083	-1.01426
2895	gi|751247020	TIMM9	TIM9; TIM9A	mitochondrial import inner membrane translocase subunit Tim9 isoform a [Homo sapiens]	0.000254066	0.494294	-1.01656
2076	gi|4505357	NDUFA4	CI-9k; COXFA4; MC4DN21; MLRQ; CI-MLRQ	cytochrome c oxidase subunit NDUFA4 [Homo sapiens]	0.00225774	0.493544	-1.01875
2478	gi|557948008	NTMT1	NTM1A; METTL11A; NRMT1; AD-003; HOMT1A; NRMT; C9orf32	N-terminal Xaa-Pro-Lys N-methyltransferase 1 isoform b [Homo sapiens]	0.000386724	0.489992	-1.02917
3187	gi|380692312	KLHL3	PHA2D	kelch-like protein 3 isoform 3 [Homo sapiens]	0.00952034	0.489799	-1.02974
2358	gi|4759234	TBPL1	MGC:8389; TLF; STUD; MGC:9620; TLP; TRF2	TATA box-binding protein-like protein 1 [Homo sapiens]	0.00392104	0.486849	-1.03845
2134	gi|208431829	EIF2AK2	PKR; EIF2AK1; LEUDEN; PPP1R83; PRKR	interferon-induced, double-stranded RNA-activated protein kinase isoform b [Homo sapiens]	0.000517083	0.473005	-1.08007
3143	RRRRRgi|1034562040	PCNX2	PCNXL2	REVERSED pecanex-like protein 2 isoform X4 [Homo sapiens]	0.00827091	0.466938	-1.0987
2548	gi|7549793	TBL2	WBSCR13; WS-betaTRP	transducin beta-like protein 2 isoform 1 precursor [Homo sapiens]	0.00302596	0.462795	-1.11155
2187	gi|768000952	DIRAS1	Di-Ras1; GBTS1; RIG	GTP-binding protein Di-Ras1 isoform X1 [Homo sapiens]	8.31727e-06	0.462021	-1.11397
2225	gi|528524508	ZFYVE1	TAFF1; PPP1R172; ZNFN2A1; DFCP1; SR3	zinc finger FYVE domain-containing protein 1 isoform 3 [Homo sapiens]	0.000311378	0.46083	-1.11769
3132	gi|16554616	MRPS6	S6mt; RPMS6; C21orf101; MRP-S6	28S ribosomal protein S6, mitochondrial [Homo sapiens]	0.00248643	0.455811	-1.13349
1933	gi|66346708	MAGI1	BAIAP1; MAGI-1b; WWP3; AIP3; BAP-1; AIP-3; MAGI-1; TNRC19; BAP1; Magi1d	membrane-associated guanylate kinase, WW and PDZ domain-containing protein 1 isoform b [Homo sapiens]	6.172e-05	0.448593	-1.15652
2356	gi|11545731	GAN	GIG; GAN1; KLHL16	gigaxonin [Homo sapiens]	0.00145534	0.447719	-1.15933
1069	gi|767965879	ARHGAP1	p50rhoGAP; RHOGAP; RHOGAP1; CDC42GAP	rho GTPase-activating protein 1 isoform X2 [Homo sapiens]	1.00323e-05	0.447344	-1.16054
2464	gi|1237938124	BICD1	bic-D 1; BICD	protein bicaudal D homolog 1 isoform 5 [Homo sapiens]	0.000876833	0.443038	-1.1745
2768	gi|14141170	MTA2	MTA1L1; PID	metastasis-associated protein MTA2 isoform 1 [Homo sapiens]	0.00745416	0.442983	-1.17468
2488	gi|597955330	MTX1	MTXN; MTX	metaxin-1 isoform 1 [Homo sapiens]	1.10722e-05	0.414782	-1.26957
1577	gi|1072314560	WDR48	SPG60; UAF1; P80	WD repeat-containing protein 48 isoform 7 [Homo sapiens]	0.000108445	0.401962	-1.31487
2611	gi|116268103	ZFYVE19	ANCHR; MPFYVE	abscission/NoCut checkpoint regulator isoform 1 [Homo sapiens]	6.17396e-05	0.386855	-1.37013
1546	gi|109452587	FAM98B	-	protein FAM98B [Homo sapiens]	1.33927e-05	0.379041	-1.39957
1503	gi|4557663	IGBP1	ALPHA-4; IBP1; alpha4	immunoglobulin-binding protein 1 [Homo sapiens]	0.0030656	0.379037	-1.39959
3122	gi|24307965	UBXN4	UBXD2; UBXDC1; erasin	UBX domain-containing protein 4 [Homo sapiens]	0.000213183	0.373543	-1.42065
2268	gi|1034601558	NDEL1	NDE2; EOPA; NUDEL; MITAP1; NDE1L1	nuclear distribution protein nudE-like 1 isoform X2 [Homo sapiens]	0.00933965	0.372523	-1.4246
1483	gi|4502491	C1QBP	GC1QBP; HABP1; gC1Q-R; COXPD33; SF2p32; p32; SF2AP32; gC1qR	complement component 1 Q subcomponent-binding protein, mitochondrial precursor [Homo sapiens]	0.00212418	0.364995	-1.45405
2441	gi|194733742	NELFA	WHSC2	negative elongation factor A [Homo sapiens]	0.000148134	0.356086	-1.4897
1793	gi|315138990	CPD	GP180	carboxypeptidase D isoform 2 [Homo sapiens]	0.000100145	0.354774	-1.49503
2460	gi|767906034	LIN28A	LIN28; LIN-28; ZCCHC1; lin-28A; CSDD1	protein lin-28 homolog A isoform X1 [Homo sapiens]	0.000270892	0.347414	-1.52527
2881	gi|1034608703	SPTBN4	QV; NEDHND; SPTBN3; CMND; SPNB4	spectrin beta chain, non-erythrocytic 4 isoform X2 [Homo sapiens]	0.000208497	0.33598	-1.57355
3063	gi|13787215	SIRT5	SIR2L5	NAD-dependent protein deacylase sirtuin-5, mitochondrial isoform 2 [Homo sapiens]	0.00116464	0.326697	-1.61398
807	gi|4506455	RCN1	HEL-S-84; PIG20; RCN; RCAL	reticulocalbin-1 precursor [Homo sapiens]	0.00013318	0.322783	-1.63136
1187	gi|30410792	PSME2	REGbeta; PA28B; PA28beta	proteasome activator complex subunit 2 [Homo sapiens]	0.000187284	0.296653	-1.75315
2937	gi|109659841	UBTD2	DCUBP	ubiquitin domain-containing protein 2 [Homo sapiens]	0.000406417	0.281172	-1.83048
1939	gi|41393554	LUC7L	hLuc7B1; LUC7B1; SR+89; Luc7	putative RNA-binding protein Luc7-like 1 isoform b [Homo sapiens]	0.00578613	0.268244	-1.89838
2846	gi|767930270	PDS5A	PIG54; SCC112; SCC-112	sister chromatid cohesion protein PDS5 homolog A isoform X1 [Homo sapiens]	2.8222e-06	0.258876	-1.94967
3164	gi|695898490	CYTB	-	cytochrome b (mitochondrion) [Homo sapiens neanderthalensis]	4.3024e-06	0.253879	-1.97779
3041	gi|58219014	SLC6A17	MRT48; NTT4	sodium-dependent neutral amino acid transporter SLC6A17 [Homo sapiens]	0.00714097	0.253513	-1.97987
1695	gi|219555646	PHYHIPL	-	phytanoyl-CoA hydroxylase-interacting protein-like isoform 2 [Homo sapiens]	2.30217e-06	0.240293	-2.05713
1768	gi|56847620	BTF3L4	-	transcription factor BTF3 homolog 4 isoform 1 [Homo sapiens]	0.000146628	0.216512	-2.20748
2542	gi|767918006	INPP4A	INPP4; TVAS1	type I inositol 3,4-bisphosphate 4-phosphatase isoform X19 [Homo sapiens]	1.20469e-06	0.122835	-3.0252
