# Supplementary material for: Secreted Amyloid Precursor Protein Alpha, a Neuroprotective Protein in the Brain Has Widespread Effects on the Transcriptome and Proteome of Human Inducible Pluripotent Stem Cell-Derived Glutamatergic Neurons Related to Memory Mechanisms
Source: Front Neurosci. 2022 May 26;16:858524. doi: 10.3389/fnins.2022.858524 (PMC9179159; doi:10.3389/fnins.2022.858524)
Supplement: Supplementary Table 3 — SWATH-MS 6 h STRING enrichment: molecular function and biological process GO Terms. [file Table_3.XLSX]

## Sheet: Notes
SWATH-MS i3N 6h data set of differentially expressed proteins were subject to STRING analysis.
Searches were performed with Mouse (Mus musclus), Human and Rat (Rattus Norvegicus) protein lists
Enriched GO terms are reported on each tab of the spreadsheet.
Key:	Componant = Cellular componant GO terms
	Function = Molecular function GO terms
	BioProcesses = Biological process GO terms

## Sheet: Data_input
Peak Name	gi number	Gene Symbol	Gene Synonyms	Group	Pval_T6vsT0	minus_log10_pval_T6vs0	FC_T6vsT0	Log2_FC_T6vs0
gi|1034643648	1034643648	SREK1	SRrp86; SRrp508; SFRS12	splicing regulatory glutamine/lysine-rich protein 1 isoform X2 [Homo sapiens]	1.29567e-06	5.8875	23.8226	4.57426
gi|10947135	10947135	ABCF1	ABC27; ABC50	ATP-binding cassette sub-family F member 1 isoform b [Homo sapiens]	0.000212375	3.6729	11.3023	3.49854
gi|48255957	48255957	ATP2B4	MXRA1; ATP2B2; PMCA4; PMCA4x; PMCA4b	plasma membrane calcium-transporting ATPase 4 isoform 4b [Homo sapiens]	7.17887e-09	8.14394	9.41168	3.23445
gi|6005860	6005860	RPL35	DBA19; L35	60S ribosomal protein L35 [Homo sapiens]	2.57701e-07	6.58888	9.26187	3.2113
gi|259013537	259013537	DTYMK	CDC8; PP3731; TMPK; TYMK	thymidylate kinase isoform 2 [Homo sapiens]	3.47796e-07	6.45868	8.75842	3.13067
gi|767983141	767983141	CLPX	EPP2	ATP-dependent Clp protease ATP-binding subunit clpX-like, mitochondrial isoform X1 [Homo sapiens]	2.36526e-05	4.62612	7.38536	2.88467
gi|530398042	530398042	THYN1	THY28	thymocyte nuclear protein 1 isoform X1 [Homo sapiens]	2.75363e-08	7.56009	7.36615	2.88091
gi|19923748	19923748	DLST	DLTS; KGD2; PGL7	dihydrolipoyllysine-residue succinyltransferase component of 2-oxoglutarate dehydrogenase complex, mitochondrial isoform 1 precursor [Homo sapiens]	3.35403e-08	7.47443	7.13817	2.83556
gi|669033277	669033277	TPM2	DA2B; NEM4; AMCD1; HEL-S-273; DA1; DA2B4; TMSB	tropomyosin beta chain isoform Tpm2.4 [Homo sapiens]	1.34416e-05	4.87155	7.03641	2.81484
gi|4507651	4507651	TPM4	HEL-S-108	tropomyosin alpha-4 chain isoform Tpm4.2cy [Homo sapiens]	4.16338e-05	4.38055	4.72887	2.2415
gi|371874557	371874557	SNX12	-	sorting nexin-12 isoform 1 [Homo sapiens]	0.0046808	2.32968	4.22946	2.08047
gi|15088795	15088795	PIGS	GPIBD18	GPI transamidase component PIG-S [Homo sapiens]	1.36296e-05	4.86552	3.94619	1.98046
gi|5902102	5902102	SNRPD1	HsT2456; SMD1; SNRPD; Sm-D1	small nuclear ribonucleoprotein Sm D1 isoform 1 [Homo sapiens]	5.01389e-06	5.29983	3.70371	1.88897
gi|1057867587	1057867587	TPM1	LVNC9; TMSA; CMH3; HTM-alpha; C15orf13; CMD1Y; HEL-S-265	tropomyosin alpha-1 chain isoform 12 [Homo sapiens]	7.62586e-05	4.11771	3.48272	1.80021
gi|975830149	975830149	COX7A2L	COX7RP; SIG81; EB1; COX7AR	cytochrome c oxidase subunit 7A-related protein, mitochondrial isoform a [Homo sapiens]	1.91097e-05	4.71875	3.31515	1.72907
gi|37221177	37221177	NUDT11	APS1; DIPP3beta; ASP1; DIPP3b; hDIPP3beta	diphosphoinositol polyphosphate phosphohydrolase 3-beta [Homo sapiens]	1.74098e-05	4.75921	3.13474	1.64834
gi|47106067	47106067	TMED8	FAM15B	protein TMED8 isoform b [Homo sapiens]	1.10534e-06	5.9565	3.08213	1.62393
gi|38027923	38027923	COPS5	MOV-34; CSN5; JAB1; SGN5	COP9 signalosome complex subunit 5 [Homo sapiens]	1.37745e-07	6.86092	3.02705	1.59791
gi|5031631	5031631	SCARB2	LIMPII; SR-BII; LIMP-2; HLGP85; CD36L2; AMRF; EPM4; LGP85	lysosome membrane protein 2 isoform 1 precursor [Homo sapiens]	1.15927e-06	5.93582	3.02659	1.5977
gi|16418349	16418349	MMAB	ATR; CFAP23; cblB; cob	cob(I)yrinic acid a,c-diamide adenosyltransferase, mitochondrial precursor [Homo sapiens]	0.000345957	3.46098	3.02293	1.59595
gi|1034636241	1034636241	SUCLG2	GBETA; GTPSCS; G-SCS	succinate--CoA ligase [GDP-forming] subunit beta, mitochondrial isoform X1 [Homo sapiens]	1.5007e-08	7.8237	2.997	1.58352
gi|7706425	7706425	LSM8	NAA38	LSM8 homolog, U6 small nuclear RNA associated [Homo sapiens]	6.40684e-06	5.19336	2.92822	1.55003
gi|4502327	4502327	AUH	-	methylglutaconyl-CoA hydratase, mitochondrial isoform 1 precursor [Homo sapiens]	8.87555e-08	7.0518	2.83652	1.50412
gi|112420977	112420977	CAND2	TIP120B; Tp120b	cullin-associated NEDD8-dissociated protein 2 isoform 2 [Homo sapiens]	0.000229781	3.63869	2.8147	1.49298
gi|767905565	767905565	SRSF4	SFRS4; SRP75	serine/arginine-rich splicing factor 4 isoform X1 [Homo sapiens]	1.84289e-06	5.7345	2.67726	1.42075
gi|9910392	9910392	AGPAT4	LPAAT-delta; 1-AGPAT4; dJ473J16.2	1-acyl-sn-glycerol-3-phosphate acyltransferase delta [Homo sapiens]	0.00692969	2.15929	2.66507	1.41417
gi|530415930	530415930	CADM4	Necl-4; synCAM4; TSLL2; NECL4; IGSF4C	cell adhesion molecule 4 isoform X2 [Homo sapiens]	1.58916e-05	4.79883	2.66241	1.41273
gi|197116355	197116355	USP46	-	ubiquitin carboxyl-terminal hydrolase 46 isoform 2 [Homo sapiens]	3.35978e-05	4.47369	2.64277	1.40205
gi|12408677	12408677	PFDN4	PFD4; C1	prefoldin subunit 4 [Homo sapiens]	0.00135952	2.86661	2.63637	1.39855
gi|767995932	767995932	DCAKD	-	dephospho-CoA kinase domain-containing protein isoform X1 [Homo sapiens]	2.28349e-05	4.6414	2.60977	1.38392
gi|308081964	308081964	ZFP91	FKSG11; PZF; ZFP-91; DMS-8; ZNF757; DSM-8	E3 ubiquitin-protein ligase ZFP91 isoform 2 [Homo sapiens]	0.000467446	3.33027	2.58657	1.37104
gi|768021990	768021990	PAXBP1	GCFC1; GCFC; FSAP105; C21orf66; BM020	PAX3- and PAX7-binding protein 1 isoform X2 [Homo sapiens]	0.000500978	3.30018	2.56647	1.35978
gi|530372970	530372970	SEC13	SEC13L1; npp-20; D3S1231E; SEC13R	protein SEC13 homolog isoform X3 [Homo sapiens]	0.0028622	2.5433	2.56181	1.35716
gi|768037630	768037630	YIPF6	FinGER6	protein YIPF6 isoform X1 [Homo sapiens]	0.000622721	3.20571	2.5564	1.35411
gi|125656165	125656165	THOC2	THO2; CXorf3; hTREX120; dJ506G2.1; MRX12; MRX35	THO complex subunit 2 [Homo sapiens]	1.65588e-05	4.78097	2.55437	1.35297
gi|518831687	518831687	NUP54	-	nucleoporin p54 isoform 2 [Homo sapiens]	1.8647e-05	4.72939	2.50993	1.32765
gi|189083844	189083844	CTSC	-	dipeptidyl peptidase 1 isoform a preproprotein [Homo sapiens]	0.00106634	2.97211	2.50055	1.32225
gi|1034649230	1034649230	RIMS1	CORD7; RIM; RIM1; RAB3IP2	regulating synaptic membrane exocytosis protein 1 isoform X13 [Homo sapiens]	3.36403e-06	5.47314	2.44281	1.28854
gi|20127499	20127499	SRSF6	SRP55; B52; HEL-S-91; SFRS6	serine/arginine-rich splicing factor 6 [Homo sapiens]	1.35861e-06	5.86691	2.43315	1.28282
gi|1219185144	1219185144	CELF4	BRUNOL4; CELF-4	CUGBP Elav-like family member 4 isoform 48 [Homo sapiens]	3.04063e-06	5.51704	2.42462	1.27776
gi|27735029	27735029	MOB1B	MOBKL1A; MOB4A; MATS2	MOB kinase activator 1B isoform 2 [Homo sapiens]	0.000441419	3.35515	2.42083	1.2755
gi|112293285	112293285	SPIN1	TDRD24; SPIN	spindlin-1 [Homo sapiens]	0.00513753	2.28925	2.40037	1.26326
gi|4503023	4503023	CPT2	CPTASE; CPT1; IIAE4	carnitine O-palmitoyltransferase 2, mitochondrial isoform 1 precursor [Homo sapiens]	0.000160943	3.79333	2.39698	1.26122
gi|72534692	72534692	NT5DC3	TU12B1-TY; TU12B1TY	5'-nucleotidase domain-containing protein 3 [Homo sapiens]	5.69809e-05	4.24427	2.3525	1.23419
gi|14149653	14149653	TOR1B	DQ1	torsin-1B isoform 1 precursor [Homo sapiens]	0.0010379	2.98384	2.34087	1.22704
gi|190014578	190014578	SACM1L	SAC1	phosphatidylinositide phosphatase SAC1 isoform 1 [Homo sapiens]	6.15385e-05	4.21085	2.3082	1.20677
gi|34740329	34740329	HNRNPA3	2610510D13Rik; D10S102; HNRPA3; FBRNP	heterogeneous nuclear ribonucleoprotein A3 isoform a [Homo sapiens]	4.39658e-05	4.35688	2.30314	1.2036
gi|1057503198	1057503198	HNRNPA3	2610510D13Rik; D10S102; HNRPA3; FBRNP	heterogeneous nuclear ribonucleoprotein A3 isoform b [Homo sapiens]	4.39658e-05	4.35688	2.30314	1.2036
gi|11559927	11559927	MRPS14	COXPD38; MRP-S14; S14mt; HSMRPS14; DJ262D12.2	28S ribosomal protein S14, mitochondrial [Homo sapiens]	3.57721e-05	4.44646	2.28994	1.19531
gi|1034646572	1034646572	AP3B1	HPS2; HPS; ADTB3; PE; ADTB3A	AP-3 complex subunit beta-1 isoform X2 [Homo sapiens]	0.000543487	3.26481	2.28164	1.19007
gi|555943842	555943842	MRS2	HPT; MRS2L	magnesium transporter MRS2 homolog, mitochondrial isoform a [Homo sapiens]	0.00014631	3.83473	2.25248	1.17152
gi|26667189	26667189	CAMK2D	CAMKD	calcium/calmodulin-dependent protein kinase type II subunit delta isoform 2 [Homo sapiens]	2.47882e-06	5.60575	2.24992	1.16987
gi|169404009	169404009	SSR1	TRAPA	translocon-associated protein subunit alpha isoform 1 precursor [Homo sapiens]	0.000831968	3.07989	2.23368	1.15942
gi|767962186	767962186	INPP5F	hSAC2; SAC2; MSTP007; MSTPO47	phosphatidylinositide phosphatase SAC2 isoform X1 [Homo sapiens]	3.31641e-05	4.47933	2.22837	1.15599
gi|68161504	68161504	WASF1	WAVE1; WAVE; SCAR1; NEDALVS	wiskott-Aldrich syndrome protein family member 1 [Homo sapiens]	0.00403066	2.39462	2.22456	1.15352
gi|1034571884	1034571884	OSBPL5	ORP5; OBPH1	oxysterol-binding protein-related protein 5 isoform X2 [Homo sapiens]	9.73844e-05	4.01151	2.19542	1.1345
gi|7019415	7019415	SEC61A1	SEC61A; HNFJ4; HSEC61; SEC61	protein transport protein Sec61 subunit alpha isoform 1 [Homo sapiens]	2.28781e-05	4.64058	2.13914	1.09703
gi|6005846	6005846	TWF2	A6RP; PTK9L; MSTP011; A6r	twinfilin-2 [Homo sapiens]	5.59482e-05	4.25221	2.13703	1.09561
gi|4506179	4506179	PSMA1	NU; HC2; HEL-S-275; PROS30	proteasome subunit alpha type-1 isoform 2 [Homo sapiens]	2.36293e-05	4.62655	2.12523	1.08762
gi|213972634	213972634	TP53BP1	p202; p53BP1; 53BP1; TDRD30	TP53-binding protein 1 isoform 2 [Homo sapiens]	4.83015e-05	4.31604	2.12301	1.08611
gi|29171734	29171734	AGO2	CASC7; EIF2C2; LINC00980; Q10; PPD	protein argonaute-2 isoform 1 [Homo sapiens]	0.000116891	3.93222	2.11955	1.08376
gi|733216453	733216453	MAPRE3	RP3; EB3; EBF3-S; EBF3	microtubule-associated protein RP/EB family member 3 [Homo sapiens]	1.66302e-05	4.7791	2.09716	1.06843
gi|767990829	767990829	USP10	UBPO	ubiquitin carboxyl-terminal hydrolase 10 isoform X1 [Homo sapiens]	0.00363512	2.43948	2.09066	1.06396
gi|948284416	948284416	LZIC	-	protein LZIC isoform b [Homo sapiens]	0.00165073	2.78232	2.08719	1.06157
gi|71897229	71897229	SLC9A3R2	TKA-1; OCTS2; SIP1; NHERF2; NHE3RF2; NHERF-2; E3KARP; SIP-1	Na(+)/H(+) exchange regulatory cofactor NHE-RF2 isoform b [Homo sapiens]	1.32019e-05	4.87936	2.0787	1.05568
gi|52426745	52426745	CBL	FRA11B; C-CBL; NSLL; RNF55; CBL2	E3 ubiquitin-protein ligase CBL [Homo sapiens]	0.000885532	3.0528	2.06823	1.0484
gi|5031593	5031593	ARPC5	p16-Arc; dJ127C7.3; ARC16	actin-related protein 2/3 complex subunit 5 isoform 1 [Homo sapiens]	0.0011191	2.95113	2.06269	1.04452
gi|4757922	4757922	CBLN1	-	cerebellin-1 precursor [Homo sapiens]	0.00023345	3.63181	2.05627	1.04003
gi|767992140	767992140	LLGL1	HUGL-1; HUGL1; HUGL; Mgl1; DLG4; LLGL; Lgl1	lethal(2) giant larvae protein homolog 1 isoform X8 [Homo sapiens]	3.40397e-05	4.46801	2.05528	1.03934
gi|42794769	42794769	PAK1	PAKalpha; IDDMSSD; p65-PAK; alpha-PAK	serine/threonine-protein kinase PAK 1 isoform 2 [Homo sapiens]	0.000693694	3.15883	2.04163	1.02972
gi|547235678	547235678	BCAT2	BCT2; BCAM; BCATM; HVLI; PP18	branched-chain-amino-acid aminotransferase, mitochondrial isoform c [Homo sapiens]	0.00316312	2.49988	2.02713	1.01944
gi|22907052	22907052	ARPC1A	SOP2Hs; HEL-S-307; SOP2L; HEL-68; Arc40	actin-related protein 2/3 complex subunit 1A isoform 1 [Homo sapiens]	0.00067845	3.16848	2.01834	1.01317
gi|767970116	767970116	STT3A	ITM1; TMC; STT3-A	dolichyl-diphosphooligosaccharide--protein glycosyltransferase subunit STT3A isoform X1 [Homo sapiens]	5.80337e-06	5.23632	2.01753	1.01259
gi|41281798	41281798	TAB1	MAP3K7IP1; 3'-Tab1	TGF-beta-activated kinase 1 and MAP3K7-binding protein 1 isoform beta [Homo sapiens]	0.00208653	2.68058	2.00265	1.00191
gi|125988409	125988409	IK	RED; CSA2; RER	protein Red [Homo sapiens]	0.000119258	3.92351	1.99849	0.998914
gi|5453543	5453543	AKR1C1	HAKRC; DD1; HBAB; 20-ALPHA-HSD; DD1/DD2; DDH; DDH1; 2-ALPHA-HSD; MBAB; C9; H-37	aldo-keto reductase family 1 member C1 [Homo sapiens]	0.00133477	2.87459	1.98564	0.989603
gi|4503249	4503249	DEK	D6S231E	protein DEK isoform 1 [Homo sapiens]	0.000526894	3.27828	1.97512	0.981942
gi|16117796	16117796	RPL36	L36	60S ribosomal protein L36 [Homo sapiens]	8.95699e-06	5.04784	1.97425	0.981301
gi|295424143	295424143	PCSK1	PC1; SPC3; BMIQ12; NEC1; PC3	neuroendocrine convertase 1 isoform 2 [Homo sapiens]	0.00395119	2.40327	1.97113	0.979022
gi|503774159	503774159	SNX2	TRG-9	sorting nexin-2 isoform 2 [Homo sapiens]	0.000654171	3.18431	1.97068	0.978692
gi|7706501	7706501	WBP11	WBP-11; PPP1R165; FAP90; CFAP90; SIPP1; NPWBP; BUG13	WW domain-binding protein 11 [Homo sapiens]	0.000379614	3.42066	1.95566	0.967655
gi|4504041	4504041	GNAI2	GIP; H_LUCA16.1; GNAI2B; H_LUCA15.1	guanine nucleotide-binding protein G(i) subunit alpha-2 isoform 1 [Homo sapiens]	0.00367136	2.43517	1.94724	0.96143
gi|11993943	11993943	TAX1BP3	TIP1; TIP-1	tax1-binding protein 3 isoform 1 [Homo sapiens]	0.0042009	2.37666	1.93986	0.955956
gi|21264355	21264355	SMARCE1	CSS5; BAF57	SWI/SNF-related matrix-associated actin-dependent regulator of chromatin subfamily E member 1 [Homo sapiens]	0.00163666	2.78604	1.93962	0.955777
gi|18543329	18543329	PSMD9	Rpn4; p27	26S proteasome non-ATPase regulatory subunit 9 isoform 1 [Homo sapiens]	0.000122151	3.9131	1.93894	0.955268
gi|33946324	33946324	GNAI1	Gi	guanine nucleotide-binding protein G(i) subunit alpha-1 isoform 1 [Homo sapiens]	0.00347442	2.45912	1.93586	0.952977
gi|197116386	197116386	NT5DC2	-	5'-nucleotidase domain-containing protein 2 isoform 1 [Homo sapiens]	0.000260958	3.58343	1.93341	0.951145
gi|1018443364	1018443364	KALRN	CHDS5; ARHGEF24; DUO; HAPIP; CHD5; DUET; TRAD	kalirin isoform 4 [Homo sapiens]	0.000378328	3.42213	1.93106	0.94939
gi|1171343345	1171343345	PACSIN2	SDPII	protein kinase C and casein kinase substrate in neurons protein 2 isoform C [Homo sapiens]	0.00126701	2.89722	1.92602	0.94562
gi|5729850	5729850	GNAI3	87U6; ARCND1	guanine nucleotide-binding protein G(k) subunit alpha [Homo sapiens]	0.00307604	2.51201	1.92273	0.943158
gi|8922331	8922331	MAGOHB	mago; MGN2; magoh	protein mago nashi homolog 2 isoform 1 [Homo sapiens]	0.00129567	2.88751	1.91736	0.939123
gi|4505901	4505901	TMEM11	PMI; PM1; C17orf35	transmembrane protein 11, mitochondrial [Homo sapiens]	0.00428962	2.36758	1.91625	0.938283
gi|254587994	254587994	SYNRG	AP1GBP1; SYNG	synergin gamma isoform 7 [Homo sapiens]	0.000684196	3.16482	1.90858	0.932496
gi|18104971	18104971	PTP4A2	HH13; PTP4A; PTPCAAX2; ptp-IV1b; PRL2; HH7-2; ptp-IV1a; HU-PP-1; PRL-2; OV-1	protein tyrosine phosphatase type IVA 2 isoform 1 [Homo sapiens]	0.000800201	3.0968	1.90809	0.93213
gi|411147365	411147365	ABCB7	Atm1p; ABC7; ASAT; EST140535	ATP-binding cassette sub-family B member 7, mitochondrial isoform 3 [Homo sapiens]	0.000908046	3.04189	1.89565	0.922696
gi|7657162	7657162	PFDN6	KE-2; PFD6; H2-KE2; HKE2	prefoldin subunit 6 [Homo sapiens]	1.02523e-05	4.98918	1.89355	0.921091
gi|520261969	520261969	SON	-	protein SON isoform F [Homo sapiens]	0.00393098	2.4055	1.8875	0.916476
gi|1034600391	1034600391	NCBP3	ELG; HSA277841; C17orf85	nuclear cap-binding protein subunit 3 isoform X4 [Homo sapiens]	1.31674e-05	4.8805	1.88407	0.913854
gi|9845511	9845511	RAC1	Rac-1; p21-Rac1; MIG5; TC-25; MRD48	ras-related C3 botulinum toxin substrate 1 isoform Rac1 [Homo sapiens]	0.000170209	3.76902	1.87022	0.903207
gi|1034636121	1034636121	CADPS	CAPS; CAPS1; CADPS1; UNC-31	calcium-dependent secretion activator 1 isoform X34 [Homo sapiens]	8.39631e-05	4.07591	1.86821	0.901657
gi|4505657	4505657	PDE2A	CGS-PDE; cGSPDE; PDE2A1; PED2A4	cGMP-dependent 3',5'-cyclic phosphodiesterase isoform PDE2A3 [Homo sapiens]	0.00062997	3.20068	1.86628	0.900165
gi|296010842	296010842	GRIP1	FRASRS3; GRIP	glutamate receptor-interacting protein 1 isoform 2 [Homo sapiens]	7.15097e-05	4.14563	1.8584	0.89406
gi|1034643392	1034643392	TCERG1	TAF2S; CA150; Urn1	transcription elongation regulator 1 isoform X9 [Homo sapiens]	0.00451056	2.34577	1.85837	0.894035
gi|6005745	6005745	DCTN3	DCTN-22; DCTN22	dynactin subunit 3 isoform 1 [Homo sapiens]	0.000126483	3.89797	1.85828	0.893968
gi|115527060	115527060	CLTA	LCA	clathrin light chain A isoform c [Homo sapiens]	0.00141477	2.84931	1.85521	0.891583
gi|56090548	56090548	IGFBPL1	IGFBPRP4; bA113O24.1; IGFBP-RP4	insulin-like growth factor-binding protein-like 1 precursor [Homo sapiens]	0.000175245	3.75635	1.8518	0.88893
gi|767935682	767935682	SLAP75	-	soluble lamin-associated protein of 75 kDa isoform X1 [Homo sapiens]	0.00656397	2.18283	1.83667	0.877092
gi|209969697	209969697	ISOC2	-	isochorismatase domain-containing protein 2 isoform 3 [Homo sapiens]	0.000714047	3.14627	1.82242	0.865857
gi|1370474801	1370474801	FTL	-	ferritin light chain isoform X1 [Homo sapiens]	0.00327415	2.4849	1.81641	0.861092
gi|217330618	217330618	SEC61A2	-	protein transport protein Sec61 subunit alpha isoform 2 isoform b [Homo sapiens]	1.11276e-06	5.9536	1.80758	0.854062
gi|767958209	767958209	CORO2A	IR10; WDR2; CLIPINB	coronin-2A isoform X1 [Homo sapiens]	0.00624717	2.20432	1.80551	0.85241
gi|31543667	31543667	SUPV3L1	SUV3	ATP-dependent RNA helicase SUPV3L1, mitochondrial isoform 1 [Homo sapiens]	0.000173142	3.7616	1.80515	0.852115
gi|7657609	7657609	SEC11A	1810012E07Rik; SEC11L1; SPCS4A; sid2895; SPC18	signal peptidase complex catalytic subunit SEC11A isoform 2 [Homo sapiens]	0.00134185	2.8723	1.80263	0.850103
gi|530369320	530369320	RALB	-	ras-related protein Ral-B isoform X1 [Homo sapiens]	0.00117173	2.93117	1.79961	0.847683
gi|45827771	45827771	EDC4	RCD-8; HEDLS; Ge-1; RCD8; GE1; HEDL5	enhancer of mRNA-decapping protein 4 [Homo sapiens]	6.63559e-05	4.17812	1.7977	0.846152
gi|42544123	42544123	SF1	MBBP; D11S636; ZCCHC25; BBP; ZFM1; ZNF162	splicing factor 1 isoform 3 [Homo sapiens]	0.00061388	3.21192	1.79504	0.844016
gi|520975477	520975477	RANBP1	HTF9A	ran-specific GTPase-activating protein isoform 1 [Homo sapiens]	1.06338e-05	4.97331	1.79231	0.841817
gi|530376692	530376692	TMEM33	SHINC-3; SHINC3; 1600019D15Rik; Pom33	transmembrane protein 33 isoform X1 [Homo sapiens]	0.000497455	3.30325	1.79191	0.841499
gi|4502013	4502013	AK2	ADK2	adenylate kinase 2, mitochondrial isoform a [Homo sapiens]	0.000316648	3.49942	1.78892	0.839091
gi|118498359	118498359	RSL1D1	PBK1; L12; UTP30; CSIG	ribosomal L1 domain-containing protein 1 [Homo sapiens]	5.22902e-06	5.28158	1.7816	0.833177
gi|5729980	5729980	PMVK	HUMPMKI; PMK; PMKA; PMKASE; POROK1	phosphomevalonate kinase isoform 1 [Homo sapiens]	0.000908003	3.04191	1.78099	0.832683
gi|530413067	530413067	SPAG9	HLC-6; JIP4; PIG6; JLP; HLC6; PHET; CT89; HLC4; JIP-4	C-Jun-amino-terminal kinase-interacting protein 4 isoform X5 [Homo sapiens]	3.13314e-05	4.50402	1.77489	0.827731
gi|4506685	4506685	RPS13	S13	40S ribosomal protein S13 [Homo sapiens]	0.00118552	2.92609	1.76659	0.820971
gi|767945672	767945672	RALA	RAL	ras-related protein Ral-A isoform X1 [Homo sapiens]	0.000218516	3.66052	1.76276	0.817839
gi|63055059	63055059	SH3PXD2B	FTHS; HOFI; TSK4; FAD49; KIAA1295; TKS4	SH3 and PX domain-containing protein 2B isoform a [Homo sapiens]	0.00225003	2.64781	1.76068	0.816136
gi|116256489	116256489	SEPTIN9	MSF; SEPT9; SINT1; PNUTL4; SeptD1; MSF1; AF17q25; NAPB	septin-9 isoform c [Homo sapiens]	0.00956573	2.01928	1.75562	0.811984
gi|38195080	38195080	VWA5A	BCSC1; LOH11CR2A; BCSC-1	von Willebrand factor A domain-containing protein 5A isoform 1 [Homo sapiens]	0.000523523	3.28106	1.75533	0.81174
gi|4506623	4506623	RPL27	DBA16; L27	60S ribosomal protein L27 [Homo sapiens]	0.00856338	2.06735	1.74728	0.805114
gi|767914884	767914884	PRKCE	PKCE; nPKC-epsilon	protein kinase C epsilon type isoform X4 [Homo sapiens]	0.00272673	2.56436	1.74566	0.803772
gi|94721252	94721252	VAPA	hVAP-33; VAP33; VAMP-A; VAP-33; VAP-A	vesicle-associated membrane protein-associated protein A isoform 2 [Homo sapiens]	0.000151608	3.81928	1.7427	0.801325
gi|109948304	109948304	SMU1	SMU-1; BWD; fSAP57	WD40 repeat-containing protein SMU1 [Homo sapiens]	0.000907814	3.042	1.74199	0.800736
gi|217272894	217272894	EFTUD2	MFDGA; Snrp116; Snu114; SNRNP116; U5-116KD; MFDM	116 kDa U5 small nuclear ribonucleoprotein component isoform b [Homo sapiens]	0.000498553	3.30229	1.73994	0.79904
gi|23065552	23065552	GSTM3	GST5; GSTB; GTM3; GSTM3-3	glutathione S-transferase Mu 3 [Homo sapiens]	0.000455086	3.34191	1.73974	0.798872
gi|71067336	71067336	CD99L2	MIC2L1; CD99B	CD99 antigen-like protein 2 isoform 1 precursor [Homo sapiens]	7.51933e-05	4.12382	1.7394	0.798593
gi|1243455799	1243455799	H3-2	p06; HIST2H3PS2	histone cluster 2 H3 pseudogene 2 [Homo sapiens]	0.000286989	3.54214	1.73923	0.79845
gi|669033286	669033286	HMGB3	HMG2A; HMG-4; HMG4; HMG-2a	high mobility group protein B3 isoform b [Homo sapiens]	0.000392468	3.4062	1.72768	0.788836
gi|662033833	662033833	RPA2	RP-A p32; RPA32; RP-A p34; REPA2	replication protein A 32 kDa subunit isoform 3 [Homo sapiens]	0.00643583	2.1914	1.72416	0.785897
gi|214010226	214010226	RPS24	DBA3; S24; eS24	40S ribosomal protein S24 isoform d [Homo sapiens]	0.000930599	3.03124	1.71755	0.780353
gi|5031877	5031877	LMNB1	LMN2; LMNB; LMN; ADLD	lamin-B1 isoform 1 [Homo sapiens]	1.82779e-06	5.73807	1.70916	0.773289
gi|530374680	530374680	CD200	MOX1, MOX2	OX-2 membrane glycoprotein isoform X3 [Homo sapiens]	0.000131581	3.88081	1.70856	0.772778
gi|24308165	24308165	PIP4P2	TMEM55A	type 2 phosphatidylinositol 4,5-bisphosphate 4-phosphatase [Homo sapiens]	0.000535314	3.27139	1.70726	0.771687
gi|8923930	8923930	CISD1	C10orf70; MDS029; ZCD1; mitoNEET	CDGSH iron-sulfur domain-containing protein 1 [Homo sapiens]	0.00272373	2.56484	1.70592	0.770546
gi|21914862	21914862	HDHD5	CECR5	haloacid dehalogenase-like hydrolase domain-containing 5 isoform 1 [Homo sapiens]	0.00482219	2.31676	1.70333	0.768359
gi|27151736	27151736	DNAJB2	HSPF3; HSJ-1; HSJ1; CMT2T; DSMA5	dnaJ homolog subfamily B member 2 isoform b [Homo sapiens]	0.00297414	2.52664	1.70078	0.766197
gi|21687102	21687102	DNAJC19	PAM18; TIM14; TIMM14	mitochondrial import inner membrane translocase subunit TIM14 isoform 1 [Homo sapiens]	0.000191602	3.7176	1.69705	0.763027
gi|156631005	156631005	PSMD8	HEL-S-91n; p31; Rpn12; S14; Nin1p; HYPF; HIP6	26S proteasome non-ATPase regulatory subunit 8 [Homo sapiens]	0.00480531	2.31828	1.69647	0.762532
gi|46409324	46409324	SPRYD4	-	SPRY domain-containing protein 4 [Homo sapiens]	0.0001538	3.81304	1.69645	0.76252
gi|7661786	7661786	NDUFAF4	MC1DN15; bA22L21.1; C6orf66; HRPAP20; HSPC125; My013	NADH dehydrogenase [ubiquinone] 1 alpha subcomplex assembly factor 4 [Homo sapiens]	0.00504956	2.29675	1.69026	0.757241
gi|530366190	530366190	LBR	PHA; C14SR; DHCR14B; TDRD18; PHASK; LMN2R	lamin-B receptor isoform X2 [Homo sapiens]	0.00335245	2.47464	1.68775	0.7551
gi|379317149	379317149	SRI	V19; CP22; SCN; CP-22	sorcin isoform D [Homo sapiens]	0.00299025	2.52429	1.68225	0.75039
gi|19913418	19913418	ATP6V0A1	ATP6N1A; VPP1; ATP6N1; a1; Stv1; Vph1	V-type proton ATPase 116 kDa subunit a isoform 1 isoform c [Homo sapiens]	7.52357e-06	5.12358	1.67872	0.747361
gi|6005717	6005717	ATP5ME	ATP5I; ATP5K	ATP synthase subunit e, mitochondrial [Homo sapiens]	0.0100086	1.99963	1.67449	0.743724
gi|41281489	41281489	IST1	CHMP8; OLC1	IST1 homolog isoform b [Homo sapiens]	4.64367e-06	5.33314	1.66834	0.73841
gi|530362260	530362260	USP24	-	ubiquitin carboxyl-terminal hydrolase 24 isoform X5 [Homo sapiens]	0.00221383	2.65486	1.66429	0.734906
gi|108936958	108936958	DCAF7	SWAN-1; WDR68; HAN11; AN11	DDB1- and CUL4-associated factor 7 [Homo sapiens]	0.00351543	2.45402	1.66361	0.734315
gi|61966711	61966711	HNRNPCL1	HNRPCL1	heterogeneous nuclear ribonucleoprotein C-like 1 [Homo sapiens]	0.00333387	2.47705	1.65109	0.723421
gi|71772415	71772415	RPS15A	S15a; DBA20	40S ribosomal protein S15a [Homo sapiens]	3.36234e-05	4.47336	1.64952	0.722045
gi|1034614052	1034614052	MAP2	-	microtubule-associated protein 2 isoform X22 [Homo sapiens]	0.0020056	2.69776	1.64756	0.720333
gi|216548382	216548382	WDR47	-	WD repeat-containing protein 47 isoform 3 [Homo sapiens]	0.000165874	3.78022	1.64544	0.718474
gi|358356404	358356404	RPL15	RPYL10; DBA12; EC45; RPLY10; L15; RPL10	60S ribosomal protein L15 isoform 1 [Homo sapiens]	0.000482254	3.31672	1.64417	0.717362
gi|305410793	305410793	GSR	HEL-75; GR; HEL-S-122m; GSRD	glutathione reductase, mitochondrial isoform 4 [Homo sapiens]	0.00310618	2.50777	1.63975	0.71348
gi|4506607	4506607	RPL18	DBA18; L18	60S ribosomal protein L18 isoform 1 [Homo sapiens]	0.00289696	2.53806	1.63708	0.711127
gi|4885385	4885385	H3-3B	H3.3B; H3F3B; H3-3A	histone H3.3 [Homo sapiens]	3.60423e-05	4.44319	1.63699	0.711043
gi|1034603681	1034603681	EPB41L3	4.1B; DAL-1; DAL1	band 4.1-like protein 3 isoform X24 [Homo sapiens]	0.00328127	2.48396	1.63572	0.709928
gi|767951010	767951010	INTS9	CPSF2L; RC74; INT9	integrator complex subunit 9 isoform X5 [Homo sapiens]	0.000362162	3.4411	1.63497	0.709267
gi|767966557	767966557	SLC25A22	EIEE3; DEE3; GC-1; NET44; GC1	mitochondrial glutamate carrier 1 isoform X1 [Homo sapiens]	0.000967872	3.01418	1.62738	0.702551
gi|4504297	4504297	H3C2	H3/l; H3C11; H3C10; H3C12; H3C4; HIST1H3B; H3C6; H3C8; H3C1; H3C3; H3C7; H3FL	histone H3.1 [Homo sapiens]	3.40869e-05	4.46741	1.62511	0.700534
gi|7662276	7662276	TCAF1	FAM115A, KIAA0738	TRPM8 channel-associated factor 1 isoform 1 [Homo sapiens]	1.10361e-05	4.95719	1.62188	0.69767
gi|815930053	815930053	MIX23	CCDC58	coiled-coil domain-containing protein 58 isoform 2 [Homo sapiens]	0.000571725	3.24281	1.62095	0.696843
gi|4759158	4759158	SNRPD2	SMD2; SNRPD1; Sm-D2	small nuclear ribonucleoprotein Sm D2 isoform 1 [Homo sapiens]	0.000588198	3.23048	1.61875	0.694884
gi|53793688	53793688	H3C15	H3C13; H3/o; HIST2H3A; H3/n; H3C14	histone H3.2 [Homo sapiens]	3.69061e-05	4.4329	1.61631	0.692705
gi|27501446	27501446	DENR	SMAP-3; DRP1; DRP	density-regulated protein [Homo sapiens]	0.000626892	3.20281	1.61598	0.692408
gi|1034645988	1034645988	TRIO	MEBAS; tgat; MRD44; MRD63; ARHGEF23	triple functional domain protein isoform X6 [Homo sapiens]	0.00475687	2.32268	1.60794	0.685217
gi|7706254	7706254	NOP58	NOP5/NOP58; NOP5; HSPC120	nucleolar protein 58 [Homo sapiens]	0.000545071	3.26355	1.60671	0.68411
RRRRRgi|21450705	21450705	LRRC45	-	REVERSED leucine-rich repeat-containing protein 45 [Homo sapiens]	0.00111087	2.95434	1.60447	0.6821
gi|5729730	5729730	API5	AAC11; AAC-11	apoptosis inhibitor 5 isoform b [Homo sapiens]	0.00786013	2.10457	1.60341	0.681141
gi|4502107	4502107	ANXA5	ANX5; ENX2; HEL-S-7; RPRGL3; PP4	annexin A5 [Homo sapiens]	8.97529e-07	6.04695	1.60125	0.679202
gi|530414438	530414438	CARM1	-	histone-arginine methyltransferase CARM1 isoform X1 [Homo sapiens]	0.00221172	2.65527	1.59988	0.677962
gi|6912616	6912616	H2AZ2	H2A.Z-2; H2AV; H2AFV	histone H2A.V isoform 1 [Homo sapiens]	1.81853e-06	5.74028	1.59721	0.675558
gi|297374791	297374791	FMR1	POF; FMRP; FRAXA; POF1	synaptic functional regulator FMR1 isoform ISO9 [Homo sapiens]	0.0040263	2.39509	1.5919	0.670747
gi|208973246	208973246	QDPR	HDHPR; SDR33C1; DHPR; PKU2	dihydropteridine reductase isoform 1 [Homo sapiens]	0.000779413	3.10823	1.59065	0.669614
gi|578832963	578832963	CIRBP	CIRP	cold-inducible RNA-binding protein isoform X2 [Homo sapiens]	0.00210727	2.67628	1.58904	0.668152
gi|1034651796	1034651796	RIOK1	RIO1; bA288G3.1; AD034; RRP10	serine/threonine-protein kinase RIO1 isoform X1 [Homo sapiens]	0.00596618	2.2243	1.58864	0.667795
gi|767926862	767926862	PAK2	PAK65; PAKgamma	serine/threonine-protein kinase PAK 2 isoform X1 [Homo sapiens]	0.00184962	2.73292	1.58737	0.666636
gi|1034584483	1034584483	PCCA	-	propionyl-CoA carboxylase alpha chain, mitochondrial isoform X5 [Homo sapiens]	0.00250423	2.60132	1.58577	0.665183
gi|59806361	59806361	SOGA3	dJ403A15.3; C6orf174	protein SOGA3 precursor [Homo sapiens]	0.000949502	3.0225	1.58546	0.664904
gi|939320334	939320334	EIF2S2	EIF2beta; EIF2; PPP1R67; EIF2B; eIF-2-beta	eukaryotic translation initiation factor 2 subunit 2 isoform 3 [Homo sapiens]	0.00173817	2.75991	1.58091	0.660756
gi|118200356	118200356	GHITM	HSPC282; DERP2; MICS1; PTD010; TMBIM5; My021	growth hormone-inducible transmembrane protein [Homo sapiens]	0.0004374	3.35912	1.57981	0.65975
gi|1034645545	1034645545	NLN	MEP; AGTBP; MOP; EP24.16	neurolysin, mitochondrial isoform X3 [Homo sapiens]	4.19923e-05	4.37683	1.57778	0.657897
gi|5292161	5292161	PSMD4	MCB1; S5A; AF-1; pUB-R5; AF; ASF; Rpn10	26S proteasome non-ATPase regulatory subunit 4 isoform 2 [Homo sapiens]	3.09816e-05	4.5089	1.57073	0.651433
gi|578833035	578833035	SSBP4	-	single-stranded DNA-binding protein 4 isoform X9 [Homo sapiens]	0.0066001	2.18045	1.56479	0.645967
gi|767979244	767979244	LAMP1	CD107a; LAMPA; LGP120	lysosome-associated membrane glycoprotein 1 isoform X1 [Homo sapiens]	0.00156376	2.80583	1.56048	0.641994
gi|4758796	4758796	DRG1	NEDD3	developmentally-regulated GTP-binding protein 1 [Homo sapiens]	0.00704588	2.15206	1.56037	0.641892
gi|24234747	24234747	ILF2	NF45; PRO3063	interleukin enhancer-binding factor 2 isoform 1 [Homo sapiens]	0.00035959	3.44419	1.55975	0.641317
gi|4507217	4507217	SRP9	ALURBP	signal recognition particle 9 kDa protein isoform 2 [Homo sapiens]	4.08447e-06	5.38886	1.55906	0.640672
gi|24638454	24638454	ATP2A2	DAR; SERCA2; ATP2B; DD	sarcoplasmic/endoplasmic reticulum calcium ATPase 2 isoform b [Homo sapiens]	5.46648e-05	4.26229	1.55621	0.638034
gi|257900462	257900462	PYGM	GSD5	glycogen phosphorylase, muscle form isoform 2 [Homo sapiens]	0.00138283	2.85923	1.55269	0.634769
gi|15055539	15055539	RPS2	LLREP3; S2	40S ribosomal protein S2 [Homo sapiens]	0.00338979	2.46983	1.55248	0.634578
gi|705044152	705044152	APOE	AD2; APO-E; LPG; LDLCQ5; ApoE4	apolipoprotein E isoform b precursor [Homo sapiens]	0.00198532	2.70217	1.55101	0.633211
gi|4507135	4507135	SNRPN	SNURF-SNRPN; HCERN3; RT-LI; SM-D; SNRNP-N; PWCR; SMN; sm-N	small nuclear ribonucleoprotein-associated protein N [Homo sapiens]	0.00186356	2.72966	1.54674	0.629233
gi|154816186	154816186	PIP4P1	C14orf9; TMEM55B	type 1 phosphatidylinositol 4,5-bisphosphate 4-phosphatase isoform 1 [Homo sapiens]	0.00498645	2.30221	1.54085	0.623726
gi|1034574631	1034574631	SCYL1	GKLP; SCAR21; TAPK; TRAP; HT019; NKTL; NTKL; P105; TEIF	N-terminal kinase-like protein isoform X8 [Homo sapiens]	7.36428e-05	4.13287	1.53616	0.619333
gi|170932494	170932494	STX7	-	syntaxin-7 isoform a [Homo sapiens]	2.67966e-05	4.57192	1.53584	0.619024
gi|1034661269	1034661269	MTMR9	LIP-STYX; MTMR8; C8orf9	myotubularin-related protein 9 isoform X3 [Homo sapiens]	0.00129124	2.88899	1.53548	0.61869
gi|259013556	259013556	FXR2	FMR1L2; FXR2P	fragile X mental retardation syndrome-related protein 2 [Homo sapiens]	0.00629447	2.20104	1.52838	0.612006
gi|5803167	5803167	SF3A3	PRP9; PRPF9; SAP61; SF3a60	splicing factor 3A subunit 3 isoform 1 [Homo sapiens]	9.27961e-05	4.03247	1.52744	0.611116
gi|115387104	115387104	ALDH9A1	E3; ALDH7; ALDH9; TMABADH; TMABALDH; ALDH4; TMABA-DH	4-trimethylaminobutyraldehyde dehydrogenase isoform 1 [Homo sapiens]	0.00538608	2.26873	1.52703	0.610725
gi|148277548	148277548	MAP1LC3B2	ATG8G	microtubule-associated proteins 1A/1B light chain 3 beta 2 precursor [Homo sapiens]	0.0008074	3.09291	1.52431	0.608158
gi|767931401	767931401	ACSL1	-	long-chain-fatty-acid--CoA ligase 1 isoform X1 [Homo sapiens]	0.00130228	2.88529	1.52033	0.604387
gi|960513929	960513929	SCYL2	AMC4; AMCNACC; CVAK104	SCY1-like protein 2 isoform 1 [Homo sapiens]	0.00658643	2.18135	1.51837	0.602525
gi|767966280	767966280	RNH1	RAI; RNH	ribonuclease inhibitor isoform X1 [Homo sapiens]	9.54677e-06	5.02014	1.5139	0.598274
gi|526479851	526479851	MAP2K4	JNKK; MEK4; SAPKK1; JNKK1; MAPKK4; MKK4; PRKMK4; SEK1; SKK1; SAPKK-1; SERK1	dual specificity mitogen-activated protein kinase kinase 4 isoform 2 [Homo sapiens]	0.00836816	2.07737	1.51275	0.597178
gi|56699456	56699456	ISCU	2310020H20Rik; HML; NIFU; ISU2; NIFUN; hnifU	iron-sulfur cluster assembly enzyme ISCU, mitochondrial isoform 2 precursor [Homo sapiens]	0.000274798	3.56099	1.51141	0.595898
gi|5453607	5453607	CCT7	CCTETA; NIP7-1; CCTH; TCP1ETA	T-complex protein 1 subunit eta isoform a [Homo sapiens]	5.27316e-05	4.27793	1.51079	0.595306
gi|260763876	260763876	GDPD1	GDE4	lysophospholipase D GDPD1 isoform 1 [Homo sapiens]	0.00697954	2.15617	1.51005	0.594595
gi|11024698	11024698	OGA	NCOAT; MGEA5; MEA5	protein O-GlcNAcase isoform a [Homo sapiens]	0.00203336	2.69179	1.50123	0.586149
gi|41406084	41406084	GPX1	GSHPX1; GPXD	glutathione peroxidase 1 isoform 1 [Homo sapiens]	0.000166954	3.7774	1.49748	0.582536
gi|13569840	13569840	MACROD1	LRP16	O-acetyl-ADP-ribose deacetylase MACROD1 [Homo sapiens]	0.000192463	3.71565	1.49742	0.582478
gi|50593002	50593002	SNRPA1	Lea1; U2A'	U2 small nuclear ribonucleoprotein A' [Homo sapiens]	0.00943314	2.02534	1.49658	0.581667
gi|578804100	578804100	BIN1	-	myc box-dependent-interacting protein 1 isoform X18 [Homo sapiens]	0.00198702	2.7018	1.49357	0.578768
gi|503774453	503774453	PELP1	-	proline-, glutamic acid- and leucine-rich protein 1 isoform 1 [Homo sapiens]	0.0042696	2.36961	1.49297	0.57819
gi|30581160	30581160	GDAP1L1	dJ995J12.1.1; dJ881L22.1	ganglioside-induced differentiation-associated protein 1-like 1 isoform 2 [Homo sapiens]	5.0127e-05	4.29993	1.49104	0.576315
gi|1060604687	1060604687	ATP2B2	PMCA2; PMCA2a; PMCA2i	plasma membrane calcium-transporting ATPase 2 isoform 3 [Homo sapiens]	0.00413814	2.38319	0.668758	-0.580443
gi|768017364	768017364	PLCG1	PLC-II; NCKAP3; PLC1; PLC148; PLCgamma1	1-phosphatidylinositol 4,5-bisphosphate phosphodiesterase gamma-1 isoform X2 [Homo sapiens]	0.000460551	3.33672	0.668561	-0.58087
gi|194097489	194097489	RANBP3	-	ran-binding protein 3 isoform RANBP3-b [Homo sapiens]	0.00116709	2.9329	0.667284	-0.583626
gi|509155837	509155837	NUP155	ATFB15; N155	nuclear pore complex protein Nup155 isoform 3 [Homo sapiens]	3.20433e-05	4.49426	0.666814	-0.584643
gi|4759234	4759234	TBPL1	MGC:8389; TLF; STUD; MGC:9620; TLP; TRF2	TATA box-binding protein-like protein 1 [Homo sapiens]	0.00730382	2.13645	0.657199	-0.605599
gi|21956645	21956645	MTPN	V-1; GCDP	myotrophin [Homo sapiens]	0.00179491	2.74596	0.656782	-0.606514
gi|530393442	530393442	GRK5	FP2025; GPRK5	G protein-coupled receptor kinase 5 isoform X2 [Homo sapiens]	0.000455884	3.34115	0.653627	-0.61346
gi|662033925	662033925	PEA15	MAT1; PEA-15; HMAT1; MAT1H; PED-PEA15; PED/PEA15; HUMMAT1H; PED	astrocytic phosphoprotein PEA-15 isoform b [Homo sapiens]	0.00526204	2.27885	0.650807	-0.619698
gi|321267511	321267511	NIPSNAP1	-	protein NipSnap homolog 1 isoform 2 [Homo sapiens]	0.00255457	2.59268	0.650252	-0.620929
gi|145611430	145611430	PSMF1	PI31	proteasome inhibitor PI31 subunit isoform 1 [Homo sapiens]	0.00051217	3.29059	0.65024	-0.620955
gi|154350241	154350241	ARFGEF3	BIG3; KIAA1244; C6orf92; PPP1R33; dJ171N11.1; A7322	brefeldin A-inhibited guanine nucleotide-exchange protein 3 [Homo sapiens]	0.000545065	3.26355	0.649796	-0.62194
gi|11056036	11056036	TTLL12	dJ526I14.2	tubulin--tyrosine ligase-like protein 12 [Homo sapiens]	0.00446261	2.35041	0.649325	-0.622988
gi|333470721	333470721	BZW1	BZAP45; Nbla10236	basic leucine zipper and W2 domain-containing protein 1 isoform 3 [Homo sapiens]	5.35349e-05	4.27136	0.648696	-0.624385
gi|4502931	4502931	CNTFR	-	ciliary neurotrophic factor receptor subunit alpha preproprotein [Homo sapiens]	0.00222406	2.65285	0.647956	-0.626032
gi|8400718	8400718	RBMS1	HCC-4; MSSP; MSSP-3; MSSP-1; SCR2; YC1; C2orf12; MSSP-2	RNA-binding motif, single-stranded-interacting protein 1 isoform a [Homo sapiens]	0.00163504	2.78647	0.64609	-0.630193
gi|156938343	156938343	TLN2	ILWEQ	talin-2 [Homo sapiens]	0.0060787	2.21619	0.644284	-0.634232
gi|557948008	557948008	NTMT1	NTM1A; METTL11A; NRMT1; AD-003; HOMT1A; NRMT; C9orf32	N-terminal Xaa-Pro-Lys N-methyltransferase 1 isoform b [Homo sapiens]	0.000506685	3.29526	0.644178	-0.63447
gi|862669351	862669351	NELFB	NELF-B; COBRA1	negative elongation factor B [Homo sapiens]	0.00362711	2.44044	0.643958	-0.634962
gi|14149627	14149627	USP15	UNPH4; UNPH-2	ubiquitin carboxyl-terminal hydrolase 15 isoform 2 [Homo sapiens]	0.00166941	2.77744	0.634593	-0.656097
gi|530365929	530365929	BPNT1	HEL20; PIP	3'(2'),5'-bisphosphate nucleotidase 1 isoform X1 [Homo sapiens]	0.0053813	2.26911	0.617611	-0.69523
gi|30410792	30410792	PSME2	REGbeta; PA28B; PA28beta	proteasome activator complex subunit 2 [Homo sapiens]	0.000942958	3.02551	0.616121	-0.698714
gi|767965879	767965879	ARHGAP1	p50rhoGAP; RHOGAP; RHOGAP1; CDC42GAP	rho GTPase-activating protein 1 isoform X2 [Homo sapiens]	0.000791998	3.10128	0.609722	-0.713775
gi|53759103	53759103	IPO8	RANBP8	importin-8 isoform 1 [Homo sapiens]	0.00112386	2.94929	0.607749	-0.718452
gi|82546830	82546830	EXOC4	SEC8; Sec8p; SEC8L1	exocyst complex component 4 isoform a [Homo sapiens]	0.000301556	3.52063	0.605149	-0.724639
gi|24308273	24308273	ABRACL	C6orf115; Costars; HSPC280; PRO2013	costars family protein ABRACL [Homo sapiens]	0.000589942	3.22919	0.603983	-0.72742
gi|1370470341	1370470341	DLG4	SAP-90; MRD62; PSD95; SAP90	disks large homolog 4 isoform X3 [Homo sapiens]	7.64931e-05	4.11638	0.6013	-0.733843
gi|994318375	994318375	NACA	HSD48; NACA1; skNAC; NAC-alpha	nascent polypeptide-associated complex subunit alpha isoform b [Homo sapiens]	7.34635e-05	4.13393	0.599873	-0.737271
gi|226059159	226059159	PTGR1	ZADH3; DIG-1; LTB4DH; PGR1	prostaglandin reductase 1 isoform 1 [Homo sapiens]	0.00117135	2.93131	0.596458	-0.745507
gi|4502801	4502801	RCC1	CHC1; SNHG3-RCC1; RCC1-I	regulator of chromosome condensation isoform c [Homo sapiens]	0.00251545	2.59939	0.595562	-0.747678
gi|7661952	7661952	SART3	p110(nrb); RP11-13G14; P100; TIP110; DSAP1; p110	squamous cell carcinoma antigen recognized by T-cells 3 [Homo sapiens]	0.00144355	2.84057	0.594475	-0.750312
gi|260099723	260099723	LDHA	PIG19; GSD11; LDHM; HEL-S-133P	L-lactate dehydrogenase A chain isoform 3 [Homo sapiens]	6.72044e-07	6.1726	0.591474	-0.757613
RRRRRgi|10190716	10190716	SPC25	hSpc25; AD024; SPBC25	REVERSED kinetochore protein Spc25 [Homo sapiens]	0.00262063	2.58159	0.582996	-0.778442
gi|209693426	209693426	SMAD2	hSMAD2; hMAD-2; MADH2; JV18; MADR2; JV18-1	mothers against decapentaplegic homolog 2 isoform 2 [Homo sapiens]	0.0024547	2.61	0.578703	-0.789105
gi|578819931	578819931	MRPL43	bMRP36a; L43mt; MRP-L43	39S ribosomal protein L43, mitochondrial isoform X2 [Homo sapiens]	0.00446605	2.35008	0.577094	-0.793122
gi|1237938124	1237938124	BICD1	bic-D 1; BICD	protein bicaudal D homolog 1 isoform 5 [Homo sapiens]	0.000529963	3.27575	0.576599	-0.794359
gi|528524508	528524508	ZFYVE1	TAFF1; PPP1R172; ZNFN2A1; DFCP1; SR3	zinc finger FYVE domain-containing protein 1 isoform 3 [Homo sapiens]	7.10013e-05	4.14873	0.575242	-0.797759
gi|767966106	767966106	ZDHHC13	HIP14L; HIP3RP	palmitoyltransferase ZDHHC13 isoform X2 [Homo sapiens]	3.19029e-05	4.49617	0.574038	-0.800782
gi|11545731	11545731	GAN	GIG; GAN1; KLHL16	gigaxonin [Homo sapiens]	0.00246474	2.60823	0.568118	-0.815736
gi|767909463	767909463	UCHL5	UCH-L5; CGI-70; UCH37; INO80R	ubiquitin carboxyl-terminal hydrolase isozyme L5 isoform X1 [Homo sapiens]	0.000294526	3.53088	0.567482	-0.817354
gi|42716295	42716295	FYTTD1	UIF	UAP56-interacting factor isoform 1 [Homo sapiens]	9.4974e-05	4.0224	0.563826	-0.826679
gi|4505357	4505357	NDUFA4	CI-9k; COXFA4; MC4DN21; MLRQ; CI-MLRQ	cytochrome c oxidase subunit NDUFA4 [Homo sapiens]	0.000901958	3.04481	0.559357	-0.838157
gi|9966913	9966913	ACTR3B	ARP3BETA; ARP11	actin-related protein 3B isoform 1 [Homo sapiens]	0.00130721	2.88366	0.558962	-0.839178
gi|1034578681	1034578681	UHRF1BP1L	SHIP164	UHRF1-binding protein 1-like isoform X5 [Homo sapiens]	0.00871779	2.05959	0.555068	-0.849263
gi|120952851	120952851	WASHC5	KIAA0196; RTSC; SPG8; RTSC1	WASH complex subunit 5 isoform 1 [Homo sapiens]	0.000374382	3.42669	0.55073	-0.860582
gi|4826848	4826848	NDUFA5	B13; NUFM; CI-13kB; UQOR13; CI-13KD-B	NADH dehydrogenase [ubiquinone] 1 alpha subcomplex subunit 5 isoform 1 [Homo sapiens]	1.61415e-06	5.79206	0.550117	-0.862191
gi|306966146	306966146	CHMP5	SNF7DC2; Vps60; CGI-34; HSPC177; PNAS-2; C9orf83	charged multivesicular body protein 5 isoform 2 [Homo sapiens]	7.24344e-05	4.14006	0.550104	-0.862223
gi|55770900	55770900	BRIX1	BXDC2; BRIX	ribosome biogenesis protein BRX1 homolog [Homo sapiens]	0.00459135	2.33806	0.549097	-0.864867
gi|66346708	66346708	MAGI1	BAIAP1; MAGI-1b; WWP3; AIP3; BAP-1; AIP-3; MAGI-1; TNRC19; BAP1; Magi1d	membrane-associated guanylate kinase, WW and PDZ domain-containing protein 1 isoform b [Homo sapiens]	0.000182917	3.73775	0.548616	-0.866132
gi|767939853	767939853	GSTA4	GSTA4-4; GTA4	glutathione S-transferase A4 isoform X2 [Homo sapiens]	4.18977e-06	5.37781	0.547703	-0.868536
gi|24307965	24307965	UBXN4	UBXD2; UBXDC1; erasin	UBX domain-containing protein 4 [Homo sapiens]	0.00300317	2.52242	0.545639	-0.873981
gi|4504969	4504969	LDB1	CLIM2; CLIM-2; NLI; LDB-1	LIM domain-binding protein 1 isoform 3 [Homo sapiens]	0.00983437	2.00725	0.541375	-0.885301
gi|119829191	119829191	VPS33B	-	vacuolar protein sorting-associated protein 33B isoform 1 [Homo sapiens]	0.00700516	2.15458	0.537764	-0.894954
gi|1034575060	1034575060	SRPRA	DP; Sralpha; SRPR	signal recognition particle receptor subunit alpha isoform X1 [Homo sapiens]	0.000527212	3.27801	0.537102	-0.896731
gi|56549677	56549677	SLC41A3	SLC41A1-L2	solute carrier family 41 member 3 isoform 4 [Homo sapiens]	0.00203854	2.69068	0.533024	-0.907726
gi|19923149	19923149	RABIF	MSS4; RASGFR3; RASGRF3	guanine nucleotide exchange factor MSS4 [Homo sapiens]	0.00189833	2.72163	0.532146	-0.910107
gi|27597073	27597073	EPHX2	ABHD20; SEH; CEH	bifunctional epoxide hydrolase 2 isoform a [Homo sapiens]	0.00367174	2.43513	0.528084	-0.92116
gi|394025672	394025672	PSMD5	S5B	26S proteasome non-ATPase regulatory subunit 5 isoform 2 [Homo sapiens]	4.34594e-05	4.36192	0.520108	-0.943116
gi|1034608703	1034608703	SPTBN4	QV; NEDHND; SPTBN3; CMND; SPNB4	spectrin beta chain, non-erythrocytic 4 isoform X2 [Homo sapiens]	0.00353952	2.45106	0.51874	-0.946916
gi|296278206	296278206	PARD3	PAR3alpha; PARD-3; PPP1R118; SE2-5T2; Baz; SE2-5L16; ASIP; PAR3; PARD3A; SE2-5LT1	partitioning defective 3 homolog isoform 11 [Homo sapiens]	0.00187592	2.72678	0.51422	-0.959542
gi|14141170	14141170	MTA2	MTA1L1; PID	metastasis-associated protein MTA2 isoform 1 [Homo sapiens]	0.00621332	2.20668	0.514182	-0.959648
gi|208431829	208431829	EIF2AK2	PKR; EIF2AK1; LEUDEN; PPP1R83; PRKR	interferon-induced, double-stranded RNA-activated protein kinase isoform b [Homo sapiens]	0.000100173	3.99925	0.513515	-0.961521
gi|42516576	42516576	GLRX5	PRSA; GRX5; PR01238; C14orf87; SPAHGC; SIDBA3; FLB4739; PRO1238	glutaredoxin-related protein 5, mitochondrial precursor [Homo sapiens]	0.000175858	3.75484	0.510979	-0.968665
gi|530361659	530361659	GLMN	FAP68; GVM; GLML; VMGLOM; FKBPAP; FAP; FAP48	glomulin isoform X7 [Homo sapiens]	0.00845733	2.07277	0.509766	-0.972092
gi|109659841	109659841	UBTD2	DCUBP	ubiquitin domain-containing protein 2 [Homo sapiens]	0.00034967	3.45634	0.508428	-0.975885
gi|21536449	21536449	PFDN1	PDF; PFD1	prefoldin subunit 1 [Homo sapiens]	1.33644e-06	5.87405	0.506519	-0.981313
gi|768008694	768008694	EPN1	-	epsin-1 isoform X3 [Homo sapiens]	5.05822e-05	4.296	0.503422	-0.99016
gi|567757609	567757609	CLIC1	CL1C1; G6; NCC27; CLCNL1	chloride intracellular channel protein 1 [Homo sapiens]	7.94735e-05	4.09978	0.501555	-0.99552
gi|299473742	299473742	CORO2B	CLIPINC	coronin-2B isoform 2 [Homo sapiens]	0.000426365	3.37022	0.500804	-0.997682
gi|1370468546	1370468546	PDPK1	PDK1; PDPK2; PDPK2P; PRO0461	3-phosphoinositide-dependent protein kinase 1 isoform X6 [Homo sapiens]	0.00878228	2.05639	0.498601	-1.00404
gi|751247020	751247020	TIMM9	TIM9; TIM9A	mitochondrial import inner membrane translocase subunit Tim9 isoform a [Homo sapiens]	0.00140705	2.85169	0.493213	-1.01972
gi|530411497	530411497	MSI2	MSI2H	RNA-binding protein Musashi homolog 2 isoform X2 [Homo sapiens]	0.000534438	3.2721	0.491668	-1.02424
gi|145309304	145309304	CELSR3	ADGRC3; CDHF11; EGFL1; MEGF2; FMI1; RESDA1; HFMI1	cadherin EGF LAG seven-pass G-type receptor 3 precursor [Homo sapiens]	4.70942e-05	4.32703	0.490044	-1.02902
gi|1016563101	1016563101	DIS3	RRP44; EXOSC11; KIAA1008; 2810028N01Rik; dis3p	exosome complex exonuclease RRP44 isoform d [Homo sapiens]	5.17273e-06	5.28628	0.486716	-1.03885
gi|16554616	16554616	MRPS6	S6mt; RPMS6; C21orf101; MRP-S6	28S ribosomal protein S6, mitochondrial [Homo sapiens]	0.00012407	3.90633	0.485558	-1.04229
gi|109452587	109452587	FAM98B	-	protein FAM98B [Homo sapiens]	2.62212e-06	5.58135	0.458748	-1.12423
gi|83700220	83700220	GGPS1	GGPPS; GGPPS1	geranylgeranyl pyrophosphate synthase [Homo sapiens]	0.00128897	2.88976	0.45469	-1.13704
gi|4502491	4502491	C1QBP	GC1QBP; HABP1; gC1Q-R; COXPD33; SF2p32; p32; SF2AP32; gC1qR	complement component 1 Q subcomponent-binding protein, mitochondrial precursor [Homo sapiens]	0.00303095	2.51842	0.452078	-1.14536
gi|359718912	359718912	HECTD4	-	probable E3 ubiquitin-protein ligase HECTD4 [Homo sapiens]	0.000647997	3.18843	0.447944	-1.15861
gi|4503771	4503771	FNTA	PGGT1A; FPTA; PTAR2	protein farnesyltransferase/geranylgeranyltransferase type-1 subunit alpha [Homo sapiens]	0.00105678	2.97601	0.447551	-1.15988
gi|380692312	380692312	KLHL3	PHA2D	kelch-like protein 3 isoform 3 [Homo sapiens]	0.00196302	2.70707	0.445173	-1.16756
gi|46852178	46852178	KCMF1	ZZZ1; FIGC; PCMF; DEBT91	E3 ubiquitin-protein ligase KCMF1 [Homo sapiens]	0.00200947	2.69692	0.443883	-1.17175
gi|194733742	194733742	NELFA	WHSC2	negative elongation factor A [Homo sapiens]	4.02187e-05	4.39557	0.438358	-1.18982
gi|14670392	14670392	BAZ1B	WBSCR9; WBSCR10; WSTF	tyrosine-protein kinase BAZ1B [Homo sapiens]	2.03744e-06	5.69091	0.411789	-1.28002
gi|7661806	7661806	MRPL15	RPML7; MRP-L15; MRP-L7; L15mt; HSPC145	39S ribosomal protein L15, mitochondrial [Homo sapiens]	2.55881e-05	4.59196	0.376939	-1.4076
gi|20336761	20336761	HEBP1	HEBP; HBP	heme-binding protein 1 [Homo sapiens]	3.6943e-05	4.43247	0.36721	-1.44532
gi|1233951531	1233951531	UBE3A	ANCR; AS; HPVE6A; E6-AP; EPVE6AP	ubiquitin-protein ligase E3A isoform 7 [Homo sapiens]	0.00805547	2.09391	0.365026	-1.45393
gi|1034601558	1034601558	NDEL1	NDE2; EOPA; NUDEL; MITAP1; NDE1L1	nuclear distribution protein nudE-like 1 isoform X2 [Homo sapiens]	0.00273454	2.56312	0.363008	-1.46193
gi|816197590	816197590	MAP1S	MAP8; VCY2IP-1; BPY2IP1; C19orf5; VCY2IP1	microtubule-associated protein 1S isoform 2 [Homo sapiens]	1.49879e-06	5.82426	0.36121	-1.46909
gi|315138990	315138990	CPD	GP180	carboxypeptidase D isoform 2 [Homo sapiens]	1.59623e-05	4.79691	0.357233	-1.48506
gi|167736378	167736378	ASPDH	-	putative L-aspartate dehydrogenase isoform 1 [Homo sapiens]	4.14869e-06	5.38209	0.35585	-1.49066
gi|21264315	21264315	EHD4	PAST4	EH domain-containing protein 4 [Homo sapiens]	0.00178932	2.74731	0.348844	-1.51935
gi|57634534	57634534	NUP205	-	nuclear pore complex protein Nup205 isoform 1 [Homo sapiens]	3.83857e-05	4.41583	0.291412	-1.77887
gi|767930270	767930270	PDS5A	PIG54; SCC112; SCC-112	sister chromatid cohesion protein PDS5 homolog A isoform X1 [Homo sapiens]	2.40788e-07	6.61837	0.263166	-1.92596
gi|768000952	768000952	DIRAS1	Di-Ras1; GBTS1; RIG	GTP-binding protein Di-Ras1 isoform X1 [Homo sapiens]	1.63789e-06	5.78572	0.227895	-2.13356
gi|41393554	41393554	LUC7L	hLuc7B1; LUC7B1; SR+89; Luc7	putative RNA-binding protein Luc7-like 1 isoform b [Homo sapiens]	0.00104216	2.98207	0.219519	-2.18758
gi|4506455	4506455	RCN1	HEL-S-84; PIG20; RCN; RCAL	reticulocalbin-1 precursor [Homo sapiens]	1.09889e-06	5.95904	0.204706	-2.28837
gi|767918006	767918006	INPP4A	INPP4; TVAS1	type I inositol 3,4-bisphosphate 4-phosphatase isoform X19 [Homo sapiens]	6.26612e-08	7.203	0.15619	-2.67863
gi|47155554	47155554	NPEPL1	bA261P9.2	probable aminopeptidase NPEPL1 isoform 1 [Homo sapiens]	1.70345e-06	5.76867	0.112531	-3.1516

## Sheet: Human_enriched_component_6h
6h STRING enrichment - cellular componant input protein list under species - human
#term ID	term description	observed gene count	background gene count	strength	false discovery rate	matching proteins in your network (IDs)	matching proteins in your network (labels)
GO:0005862	Muscle thin filament tropomyosin	3	4	1.66	0.0066	9606.ENSP00000345230,9606.ENSP00000351022,9606.ENSP00000367542	TPM4,TPM1,TPM2
GO:1902737	Dendritic filopodium	3	4	1.66	0.0066	9606.ENSP00000250113,9606.ENSP00000353508,9606.ENSP00000359506	FXR2,MAP2,FMR1
GO:0016272	Prefoldin complex	3	7	1.42	0.0173	9606.ENSP00000261813,9606.ENSP00000360473,9606.ENSP00000378563	PFDN1,PFDN4,PFDN6
GO:0044326	Dendritic spine neck	3	7	1.42	0.0173	9606.ENSP00000250113,9606.ENSP00000265729,9606.ENSP00000359506	FXR2,SRI,FMR1
GO:0043203	Axon hillock	3	8	1.36	0.0201	9606.ENSP00000263373,9606.ENSP00000333982,9606.ENSP00000353508	SPTBN4,NDEL1,MAP2
GO:0005687	U4 snRNP	3	9	1.31	0.0242	9606.ENSP00000300413,9606.ENSP00000342374,9606.ENSP00000382972	SNRPD1,SNRPD2,SNRPN
GO:0005686	U2 snRNP	5	18	1.23	0.0016	9606.ENSP00000254193,9606.ENSP00000300413,9606.ENSP00000342374,9606.ENSP00000362110,9606.ENSP00000382972	SNRPA1,SNRPD1,SNRPD2,SF3A3,SNRPN
GO:0005885	Arp2/3 protein complex	3	11	1.22	0.0373	9606.ENSP00000256001,9606.ENSP00000262942,9606.ENSP00000294742	ACTR3B,ARPC1A,ARPC5
GO:0022624	Proteasome accessory complex	5	24	1.11	0.0047	9606.ENSP00000210313,9606.ENSP00000215071,9606.ENSP00000216802,9606.ENSP00000357879,9606.ENSP00000440485	PSMD5,PSMD8,PSME2,PSMD4,PSMD9
GO:0030867	Rough endoplasmic reticulum membrane	5	25	1.09	0.0054	9606.ENSP00000243253,9606.ENSP00000298428,9606.ENSP00000305230,9606.ENSP00000328023,9606.ENSP00000464813	SEC61A1,SEC61A2,SRP9,SRPR,RPL27
GO:0005685	U1 snRNP	4	21	1.07	0.0202	9606.ENSP00000293872,9606.ENSP00000300413,9606.ENSP00000342374,9606.ENSP00000382972	LUC7L,SNRPD1,SNRPD2,SNRPN
GO:0071005	U2-type precatalytic spliceosome	9	50	1.04	4.36e-05	9606.ENSP00000249299,9606.ENSP00000254193,9606.ENSP00000300413,9606.ENSP00000319240,9606.ENSP00000342374,9606.ENSP00000362110,9606.ENSP00000380336,9606.ENSP00000392094,9606.ENSP00000396301	LSM8,SNRPA1,SNRPD1,MAGOHB,SNRPD2,SF3A3,SMU1,EFTUD2,IK
GO:0046540	U4/U6 x U5 tri-snRNP complex	5	31	1	0.0106	9606.ENSP00000249299,9606.ENSP00000300413,9606.ENSP00000342374,9606.ENSP00000382972,9606.ENSP00000392094	LSM8,SNRPD1,SNRPD2,SNRPN,EFTUD2
GO:1905369	Endopeptidase complex	10	68	0.96	4.84e-05	9606.ENSP00000210313,9606.ENSP00000215071,9606.ENSP00000216802,9606.ENSP00000232165,9606.ENSP00000309430,9606.ENSP00000338039,9606.ENSP00000356425,9606.ENSP00000357879,9606.ENSP00000414359,9606.ENSP00000440485	PSMD5,PSMD8,PSME2,UBE3A,PIGS,PSMF1,UCHL5,PSMD4,PSMA1,PSMD9
GO:0000502	Proteasome complex	9	62	0.95	0.00016	9606.ENSP00000210313,9606.ENSP00000215071,9606.ENSP00000216802,9606.ENSP00000232165,9606.ENSP00000338039,9606.ENSP00000356425,9606.ENSP00000357879,9606.ENSP00000414359,9606.ENSP00000440485	PSMD5,PSMD8,PSME2,UBE3A,PSMF1,UCHL5,PSMD4,PSMA1,PSMD9
GO:0097525	Spliceosomal snrnp complex	8	56	0.94	0.00057	9606.ENSP00000249299,9606.ENSP00000254193,9606.ENSP00000293872,9606.ENSP00000300413,9606.ENSP00000342374,9606.ENSP00000362110,9606.ENSP00000382972,9606.ENSP00000392094	LSM8,SNRPA1,LUC7L,SNRPD1,SNRPD2,SF3A3,SNRPN,EFTUD2
GO:0005844	Polysome	9	68	0.91	0.0003	9606.ENSP00000220592,9606.ENSP00000250113,9606.ENSP00000284073,9606.ENSP00000313603,9606.ENSP00000329715,9606.ENSP00000359506,9606.ENSP00000414359,9606.ENSP00000447001,9606.ENSP00000464342	AGO2,FXR2,MSI2,ABCF1,DRG1,FMR1,PSMA1,RPL18,RPL36
GO:1905368	Peptidase complex	11	92	0.87	7.45e-05	9606.ENSP00000210313,9606.ENSP00000215071,9606.ENSP00000216802,9606.ENSP00000232165,9606.ENSP00000309430,9606.ENSP00000338039,9606.ENSP00000356425,9606.ENSP00000357879,9606.ENSP00000414359,9606.ENSP00000440485,9606.ENSP00000452697	PSMD5,PSMD8,PSME2,UBE3A,PIGS,PSMF1,UCHL5,PSMD4,PSMA1,PSMD9,SEC11A
GO:0005684	U2-type spliceosomal complex	11	94	0.86	8.72e-05	9606.ENSP00000249299,9606.ENSP00000254193,9606.ENSP00000293872,9606.ENSP00000300413,9606.ENSP00000319240,9606.ENSP00000342374,9606.ENSP00000362110,9606.ENSP00000380336,9606.ENSP00000382972,9606.ENSP00000392094,9606.ENSP00000396301	LSM8,SNRPA1,LUC7L,SNRPD1,MAGOHB,SNRPD2,SF3A3,SMU1,SNRPN,EFTUD2,IK
GO:0022625	Cytosolic large ribosomal subunit	6	56	0.82	0.0173	9606.ENSP00000250113,9606.ENSP00000259469,9606.ENSP00000309334,9606.ENSP00000447001,9606.ENSP00000464342,9606.ENSP00000464813	FXR2,RPL35,RPL15,RPL18,RPL36,RPL27
GO:0022626	Cytosolic ribosome	10	97	0.8	0.00059	9606.ENSP00000250113,9606.ENSP00000259469,9606.ENSP00000309334,9606.ENSP00000318646,9606.ENSP00000341885,9606.ENSP00000414321,9606.ENSP00000435777,9606.ENSP00000447001,9606.ENSP00000464342,9606.ENSP00000464813	FXR2,RPL35,RPL15,RPS15A,RPS2,RPS24,RPS13,RPL18,RPL36,RPL27
GO:0044304	Main axon	7	70	0.79	0.0098	9606.ENSP00000263373,9606.ENSP00000284981,9606.ENSP00000316779,9606.ENSP00000343158,9606.ENSP00000353508,9606.ENSP00000363921,9606.ENSP00000382428	SPTBN4,APP,BIN1,EPB41L3,MAP2,PARD3,DLG4
GO:0071013	Catalytic step 2 spliceosome	8	87	0.75	0.0068	9606.ENSP00000254193,9606.ENSP00000300413,9606.ENSP00000319240,9606.ENSP00000342374,9606.ENSP00000362110,9606.ENSP00000376309,9606.ENSP00000382972,9606.ENSP00000392094	SNRPA1,SNRPD1,MAGOHB,SNRPD2,SF3A3,HNRNPA3,SNRPN,EFTUD2
GO:0005681	Spliceosomal complex	17	192	0.73	7.69e-06	9606.ENSP00000249299,9606.ENSP00000254193,9606.ENSP00000261167,9606.ENSP00000293872,9606.ENSP00000300413,9606.ENSP00000319240,9606.ENSP00000334538,9606.ENSP00000342374,9606.ENSP00000362110,9606.ENSP00000366604,9606.ENSP00000376309,9606.ENSP00000380336,9606.ENSP00000382972,9606.ENSP00000392094,9606.ENSP00000396301,9606.ENSP00000431391,9606.ENSP00000466897	LSM8,SNRPA1,WBP11,LUC7L,SNRPD1,MAGOHB,SREK1,SNRPD2,SF3A3,SF1,HNRNPA3,SMU1,SNRPN,EFTUD2,IK,API5,CIRBP
GO:0015935	Small ribosomal subunit	6	68	0.73	0.0349	9606.ENSP00000318646,9606.ENSP00000341885,9606.ENSP00000382250,9606.ENSP00000414321,9606.ENSP00000420714,9606.ENSP00000435777	RPS15A,RPS2,MRPS6,RPS24,MRPS14,RPS13
GO:0005791	Rough endoplasmic reticulum	7	82	0.72	0.019	9606.ENSP00000243253,9606.ENSP00000284981,9606.ENSP00000298428,9606.ENSP00000305230,9606.ENSP00000328023,9606.ENSP00000447001,9606.ENSP00000464813	SEC61A1,APP,SEC61A2,SRP9,SRPR,RPL18,RPL27
GO:0120111	Neuron projection cytoplasm	7	86	0.7	0.0231	9606.ENSP00000255194,9606.ENSP00000333982,9606.ENSP00000353508,9606.ENSP00000359506,9606.ENSP00000376368,9606.ENSP00000382428,9606.ENSP00000410402	AP3B1,NDEL1,MAP2,FMR1,WASF1,DLG4,MAP2K4
GO:0005840	Ribosome	17	213	0.69	2.69e-05	9606.ENSP00000233057,9606.ENSP00000250113,9606.ENSP00000259469,9606.ENSP00000260102,9606.ENSP00000309334,9606.ENSP00000313603,9606.ENSP00000318646,9606.ENSP00000339844,9606.ENSP00000341885,9606.ENSP00000366604,9606.ENSP00000382250,9606.ENSP00000414321,9606.ENSP00000420714,9606.ENSP00000435777,9606.ENSP00000447001,9606.ENSP00000464342,9606.ENSP00000464813	EIF2AK2,FXR2,RPL35,MRPL15,RPL15,ABCF1,RPS15A,MRPL43,RPS2,SF1,MRPS6,RPS24,MRPS14,RPS13,RPL18,RPL36,RPL27
GO:0044391	Ribosomal subunit	14	178	0.68	0.00022	9606.ENSP00000250113,9606.ENSP00000259469,9606.ENSP00000260102,9606.ENSP00000309334,9606.ENSP00000318646,9606.ENSP00000339844,9606.ENSP00000341885,9606.ENSP00000382250,9606.ENSP00000414321,9606.ENSP00000420714,9606.ENSP00000435777,9606.ENSP00000447001,9606.ENSP00000464342,9606.ENSP00000464813	FXR2,RPL35,MRPL15,RPL15,RPS15A,MRPL43,RPS2,MRPS6,RPS24,MRPS14,RPS13,RPL18,RPL36,RPL27
GO:0015934	Large ribosomal subunit	8	113	0.64	0.0231	9606.ENSP00000250113,9606.ENSP00000259469,9606.ENSP00000260102,9606.ENSP00000309334,9606.ENSP00000339844,9606.ENSP00000447001,9606.ENSP00000464342,9606.ENSP00000464813	FXR2,RPL35,MRPL15,RPL15,MRPL43,RPL18,RPL36,RPL27
GO:1990904	Ribonucleoprotein complex	44	677	0.6	7.29e-12	9606.ENSP00000220592,9606.ENSP00000249299,9606.ENSP00000250113,9606.ENSP00000254193,9606.ENSP00000259469,9606.ENSP00000260102,9606.ENSP00000261167,9606.ENSP00000264279,9606.ENSP00000284073,9606.ENSP00000293872,9606.ENSP00000294904,9606.ENSP00000300413,9606.ENSP00000305230,9606.ENSP00000309334,9606.ENSP00000313603,9606.ENSP00000318646,9606.ENSP00000319240,9606.ENSP00000329715,9606.ENSP00000334538,…	AGO2,LSM8,FXR2,SNRPA1,RPL35,MRPL15,WBP11,NOP58,MSI2,LUC7L,RBMS1,SNRPD1,SRP9,RPL15,ABCF1,RPS15A,MAGOHB,DRG1,SREK1,MRPL43,RPS2,SNRPD2,ILF2,FMR1,SF3A3,SF1,RIOK1,HNRNPA3,SMU1,MRPS6,SNRPN,EFTUD2,IK,CELF4,RPS24,PSMA1,MRPS14,API5,RPS13,RPL18,RSL1D1,RPL36,RPL27,CIRBP
GO:0030426	Growth cone	11	186	0.56	0.0138	9606.ENSP00000250113,9606.ENSP00000253861,9606.ENSP00000264033,9606.ENSP00000284981,9606.ENSP00000294742,9606.ENSP00000303908,9606.ENSP00000333982,9606.ENSP00000353508,9606.ENSP00000359506,9606.ENSP00000363921,9606.ENSP00000383599	FXR2,EXOC4,CBL,APP,ARPC5,TWF2,NDEL1,MAP2,FMR1,PARD3,WDR47
GO:0030496	Midbody	10	178	0.54	0.028	9606.ENSP00000005257,9606.ENSP00000216129,9606.ENSP00000233121,9606.ENSP00000253861,9606.ENSP00000259632,9606.ENSP00000272519,9606.ENSP00000312999,9606.ENSP00000343027,9606.ENSP00000358867,9606.ENSP00000438399	RALA,TTLL12,MAPRE3,EXOC4,DCTN3,RALB,GNAI2,GNAI1,GNAI3,IST1
GO:0005635	Nuclear envelope	25	472	0.51	5.11e-05	9606.ENSP00000231498,9606.ENSP00000256079,9606.ENSP00000259339,9606.ENSP00000261366,9606.ENSP00000264883,9606.ENSP00000272638,9606.ENSP00000278568,9606.ENSP00000284981,9606.ENSP00000285968,9606.ENSP00000313603,9606.ENSP00000316779,9606.ENSP00000333982,9606.ENSP00000338019,9606.ENSP00000339883,9606.ENSP00000341483,9606.ENSP00000345656,9606.ENSP00000362937,9606.ENSP00000364935,9606.ENSP00000365019,…	NUP155,IPO8,TOR1B,LMNB1,NUP54,UBXN4,PAK1,APP,NUP205,ABCF1,BIN1,NDEL1,DNAJB2,LBR,RANBP3,VAPA,RCC1,CLIC1,SPIN1,SEC13,FAM169A,GRK5,RANBP1,TMEM33,IST1
GO:0016607	Nuclear speck	19	399	0.47	0.0028	9606.ENSP00000216160,9606.ENSP00000228284,9606.ENSP00000241502,9606.ENSP00000244020,9606.ENSP00000245838,9606.ENSP00000254193,9606.ENSP00000263246,9606.ENSP00000264649,9606.ENSP00000296702,9606.ENSP00000334538,9606.ENSP00000348984,9606.ENSP00000362110,9606.ENSP00000362900,9606.ENSP00000373657,9606.ENSP00000376609,9606.ENSP00000380336,9606.ENSP00000392094,9606.ENSP00000396301,9606.ENSP00000431391	TAB1,SART3,FYTTD1,SRSF6,THOC2,SNRPA1,PACSIN2,ATP6V0A1,TCERG1,SREK1,SON,SF3A3,SRSF4,C17orf85,GRK5,SMU1,EFTUD2,IK,API5
GO:0030135	Coated vesicle	14	292	0.47	0.0173	9606.ENSP00000227266,9606.ENSP00000242285,9606.ENSP00000252486,9606.ENSP00000255194,9606.ENSP00000264896,9606.ENSP00000270176,9606.ENSP00000284981,9606.ENSP00000327650,9606.ENSP00000354061,9606.ENSP00000354519,9606.ENSP00000373312,9606.ENSP00000406209,9606.ENSP00000417573,9606.ENSP00000483453	CTSC,CLTA,APOE,AP3B1,SCARB2,SCYL1,APP,VPS33B,SCYL2,INPP5F,SEC13,EPN1,YIPF6,SYNRG
GO:0005925	Focal adhesion	19	405	0.46	0.0033	9606.ENSP00000005257,9606.ENSP00000263246,9606.ENSP00000264033,9606.ENSP00000264896,9606.ENSP00000278568,9606.ENSP00000294742,9606.ENSP00000296511,9606.ENSP00000341885,9606.ENSP00000344220,9606.ENSP00000345230,9606.ENSP00000348461,9606.ENSP00000376368,9606.ENSP00000408005,9606.ENSP00000435777,9606.ENSP00000447001,9606.ENSP00000453508,9606.ENSP00000454783,9606.ENSP00000464813,9606.ENSP00000480322	RALA,PACSIN2,CBL,SCARB2,PAK1,ARPC5,ANXA5,RPS2,PDPK1,TPM4,RAC1,WASF1,SLC9A3R2,RPS13,RPL18,TLN2,CORO2B,RPL27,CD99L2
GO:0031965	Nuclear membrane	14	302	0.45	0.0202	9606.ENSP00000231498,9606.ENSP00000259339,9606.ENSP00000261366,9606.ENSP00000264883,9606.ENSP00000278568,9606.ENSP00000285968,9606.ENSP00000338019,9606.ENSP00000339883,9606.ENSP00000345656,9606.ENSP00000362937,9606.ENSP00000364935,9606.ENSP00000365019,9606.ENSP00000373808,9606.ENSP00000376609	NUP155,TOR1B,LMNB1,NUP54,PAK1,NUP205,DNAJB2,LBR,VAPA,RCC1,CLIC1,SPIN1,FAM169A,GRK5
GO:0098798	Mitochondrial protein complex	12	262	0.45	0.0456	9606.ENSP00000260102,9606.ENSP00000300107,9606.ENSP00000306003,9606.ENSP00000339720,9606.ENSP00000339844,9606.ENSP00000352678,9606.ENSP00000372005,9606.ENSP00000378588,9606.ENSP00000382250,9606.ENSP00000417142,9606.ENSP00000419325,9606.ENSP00000420714	MRPL15,CLPX,ATP5I,NDUFA4,MRPL43,SUPV3L1,DNAJC19,TIMM9,MRPS6,NDUFA5,SUCLG2,MRPS14
GO:0031967	Organelle envelope	51	1213	0.41	2.22e-07	9606.ENSP00000231498,9606.ENSP00000253577,9606.ENSP00000256079,9606.ENSP00000259339,9606.ENSP00000260102,9606.ENSP00000261366,9606.ENSP00000264883,9606.ENSP00000272638,9606.ENSP00000278568,9606.ENSP00000284981,9606.ENSP00000285968,9606.ENSP00000300107,9606.ENSP00000304802,9606.ENSP00000306003,9606.ENSP00000313603,9606.ENSP00000314036,9606.ENSP00000316779,9606.ENSP00000319992,9606.ENSP00000322020,…	NUP155,ABCB7,IPO8,TOR1B,MRPL15,LMNB1,NUP54,UBXN4,PAK1,APP,NUP205,CLPX,DTYMK,ATP5I,ABCF1,AGPAT4,BIN1,TMEM11,SLC25A22,NDEL1,PDE2A,DNAJB2,NDUFA4,MRPL43,LBR,RANBP3,VAPA,AK2,NDUFAF4,CPT2,GHITM,RCC1,CISD1,CLIC1,SPIN1,COX7A2L,NLN,DNAJC19,SEC13,FAM169A,WASF1,GRK5,TIMM9,MRPS6,MRS2,RANBP1,NDUFA5,MRPS14,TMEM33,ACSL1,IST1
GO:0005759	Mitochondrial matrix	20	479	0.41	0.0075	9606.ENSP00000221130,9606.ENSP00000225698,9606.ENSP00000260102,9606.ENSP00000300107,9606.ENSP00000304802,9606.ENSP00000310623,9606.ENSP00000322991,9606.ENSP00000328570,9606.ENSP00000334910,9606.ENSP00000335304,9606.ENSP00000339844,9606.ENSP00000352678,9606.ENSP00000364883,9606.ENSP00000365462,9606.ENSP00000372005,9606.ENSP00000382250,9606.ENSP00000407375,9606.ENSP00000419325,9606.ENSP00000420714,…	GSR,C1QBP,MRPL15,CLPX,DTYMK,ISCU,BCAT2,GLRX5,PDE2A,DLST,MRPL43,SUPV3L1,AUH,PCCA,DNAJC19,MRPS6,GPX1,SUCLG2,MRPS14,MMAB
GO:0015629	Actin cytoskeleton	20	477	0.41	0.0075	9606.ENSP00000225525,9606.ENSP00000240874,9606.ENSP00000256001,9606.ENSP00000259632,9606.ENSP00000262942,9606.ENSP00000263373,9606.ENSP00000278568,9606.ENSP00000294742,9606.ENSP00000303908,9606.ENSP00000309714,9606.ENSP00000316779,9606.ENSP00000321537,9606.ENSP00000345230,9606.ENSP00000351022,9606.ENSP00000367542,9606.ENSP00000376368,9606.ENSP00000376800,9606.ENSP00000391249,9606.ENSP00000453508,…	TAX1BP3,KALRN,ACTR3B,DCTN3,ARPC1A,SPTBN4,PAK1,ARPC5,TWF2,SH3PXD2B,BIN1,LLGL1,TPM4,TPM1,TPM2,WASF1,MTPN,SEPT9,TLN2,CORO2B
GO:0048471	Perinuclear region of cytoplasm	30	727	0.4	0.0004	9606.ENSP00000220325,9606.ENSP00000221086,9606.ENSP00000233057,9606.ENSP00000233121,9606.ENSP00000259632,9606.ENSP00000262013,9606.ENSP00000264033,9606.ENSP00000264649,9606.ENSP00000281474,9606.ENSP00000284116,9606.ENSP00000284981,9606.ENSP00000303908,9606.ENSP00000306124,9606.ENSP00000310491,9606.ENSP00000314067,9606.ENSP00000325313,9606.ENSP00000327650,9606.ENSP00000333298,9606.ENSP00000334910,…	EHD4,MTMR9,EIF2AK2,MAPRE3,DCTN3,SPAG9,CBL,ATP6V0A1,BICD1,GDPD1,APP,TWF2,PRKCE,ARHGAP1,PAK2,MAP1S,VPS33B,LAMP1,PDE2A,DNAJB2,PSMF1,COPS5,SCYL2,STX7,FMR1,CLIC1,MTPN,SEPT9,ATP2A2,ZFYVE1
GO:0019866	Organelle inner membrane	22	541	0.4	0.0059	9606.ENSP00000253577,9606.ENSP00000260102,9606.ENSP00000261366,9606.ENSP00000300107,9606.ENSP00000306003,9606.ENSP00000319992,9606.ENSP00000322020,9606.ENSP00000334910,9606.ENSP00000339720,9606.ENSP00000339844,9606.ENSP00000339883,9606.ENSP00000358272,9606.ENSP00000360541,9606.ENSP00000361207,9606.ENSP00000367938,9606.ENSP00000372005,9606.ENSP00000373808,9606.ENSP00000378588,9606.ENSP00000382250,…	ABCB7,MRPL15,LMNB1,CLPX,ATP5I,TMEM11,SLC25A22,PDE2A,NDUFA4,MRPL43,LBR,NDUFAF4,CPT2,GHITM,COX7A2L,DNAJC19,FAM169A,TIMM9,MRPS6,MRS2,NDUFA5,MRPS14
GO:0010008	Endosome membrane	20	499	0.39	0.0116	9606.ENSP00000074304,9606.ENSP00000216160,9606.ENSP00000220325,9606.ENSP00000223500,9606.ENSP00000242285,9606.ENSP00000263246,9606.ENSP00000264649,9606.ENSP00000264896,9606.ENSP00000285419,9606.ENSP00000310491,9606.ENSP00000321537,9606.ENSP00000327650,9606.ENSP00000333298,9606.ENSP00000348461,9606.ENSP00000354061,9606.ENSP00000354519,9606.ENSP00000356918,9606.ENSP00000368831,9606.ENSP00000381102,…	INPP4A,TAB1,EHD4,CHMP5,CLTA,PACSIN2,ATP6V0A1,SCARB2,TMEM55A,ARHGAP1,LLGL1,VPS33B,LAMP1,RAC1,SCYL2,INPP5F,STX7,SNX2,TMEM55B,SNX12
GO:0005743	Mitochondrial inner membrane	19	480	0.39	0.0173	9606.ENSP00000253577,9606.ENSP00000260102,9606.ENSP00000300107,9606.ENSP00000306003,9606.ENSP00000319992,9606.ENSP00000322020,9606.ENSP00000334910,9606.ENSP00000339720,9606.ENSP00000339844,9606.ENSP00000358272,9606.ENSP00000360541,9606.ENSP00000361207,9606.ENSP00000367938,9606.ENSP00000372005,9606.ENSP00000378588,9606.ENSP00000382250,9606.ENSP00000399585,9606.ENSP00000417142,9606.ENSP00000420714	ABCB7,MRPL15,CLPX,ATP5I,TMEM11,SLC25A22,PDE2A,NDUFA4,MRPL43,NDUFAF4,CPT2,GHITM,COX7A2L,DNAJC19,TIMM9,MRPS6,MRS2,NDUFA5,MRPS14
GO:0005769	Early endosome	15	375	0.39	0.0459	9606.ENSP00000074304,9606.ENSP00000220325,9606.ENSP00000252486,9606.ENSP00000263246,9606.ENSP00000279907,9606.ENSP00000284981,9606.ENSP00000318016,9606.ENSP00000321537,9606.ENSP00000327650,9606.ENSP00000344909,9606.ENSP00000354519,9606.ENSP00000356918,9606.ENSP00000368831,9606.ENSP00000457411,9606.ENSP00000481314	INPP4A,EHD4,APOE,PACSIN2,UHRF1BP1L,APP,KIAA0196,LLGL1,VPS33B,PTP4A2,INPP5F,STX7,SNX2,USP10,SNX12
GO:0016604	Nuclear body	29	789	0.35	0.0033	9606.ENSP00000216160,9606.ENSP00000228284,9606.ENSP00000241502,9606.ENSP00000244020,9606.ENSP00000245838,9606.ENSP00000254193,9606.ENSP00000263246,9606.ENSP00000263373,9606.ENSP00000264279,9606.ENSP00000264649,9606.ENSP00000296702,9606.ENSP00000329715,9606.ENSP00000334538,9606.ENSP00000342434,9606.ENSP00000348984,9606.ENSP00000359506,9606.ENSP00000362110,9606.ENSP00000362900,9606.ENSP00000363017,…	TAB1,SART3,FYTTD1,SRSF6,THOC2,SNRPA1,PACSIN2,SPTBN4,NOP58,ATP6V0A1,TCERG1,DRG1,SREK1,BAZ1B,SON,FMR1,SF3A3,SRSF4,RPA2,SF1,TP53BP1,NELFA,C17orf85,GRK5,SMU1,EFTUD2,IK,API5,DCAF7
GO:0070161	Anchoring junction	29	820	0.34	0.0057	9606.ENSP00000005257,9606.ENSP00000222374,9606.ENSP00000244007,9606.ENSP00000263246,9606.ENSP00000263373,9606.ENSP00000264033,9606.ENSP00000264896,9606.ENSP00000278568,9606.ENSP00000284981,9606.ENSP00000294742,9606.ENSP00000296511,9606.ENSP00000314067,9606.ENSP00000341885,9606.ENSP00000343158,9606.ENSP00000344220,9606.ENSP00000345230,9606.ENSP00000345656,9606.ENSP00000348461,9606.ENSP00000363921,…	RALA,CADM4,PLCG1,PACSIN2,SPTBN4,CBL,SCARB2,PAK1,APP,ARPC5,ANXA5,PAK2,RPS2,EPB41L3,PDPK1,TPM4,VAPA,RAC1,PARD3,WASF1,MAGI1,SLC9A3R2,RPS13,ATP2A2,RPL18,TLN2,CORO2B,RPL27,CD99L2
GO:0030424	Axon	23	646	0.34	0.0179	9606.ENSP00000250113,9606.ENSP00000253861,9606.ENSP00000255194,9606.ENSP00000263373,9606.ENSP00000264033,9606.ENSP00000265729,9606.ENSP00000278568,9606.ENSP00000284981,9606.ENSP00000294742,9606.ENSP00000303908,9606.ENSP00000316779,9606.ENSP00000321537,9606.ENSP00000333982,9606.ENSP00000343158,9606.ENSP00000353508,9606.ENSP00000354519,9606.ENSP00000359506,9606.ENSP00000363921,9606.ENSP00000376800,…	FXR2,EXOC4,AP3B1,SPTBN4,CBL,SRI,PAK1,APP,ARPC5,TWF2,BIN1,LLGL1,NDEL1,EPB41L3,MAP2,INPP5F,FMR1,PARD3,MTPN,DLG4,WDR47,MAP2K4,CD200
GO:0005740	Mitochondrial envelope	26	766	0.32	0.0173	9606.ENSP00000253577,9606.ENSP00000260102,9606.ENSP00000300107,9606.ENSP00000304802,9606.ENSP00000306003,9606.ENSP00000314036,9606.ENSP00000319992,9606.ENSP00000322020,9606.ENSP00000334910,9606.ENSP00000339720,9606.ENSP00000339844,9606.ENSP00000346921,9606.ENSP00000358272,9606.ENSP00000360541,9606.ENSP00000361207,9606.ENSP00000363041,9606.ENSP00000367938,9606.ENSP00000370372,9606.ENSP00000372005,…	ABCB7,MRPL15,CLPX,DTYMK,ATP5I,AGPAT4,TMEM11,SLC25A22,PDE2A,NDUFA4,MRPL43,AK2,NDUFAF4,CPT2,GHITM,CISD1,COX7A2L,NLN,DNAJC19,WASF1,TIMM9,MRPS6,MRS2,NDUFA5,MRPS14,ACSL1
GO:0070062	Extracellular exosome	66	2099	0.29	2.69e-05	9606.ENSP00000005257,9606.ENSP00000014930,9606.ENSP00000164139,9606.ENSP00000216802,9606.ENSP00000220325,9606.ENSP00000220592,9606.ENSP00000221130,9606.ENSP00000223500,9606.ENSP00000225525,9606.ENSP00000225719,9606.ENSP00000227266,9606.ENSP00000240874,9606.ENSP00000252486,9606.ENSP00000254810,9606.ENSP00000256001,9606.ENSP00000256594,9606.ENSP00000258091,9606.ENSP00000259339,9606.ENSP00000262013,…	RALA,HEBP1,PYGM,PSME2,EHD4,AGO2,GSR,CHMP5,TAX1BP3,CPD,CTSC,KALRN,APOE,H3F3B,ACTR3B,GSTM3,CCT7,TOR1B,SPAG9,ARPC1A,PACSIN2,SPTBN4,ATP6V0A1,SCARB2,SRI,RALB,QDPR,APP,ARPC5,ANXA5,TWF2,H2AFV,ARHGAP1,GNAI2,RPS15A,SRPR,HIST2H3D,LAMP1,RPS2,SNRPD2,GNAI1,TPM4,ALDH9A1,AK2,RAC1,HIST1H3J,ATP2B2,STX7,PMVK,GNAI3,GHITM,CLIC1,FTL,AKR1C1,SEC13,MOB1B,PTGR1,SLC9A3R2,PSMA1,EPHX2,RNH1,RPS13,IST1,LDHA,NACA,RPL27
GO:0032991	Protein-containing complex	158	5073	0.28	9.27e-16	9606.ENSP00000210313,9606.ENSP00000215071,9606.ENSP00000216160,9606.ENSP00000216802,9606.ENSP00000220592,9606.ENSP00000221086,9606.ENSP00000228284,9606.ENSP00000231498,9606.ENSP00000232165,9606.ENSP00000237264,9606.ENSP00000242285,9606.ENSP00000243253,9606.ENSP00000244007,9606.ENSP00000245838,9606.ENSP00000249299,9606.ENSP00000250113,9606.ENSP00000252486,9606.ENSP00000253861,9606.ENSP00000254193,…	PSMD5,PSMD8,TAB1,PSME2,AGO2,MTMR9,SART3,NUP155,UBE3A,TBPL1,CLTA,SEC61A1,PLCG1,THOC2,LSM8,FXR2,APOE,EXOC4,SNRPA1,H3F3B,AP3B1,ACTR3B,CCT7,RPL35,DCTN3,MRPL15,WBP11,PFDN1,SMAD2,ARPC1A,SPTBN4,CBL,NOP58,ATP6V0A1,NUP54,SCYL1,PAK1,MTA2,SPC25,MSI2,APP,NUP205,LUC7L,ARPC5,RBMS1,SEC61A2,CLPX,SNRPD1,PELP1,FNTA,SRP9,ATP5I,H2AFV,RPL15,PIGS,KLHL3,GNAI2,ABCF1,BIN1,KIAA0196,RPS15A,MAGOHB,SMARCE1,MAP1S,CARM1,VPS33B…
GO:0005739	Mitochondrion	50	1611	0.28	0.00074	9606.ENSP00000216121,9606.ENSP00000221130,9606.ENSP00000225698,9606.ENSP00000253577,9606.ENSP00000255194,9606.ENSP00000260102,9606.ENSP00000265729,9606.ENSP00000280377,9606.ENSP00000282841,9606.ENSP00000284981,9606.ENSP00000300107,9606.ENSP00000304802,9606.ENSP00000306003,9606.ENSP00000306124,9606.ENSP00000310623,9606.ENSP00000314036,9606.ENSP00000319992,9606.ENSP00000322020,9606.ENSP00000322991,…	NIPSNAP1,GSR,C1QBP,ABCB7,AP3B1,MRPL15,SRI,USP15,GGPS1,APP,CLPX,DTYMK,ATP5I,PRKCE,ISCU,AGPAT4,TMEM11,SLC25A22,BCAT2,GLRX5,PDE2A,DLST,CECR5,NDUFA4,MRPL43,AK2,SUPV3L1,UCHL5,NDUFAF4,PFDN4,CPT2,GHITM,CISD1,AUH,CLIC1,PCCA,COX7A2L,NLN,DNAJC19,WASF1,TIMM9,MRPS6,MRS2,GPX1,NDUFA5,SUCLG2,MRPS14,ACSL1,MMAB,ZFYVE1
GO:1902494	Catalytic complex	40	1328	0.27	0.0075	9606.ENSP00000210313,9606.ENSP00000215071,9606.ENSP00000216802,9606.ENSP00000220592,9606.ENSP00000232165,9606.ENSP00000237264,9606.ENSP00000254193,9606.ENSP00000278823,9606.ENSP00000300413,9606.ENSP00000301396,9606.ENSP00000303423,9606.ENSP00000309430,9606.ENSP00000312397,9606.ENSP00000312999,9606.ENSP00000319240,9606.ENSP00000323967,9606.ENSP00000335304,9606.ENSP00000338039,9606.ENSP00000339720,…	PSMD5,PSMD8,PSME2,AGO2,UBE3A,TBPL1,SNRPA1,MTA2,SNRPD1,PELP1,FNTA,PIGS,KLHL3,GNAI2,MAGOHB,SMARCE1,DLST,PSMF1,NDUFA4,SNRPD2,GNAI1,SUPV3L1,UCHL5,PSMD4,GNAI3,GLMN,SF3A3,DIS3,RIOK1,HNRNPA3,STT3A,SNRPN,EFTUD2,PSMA1,NDUFA5,SUCLG2,PSMD9,SEC11A,GAN,DCAF7
GO:0005768	Endosome	29	959	0.27	0.0373	9606.ENSP00000074304,9606.ENSP00000216160,9606.ENSP00000220325,9606.ENSP00000223500,9606.ENSP00000242285,9606.ENSP00000252486,9606.ENSP00000263246,9606.ENSP00000264649,9606.ENSP00000264896,9606.ENSP00000279907,9606.ENSP00000284981,9606.ENSP00000285419,9606.ENSP00000294742,9606.ENSP00000310491,9606.ENSP00000316779,9606.ENSP00000318016,9606.ENSP00000321537,9606.ENSP00000327650,9606.ENSP00000333298,…	INPP4A,TAB1,EHD4,CHMP5,CLTA,APOE,PACSIN2,ATP6V0A1,SCARB2,UHRF1BP1L,APP,TMEM55A,ARPC5,ARHGAP1,BIN1,KIAA0196,LLGL1,VPS33B,LAMP1,PTP4A2,RAC1,SCYL2,INPP5F,STX7,SNX2,TMEM55B,EPN1,USP10,SNX12
GO:0045202	Synapse	39	1351	0.25	0.0173	9606.ENSP00000074304,9606.ENSP00000216121,9606.ENSP00000219197,9606.ENSP00000225698,9606.ENSP00000242285,9606.ENSP00000244007,9606.ENSP00000250113,9606.ENSP00000252486,9606.ENSP00000253861,9606.ENSP00000255194,9606.ENSP00000263246,9606.ENSP00000265729,9606.ENSP00000284981,9606.ENSP00000312999,9606.ENSP00000314067,9606.ENSP00000316779,9606.ENSP00000325313,9606.ENSP00000333298,9606.ENSP00000333982,…	INPP4A,NIPSNAP1,CBLN1,C1QBP,CLTA,PLCG1,FXR2,APOE,EXOC4,AP3B1,PACSIN2,SRI,APP,GNAI2,PAK2,BIN1,MAP1S,LAMP1,NDEL1,PDE2A,EPB41L3,PDPK1,RAC1,ATP2B4,COPS5,ATP2B2,MAP2,STX7,FMR1,CADPS,WASF1,GRIP1,DLG4,KCMF1,USP46,RIMS1,RPS13,ATP2A2,TLN2
GO:0005829	Cytosol	148	5193	0.24	1.12e-11	9606.ENSP00000074304,9606.ENSP00000164139,9606.ENSP00000210313,9606.ENSP00000215071,9606.ENSP00000216160,9606.ENSP00000216802,9606.ENSP00000220592,9606.ENSP00000221086,9606.ENSP00000221130,9606.ENSP00000223500,9606.ENSP00000225525,9606.ENSP00000225698,9606.ENSP00000232165,9606.ENSP00000233057,9606.ENSP00000240874,9606.ENSP00000242285,9606.ENSP00000243253,9606.ENSP00000244007,9606.ENSP00000250113,…	INPP4A,PYGM,PSMD5,PSMD8,TAB1,PSME2,AGO2,MTMR9,GSR,CHMP5,TAX1BP3,C1QBP,UBE3A,EIF2AK2,KALRN,CLTA,SEC61A1,PLCG1,FXR2,EXOC4,IPO8,GSTM3,CCT7,RPL35,DCTN3,WBP11,SPAG9,SMAD2,ARPC1A,PACSIN2,SPTBN4,OSBPL5,CBL,NOP58,ATP6V0A1,SRI,SCYL1,UBXN4,PAK1,UHRF1BP1L,USP15,QDPR,BICD1,SPC25,GGPS1,APP,USP24,ARPC5,RBMS1,ANXA5,SEC61A2,CLPX,SNRPD1,FNTA,PDS5A,DTYMK,SRP9,PRKCE,LRRC45,RPL15,ARHGAP1,ISCU,KLHL3,GNAI2,ABCF1,PAK2,…
GO:0030054	Cell junction	59	2075	0.24	0.0013	9606.ENSP00000005257,9606.ENSP00000074304,9606.ENSP00000216121,9606.ENSP00000219197,9606.ENSP00000220592,9606.ENSP00000222374,9606.ENSP00000225698,9606.ENSP00000242285,9606.ENSP00000244007,9606.ENSP00000250113,9606.ENSP00000252486,9606.ENSP00000253861,9606.ENSP00000255194,9606.ENSP00000263246,9606.ENSP00000263373,9606.ENSP00000264033,9606.ENSP00000264896,9606.ENSP00000265729,9606.ENSP00000278568,…	RALA,INPP4A,NIPSNAP1,CBLN1,AGO2,CADM4,C1QBP,CLTA,PLCG1,FXR2,APOE,EXOC4,AP3B1,PACSIN2,SPTBN4,CBL,SCARB2,SRI,PAK1,APP,ARPC5,ANXA5,SH3PXD2B,GNAI2,PAK2,BIN1,MAP1S,LAMP1,NDEL1,PDE2A,RPS2,EPB41L3,PDPK1,TPM4,VAPA,RAC1,ATP2B4,COPS5,ATP2B2,MAP2,STX7,FMR1,PARD3,CADPS,WASF1,GRIP1,DLG4,MAGI1,KCMF1,USP46,SLC9A3R2,RIMS1,RPS13,ATP2A2,RPL18,TLN2,CORO2B,RPL27,CD99L2
GO:0031982	Vesicle	104	3879	0.22	9.99e-06	9606.ENSP00000005257,9606.ENSP00000014930,9606.ENSP00000074304,9606.ENSP00000164139,9606.ENSP00000216160,9606.ENSP00000216802,9606.ENSP00000220325,9606.ENSP00000220592,9606.ENSP00000221130,9606.ENSP00000223500,9606.ENSP00000225525,9606.ENSP00000225719,9606.ENSP00000227266,9606.ENSP00000240874,9606.ENSP00000242285,9606.ENSP00000251691,9606.ENSP00000252486,9606.ENSP00000254810,9606.ENSP00000255194,…	RALA,HEBP1,INPP4A,PYGM,TAB1,PSME2,EHD4,AGO2,GSR,CHMP5,TAX1BP3,CPD,CTSC,KALRN,CLTA,KIAA1244,APOE,H3F3B,AP3B1,ACTR3B,GSTM3,CCT7,TOR1B,SPAG9,ARPC1A,PACSIN2,SPTBN4,ATP6V0A1,SCARB2,SRI,SCYL1,RALB,UHRF1BP1L,QDPR,BICD1,APP,TMEM55A,ARPC5,ANXA5,TWF2,PCSK1,H2AFV,ARHGAP1,GNAI2,BIN1,KIAA0196,RPS15A,LLGL1,VPS33B,SRPR,HIST2H3D,LAMP1,NDEL1,CAMK2D,RPS2,SNRPD2,GNAI1,PDPK1,PTP4A2,TPM4,VAPA,ALDH9A1,AK2,RAC1,COPS5,H…
GO:0098805	Whole membrane	46	1715	0.22	0.0215	9606.ENSP00000074304,9606.ENSP00000216160,9606.ENSP00000220325,9606.ENSP00000223500,9606.ENSP00000242285,9606.ENSP00000251691,9606.ENSP00000252486,9606.ENSP00000255194,9606.ENSP00000262013,9606.ENSP00000263246,9606.ENSP00000264033,9606.ENSP00000264649,9606.ENSP00000264896,9606.ENSP00000270176,9606.ENSP00000284981,9606.ENSP00000285419,9606.ENSP00000310491,9606.ENSP00000312999,9606.ENSP00000314036,…	INPP4A,TAB1,EHD4,CHMP5,CLTA,KIAA1244,APOE,AP3B1,SPAG9,PACSIN2,CBL,ATP6V0A1,SCARB2,SCYL1,APP,TMEM55A,ARHGAP1,GNAI2,AGPAT4,LLGL1,VPS33B,LAMP1,PDE2A,CAMK2D,GNAI1,VAPA,RAC1,ATP2B4,SCYL2,INPP5F,STX7,GNAI3,CISD1,SNX2,CADPS,SEC13,WASF1,GRIP1,TMEM55B,DLG4,ZDHHC13,EPN1,ACSL1,MAP1LC3B2,SNX12,SYNRG
GO:0031090	Organelle membrane	94	3548	0.21	6.64e-05	9606.ENSP00000005257,9606.ENSP00000074304,9606.ENSP00000216160,9606.ENSP00000220325,9606.ENSP00000223500,9606.ENSP00000227266,9606.ENSP00000231498,9606.ENSP00000242285,9606.ENSP00000243253,9606.ENSP00000244763,9606.ENSP00000251691,9606.ENSP00000252486,9606.ENSP00000253577,9606.ENSP00000255194,9606.ENSP00000259339,9606.ENSP00000260102,9606.ENSP00000261366,9606.ENSP00000262013,9606.ENSP00000263246,…	RALA,INPP4A,TAB1,EHD4,CHMP5,CTSC,NUP155,CLTA,SEC61A1,SSR1,KIAA1244,APOE,ABCB7,AP3B1,TOR1B,MRPL15,LMNB1,SPAG9,PACSIN2,OSBPL5,ATP6V0A1,NUP54,SCARB2,SRI,SCYL1,UBXN4,PAK1,GDPD1,APP,TMEM55A,NUP205,SEC61A2,CLPX,SRP9,ATP5I,PIGS,ARHGAP1,AGPAT4,TMEM11,LLGL1,SLC25A22,VPS33B,SRPR,LAMP1,PDE2A,DNAJB2,NDUFA4,CAMK2D,MRPL43,LBR,GNAI1,VAPA,RAC1,SCYL2,INPP5F,STX7,NDUFAF4,GNAI3,CPT2,GHITM,RCC1,CISD1,CLIC1,SPIN1,COX…
GO:0005654	Nucleoplasm	101	3973	0.19	0.00013	9606.ENSP00000210313,9606.ENSP00000215071,9606.ENSP00000216160,9606.ENSP00000216802,9606.ENSP00000220592,9606.ENSP00000227266,9606.ENSP00000228284,9606.ENSP00000237264,9606.ENSP00000240874,9606.ENSP00000241502,9606.ENSP00000244020,9606.ENSP00000245838,9606.ENSP00000249299,9606.ENSP00000254193,9606.ENSP00000254810,9606.ENSP00000255681,9606.ENSP00000256079,9606.ENSP00000261167,9606.ENSP00000261366,…	PSMD5,PSMD8,TAB1,PSME2,AGO2,CTSC,SART3,TBPL1,KALRN,FYTTD1,SRSF6,THOC2,LSM8,SNRPA1,H3F3B,MACROD1,IPO8,WBP11,LMNB1,SMAD2,PACSIN2,SPTBN4,NOP58,ATP6V0A1,SRI,PAK1,MTA2,USP24,TCERG1,CLPX,SNRPD1,PELP1,PDS5A,LRRC45,GNAI2,ABCF1,KIAA0196,RPS15A,MAGOHB,SMARCE1,MAP1S,CARM1,DRG1,HIST2H3D,SREK1,PSMF1,BRIX1,ZFP91,NELFB,CAMK2D,RANBP3,RPS2,SNRPD2,BAZ1B,SON,COPS5,EDC4,HIST1H3J,ILF2,UCHL5,PEA15,PSMD4,FMR1,CPT2,SF3A…
GO:0005856	Cytoskeleton	56	2221	0.19	0.0231	9606.ENSP00000216129,9606.ENSP00000225525,9606.ENSP00000227266,9606.ENSP00000233121,9606.ENSP00000240874,9606.ENSP00000242285,9606.ENSP00000256001,9606.ENSP00000258091,9606.ENSP00000259632,9606.ENSP00000261366,9606.ENSP00000262013,9606.ENSP00000262942,9606.ENSP00000263246,9606.ENSP00000263373,9606.ENSP00000270176,9606.ENSP00000278568,9606.ENSP00000281474,9606.ENSP00000284981,9606.ENSP00000294742,…	TTLL12,TAX1BP3,CTSC,MAPRE3,KALRN,CLTA,ACTR3B,CCT7,DCTN3,LMNB1,SPAG9,ARPC1A,PACSIN2,SPTBN4,SCYL1,PAK1,BICD1,APP,ARPC5,FNTA,TWF2,PRKCE,LRRC45,SH3PXD2B,KLHL3,GNAI2,BIN1,LLGL1,MAP1S,NDEL1,GNAI1,EPB41L3,TPM4,VAPA,RAC1,TPM1,MAP2,PEA15,GNAI3,PARD3,SPIN1,TPM2,WASF1,MTPN,DLG4,WDR47,SEPT9,IK,RANBP1,PSMA1,RIMS1,IST1,MAP1LC3B2,TLN2,CORO2B,GAN
GO:0098588	Bounding membrane of organelle	53	2107	0.19	0.0323	9606.ENSP00000074304,9606.ENSP00000216160,9606.ENSP00000220325,9606.ENSP00000223500,9606.ENSP00000227266,9606.ENSP00000242285,9606.ENSP00000243253,9606.ENSP00000251691,9606.ENSP00000252486,9606.ENSP00000255194,9606.ENSP00000262013,9606.ENSP00000263246,9606.ENSP00000264649,9606.ENSP00000264896,9606.ENSP00000265729,9606.ENSP00000270176,9606.ENSP00000284981,9606.ENSP00000285419,9606.ENSP00000298428,…	INPP4A,TAB1,EHD4,CHMP5,CTSC,CLTA,SEC61A1,KIAA1244,APOE,AP3B1,SPAG9,PACSIN2,ATP6V0A1,SCARB2,SRI,SCYL1,APP,TMEM55A,SEC61A2,SRP9,ARHGAP1,AGPAT4,LLGL1,VPS33B,SRPR,LAMP1,PDE2A,CAMK2D,GNAI1,VAPA,RAC1,SCYL2,INPP5F,STX7,GNAI3,CISD1,SNX2,CADPS,SEC13,SACM1L,WASF1,TMEM55B,DLG4,ZDHHC13,EPN1,YIPF6,ACSL1,ATP2A2,MAP1LC3B2,ZFYVE1,RPL27,SNX12,SYNRG
GO:0070013	Intracellular organelle lumen	145	5857	0.18	9.58e-07	9606.ENSP00000054950,9606.ENSP00000210313,9606.ENSP00000215071,9606.ENSP00000216160,9606.ENSP00000216802,9606.ENSP00000220592,9606.ENSP00000221130,9606.ENSP00000225525,9606.ENSP00000225698,9606.ENSP00000227266,9606.ENSP00000228284,9606.ENSP00000237264,9606.ENSP00000240874,9606.ENSP00000241502,9606.ENSP00000244020,9606.ENSP00000245838,9606.ENSP00000249299,9606.ENSP00000252486,9606.ENSP00000254193,…	RCN1,PSMD5,PSMD8,TAB1,PSME2,AGO2,GSR,TAX1BP3,C1QBP,CTSC,SART3,TBPL1,KALRN,FYTTD1,SRSF6,THOC2,LSM8,APOE,SNRPA1,H3F3B,MACROD1,IPO8,TOR1B,RPL35,DCTN3,MRPL15,WBP11,LMNB1,SMAD2,PACSIN2,SPTBN4,NOP58,ATP6V0A1,SCARB2,SRI,PAK1,MTA2,APP,NUP205,USP24,ARPC5,TCERG1,CLPX,SNRPD1,PELP1,PDS5A,DTYMK,LRRC45,PCSK1,H2AFV,ISCU,GNAI2,ABCF1,KIAA0196,RPS15A,MAGOHB,BCAT2,SMARCE1,MAP1S,CARM1,GLRX5,DRG1,HIST2H3D,SREK1,PDE2A…
GO:0005634	Nucleus	177	7390	0.17	3.75e-08	9606.ENSP00000074304,9606.ENSP00000085068,9606.ENSP00000210313,9606.ENSP00000215071,9606.ENSP00000216129,9606.ENSP00000216160,9606.ENSP00000216802,9606.ENSP00000220325,9606.ENSP00000220592,9606.ENSP00000223500,9606.ENSP00000225525,9606.ENSP00000225698,9606.ENSP00000227266,9606.ENSP00000228284,9606.ENSP00000231498,9606.ENSP00000232165,9606.ENSP00000233057,9606.ENSP00000237264,9606.ENSP00000240874,…	INPP4A,ISOC2,PSMD5,PSMD8,TTLL12,TAB1,PSME2,EHD4,AGO2,CHMP5,TAX1BP3,C1QBP,CTSC,SART3,NUP155,UBE3A,EIF2AK2,TBPL1,KALRN,FYTTD1,PLCG1,SRSF6,THOC2,LSM8,FXR2,APOE,SNRPA1,H3F3B,MACROD1,IPO8,GSTM3,TOR1B,RPL35,DCTN3,WBP11,LMNB1,SMAD2,ARPC1A,PACSIN2,SPTBN4,NOP58,ATP6V0A1,NUP54,SRI,SSBP4,SCYL1,UBXN4,PAK1,MTA2,USP15,SPC25,MSI2,APP,NUP205,LUC7L,USP24,ARPC5,RBMS1,TCERG1,CLPX,SNRPD1,PELP1,PDS5A,DTYMK,PRKCE,LRRC…
GO:0031981	Nuclear lumen	113	4733	0.17	0.0004	9606.ENSP00000210313,9606.ENSP00000215071,9606.ENSP00000216160,9606.ENSP00000216802,9606.ENSP00000220592,9606.ENSP00000225525,9606.ENSP00000225698,9606.ENSP00000227266,9606.ENSP00000228284,9606.ENSP00000237264,9606.ENSP00000240874,9606.ENSP00000241502,9606.ENSP00000244020,9606.ENSP00000245838,9606.ENSP00000249299,9606.ENSP00000254193,9606.ENSP00000254810,9606.ENSP00000255681,9606.ENSP00000256079,…	PSMD5,PSMD8,TAB1,PSME2,AGO2,TAX1BP3,C1QBP,CTSC,SART3,TBPL1,KALRN,FYTTD1,SRSF6,THOC2,LSM8,SNRPA1,H3F3B,MACROD1,IPO8,RPL35,DCTN3,WBP11,LMNB1,SMAD2,PACSIN2,SPTBN4,NOP58,ATP6V0A1,SRI,PAK1,MTA2,NUP205,USP24,TCERG1,CLPX,SNRPD1,PELP1,PDS5A,LRRC45,H2AFV,GNAI2,ABCF1,KIAA0196,RPS15A,MAGOHB,SMARCE1,MAP1S,CARM1,DRG1,HIST2H3D,SREK1,PSMF1,BRIX1,ZFP91,NELFB,CAMK2D,RANBP3,RPS2,SNRPD2,BAZ1B,SON,COPS5,EDC4,HIST1H3…
GO:0043231	Intracellular membrane-bounded organelle	247	10761	0.15	4.37e-14	9606.ENSP00000054950,9606.ENSP00000074304,9606.ENSP00000085068,9606.ENSP00000210313,9606.ENSP00000215071,9606.ENSP00000216121,9606.ENSP00000216129,9606.ENSP00000216160,9606.ENSP00000216802,9606.ENSP00000220325,9606.ENSP00000220592,9606.ENSP00000221086,9606.ENSP00000221130,9606.ENSP00000223500,9606.ENSP00000225525,9606.ENSP00000225698,9606.ENSP00000227266,9606.ENSP00000228284,9606.ENSP00000231498,…	RCN1,INPP4A,ISOC2,PSMD5,PSMD8,NIPSNAP1,TTLL12,TAB1,PSME2,EHD4,AGO2,MTMR9,GSR,CHMP5,TAX1BP3,C1QBP,CTSC,SART3,NUP155,UBE3A,EIF2AK2,TBPL1,KALRN,FYTTD1,CLTA,SEC61A1,PLCG1,SRSF6,SSR1,THOC2,LSM8,FXR2,APOE,ABCB7,SNRPA1,H3F3B,AP3B1,MACROD1,IPO8,GSTM3,TOR1B,RPL35,DCTN3,MRPL15,WBP11,LMNB1,SPAG9,SMAD2,ARPC1A,PACSIN2,SPTBN4,OSBPL5,CBL,NOP58,ATP6V0A1,NUP54,SCARB2,SRI,SSBP4,SCYL1,UBXN4,PAK1,MTA2,USP15,BICD1,SP…
GO:0005737	Cytoplasm	256	11428	0.14	5.64e-14	9606.ENSP00000005257,9606.ENSP00000014930,9606.ENSP00000054950,9606.ENSP00000074304,9606.ENSP00000085068,9606.ENSP00000164139,9606.ENSP00000210313,9606.ENSP00000215071,9606.ENSP00000216121,9606.ENSP00000216129,9606.ENSP00000216160,9606.ENSP00000216802,9606.ENSP00000220325,9606.ENSP00000220592,9606.ENSP00000221086,9606.ENSP00000221130,9606.ENSP00000223500,9606.ENSP00000225525,9606.ENSP00000225698,…	RALA,HEBP1,RCN1,INPP4A,ISOC2,PYGM,PSMD5,PSMD8,NIPSNAP1,TTLL12,TAB1,PSME2,EHD4,AGO2,MTMR9,GSR,CHMP5,TAX1BP3,C1QBP,CTSC,SART3,UBE3A,EIF2AK2,MAPRE3,TBPL1,KALRN,CLTA,SEC61A1,PLCG1,SSR1,FXR2,KIAA1244,APOE,ABCB7,EXOC4,AP3B1,ACTR3B,IPO8,GSTM3,CCT7,TOR1B,RPL35,DCTN3,MRPL15,WBP11,PFDN1,SPAG9,SMAD2,ARPC1A,PACSIN2,SPTBN4,OSBPL5,CBL,NOP58,ATP6V0A1,SCARB2,SRI,SCYL1,UBXN4,PAK1,UHRF1BP1L,USP15,QDPR,BICD1,SPC25,…
GO:0043232	Intracellular non-membrane-bounded organelle	109	4880	0.14	0.0074	9606.ENSP00000216129,9606.ENSP00000220592,9606.ENSP00000225525,9606.ENSP00000225698,9606.ENSP00000227266,9606.ENSP00000233057,9606.ENSP00000233121,9606.ENSP00000240874,9606.ENSP00000242285,9606.ENSP00000250113,9606.ENSP00000254810,9606.ENSP00000256001,9606.ENSP00000258091,9606.ENSP00000259469,9606.ENSP00000259632,9606.ENSP00000260102,9606.ENSP00000261366,9606.ENSP00000262013,9606.ENSP00000262160,…	TTLL12,AGO2,TAX1BP3,C1QBP,CTSC,EIF2AK2,MAPRE3,KALRN,CLTA,FXR2,H3F3B,ACTR3B,CCT7,RPL35,DCTN3,MRPL15,LMNB1,SPAG9,SMAD2,ARPC1A,PACSIN2,SPTBN4,NOP58,SRI,SCYL1,PAK1,MTA2,BICD1,SPC25,APP,ARPC5,CLPX,PELP1,FNTA,PDS5A,TWF2,PRKCE,LRRC45,H2AFV,RPL15,SH3PXD2B,KLHL3,GNAI2,ABCF1,BIN1,RPS15A,LLGL1,SMARCE1,MAP1S,HIST2H3D,NDEL1,BRIX1,MRPL43,RPS2,BAZ1B,GNAI1,EPB41L3,TPM4,VAPA,RAC1,ATP2B4,TPM1,EDC4,HIST1H3J,SUPV3L1…
GO:0043229	Intracellular organelle	274	12528	0.13	4.11e-15	9606.ENSP00000005257,9606.ENSP00000054950,9606.ENSP00000074304,9606.ENSP00000085068,9606.ENSP00000210313,9606.ENSP00000215071,9606.ENSP00000216121,9606.ENSP00000216129,9606.ENSP00000216160,9606.ENSP00000216802,9606.ENSP00000220325,9606.ENSP00000220592,9606.ENSP00000221086,9606.ENSP00000221130,9606.ENSP00000223500,9606.ENSP00000225525,9606.ENSP00000225698,9606.ENSP00000227266,9606.ENSP00000228284,…	RALA,RCN1,INPP4A,ISOC2,PSMD5,PSMD8,NIPSNAP1,TTLL12,TAB1,PSME2,EHD4,AGO2,MTMR9,GSR,CHMP5,TAX1BP3,C1QBP,CTSC,SART3,NUP155,UBE3A,EIF2AK2,MAPRE3,TBPL1,KALRN,FYTTD1,CLTA,SEC61A1,PLCG1,SRSF6,SSR1,THOC2,LSM8,FXR2,KIAA1244,APOE,ABCB7,SNRPA1,H3F3B,AP3B1,MACROD1,ACTR3B,IPO8,GSTM3,CCT7,TOR1B,RPL35,DCTN3,MRPL15,WBP11,LMNB1,SPAG9,SMAD2,ARPC1A,PACSIN2,SPTBN4,OSBPL5,CBL,NOP58,ATP6V0A1,NUP54,SCARB2,SRI,SSBP4,SCY…
GO:0043227	Membrane-bounded organelle	271	12427	0.13	1.58e-14	9606.ENSP00000005257,9606.ENSP00000014930,9606.ENSP00000054950,9606.ENSP00000074304,9606.ENSP00000085068,9606.ENSP00000164139,9606.ENSP00000210313,9606.ENSP00000215071,9606.ENSP00000216121,9606.ENSP00000216129,9606.ENSP00000216160,9606.ENSP00000216802,9606.ENSP00000220325,9606.ENSP00000220592,9606.ENSP00000221086,9606.ENSP00000221130,9606.ENSP00000223500,9606.ENSP00000225525,9606.ENSP00000225698,…	RALA,HEBP1,RCN1,INPP4A,ISOC2,PYGM,PSMD5,PSMD8,NIPSNAP1,TTLL12,TAB1,PSME2,EHD4,AGO2,MTMR9,GSR,CHMP5,TAX1BP3,C1QBP,CPD,CTSC,SART3,NUP155,UBE3A,EIF2AK2,TBPL1,KALRN,FYTTD1,CLTA,SEC61A1,PLCG1,SRSF6,SSR1,THOC2,LSM8,FXR2,KIAA1244,APOE,ABCB7,SNRPA1,H3F3B,AP3B1,MACROD1,ACTR3B,IPO8,GSTM3,CCT7,TOR1B,RPL35,DCTN3,MRPL15,WBP11,LMNB1,SPAG9,SMAD2,ARPC1A,PACSIN2,SPTBN4,OSBPL5,CBL,NOP58,ATP6V0A1,NUP54,SCARB2,SRI,S…
GO:0012505	Endomembrane system	98	4542	0.12	0.0384	9606.ENSP00000054950,9606.ENSP00000074304,9606.ENSP00000216160,9606.ENSP00000220325,9606.ENSP00000221086,9606.ENSP00000223500,9606.ENSP00000227266,9606.ENSP00000231498,9606.ENSP00000242285,9606.ENSP00000243253,9606.ENSP00000244763,9606.ENSP00000251691,9606.ENSP00000252486,9606.ENSP00000255194,9606.ENSP00000256079,9606.ENSP00000259339,9606.ENSP00000261366,9606.ENSP00000262013,9606.ENSP00000263246,…	RCN1,INPP4A,TAB1,EHD4,MTMR9,CHMP5,CTSC,NUP155,CLTA,SEC61A1,SSR1,KIAA1244,APOE,AP3B1,IPO8,TOR1B,LMNB1,SPAG9,PACSIN2,OSBPL5,CBL,ATP6V0A1,NUP54,SCARB2,SRI,SCYL1,UBXN4,PAK1,UHRF1BP1L,BICD1,GDPD1,APP,TMEM55A,NUP205,ARPC5,SEC61A2,SRP9,PRKCE,PCSK1,PIGS,ARHGAP1,ABCF1,AGPAT4,BIN1,KIAA0196,LLGL1,VPS33B,SRPR,LAMP1,NDEL1,PDE2A,DNAJB2,PSMF1,CAMK2D,LBR,RANBP3,PTP4A2,VAPA,RAC1,COPS5,SCYL2,INPP5F,ILF2,STX7,GNAI3…
GO:0043226	Organelle	285	13515	0.11	1.01e-14	9606.ENSP00000005257,9606.ENSP00000014930,9606.ENSP00000054950,9606.ENSP00000074304,9606.ENSP00000085068,9606.ENSP00000164139,9606.ENSP00000210313,9606.ENSP00000215071,9606.ENSP00000216121,9606.ENSP00000216129,9606.ENSP00000216160,9606.ENSP00000216802,9606.ENSP00000220325,9606.ENSP00000220592,9606.ENSP00000221086,9606.ENSP00000221130,9606.ENSP00000223500,9606.ENSP00000225525,9606.ENSP00000225698,…	RALA,HEBP1,RCN1,INPP4A,ISOC2,PYGM,PSMD5,PSMD8,NIPSNAP1,TTLL12,TAB1,PSME2,EHD4,AGO2,MTMR9,GSR,CHMP5,TAX1BP3,C1QBP,CPD,CTSC,SART3,NUP155,UBE3A,EIF2AK2,MAPRE3,TBPL1,KALRN,FYTTD1,CLTA,SEC61A1,PLCG1,SRSF6,SSR1,THOC2,LSM8,FXR2,KIAA1244,APOE,ABCB7,SNRPA1,H3F3B,AP3B1,MACROD1,ACTR3B,IPO8,GSTM3,CCT7,TOR1B,RPL35,DCTN3,MRPL15,WBP11,LMNB1,SPAG9,SMAD2,ARPC1A,PACSIN2,SPTBN4,OSBPL5,CBL,NOP58,ATP6V0A1,NUP54,SCARB…
GO:0005622	Intracellular	293	14276	0.1	1.58e-14	9606.ENSP00000005257,9606.ENSP00000014930,9606.ENSP00000054950,9606.ENSP00000074304,9606.ENSP00000085068,9606.ENSP00000164139,9606.ENSP00000210313,9606.ENSP00000215071,9606.ENSP00000216121,9606.ENSP00000216129,9606.ENSP00000216160,9606.ENSP00000216802,9606.ENSP00000220325,9606.ENSP00000220592,9606.ENSP00000221086,9606.ENSP00000221130,9606.ENSP00000223500,9606.ENSP00000225525,9606.ENSP00000225698,…	RALA,HEBP1,RCN1,INPP4A,ISOC2,PYGM,PSMD5,PSMD8,NIPSNAP1,TTLL12,TAB1,PSME2,EHD4,AGO2,MTMR9,GSR,CHMP5,TAX1BP3,C1QBP,CTSC,SART3,NUP155,UBE3A,EIF2AK2,MAPRE3,TBPL1,KALRN,FYTTD1,CLTA,SEC61A1,PLCG1,SRSF6,SSR1,THOC2,LSM8,FXR2,KIAA1244,APOE,ABCB7,EXOC4,SNRPA1,H3F3B,AP3B1,MACROD1,ACTR3B,IPO8,GSTM3,CCT7,TOR1B,RPL35,DCTN3,MRPL15,WBP11,LMNB1,PFDN1,SPAG9,SMAD2,ARPC1A,PACSIN2,SPTBN4,OSBPL5,CBL,NOP58,ATP6V0A1,NUP…
GO:0016020	Membrane	178	9072	0.08	0.0173	9606.ENSP00000005257,9606.ENSP00000074304,9606.ENSP00000164024,9606.ENSP00000216121,9606.ENSP00000216160,9606.ENSP00000216802,9606.ENSP00000219197,9606.ENSP00000220325,9606.ENSP00000220592,9606.ENSP00000221086,9606.ENSP00000221130,9606.ENSP00000222374,9606.ENSP00000223500,9606.ENSP00000225525,9606.ENSP00000225698,9606.ENSP00000225719,9606.ENSP00000227266,9606.ENSP00000231498,9606.ENSP00000233057,…	RALA,INPP4A,CELSR3,NIPSNAP1,TAB1,PSME2,CBLN1,EHD4,AGO2,MTMR9,GSR,CADM4,CHMP5,TAX1BP3,C1QBP,CPD,CTSC,NUP155,EIF2AK2,CLTA,SEC61A1,PLCG1,SSR1,FXR2,KIAA1244,APOE,ABCB7,EXOC4,AP3B1,TOR1B,RPL35,DCTN3,MRPL15,LMNB1,SPAG9,ARPC1A,PACSIN2,SPTBN4,OSBPL5,CBL,NOP58,ATP6V0A1,NUP54,SCARB2,SRI,SCYL1,RALB,UBXN4,PAK1,MTA2,BICD1,GDPD1,APP,TMEM55A,NUP205,ANXA5,SEC61A2,CLPX,PELP1,FNTA,PDS5A,SRP9,ATP5I,PRKCE,LRRC45,PCS…
GO:0110165	Cellular anatomical entity	309	17788	0.03	0.0016	9606.ENSP00000005257,9606.ENSP00000014930,9606.ENSP00000054950,9606.ENSP00000074304,9606.ENSP00000085068,9606.ENSP00000164024,9606.ENSP00000164139,9606.ENSP00000210313,9606.ENSP00000215071,9606.ENSP00000216121,9606.ENSP00000216129,9606.ENSP00000216160,9606.ENSP00000216802,9606.ENSP00000219197,9606.ENSP00000220325,9606.ENSP00000220592,9606.ENSP00000221086,9606.ENSP00000221130,9606.ENSP00000222374,…	RALA,HEBP1,RCN1,INPP4A,ISOC2,CELSR3,PYGM,PSMD5,PSMD8,NIPSNAP1,TTLL12,TAB1,PSME2,CBLN1,EHD4,AGO2,MTMR9,GSR,CADM4,CHMP5,TAX1BP3,C1QBP,CPD,CTSC,SART3,NUP155,UBE3A,EIF2AK2,MAPRE3,TBPL1,KALRN,FYTTD1,CLTA,SEC61A1,PLCG1,SRSF6,SSR1,THOC2,LSM8,FXR2,KIAA1244,APOE,ABCB7,EXOC4,SNRPA1,H3F3B,AP3B1,MACROD1,ACTR3B,IPO8,GSTM3,CCT7,TOR1B,RPL35,DCTN3,MRPL15,WBP11,LMNB1,PFDN1,SPAG9,SMAD2,ARPC1A,PACSIN2,SPTBN4,OSBPL5…

## Sheet: Mouse_enriched_component_6h
6h STRING enrichment - cellular componant input protein list under species - mouse
#term ID	term description	observed gene count	background gene count	strength	false discovery rate	matching proteins in your network (IDs)	matching proteins in your network (labels)
GO:0005862	Muscle thin filament tropomyosin	2	2	1.84	0.0267	10090.ENSMUSP00000030184,10090.ENSMUSP00000109337	Tpm2,Tpm1
GO:1902737	Dendritic filopodium	3	5	1.62	0.0055	10090.ENSMUSP00000018909,10090.ENSMUSP00000076577,10090.ENSMUSP00000085906	Fxr2,Map2,Fmr1
GO:0044326	Dendritic spine neck	3	8	1.42	0.0124	10090.ENSMUSP00000018909,10090.ENSMUSP00000085906,10090.ENSMUSP00000118221	Fxr2,Fmr1,Sri
GO:0005687	U4 snRNP	3	10	1.32	0.0188	10090.ENSMUSP00000002551,10090.ENSMUSP00000037597,10090.ENSMUSP00000096003	Snrpd1,Snrpd2,Snrpn
GO:0005885	Arp2/3 protein complex	3	10	1.32	0.0188	10090.ENSMUSP00000031625,10090.ENSMUSP00000076933,10090.ENSMUSP00000085578	Arpc1a,Arpc5,Actr3b
GO:0005686	U2 snRNP	5	17	1.31	0.0006	10090.ENSMUSP00000002551,10090.ENSMUSP00000030734,10090.ENSMUSP00000037597,10090.ENSMUSP00000096003,10090.ENSMUSP00000117947	Snrpd1,Sf3a3,Snrpd2,Snrpn,Snrpa1
GO:0005685	U1 snRNP	4	18	1.19	0.008	10090.ENSMUSP00000002551,10090.ENSMUSP00000037597,10090.ENSMUSP00000096003,10090.ENSMUSP00000110627	Snrpd1,Snrpd2,Snrpn,Luc7l
GO:0005682	U5 snRNP	3	14	1.17	0.0347	10090.ENSMUSP00000002551,10090.ENSMUSP00000037597,10090.ENSMUSP00000096003	Snrpd1,Snrpd2,Snrpn
GO:0071005	U2-type precatalytic spliceosome	9	49	1.11	1.05e-05	10090.ENSMUSP00000002551,10090.ENSMUSP00000007042,10090.ENSMUSP00000021306,10090.ENSMUSP00000030117,10090.ENSMUSP00000030734,10090.ENSMUSP00000032307,10090.ENSMUSP00000037597,10090.ENSMUSP00000057238,10090.ENSMUSP00000117947	Snrpd1,Ik,Eftud2,Smu1,Sf3a3,Magohb,Snrpd2,Lsm8,Snrpa1
GO:0097525	Spliceosomal snrnp complex	9	53	1.07	1.67e-05	10090.ENSMUSP00000002551,10090.ENSMUSP00000019118,10090.ENSMUSP00000021306,10090.ENSMUSP00000030734,10090.ENSMUSP00000037597,10090.ENSMUSP00000057238,10090.ENSMUSP00000096003,10090.ENSMUSP00000110627,10090.ENSMUSP00000117947	Snrpd1,Sart3,Eftud2,Sf3a3,Snrpd2,Lsm8,Snrpn,Luc7l,Snrpa1
GO:0022624	Proteasome accessory complex	4	24	1.07	0.0164	10090.ENSMUSP00000028225,10090.ENSMUSP00000051657,10090.ENSMUSP00000071589,10090.ENSMUSP00000123798	Psmd5,Psmd8,Psmd4,Psme2
GO:0046540	U4/U6 x U5 tri-snRNP complex	5	31	1.05	0.0055	10090.ENSMUSP00000002551,10090.ENSMUSP00000021306,10090.ENSMUSP00000037597,10090.ENSMUSP00000057238,10090.ENSMUSP00000096003	Snrpd1,Eftud2,Snrpd2,Lsm8,Snrpn
GO:0071007	U2-type catalytic step 2 spliceosome	4	30	0.97	0.0287	10090.ENSMUSP00000002551,10090.ENSMUSP00000021306,10090.ENSMUSP00000037597,10090.ENSMUSP00000117947	Snrpd1,Eftud2,Snrpd2,Snrpa1
GO:1905369	Endopeptidase complex	9	69	0.96	0.0001	10090.ENSMUSP00000028225,10090.ENSMUSP00000033008,10090.ENSMUSP00000041184,10090.ENSMUSP00000044871,10090.ENSMUSP00000051657,10090.ENSMUSP00000071589,10090.ENSMUSP00000103161,10090.ENSMUSP00000123798,10090.ENSMUSP00000140106	Psmd5,Psma1,Psmf1,Pigs,Psmd8,Psmd4,Ube3a,Psme2,Uchl5
GO:0000502	Proteasome complex	8	63	0.95	0.00038	10090.ENSMUSP00000028225,10090.ENSMUSP00000033008,10090.ENSMUSP00000041184,10090.ENSMUSP00000051657,10090.ENSMUSP00000071589,10090.ENSMUSP00000103161,10090.ENSMUSP00000123798,10090.ENSMUSP00000140106	Psmd5,Psma1,Psmf1,Psmd8,Psmd4,Ube3a,Psme2,Uchl5
GO:0030867	Rough endoplasmic reticulum membrane	4	31	0.95	0.0315	10090.ENSMUSP00000032168,10090.ENSMUSP00000034541,10090.ENSMUSP00000090305,10090.ENSMUSP00000100046	Sec61a1,Srpr,Rpl27,Sec61a2
GO:0005684	U2-type spliceosomal complex	11	90	0.93	1.58e-05	10090.ENSMUSP00000002551,10090.ENSMUSP00000007042,10090.ENSMUSP00000021306,10090.ENSMUSP00000030117,10090.ENSMUSP00000030734,10090.ENSMUSP00000032307,10090.ENSMUSP00000037597,10090.ENSMUSP00000057238,10090.ENSMUSP00000096003,10090.ENSMUSP00000110627,10090.ENSMUSP00000117947	Snrpd1,Ik,Eftud2,Smu1,Sf3a3,Magohb,Snrpd2,Lsm8,Snrpn,Luc7l,Snrpa1
GO:0005790	Smooth endoplasmic reticulum	4	36	0.89	0.0464	10090.ENSMUSP00000005406,10090.ENSMUSP00000076577,10090.ENSMUSP00000085906,10090.ENSMUSP00000118221	App,Map2,Fmr1,Sri
GO:1905368	Peptidase complex	10	96	0.86	0.00016	10090.ENSMUSP00000026818,10090.ENSMUSP00000028225,10090.ENSMUSP00000033008,10090.ENSMUSP00000041184,10090.ENSMUSP00000044871,10090.ENSMUSP00000051657,10090.ENSMUSP00000071589,10090.ENSMUSP00000103161,10090.ENSMUSP00000123798,10090.ENSMUSP00000140106	Sec11a,Psmd5,Psma1,Psmf1,Pigs,Psmd8,Psmd4,Ube3a,Psme2,Uchl5
GO:0030120	Vesicle coat	5	50	0.84	0.0245	10090.ENSMUSP00000025890,10090.ENSMUSP00000032440,10090.ENSMUSP00000059000,10090.ENSMUSP00000096445,10090.ENSMUSP00000103481	Scyl1,Sec13,Synrg,Epn1,Clta
GO:0005643	Nuclear pore	6	62	0.83	0.0119	10090.ENSMUSP00000002445,10090.ENSMUSP00000005003,10090.ENSMUSP00000032440,10090.ENSMUSP00000046540,10090.ENSMUSP00000111309,10090.ENSMUSP00000128819	Ranbp3,Lbr,Sec13,Nup54,Ranbp1,Nup155
GO:0005681	Spliceosomal complex	17	183	0.81	4.84e-07	10090.ENSMUSP00000002551,10090.ENSMUSP00000007042,10090.ENSMUSP00000021306,10090.ENSMUSP00000028617,10090.ENSMUSP00000030117,10090.ENSMUSP00000030734,10090.ENSMUSP00000032307,10090.ENSMUSP00000037597,10090.ENSMUSP00000057238,10090.ENSMUSP00000074196,10090.ENSMUSP00000096003,10090.ENSMUSP00000101004,10090.ENSMUSP00000107595,10090.ENSMUSP00000110627,10090.ENSMUSP00000112213,10090.ENSMUSP00000117947…	Snrpd1,Ik,Eftud2,Api5,Smu1,Sf3a3,Magohb,Snrpd2,Lsm8,Srek1,Snrpn,Cirbp,Hnrnpa3,Luc7l,Wbp11,Snrpa1,Sf1
GO:0005844	Polysome	7	75	0.81	0.0059	10090.ENSMUSP00000018909,10090.ENSMUSP00000020741,10090.ENSMUSP00000036881,10090.ENSMUSP00000042207,10090.ENSMUSP00000085906,10090.ENSMUSP00000103365,10090.ENSMUSP00000103541	Fxr2,Drg1,Abcf1,Ago2,Fmr1,Rpl18,Msi2
GO:0022626	Cytosolic ribosome	9	99	0.8	0.0011	10090.ENSMUSP00000079163,10090.ENSMUSP00000079340,10090.ENSMUSP00000079672,10090.ENSMUSP00000090305,10090.ENSMUSP00000092502,10090.ENSMUSP00000103365,10090.ENSMUSP00000119975,10090.ENSMUSP00000125977,10090.ENSMUSP00000126294	Rpl15,Rpl36,Rpl35,Rpl27,Rps2,Rpl18,Rps15a,Rps24,Rps13
GO:0071013	Catalytic step 2 spliceosome	7	77	0.8	0.0066	10090.ENSMUSP00000002551,10090.ENSMUSP00000021306,10090.ENSMUSP00000030734,10090.ENSMUSP00000032307,10090.ENSMUSP00000037597,10090.ENSMUSP00000096003,10090.ENSMUSP00000117947	Snrpd1,Eftud2,Sf3a3,Magohb,Snrpd2,Snrpn,Snrpa1
GO:0022625	Cytosolic large ribosomal subunit	5	55	0.8	0.034	10090.ENSMUSP00000079163,10090.ENSMUSP00000079340,10090.ENSMUSP00000079672,10090.ENSMUSP00000090305,10090.ENSMUSP00000103365	Rpl15,Rpl36,Rpl35,Rpl27,Rpl18
GO:0044304	Main axon	7	81	0.78	0.0083	10090.ENSMUSP00000005406,10090.ENSMUSP00000018700,10090.ENSMUSP00000025239,10090.ENSMUSP00000076577,10090.ENSMUSP00000102009,10090.ENSMUSP00000108300,10090.ENSMUSP00000125453	App,Dlg4,Bin1,Map2,Camk2d,Epb4.1l3,Pard3
GO:0120111	Neuron projection cytoplasm	8	97	0.76	0.0049	10090.ENSMUSP00000018700,10090.ENSMUSP00000018880,10090.ENSMUSP00000019975,10090.ENSMUSP00000022196,10090.ENSMUSP00000041282,10090.ENSMUSP00000076577,10090.ENSMUSP00000085906,10090.ENSMUSP00000111309	Dlg4,Ndel1,Wasf1,Ap3b1,Map2k4,Map2,Fmr1,Ranbp1
GO:0015935	Small ribosomal subunit	6	72	0.76	0.0201	10090.ENSMUSP00000037631,10090.ENSMUSP00000092502,10090.ENSMUSP00000119975,10090.ENSMUSP00000120075,10090.ENSMUSP00000125977,10090.ENSMUSP00000126294	Mrps6,Rps2,Rps15a,Mrps14,Rps24,Rps13
GO:0044391	Ribosomal subunit	13	181	0.7	0.00024	10090.ENSMUSP00000037631,10090.ENSMUSP00000079163,10090.ENSMUSP00000079340,10090.ENSMUSP00000079672,10090.ENSMUSP00000090305,10090.ENSMUSP00000092502,10090.ENSMUSP00000095322,10090.ENSMUSP00000103365,10090.ENSMUSP00000115512,10090.ENSMUSP00000119975,10090.ENSMUSP00000120075,10090.ENSMUSP00000125977,10090.ENSMUSP00000126294	Mrps6,Rpl15,Rpl36,Rpl35,Rpl27,Rps2,Mrpl43,Rpl18,Mrpl15,Rps15a,Mrps14,Rps24,Rps13
GO:0005791	Rough endoplasmic reticulum	8	113	0.69	0.0105	10090.ENSMUSP00000005406,10090.ENSMUSP00000032168,10090.ENSMUSP00000034541,10090.ENSMUSP00000076577,10090.ENSMUSP00000085906,10090.ENSMUSP00000090305,10090.ENSMUSP00000100046,10090.ENSMUSP00000103365	App,Sec61a1,Srpr,Map2,Fmr1,Rpl27,Sec61a2,Rpl18
GO:0030117	Membrane coat	6	89	0.67	0.0464	10090.ENSMUSP00000022196,10090.ENSMUSP00000025890,10090.ENSMUSP00000032440,10090.ENSMUSP00000059000,10090.ENSMUSP00000096445,10090.ENSMUSP00000103481	Ap3b1,Scyl1,Sec13,Synrg,Epn1,Clta
GO:1990904	Ribonucleoprotein complex	44	669	0.66	4.03e-14	10090.ENSMUSP00000001042,10090.ENSMUSP00000002551,10090.ENSMUSP00000007042,10090.ENSMUSP00000018909,10090.ENSMUSP00000019118,10090.ENSMUSP00000020741,10090.ENSMUSP00000021306,10090.ENSMUSP00000021866,10090.ENSMUSP00000027792,10090.ENSMUSP00000028347,10090.ENSMUSP00000028617,10090.ENSMUSP00000030117,10090.ENSMUSP00000030734,10090.ENSMUSP00000032307,10090.ENSMUSP00000036881,10090.ENSMUSP00000037597…	Ilf2,Snrpd1,Ik,Fxr2,Sart3,Drg1,Eftud2,Riok1,Srp9,Rbms1,Api5,Smu1,Sf3a3,Magohb,Abcf1,Snrpd2,Mrps6,Ago2,Lsm8,Srek1,Rpl15,Rpl36,Rpl35,Fmr1,Rpl27,Rps2,Mrpl43,Snrpn,Cirbp,Rpl18,Msi2,Hnrnpa3,Luc7l,Celf4,Wbp11,Rsl1d1,Mrpl15,Snrpa1,Rps15a,Mrps14,Sf1,Rps24,Rps13,Nop58
GO:0005840	Ribosome	14	213	0.66	0.00026	10090.ENSMUSP00000036881,10090.ENSMUSP00000037631,10090.ENSMUSP00000079163,10090.ENSMUSP00000079340,10090.ENSMUSP00000079672,10090.ENSMUSP00000090305,10090.ENSMUSP00000092502,10090.ENSMUSP00000095322,10090.ENSMUSP00000103365,10090.ENSMUSP00000115512,10090.ENSMUSP00000119975,10090.ENSMUSP00000120075,10090.ENSMUSP00000125977,10090.ENSMUSP00000126294	Abcf1,Mrps6,Rpl15,Rpl36,Rpl35,Rpl27,Rps2,Mrpl43,Rpl18,Mrpl15,Rps15a,Mrps14,Rps24,Rps13
GO:0030662	Coated vesicle membrane	6	91	0.66	0.0487	10090.ENSMUSP00000022196,10090.ENSMUSP00000025890,10090.ENSMUSP00000032440,10090.ENSMUSP00000059000,10090.ENSMUSP00000096445,10090.ENSMUSP00000103481	Ap3b1,Scyl1,Sec13,Synrg,Epn1,Clta
GO:0032587	Ruffle membrane	6	91	0.66	0.0487	10090.ENSMUSP00000033040,10090.ENSMUSP00000059894,10090.ENSMUSP00000076577,10090.ENSMUSP00000079380,10090.ENSMUSP00000109337,10090.ENSMUSP00000130098	Pak1,Mtmr9,Map2,Rac1,Tpm1,Pacsin2
GO:0030136	Clathrin-coated vesicle	8	127	0.64	0.018	10090.ENSMUSP00000022196,10090.ENSMUSP00000032749,10090.ENSMUSP00000045910,10090.ENSMUSP00000059000,10090.ENSMUSP00000096445,10090.ENSMUSP00000099404,10090.ENSMUSP00000103481,10090.ENSMUSP00000133992	Ap3b1,Vps33b,Inpp5f,Synrg,Epn1,Plcg1,Clta,Scyl2
GO:0031901	Early endosome membrane	8	130	0.63	0.0194	10090.ENSMUSP00000020174,10090.ENSMUSP00000028755,10090.ENSMUSP00000032749,10090.ENSMUSP00000039243,10090.ENSMUSP00000060749,10090.ENSMUSP00000079380,10090.ENSMUSP00000110583,10090.ENSMUSP00000119102	Stx7,Ehd4,Vps33b,Snx2,Llgl1,Rac1,Inpp4a,Snx12
GO:0015934	Large ribosomal subunit	7	114	0.63	0.0351	10090.ENSMUSP00000079163,10090.ENSMUSP00000079340,10090.ENSMUSP00000079672,10090.ENSMUSP00000090305,10090.ENSMUSP00000095322,10090.ENSMUSP00000103365,10090.ENSMUSP00000115512	Rpl15,Rpl36,Rpl35,Rpl27,Mrpl43,Rpl18,Mrpl15
GO:0030135	Coated vesicle	12	210	0.6	0.0034	10090.ENSMUSP00000005406,10090.ENSMUSP00000022196,10090.ENSMUSP00000025890,10090.ENSMUSP00000032440,10090.ENSMUSP00000032749,10090.ENSMUSP00000045910,10090.ENSMUSP00000056039,10090.ENSMUSP00000059000,10090.ENSMUSP00000096445,10090.ENSMUSP00000099404,10090.ENSMUSP00000103481,10090.ENSMUSP00000133992	App,Ap3b1,Scyl1,Sec13,Vps33b,Inpp5f,Yipf6,Synrg,Epn1,Plcg1,Clta,Scyl2
GO:0030496	Midbody	10	179	0.59	0.0116	10090.ENSMUSP00000000001,10090.ENSMUSP00000004565,10090.ENSMUSP00000009003,10090.ENSMUSP00000016901,10090.ENSMUSP00000030158,10090.ENSMUSP00000031058,10090.ENSMUSP00000034164,10090.ENSMUSP00000051965,10090.ENSMUSP00000057543,10090.ENSMUSP00000074259	Gnai3,Ralb,Rala,Ttll12,Dctn3,Mapre3,Ist1,Exoc4,Gnai2,Gnai1
GO:0005635	Nuclear envelope	25	455	0.58	2.45e-06	10090.ENSMUSP00000002445,10090.ENSMUSP00000003313,10090.ENSMUSP00000005003,10090.ENSMUSP00000005406,10090.ENSMUSP00000007257,10090.ENSMUSP00000018880,10090.ENSMUSP00000024897,10090.ENSMUSP00000025239,10090.ENSMUSP00000025486,10090.ENSMUSP00000027592,10090.ENSMUSP00000028199,10090.ENSMUSP00000032440,10090.ENSMUSP00000033040,10090.ENSMUSP00000034164,10090.ENSMUSP00000036881,10090.ENSMUSP00000042852…	Ranbp3,Grk5,Lbr,App,Clic1,Ndel1,Vapa,Bin1,Lmnb1,Ubxn4,Tor1b,Sec13,Pak1,Ist1,Abcf1,Tmem33,Fam169a,Nup54,Ipo8,Rcc1,Spin1,Ranbp1,Nup155,Apoe,Dnajb2
GO:0016607	Nuclear speck	20	383	0.56	9.61e-05	10090.ENSMUSP00000003313,10090.ENSMUSP00000007042,10090.ENSMUSP00000019118,10090.ENSMUSP00000021135,10090.ENSMUSP00000021306,10090.ENSMUSP00000023050,10090.ENSMUSP00000023489,10090.ENSMUSP00000028617,10090.ENSMUSP00000030117,10090.ENSMUSP00000030734,10090.ENSMUSP00000044677,10090.ENSMUSP00000044838,10090.ENSMUSP00000061474,10090.ENSMUSP00000074196,10090.ENSMUSP00000096003,10090.ENSMUSP00000109671…	Grk5,Ik,Sart3,Ncbp3,Eftud2,Tab1,Fyttd1,Api5,Smu1,Sf3a3,Thoc2,Atp6v0a1,Srsf4,Srek1,Snrpn,Son,Wbp11,Snrpa1,Srsf6,Pacsin2
GO:0008021	Synaptic vesicle	12	244	0.54	0.0099	10090.ENSMUSP00000005406,10090.ENSMUSP00000018700,10090.ENSMUSP00000018880,10090.ENSMUSP00000020174,10090.ENSMUSP00000025239,10090.ENSMUSP00000027050,10090.ENSMUSP00000029266,10090.ENSMUSP00000032749,10090.ENSMUSP00000033824,10090.ENSMUSP00000044838,10090.ENSMUSP00000051965,10090.ENSMUSP00000103481	App,Dlg4,Ndel1,Stx7,Bin1,Cops5,Anxa5,Vps33b,Lamp1,Atp6v0a1,Exoc4,Clta
GO:0001726	Ruffle	9	183	0.54	0.0351	10090.ENSMUSP00000033040,10090.ENSMUSP00000039633,10090.ENSMUSP00000059894,10090.ENSMUSP00000076577,10090.ENSMUSP00000079380,10090.ENSMUSP00000099404,10090.ENSMUSP00000106963,10090.ENSMUSP00000109337,10090.ENSMUSP00000130098	Pak1,Tln2,Mtmr9,Map2,Rac1,Plcg1,Arhgap1,Tpm1,Pacsin2
GO:0030426	Growth cone	11	224	0.53	0.0152	10090.ENSMUSP00000005406,10090.ENSMUSP00000018880,10090.ENSMUSP00000018909,10090.ENSMUSP00000024047,10090.ENSMUSP00000033040,10090.ENSMUSP00000041902,10090.ENSMUSP00000051965,10090.ENSMUSP00000076577,10090.ENSMUSP00000076933,10090.ENSMUSP00000085906,10090.ENSMUSP00000125453	App,Ndel1,Fxr2,Twf2,Pak1,Cbl,Exoc4,Map2,Arpc5,Fmr1,Pard3
GO:0019897	Extrinsic component of plasma membrane	9	186	0.53	0.0387	10090.ENSMUSP00000000001,10090.ENSMUSP00000018700,10090.ENSMUSP00000031423,10090.ENSMUSP00000057543,10090.ENSMUSP00000074259,10090.ENSMUSP00000079380,10090.ENSMUSP00000085906,10090.ENSMUSP00000096445,10090.ENSMUSP00000133302	Gnai3,Dlg4,Atp2a2,Gnai2,Gnai1,Rac1,Fmr1,Epn1,Apoe
GO:0098798	Mitochondrial protein complex	12	261	0.51	0.0152	10090.ENSMUSP00000011029,10090.ENSMUSP00000015501,10090.ENSMUSP00000020273,10090.ENSMUSP00000023851,10090.ENSMUSP00000031637,10090.ENSMUSP00000037631,10090.ENSMUSP00000051222,10090.ENSMUSP00000078774,10090.ENSMUSP00000095322,10090.ENSMUSP00000115512,10090.ENSMUSP00000120075,10090.ENSMUSP00000126298	Dnajc19,Clpx,Supv3l1,Ndufa5,Ndufa4,Mrps6,Atp5k,Suclg2,Mrpl43,Mrpl15,Mrps14,Timm9
GO:0043292	Contractile fiber	11	237	0.51	0.0203	10090.ENSMUSP00000021807,10090.ENSMUSP00000024047,10090.ENSMUSP00000025239,10090.ENSMUSP00000029266,10090.ENSMUSP00000030184,10090.ENSMUSP00000033040,10090.ENSMUSP00000047564,10090.ENSMUSP00000079163,10090.ENSMUSP00000109337,10090.ENSMUSP00000118221,10090.ENSMUSP00000119242	Dek,Twf2,Bin1,Anxa5,Tpm2,Pak1,Pygm,Rpl15,Tpm1,Sri,Atp2b4
GO:0030139	Endocytic vesicle	9	195	0.51	0.0487	10090.ENSMUSP00000009003,10090.ENSMUSP00000020174,10090.ENSMUSP00000028755,10090.ENSMUSP00000029875,10090.ENSMUSP00000031377,10090.ENSMUSP00000032168,10090.ENSMUSP00000033824,10090.ENSMUSP00000045910,10090.ENSMUSP00000124782	Rala,Stx7,Ehd4,Tmem55a,Scarb2,Sec61a1,Lamp1,Inpp5f,Tmem55b
GO:0005769	Early endosome	16	350	0.5	0.0031	10090.ENSMUSP00000005406,10090.ENSMUSP00000020112,10090.ENSMUSP00000020174,10090.ENSMUSP00000022976,10090.ENSMUSP00000028755,10090.ENSMUSP00000030578,10090.ENSMUSP00000032749,10090.ENSMUSP00000039243,10090.ENSMUSP00000045910,10090.ENSMUSP00000060749,10090.ENSMUSP00000079380,10090.ENSMUSP00000087714,10090.ENSMUSP00000110583,10090.ENSMUSP00000119102,10090.ENSMUSP00000123590,10090.ENSMUSP00000130098	App,Uhrf1bp1l,Stx7,Washc5,Ehd4,Ptp4a2,Vps33b,Snx2,Inpp5f,Llgl1,Rac1,Trio,Inpp4a,Snx12,Usp10,Pacsin2
GO:0031965	Nuclear membrane	13	290	0.5	0.012	10090.ENSMUSP00000003313,10090.ENSMUSP00000005003,10090.ENSMUSP00000007257,10090.ENSMUSP00000024897,10090.ENSMUSP00000025486,10090.ENSMUSP00000028199,10090.ENSMUSP00000033040,10090.ENSMUSP00000043738,10090.ENSMUSP00000046540,10090.ENSMUSP00000081271,10090.ENSMUSP00000093473,10090.ENSMUSP00000128819,10090.ENSMUSP00000140566	Grk5,Lbr,Clic1,Vapa,Lmnb1,Tor1b,Pak1,Fam169a,Nup54,Rcc1,Spin1,Nup155,Dnajb2
GO:0048471	Perinuclear region of cytoplasm	34	775	0.49	1.64e-06	10090.ENSMUSP00000005406,10090.ENSMUSP00000007257,10090.ENSMUSP00000019405,10090.ENSMUSP00000020174,10090.ENSMUSP00000020804,10090.ENSMUSP00000021201,10090.ENSMUSP00000023467,10090.ENSMUSP00000024047,10090.ENSMUSP00000024884,10090.ENSMUSP00000024897,10090.ENSMUSP00000027050,10090.ENSMUSP00000028755,10090.ENSMUSP00000030158,10090.ENSMUSP00000031058,10090.ENSMUSP00000031423,10090.ENSMUSP00000031866…	App,Clic1,Map1s,Stx7,Gdpd1,Cpd,Pak2,Twf2,Eif2ak2,Vapa,Cops5,Ehd4,Dctn3,Mapre3,Atp2a2,Mtpn,Vps33b,Lamp1,Psmf1,Cbl,Zfyve1,Spag9,Atp6v0a1,Mtmr9,Bicd1,Fmr1,Sept9,Prkce,Camk2d,Arhgap1,Kalrn,Pde2a,Scyl2,Dnajb2
GO:0005759	Mitochondrial matrix	15	340	0.49	0.0063	10090.ENSMUSP00000011029,10090.ENSMUSP00000015501,10090.ENSMUSP00000020273,10090.ENSMUSP00000021522,10090.ENSMUSP00000026937,10090.ENSMUSP00000027503,10090.ENSMUSP00000037631,10090.ENSMUSP00000038763,10090.ENSMUSP00000060346,10090.ENSMUSP00000077612,10090.ENSMUSP00000078774,10090.ENSMUSP00000095322,10090.ENSMUSP00000115512,10090.ENSMUSP00000120075,10090.ENSMUSP00000131553	Dnajc19,Clpx,Supv3l1,Glrx5,Iscu,Dtymk,Mrps6,Pcca,Dlst,C1qbp,Suclg2,Mrpl43,Mrpl15,Mrps14,Pde2a
GO:0099568	Cytoplasmic region	12	270	0.49	0.0188	10090.ENSMUSP00000018700,10090.ENSMUSP00000018880,10090.ENSMUSP00000019975,10090.ENSMUSP00000022196,10090.ENSMUSP00000041282,10090.ENSMUSP00000074259,10090.ENSMUSP00000076577,10090.ENSMUSP00000085906,10090.ENSMUSP00000091435,10090.ENSMUSP00000095420,10090.ENSMUSP00000103481,10090.ENSMUSP00000111309	Dlg4,Ndel1,Wasf1,Ap3b1,Map2k4,Gnai1,Map2,Fmr1,Sept9,Rims1,Clta,Ranbp1
GO:0030016	Myofibril	10	227	0.49	0.0425	10090.ENSMUSP00000024047,10090.ENSMUSP00000025239,10090.ENSMUSP00000029266,10090.ENSMUSP00000030184,10090.ENSMUSP00000033040,10090.ENSMUSP00000047564,10090.ENSMUSP00000079163,10090.ENSMUSP00000109337,10090.ENSMUSP00000118221,10090.ENSMUSP00000119242	Twf2,Bin1,Anxa5,Tpm2,Pak1,Pygm,Rpl15,Tpm1,Sri,Atp2b4
GO:0031967	Organelle envelope	49	1131	0.48	1.97e-09	10090.ENSMUSP00000002445,10090.ENSMUSP00000003313,10090.ENSMUSP00000005003,10090.ENSMUSP00000005406,10090.ENSMUSP00000007257,10090.ENSMUSP00000011029,10090.ENSMUSP00000015501,10090.ENSMUSP00000018880,10090.ENSMUSP00000019226,10090.ENSMUSP00000019975,10090.ENSMUSP00000021772,10090.ENSMUSP00000023851,10090.ENSMUSP00000024594,10090.ENSMUSP00000024897,10090.ENSMUSP00000025239,10090.ENSMUSP00000025486…	Ranbp3,Grk5,Lbr,App,Clic1,Dnajc19,Clpx,Ndel1,Slc25a22,Wasf1,Mrs2,Ndufa5,Agpat4,Vapa,Bin1,Lmnb1,Dtymk,Ubxn4,Tor1b,Ndufaf4,Cpt2,Ak2,Ndufa4,Sec13,Pak1,Abcb7,Acsl1,Ist1,Abcf1,Tmem33,Cisd1,Fam169a,Ghitm,Nup54,Ipo8,Nipsnap1,Atp5k,Nelfb,Tmem11,Rcc1,Spin1,Nln,Ranbp1,Timm9,Nup155,Pde2a,Cox7a2l,Apoe,Dnajb2
GO:0098978	Glutamatergic synapse	21	501	0.47	0.00092	10090.ENSMUSP00000018700,10090.ENSMUSP00000018909,10090.ENSMUSP00000023467,10090.ENSMUSP00000025239,10090.ENSMUSP00000033040,10090.ENSMUSP00000034076,10090.ENSMUSP00000064706,10090.ENSMUSP00000070554,10090.ENSMUSP00000077612,10090.ENSMUSP00000079380,10090.ENSMUSP00000085906,10090.ENSMUSP00000086398,10090.ENSMUSP00000094874,10090.ENSMUSP00000095420,10090.ENSMUSP00000099404,10090.ENSMUSP00000103481…	Dlg4,Fxr2,Pak2,Bin1,Pak1,Cbln1,Cadps,Usp46,C1qbp,Rac1,Fmr1,Atp2b2,Prkce,Rims1,Plcg1,Clta,Kalrn,Atp2b4,Grip1,Pacsin2,Apoe
GO:0012506	Vesicle membrane	21	507	0.46	0.0011	10090.ENSMUSP00000009003,10090.ENSMUSP00000019999,10090.ENSMUSP00000020174,10090.ENSMUSP00000022196,10090.ENSMUSP00000025239,10090.ENSMUSP00000025890,10090.ENSMUSP00000029875,10090.ENSMUSP00000031377,10090.ENSMUSP00000031423,10090.ENSMUSP00000032168,10090.ENSMUSP00000032440,10090.ENSMUSP00000033824,10090.ENSMUSP00000044838,10090.ENSMUSP00000059000,10090.ENSMUSP00000064706,10090.ENSMUSP00000096445…	Rala,Arfgef3,Stx7,Ap3b1,Bin1,Scyl1,Tmem55a,Scarb2,Atp2a2,Sec61a1,Sec13,Lamp1,Atp6v0a1,Synrg,Cadps,Epn1,Clta,Zdhhc13,Sri,Tmem55b,Pacsin2
GO:0030659	Cytoplasmic vesicle membrane	20	485	0.46	0.0017	10090.ENSMUSP00000009003,10090.ENSMUSP00000019999,10090.ENSMUSP00000020174,10090.ENSMUSP00000022196,10090.ENSMUSP00000025239,10090.ENSMUSP00000025890,10090.ENSMUSP00000029875,10090.ENSMUSP00000031377,10090.ENSMUSP00000032168,10090.ENSMUSP00000032440,10090.ENSMUSP00000033824,10090.ENSMUSP00000044838,10090.ENSMUSP00000059000,10090.ENSMUSP00000064706,10090.ENSMUSP00000096445,10090.ENSMUSP00000103481…	Rala,Arfgef3,Stx7,Ap3b1,Bin1,Scyl1,Tmem55a,Scarb2,Sec61a1,Sec13,Lamp1,Atp6v0a1,Synrg,Cadps,Epn1,Clta,Zdhhc13,Sri,Tmem55b,Pacsin2
GO:0031252	Cell leading edge	18	438	0.46	0.004	10090.ENSMUSP00000005406,10090.ENSMUSP00000018880,10090.ENSMUSP00000019975,10090.ENSMUSP00000024047,10090.ENSMUSP00000033040,10090.ENSMUSP00000039243,10090.ENSMUSP00000039633,10090.ENSMUSP00000051965,10090.ENSMUSP00000059894,10090.ENSMUSP00000066880,10090.ENSMUSP00000076577,10090.ENSMUSP00000076933,10090.ENSMUSP00000079380,10090.ENSMUSP00000099404,10090.ENSMUSP00000106963,10090.ENSMUSP00000109337…	App,Ndel1,Wasf1,Twf2,Pak1,Snx2,Tln2,Exoc4,Mtmr9,Cadm4,Map2,Arpc5,Rac1,Plcg1,Arhgap1,Tpm1,Ldb1,Pacsin2
GO:0030133	Transport vesicle	16	384	0.46	0.0069	10090.ENSMUSP00000005406,10090.ENSMUSP00000018700,10090.ENSMUSP00000018880,10090.ENSMUSP00000019999,10090.ENSMUSP00000020174,10090.ENSMUSP00000022075,10090.ENSMUSP00000025239,10090.ENSMUSP00000027050,10090.ENSMUSP00000029266,10090.ENSMUSP00000032440,10090.ENSMUSP00000032749,10090.ENSMUSP00000033824,10090.ENSMUSP00000044838,10090.ENSMUSP00000051965,10090.ENSMUSP00000059000,10090.ENSMUSP00000103481	App,Dlg4,Ndel1,Arfgef3,Stx7,Pcsk1,Bin1,Cops5,Anxa5,Sec13,Vps33b,Lamp1,Atp6v0a1,Exoc4,Synrg,Clta
GO:0019898	Extrinsic component of membrane	13	319	0.45	0.0224	10090.ENSMUSP00000000001,10090.ENSMUSP00000018700,10090.ENSMUSP00000025239,10090.ENSMUSP00000031423,10090.ENSMUSP00000042224,10090.ENSMUSP00000057543,10090.ENSMUSP00000064706,10090.ENSMUSP00000074259,10090.ENSMUSP00000079380,10090.ENSMUSP00000085906,10090.ENSMUSP00000096445,10090.ENSMUSP00000130098,10090.ENSMUSP00000133302	Gnai3,Dlg4,Bin1,Atp2a2,Zfyve1,Gnai2,Cadps,Gnai1,Rac1,Fmr1,Epn1,Pacsin2,Apoe
GO:0098793	Presynapse	25	636	0.44	0.00046	10090.ENSMUSP00000005406,10090.ENSMUSP00000018700,10090.ENSMUSP00000018880,10090.ENSMUSP00000018909,10090.ENSMUSP00000020174,10090.ENSMUSP00000025239,10090.ENSMUSP00000027050,10090.ENSMUSP00000029266,10090.ENSMUSP00000032749,10090.ENSMUSP00000033040,10090.ENSMUSP00000033824,10090.ENSMUSP00000044838,10090.ENSMUSP00000051965,10090.ENSMUSP00000064706,10090.ENSMUSP00000077612,10090.ENSMUSP00000085906…	App,Dlg4,Ndel1,Fxr2,Stx7,Bin1,Cops5,Anxa5,Vps33b,Pak1,Lamp1,Atp6v0a1,Exoc4,Cadps,C1qbp,Fmr1,Atp2b2,Prkce,Rims1,Epn1,Clta,Kalrn,Sri,Atp2b4,Pde2a
GO:0016604	Nuclear body	29	754	0.43	0.00015	10090.ENSMUSP00000002825,10090.ENSMUSP00000003313,10090.ENSMUSP00000007042,10090.ENSMUSP00000019118,10090.ENSMUSP00000020741,10090.ENSMUSP00000021135,10090.ENSMUSP00000021306,10090.ENSMUSP00000023050,10090.ENSMUSP00000023489,10090.ENSMUSP00000028617,10090.ENSMUSP00000030117,10090.ENSMUSP00000030734,10090.ENSMUSP00000030993,10090.ENSMUSP00000044677,10090.ENSMUSP00000044838,10090.ENSMUSP00000058168…	Baz1b,Grk5,Ik,Sart3,Drg1,Ncbp3,Eftud2,Tab1,Fyttd1,Api5,Smu1,Sf3a3,Nelfa,Thoc2,Atp6v0a1,Dcaf7,Srsf4,Srek1,Fmr1,Snrpn,Rpa2,Trp53bp1,Son,Wbp11,Snrpa1,Srsf6,Sf1,Pacsin2,Nop58
GO:0019866	Organelle inner membrane	19	492	0.43	0.0052	10090.ENSMUSP00000005003,10090.ENSMUSP00000011029,10090.ENSMUSP00000015501,10090.ENSMUSP00000019226,10090.ENSMUSP00000021772,10090.ENSMUSP00000023851,10090.ENSMUSP00000025486,10090.ENSMUSP00000030345,10090.ENSMUSP00000030583,10090.ENSMUSP00000031637,10090.ENSMUSP00000033695,10090.ENSMUSP00000043738,10090.ENSMUSP00000046212,10090.ENSMUSP00000049338,10090.ENSMUSP00000051222,10090.ENSMUSP00000059494…	Lbr,Dnajc19,Clpx,Slc25a22,Mrs2,Ndufa5,Lmnb1,Cpt2,Ak2,Ndufa4,Abcb7,Fam169a,Ghitm,Nipsnap1,Atp5k,Tmem11,Timm9,Pde2a,Cox7a2l
GO:0014069	Postsynaptic density	16	414	0.43	0.0129	10090.ENSMUSP00000018700,10090.ENSMUSP00000018909,10090.ENSMUSP00000023467,10090.ENSMUSP00000033040,10090.ENSMUSP00000051965,10090.ENSMUSP00000076577,10090.ENSMUSP00000085906,10090.ENSMUSP00000086398,10090.ENSMUSP00000095420,10090.ENSMUSP00000099991,10090.ENSMUSP00000107595,10090.ENSMUSP00000108300,10090.ENSMUSP00000110583,10090.ENSMUSP00000110611,10090.ENSMUSP00000123234,10090.ENSMUSP00000126294	Dlg4,Fxr2,Pak2,Pak1,Exoc4,Map2,Fmr1,Atp2b2,Rims1,Pdpk1,Hnrnpa3,Epb4.1l3,Inpp4a,Kalrn,Grip1,Rps13
GO:0010008	Endosome membrane	15	392	0.43	0.0188	10090.ENSMUSP00000020174,10090.ENSMUSP00000028755,10090.ENSMUSP00000029875,10090.ENSMUSP00000030128,10090.ENSMUSP00000032749,10090.ENSMUSP00000033824,10090.ENSMUSP00000039243,10090.ENSMUSP00000060749,10090.ENSMUSP00000079380,10090.ENSMUSP00000106963,10090.ENSMUSP00000110583,10090.ENSMUSP00000119102,10090.ENSMUSP00000124782,10090.ENSMUSP00000130098,10090.ENSMUSP00000133992	Stx7,Ehd4,Tmem55a,Chmp5,Vps33b,Lamp1,Snx2,Llgl1,Rac1,Arhgap1,Inpp4a,Snx12,Tmem55b,Pacsin2,Scyl2
GO:0005743	Mitochondrial inner membrane	16	435	0.41	0.0188	10090.ENSMUSP00000011029,10090.ENSMUSP00000015501,10090.ENSMUSP00000019226,10090.ENSMUSP00000021772,10090.ENSMUSP00000023851,10090.ENSMUSP00000030345,10090.ENSMUSP00000030583,10090.ENSMUSP00000031637,10090.ENSMUSP00000033695,10090.ENSMUSP00000046212,10090.ENSMUSP00000049338,10090.ENSMUSP00000051222,10090.ENSMUSP00000059494,10090.ENSMUSP00000126298,10090.ENSMUSP00000131553,10090.ENSMUSP00000131584	Dnajc19,Clpx,Slc25a22,Mrs2,Ndufa5,Cpt2,Ak2,Ndufa4,Abcb7,Ghitm,Nipsnap1,Atp5k,Tmem11,Timm9,Pde2a,Cox7a2l
GO:0005739	Mitochondrion	64	1776	0.4	1.97e-09	10090.ENSMUSP00000005406,10090.ENSMUSP00000007257,10090.ENSMUSP00000011029,10090.ENSMUSP00000015501,10090.ENSMUSP00000015950,10090.ENSMUSP00000019226,10090.ENSMUSP00000019975,10090.ENSMUSP00000020273,10090.ENSMUSP00000020334,10090.ENSMUSP00000021313,10090.ENSMUSP00000021522,10090.ENSMUSP00000021772,10090.ENSMUSP00000021913,10090.ENSMUSP00000022196,10090.ENSMUSP00000023851,10090.ENSMUSP00000024594…	App,Clic1,Dnajc19,Clpx,Qdpr,Slc25a22,Wasf1,Supv3l1,Usp15,Dcakd,Glrx5,Mrs2,Auh,Ap3b1,Ndufa5,Agpat4,Mgea5,Iscu,Dtymk,Aldh9a1,Ndufaf4,Cpt2,Ak2,Mmab,Ndufa4,Cct7,Bcat2,Abcb7,Gsr,Acsl1,Gsta4,Mrps6,Pcca,Macrod1,Ago2,Zfyve1,Hebp1,Cisd1,Ghitm,Nipsnap1,Atp5k,Spryd4,Nelfb,Tmem11,Dlst,Isoc2b,Cecr5,C1qbp,Suclg2,Gpx1,Prkce,Mrpl43,Nt5dc3,Ldha,Nln,Mrpl15,Sri,Rps15a,Mrps14,Timm9,Ggps1,Pde2a,Cox7a2l,Uchl5
GO:0015629	Actin cytoskeleton	16	458	0.39	0.0282	10090.ENSMUSP00000003575,10090.ENSMUSP00000024047,10090.ENSMUSP00000030158,10090.ENSMUSP00000030184,10090.ENSMUSP00000031625,10090.ENSMUSP00000031866,10090.ENSMUSP00000033040,10090.ENSMUSP00000041826,10090.ENSMUSP00000044276,10090.ENSMUSP00000047410,10090.ENSMUSP00000060749,10090.ENSMUSP00000076577,10090.ENSMUSP00000076933,10090.ENSMUSP00000085578,10090.ENSMUSP00000091435,10090.ENSMUSP00000109337	Tpm4,Twf2,Dctn3,Tpm2,Arpc1a,Mtpn,Pak1,Coro2b,Sh3pxd2b,Tax1bp3,Llgl1,Map2,Arpc5,Actr3b,Sept9,Tpm1
GO:0150034	Distal axon	14	399	0.39	0.0464	10090.ENSMUSP00000005406,10090.ENSMUSP00000018880,10090.ENSMUSP00000018909,10090.ENSMUSP00000024047,10090.ENSMUSP00000025239,10090.ENSMUSP00000029266,10090.ENSMUSP00000033040,10090.ENSMUSP00000041902,10090.ENSMUSP00000051965,10090.ENSMUSP00000076577,10090.ENSMUSP00000076933,10090.ENSMUSP00000085906,10090.ENSMUSP00000118221,10090.ENSMUSP00000125453	App,Ndel1,Fxr2,Twf2,Bin1,Anxa5,Pak1,Cbl,Exoc4,Map2,Arpc5,Fmr1,Sri,Pard3
GO:0045202	Synapse	51	1492	0.38	1.24e-06	10090.ENSMUSP00000005406,10090.ENSMUSP00000018700,10090.ENSMUSP00000018880,10090.ENSMUSP00000018909,10090.ENSMUSP00000019405,10090.ENSMUSP00000019975,10090.ENSMUSP00000020174,10090.ENSMUSP00000022196,10090.ENSMUSP00000023467,10090.ENSMUSP00000025239,10090.ENSMUSP00000027050,10090.ENSMUSP00000029266,10090.ENSMUSP00000031423,10090.ENSMUSP00000032749,10090.ENSMUSP00000033040,10090.ENSMUSP00000033824…	App,Dlg4,Ndel1,Fxr2,Map1s,Wasf1,Stx7,Ap3b1,Pak2,Bin1,Cops5,Anxa5,Atp2a2,Vps33b,Pak1,Lamp1,Cbln1,Tln2,Atp6v0a1,Nipsnap1,Exoc4,Gnai2,Kcmf1,Cadps,Usp46,Map2,C1qbp,Rpl36,Rac1,Fmr1,Atp2b2,Rps2,Prkce,Rims1,Epn1,Plcg1,Pdpk1,Camk2d,Rpl18,Clta,Hnrnpa3,Epb4.1l3,Inpp4a,Kalrn,Sri,Atp2b4,Grip1,Rps13,Pacsin2,Pde2a,Apoe
GO:0005740	Mitochondrial envelope	24	697	0.38	0.0041	10090.ENSMUSP00000011029,10090.ENSMUSP00000015501,10090.ENSMUSP00000019226,10090.ENSMUSP00000019975,10090.ENSMUSP00000021772,10090.ENSMUSP00000023851,10090.ENSMUSP00000024594,10090.ENSMUSP00000027503,10090.ENSMUSP00000029925,10090.ENSMUSP00000030345,10090.ENSMUSP00000030583,10090.ENSMUSP00000031637,10090.ENSMUSP00000033695,10090.ENSMUSP00000034046,10090.ENSMUSP00000043559,10090.ENSMUSP00000046212…	Dnajc19,Clpx,Slc25a22,Wasf1,Mrs2,Ndufa5,Agpat4,Dtymk,Ndufaf4,Cpt2,Ak2,Ndufa4,Abcb7,Acsl1,Cisd1,Ghitm,Nipsnap1,Atp5k,Nelfb,Tmem11,Nln,Timm9,Pde2a,Cox7a2l
GO:0031966	Mitochondrial membrane	22	647	0.38	0.008	10090.ENSMUSP00000011029,10090.ENSMUSP00000015501,10090.ENSMUSP00000019226,10090.ENSMUSP00000019975,10090.ENSMUSP00000021772,10090.ENSMUSP00000023851,10090.ENSMUSP00000024594,10090.ENSMUSP00000029925,10090.ENSMUSP00000030345,10090.ENSMUSP00000030583,10090.ENSMUSP00000031637,10090.ENSMUSP00000033695,10090.ENSMUSP00000034046,10090.ENSMUSP00000043559,10090.ENSMUSP00000046212,10090.ENSMUSP00000049338…	Dnajc19,Clpx,Slc25a22,Wasf1,Mrs2,Ndufa5,Agpat4,Ndufaf4,Cpt2,Ak2,Ndufa4,Abcb7,Acsl1,Cisd1,Ghitm,Nipsnap1,Atp5k,Nelfb,Tmem11,Timm9,Pde2a,Cox7a2l
GO:0070161	Anchoring junction	21	626	0.37	0.0118	10090.ENSMUSP00000005406,10090.ENSMUSP00000009003,10090.ENSMUSP00000018700,10090.ENSMUSP00000019975,10090.ENSMUSP00000023467,10090.ENSMUSP00000024897,10090.ENSMUSP00000029266,10090.ENSMUSP00000031423,10090.ENSMUSP00000033040,10090.ENSMUSP00000039633,10090.ENSMUSP00000041826,10090.ENSMUSP00000041902,10090.ENSMUSP00000066880,10090.ENSMUSP00000078944,10090.ENSMUSP00000086730,10090.ENSMUSP00000099404…	App,Rala,Dlg4,Wasf1,Pak2,Vapa,Anxa5,Atp2a2,Pak1,Tln2,Coro2b,Cbl,Cadm4,Cd99l2,Magi1,Plcg1,Pdpk1,Camk2d,Epb4.1l3,Pard3,Pacsin2
GO:0005911	Cell-cell junction	16	489	0.36	0.0464	10090.ENSMUSP00000005406,10090.ENSMUSP00000018700,10090.ENSMUSP00000023467,10090.ENSMUSP00000024897,10090.ENSMUSP00000029266,10090.ENSMUSP00000031423,10090.ENSMUSP00000033040,10090.ENSMUSP00000039633,10090.ENSMUSP00000066880,10090.ENSMUSP00000078944,10090.ENSMUSP00000086730,10090.ENSMUSP00000099404,10090.ENSMUSP00000102009,10090.ENSMUSP00000108300,10090.ENSMUSP00000125453,10090.ENSMUSP00000130098	App,Dlg4,Pak2,Vapa,Anxa5,Atp2a2,Pak1,Tln2,Cadm4,Cd99l2,Magi1,Plcg1,Camk2d,Epb4.1l3,Pard3,Pacsin2
GO:0005829	Cytosol	113	3573	0.34	1.42e-14	10090.ENSMUSP00000002551,10090.ENSMUSP00000003313,10090.ENSMUSP00000006424,10090.ENSMUSP00000013842,10090.ENSMUSP00000015501,10090.ENSMUSP00000015950,10090.ENSMUSP00000018880,10090.ENSMUSP00000018909,10090.ENSMUSP00000019405,10090.ENSMUSP00000020112,10090.ENSMUSP00000020334,10090.ENSMUSP00000020411,10090.ENSMUSP00000020741,10090.ENSMUSP00000021306,10090.ENSMUSP00000021630,10090.ENSMUSP00000021866…	Snrpd1,Grk5,Mob1b,Pea15a,Clpx,Qdpr,Ndel1,Fxr2,Map1s,Uhrf1bp1l,Usp15,Osbpl5,Drg1,Eftud2,Akr1c6,Riok1,Washc5,Tab1,Pak2,Eif2ak2,Bin1,Scyl1,Lrrc45,Mgea5,Iscu,Cops5,Dtymk,Ubxn4,Aldh9a1,Rbms1,Anxa5,Pmvk,Chmp5,Dctn3,Ak2,Nelfa,Mtpn,Cct7,Sec13,Psma1,Pak1,Lamp1,Gsr,Ist1,Carm1,Ntmt1,Abcf1,Snrpd2,Zfp91,Rabif,Snx2,Psmf1,Map2k4,Cbl,Dis3,Ago2,Hebp1,Spag9,Atp6v0a1,Ints9,Ipo8,Psmd8,Gnai2,Nelfb,Dcaf7,Synrg,Mtmr9,K…
GO:0030424	Axon	25	791	0.34	0.0085	10090.ENSMUSP00000005406,10090.ENSMUSP00000018700,10090.ENSMUSP00000018880,10090.ENSMUSP00000018909,10090.ENSMUSP00000022196,10090.ENSMUSP00000024047,10090.ENSMUSP00000025239,10090.ENSMUSP00000029266,10090.ENSMUSP00000031866,10090.ENSMUSP00000033040,10090.ENSMUSP00000041282,10090.ENSMUSP00000041902,10090.ENSMUSP00000045910,10090.ENSMUSP00000051965,10090.ENSMUSP00000060749,10090.ENSMUSP00000076577…	App,Dlg4,Ndel1,Fxr2,Ap3b1,Twf2,Bin1,Anxa5,Mtpn,Pak1,Map2k4,Cbl,Inpp5f,Exoc4,Llgl1,Map2,Arpc5,Fmr1,Camk2d,Epb4.1l3,Ranbp1,Sri,Pard3,Cd200,Pde2a
GO:0032991	Protein-containing complex	149	4895	0.33	9.21e-20	10090.ENSMUSP00000000001,10090.ENSMUSP00000001042,10090.ENSMUSP00000002445,10090.ENSMUSP00000002551,10090.ENSMUSP00000002572,10090.ENSMUSP00000005003,10090.ENSMUSP00000005406,10090.ENSMUSP00000007042,10090.ENSMUSP00000007257,10090.ENSMUSP00000011029,10090.ENSMUSP00000013842,10090.ENSMUSP00000015501,10090.ENSMUSP00000016138,10090.ENSMUSP00000018700,10090.ENSMUSP00000018880,10090.ENSMUSP00000018909…	Gnai3,Ilf2,Ranbp3,Snrpd1,Slc9a3r2,Lbr,App,Ik,Clic1,Dnajc19,Pea15a,Clpx,Fnta,Dlg4,Ndel1,Fxr2,Pelp1,Sart3,Map1s,Wasf1,Stx7,Supv3l1,Drg1,Eftud2,Riok1,Ap3b1,Washc5,Tab1,Ndufa5,Pfdn6,Pfdn1,Bin1,Scyl1,Sacm1l,Sec11a,Cops5,Srp9,Psmd5,Rbms1,Api5,Fam98b,Smu1,Dctn3,Tpm2,Sf3a3,Nelfa,Atp2a2,Arpc1a,Ndufa4,Mtpn,Cct7,Sec61a1,Magohb,Sec13,Vps33b,Psma1,Pak1,Srpr,Carm1,Abcf1,Snrpd2,Mrps6,Snx2,Psmf1,Dis3,Ago2,Thoc2,…
GO:0098805	Whole membrane	43	1415	0.33	0.00022	10090.ENSMUSP00000000001,10090.ENSMUSP00000005406,10090.ENSMUSP00000019975,10090.ENSMUSP00000019999,10090.ENSMUSP00000020174,10090.ENSMUSP00000022196,10090.ENSMUSP00000024594,10090.ENSMUSP00000025239,10090.ENSMUSP00000025890,10090.ENSMUSP00000028755,10090.ENSMUSP00000029875,10090.ENSMUSP00000030128,10090.ENSMUSP00000031377,10090.ENSMUSP00000032168,10090.ENSMUSP00000032440,10090.ENSMUSP00000032749…	Gnai3,App,Wasf1,Arfgef3,Stx7,Ap3b1,Agpat4,Bin1,Scyl1,Ehd4,Tmem55a,Chmp5,Scarb2,Sec61a1,Sec13,Vps33b,Lamp1,Acsl1,Snx2,Cbl,Spag9,Cisd1,Atp6v0a1,Gnai2,Nelfb,Synrg,Llgl1,Cadps,Gnai1,Rac1,Atp2b2,Epn1,Clta,Arhgap1,Inpp4a,Zdhhc13,Sri,Snx12,Grip1,Tmem55b,Pacsin2,Pde2a,Scyl2
GO:0030054	Cell junction	61	2050	0.32	4.74e-06	10090.ENSMUSP00000005406,10090.ENSMUSP00000009003,10090.ENSMUSP00000018700,10090.ENSMUSP00000018880,10090.ENSMUSP00000018909,10090.ENSMUSP00000019405,10090.ENSMUSP00000019975,10090.ENSMUSP00000020174,10090.ENSMUSP00000022196,10090.ENSMUSP00000023467,10090.ENSMUSP00000024897,10090.ENSMUSP00000025239,10090.ENSMUSP00000027050,10090.ENSMUSP00000029266,10090.ENSMUSP00000031423,10090.ENSMUSP00000032749…	App,Rala,Dlg4,Ndel1,Fxr2,Map1s,Wasf1,Stx7,Ap3b1,Pak2,Vapa,Bin1,Cops5,Anxa5,Atp2a2,Vps33b,Pak1,Lamp1,Cbln1,Tln2,Coro2b,Cbl,Ago2,Sh3pxd2b,Atp6v0a1,Nipsnap1,Exoc4,Gnai2,Kcmf1,Cadps,Cadm4,Usp46,Map2,C1qbp,Cd99l2,Rpl36,Rac1,Fmr1,Atp2b2,Magi1,Rps2,Prkce,Rims1,Epn1,Plcg1,Pdpk1,Camk2d,Rpl18,Clta,Hnrnpa3,Epb4.1l3,Inpp4a,Kalrn,Sri,Atp2b4,Grip1,Pard3,Rps13,Pacsin2,Pde2a,Apoe
GO:0005783	Endoplasmic reticulum	39	1311	0.32	0.00089	10090.ENSMUSP00000005406,10090.ENSMUSP00000006128,10090.ENSMUSP00000018700,10090.ENSMUSP00000021864,10090.ENSMUSP00000022075,10090.ENSMUSP00000022976,10090.ENSMUSP00000024594,10090.ENSMUSP00000024897,10090.ENSMUSP00000026270,10090.ENSMUSP00000027592,10090.ENSMUSP00000028199,10090.ENSMUSP00000028755,10090.ENSMUSP00000029266,10090.ENSMUSP00000031423,10090.ENSMUSP00000032168,10090.ENSMUSP00000032440…	App,Rcn1,Dlg4,Ssr1,Pcsk1,Washc5,Agpat4,Vapa,Sacm1l,Ubxn4,Tor1b,Ehd4,Anxa5,Atp2a2,Sec61a1,Sec13,Ctsc,Acsl1,Srpr,Psmf1,Zfyve1,Tmem33,Pigs,Pygm,Yipf6,Mtmr9,Map2,Fmr1,Atp2b2,Rpl27,Prkce,Sec61a2,Camk2d,Rpl18,Zdhhc13,Stt3a,Sri,Pde2a,Apoe
GO:1902494	Catalytic complex	38	1280	0.32	0.0011	10090.ENSMUSP00000000001,10090.ENSMUSP00000002551,10090.ENSMUSP00000016138,10090.ENSMUSP00000019065,10090.ENSMUSP00000020273,10090.ENSMUSP00000021306,10090.ENSMUSP00000021866,10090.ENSMUSP00000023851,10090.ENSMUSP00000026818,10090.ENSMUSP00000028225,10090.ENSMUSP00000030734,10090.ENSMUSP00000031637,10090.ENSMUSP00000032307,10090.ENSMUSP00000033008,10090.ENSMUSP00000037597,10090.ENSMUSP00000041184…	Gnai3,Snrpd1,Fnta,Pelp1,Supv3l1,Eftud2,Riok1,Ndufa5,Sec11a,Psmd5,Sf3a3,Ndufa4,Magohb,Psma1,Snrpd2,Psmf1,Dis3,Ago2,Pigs,Psmd8,Gnai2,Dcaf7,Dlst,Psmd4,Gnai1,Glmn,Suclg2,Klhl3,Mta2,Snrpn,Smarce1,Ube3a,Stt3a,Tbpl1,Snrpa1,Psme2,Gan,Uchl5
GO:0005768	Endosome	26	862	0.32	0.0119	10090.ENSMUSP00000005406,10090.ENSMUSP00000020112,10090.ENSMUSP00000020174,10090.ENSMUSP00000022976,10090.ENSMUSP00000025239,10090.ENSMUSP00000028755,10090.ENSMUSP00000029875,10090.ENSMUSP00000030128,10090.ENSMUSP00000030578,10090.ENSMUSP00000032749,10090.ENSMUSP00000033824,10090.ENSMUSP00000039243,10090.ENSMUSP00000045910,10090.ENSMUSP00000060749,10090.ENSMUSP00000076933,10090.ENSMUSP00000079380…	App,Uhrf1bp1l,Stx7,Washc5,Bin1,Ehd4,Tmem55a,Chmp5,Ptp4a2,Vps33b,Lamp1,Snx2,Inpp5f,Llgl1,Arpc5,Rac1,Trio,Epn1,Arhgap1,Inpp4a,Snx12,Usp10,Tmem55b,Pacsin2,Apoe,Scyl2
GO:0098794	Postsynapse	23	761	0.32	0.0201	10090.ENSMUSP00000005406,10090.ENSMUSP00000018700,10090.ENSMUSP00000018909,10090.ENSMUSP00000019975,10090.ENSMUSP00000023467,10090.ENSMUSP00000033040,10090.ENSMUSP00000034076,10090.ENSMUSP00000051965,10090.ENSMUSP00000076577,10090.ENSMUSP00000079380,10090.ENSMUSP00000085906,10090.ENSMUSP00000086398,10090.ENSMUSP00000095420,10090.ENSMUSP00000096445,10090.ENSMUSP00000099991,10090.ENSMUSP00000103481…	App,Dlg4,Fxr2,Wasf1,Pak2,Pak1,Cbln1,Exoc4,Map2,Rac1,Fmr1,Atp2b2,Rims1,Epn1,Pdpk1,Clta,Hnrnpa3,Epb4.1l3,Inpp4a,Kalrn,Sri,Grip1,Rps13
GO:0043025	Neuronal cell body	22	743	0.32	0.0301	10090.ENSMUSP00000005406,10090.ENSMUSP00000018880,10090.ENSMUSP00000018909,10090.ENSMUSP00000019405,10090.ENSMUSP00000021522,10090.ENSMUSP00000022976,10090.ENSMUSP00000029266,10090.ENSMUSP00000032307,10090.ENSMUSP00000033824,10090.ENSMUSP00000041282,10090.ENSMUSP00000045910,10090.ENSMUSP00000051965,10090.ENSMUSP00000076577,10090.ENSMUSP00000085906,10090.ENSMUSP00000086398,10090.ENSMUSP00000099991…	App,Ndel1,Fxr2,Map1s,Glrx5,Washc5,Anxa5,Magohb,Lamp1,Map2k4,Inpp5f,Exoc4,Map2,Fmr1,Atp2b2,Pdpk1,Camk2d,Kalrn,Grip1,Pard3,Cd200,Apoe
GO:0030425	Dendrite	22	753	0.31	0.0345	10090.ENSMUSP00000005406,10090.ENSMUSP00000018700,10090.ENSMUSP00000018909,10090.ENSMUSP00000019405,10090.ENSMUSP00000019975,10090.ENSMUSP00000021522,10090.ENSMUSP00000029266,10090.ENSMUSP00000033040,10090.ENSMUSP00000033824,10090.ENSMUSP00000041282,10090.ENSMUSP00000042207,10090.ENSMUSP00000045910,10090.ENSMUSP00000051965,10090.ENSMUSP00000057543,10090.ENSMUSP00000076577,10090.ENSMUSP00000079380…	App,Dlg4,Fxr2,Map1s,Wasf1,Glrx5,Anxa5,Pak1,Lamp1,Map2k4,Ago2,Inpp5f,Exoc4,Gnai2,Map2,Rac1,Fmr1,Atp2b2,Sri,Grip1,Pde2a,Apoe
GO:0031090	Organelle membrane	85	2973	0.3	3.89e-08	10090.ENSMUSP00000000001,10090.ENSMUSP00000003313,10090.ENSMUSP00000005003,10090.ENSMUSP00000007257,10090.ENSMUSP00000009003,10090.ENSMUSP00000011029,10090.ENSMUSP00000015501,10090.ENSMUSP00000019226,10090.ENSMUSP00000019975,10090.ENSMUSP00000019999,10090.ENSMUSP00000020174,10090.ENSMUSP00000020411,10090.ENSMUSP00000020804,10090.ENSMUSP00000021772,10090.ENSMUSP00000021864,10090.ENSMUSP00000022196…	Gnai3,Grk5,Lbr,Clic1,Rala,Dnajc19,Clpx,Slc25a22,Wasf1,Arfgef3,Stx7,Osbpl5,Gdpd1,Mrs2,Ssr1,Ap3b1,Ndufa5,Agpat4,Vapa,Bin1,Lmnb1,Scyl1,Sacm1l,Sec11a,Ubxn4,Tor1b,Ehd4,Tmem55a,Ndufaf4,Chmp5,Cpt2,Ak2,Scarb2,Atp2a2,Ndufa4,Sec61a1,Sec13,Vps33b,Pak1,Abcb7,Lamp1,Acsl1,Srpr,Snx2,Zfyve1,Spag9,Tmem33,Cisd1,Fam169a,Atp6v0a1,Pigs,Ghitm,Nup54,Nipsnap1,Atp5k,Yipf6,Nelfb,Synrg,Tmem11,Llgl1,Cadps,Rac1,Rcc1,Rpl27,Sp…
GO:0031982	Vesicle	58	2007	0.3	2.3e-05	10090.ENSMUSP00000000001,10090.ENSMUSP00000005406,10090.ENSMUSP00000007257,10090.ENSMUSP00000009003,10090.ENSMUSP00000018700,10090.ENSMUSP00000018880,10090.ENSMUSP00000019999,10090.ENSMUSP00000020112,10090.ENSMUSP00000020174,10090.ENSMUSP00000022075,10090.ENSMUSP00000022196,10090.ENSMUSP00000022976,10090.ENSMUSP00000024897,10090.ENSMUSP00000025239,10090.ENSMUSP00000025890,10090.ENSMUSP00000027050…	Gnai3,App,Clic1,Rala,Dlg4,Ndel1,Arfgef3,Uhrf1bp1l,Stx7,Pcsk1,Ap3b1,Washc5,Vapa,Bin1,Scyl1,Cops5,Ehd4,Anxa5,Tmem55a,Chmp5,Ptp4a2,Scarb2,Atp2a2,Sec61a1,Sec13,Vps33b,Lamp1,Ist1,Snx2,Ago2,Tmem33,Atp6v0a1,Inpp5f,Exoc4,Yipf6,Synrg,Llgl1,Cadps,Arpc5,Rac1,Bicd1,Trio,Rims1,Epn1,Plcg1,Pdpk1,Clta,Arhgap1,Inpp4a,Zdhhc13,Sri,Snx12,Grip1,Usp10,Tmem55b,Pacsin2,Apoe,Scyl2
GO:0031410	Cytoplasmic vesicle	53	1872	0.3	0.00013	10090.ENSMUSP00000000001,10090.ENSMUSP00000005406,10090.ENSMUSP00000009003,10090.ENSMUSP00000018700,10090.ENSMUSP00000018880,10090.ENSMUSP00000019999,10090.ENSMUSP00000020112,10090.ENSMUSP00000020174,10090.ENSMUSP00000022075,10090.ENSMUSP00000022196,10090.ENSMUSP00000022976,10090.ENSMUSP00000025239,10090.ENSMUSP00000025890,10090.ENSMUSP00000027050,10090.ENSMUSP00000028755,10090.ENSMUSP00000029266…	Gnai3,App,Rala,Dlg4,Ndel1,Arfgef3,Uhrf1bp1l,Stx7,Pcsk1,Ap3b1,Washc5,Bin1,Scyl1,Cops5,Ehd4,Anxa5,Tmem55a,Chmp5,Ptp4a2,Scarb2,Sec61a1,Sec13,Vps33b,Lamp1,Ist1,Snx2,Tmem33,Atp6v0a1,Inpp5f,Exoc4,Yipf6,Synrg,Llgl1,Cadps,Arpc5,Rac1,Bicd1,Trio,Epn1,Plcg1,Pdpk1,Clta,Arhgap1,Inpp4a,Zdhhc13,Sri,Snx12,Grip1,Usp10,Tmem55b,Pacsin2,Apoe,Scyl2
GO:0098588	Bounding membrane of organelle	47	1636	0.3	0.0003	10090.ENSMUSP00000000001,10090.ENSMUSP00000019975,10090.ENSMUSP00000019999,10090.ENSMUSP00000020174,10090.ENSMUSP00000022196,10090.ENSMUSP00000024594,10090.ENSMUSP00000024897,10090.ENSMUSP00000025239,10090.ENSMUSP00000025890,10090.ENSMUSP00000026270,10090.ENSMUSP00000028755,10090.ENSMUSP00000029875,10090.ENSMUSP00000030128,10090.ENSMUSP00000031377,10090.ENSMUSP00000031423,10090.ENSMUSP00000032168…	Gnai3,Wasf1,Arfgef3,Stx7,Ap3b1,Agpat4,Vapa,Bin1,Scyl1,Sacm1l,Ehd4,Tmem55a,Chmp5,Scarb2,Atp2a2,Sec61a1,Sec13,Vps33b,Lamp1,Acsl1,Srpr,Snx2,Zfyve1,Spag9,Cisd1,Atp6v0a1,Yipf6,Nelfb,Synrg,Llgl1,Cadps,Rac1,Rpl27,Prkce,Epn1,Sec61a2,Camk2d,Clta,Arhgap1,Inpp4a,Zdhhc13,Sri,Snx12,Tmem55b,Pacsin2,Pde2a,Scyl2
GO:0099080	Supramolecular complex	33	1160	0.3	0.0066	10090.ENSMUSP00000003575,10090.ENSMUSP00000018880,10090.ENSMUSP00000018909,10090.ENSMUSP00000019405,10090.ENSMUSP00000021807,10090.ENSMUSP00000024047,10090.ENSMUSP00000025239,10090.ENSMUSP00000025486,10090.ENSMUSP00000029266,10090.ENSMUSP00000030158,10090.ENSMUSP00000030184,10090.ENSMUSP00000031058,10090.ENSMUSP00000032078,10090.ENSMUSP00000032440,10090.ENSMUSP00000033040,10090.ENSMUSP00000039134…	Tpm4,Ndel1,Fxr2,Map1s,Dek,Twf2,Bin1,Lmnb1,Anxa5,Dctn3,Tpm2,Mapre3,Cct7,Sec13,Pak1,Edc4,Ago2,Pygm,Wdr47,Map2,Rpl15,Rac1,Bicd1,Fmr1,Sept9,Cirbp,Trp53bp1,Hnrnpa3,Spc25,Tpm1,Sri,Atp2b4,Pard3
GO:0044297	Cell body	24	836	0.3	0.0282	10090.ENSMUSP00000005406,10090.ENSMUSP00000018880,10090.ENSMUSP00000018909,10090.ENSMUSP00000019405,10090.ENSMUSP00000021522,10090.ENSMUSP00000022976,10090.ENSMUSP00000029266,10090.ENSMUSP00000032078,10090.ENSMUSP00000032307,10090.ENSMUSP00000033824,10090.ENSMUSP00000041282,10090.ENSMUSP00000045910,10090.ENSMUSP00000051965,10090.ENSMUSP00000057543,10090.ENSMUSP00000076577,10090.ENSMUSP00000085906…	App,Ndel1,Fxr2,Map1s,Glrx5,Washc5,Anxa5,Cct7,Magohb,Lamp1,Map2k4,Inpp5f,Exoc4,Gnai2,Map2,Fmr1,Atp2b2,Pdpk1,Camk2d,Kalrn,Grip1,Pard3,Cd200,Apoe
GO:0036477	Somatodendritic compartment	30	1080	0.29	0.0152	10090.ENSMUSP00000005406,10090.ENSMUSP00000018700,10090.ENSMUSP00000018880,10090.ENSMUSP00000018909,10090.ENSMUSP00000019405,10090.ENSMUSP00000019975,10090.ENSMUSP00000021522,10090.ENSMUSP00000022976,10090.ENSMUSP00000029266,10090.ENSMUSP00000032307,10090.ENSMUSP00000033040,10090.ENSMUSP00000033824,10090.ENSMUSP00000041282,10090.ENSMUSP00000042207,10090.ENSMUSP00000045910,10090.ENSMUSP00000051965…	App,Dlg4,Ndel1,Fxr2,Map1s,Wasf1,Glrx5,Washc5,Anxa5,Magohb,Pak1,Lamp1,Map2k4,Ago2,Inpp5f,Exoc4,Gnai2,Map2,Rac1,Fmr1,Atp2b2,Pdpk1,Camk2d,Kalrn,Sri,Grip1,Pard3,Cd200,Pde2a,Apoe
GO:0043232	Intracellular non-membrane-bounded organelle	110	4035	0.28	7.51e-10	10090.ENSMUSP00000000001,10090.ENSMUSP00000001042,10090.ENSMUSP00000002825,10090.ENSMUSP00000003575,10090.ENSMUSP00000005406,10090.ENSMUSP00000006424,10090.ENSMUSP00000007042,10090.ENSMUSP00000013842,10090.ENSMUSP00000015501,10090.ENSMUSP00000016138,10090.ENSMUSP00000016901,10090.ENSMUSP00000018700,10090.ENSMUSP00000018880,10090.ENSMUSP00000018909,10090.ENSMUSP00000019065,10090.ENSMUSP00000019405…	Gnai3,Ilf2,Baz1b,Tpm4,App,Mob1b,Ik,Pea15a,Clpx,Fnta,Ttll12,Dlg4,Ndel1,Fxr2,Pelp1,Map1s,Wasf1,Supv3l1,Dek,Brix1,Twf2,Vapa,Bin1,Lmnb1,Scyl1,Lrrc45,Cops5,Anxa5,Dctn3,Tpm2,Cpt2,Mapre3,Pds5a,Arpc1a,Mtpn,Cct7,Sec13,Ctsc,Psma1,Pak1,Ist1,Abcf1,Mrps6,Edc4,Tln2,Coro2b,Dis3,Ago2,Zfyve1,Spag9,Sh3pxd2b,Thoc2,Tax1bp3,Pygm,Wdr47,Gnai2,Llgl1,Gnai1,Map2,Arpc5,C1qbp,Rpl15,Rpl36,Rac1,Rpl35,Rcc1,Bicd1,Actr3b,Fmr1,Ma…
GO:0070013	Intracellular organelle lumen	113	4279	0.27	1.97e-09	10090.ENSMUSP00000001042,10090.ENSMUSP00000001544,10090.ENSMUSP00000002445,10090.ENSMUSP00000002825,10090.ENSMUSP00000003313,10090.ENSMUSP00000005003,10090.ENSMUSP00000005406,10090.ENSMUSP00000006128,10090.ENSMUSP00000006424,10090.ENSMUSP00000007042,10090.ENSMUSP00000011029,10090.ENSMUSP00000013842,10090.ENSMUSP00000015501,10090.ENSMUSP00000019065,10090.ENSMUSP00000019118,10090.ENSMUSP00000019405…	Ilf2,Vwa5a,Ranbp3,Baz1b,Grk5,Lbr,App,Rcn1,Mob1b,Ik,Dnajc19,Pea15a,Clpx,Pelp1,Sart3,Map1s,Supv3l1,Drg1,Ncbp3,Eftud2,Glrx5,Dek,Pcsk1,Brix1,Washc5,Tab1,Fyttd1,Tcerg1,Lmnb1,Lrrc45,Iscu,Cops5,Dtymk,Tor1b,Api5,Fam98b,Smu1,Dctn3,Cpt2,Ak2,Sf3a3,Nelfa,Pds5a,Scarb2,Sec13,Ctsc,Psma1,Pak1,Carm1,Ntmt1,Abcf1,Mrps6,Zfp91,Pcca,Edc4,Macrod1,Dis3,Ago2,Thoc2,Atp6v0a1,Ints9,Tax1bp3,Gnai2,Nelfb,Dcaf7,Dlst,Srsf4,Psmd4…
GO:0043005	Neuron projection	42	1583	0.27	0.0044	10090.ENSMUSP00000002572,10090.ENSMUSP00000005406,10090.ENSMUSP00000015950,10090.ENSMUSP00000018700,10090.ENSMUSP00000018880,10090.ENSMUSP00000018909,10090.ENSMUSP00000019405,10090.ENSMUSP00000019975,10090.ENSMUSP00000021522,10090.ENSMUSP00000022075,10090.ENSMUSP00000022196,10090.ENSMUSP00000022976,10090.ENSMUSP00000024047,10090.ENSMUSP00000025239,10090.ENSMUSP00000029266,10090.ENSMUSP00000031866…	Slc9a3r2,App,Qdpr,Dlg4,Ndel1,Fxr2,Map1s,Wasf1,Glrx5,Pcsk1,Ap3b1,Washc5,Twf2,Bin1,Anxa5,Mtpn,Pak1,Lamp1,Map2k4,Cbl,Ago2,Inpp5f,Exoc4,Gnai2,Llgl1,Map2,Arpc5,Rac1,Fmr1,Atp2b2,Camk2d,Hnrnpa3,Epb4.1l3,Kalrn,Ranbp1,Sri,Atp2b4,Grip1,Pard3,Cd200,Pde2a,Apoe
GO:0005856	Cytoskeleton	54	2060	0.26	0.00069	10090.ENSMUSP00000000001,10090.ENSMUSP00000003575,10090.ENSMUSP00000005406,10090.ENSMUSP00000007042,10090.ENSMUSP00000013842,10090.ENSMUSP00000016138,10090.ENSMUSP00000016901,10090.ENSMUSP00000018700,10090.ENSMUSP00000018880,10090.ENSMUSP00000019405,10090.ENSMUSP00000019975,10090.ENSMUSP00000024047,10090.ENSMUSP00000024897,10090.ENSMUSP00000025239,10090.ENSMUSP00000025486,10090.ENSMUSP00000025890…	Gnai3,Tpm4,App,Ik,Pea15a,Fnta,Ttll12,Dlg4,Ndel1,Map1s,Wasf1,Twf2,Vapa,Bin1,Lmnb1,Scyl1,Lrrc45,Dctn3,Tpm2,Mapre3,Arpc1a,Mtpn,Cct7,Ctsc,Psma1,Pak1,Ist1,Tln2,Coro2b,Spag9,Sh3pxd2b,Tax1bp3,Wdr47,Gnai2,Llgl1,Gnai1,Map2,Arpc5,Rac1,Bicd1,Actr3b,Klhl3,Sept9,Spin1,Prkce,Rims1,Clta,Epb4.1l3,Tpm1,Kalrn,Ranbp1,Gan,Pard3,Pacsin2
GO:0098796	Membrane protein complex	28	1083	0.26	0.0464	10090.ENSMUSP00000000001,10090.ENSMUSP00000007257,10090.ENSMUSP00000011029,10090.ENSMUSP00000018700,10090.ENSMUSP00000020174,10090.ENSMUSP00000022196,10090.ENSMUSP00000023851,10090.ENSMUSP00000025890,10090.ENSMUSP00000026270,10090.ENSMUSP00000026818,10090.ENSMUSP00000031423,10090.ENSMUSP00000031637,10090.ENSMUSP00000032168,10090.ENSMUSP00000032440,10090.ENSMUSP00000034541,10090.ENSMUSP00000039243…	Gnai3,Clic1,Dnajc19,Dlg4,Stx7,Ap3b1,Ndufa5,Scyl1,Sacm1l,Sec11a,Atp2a2,Ndufa4,Sec61a1,Sec13,Srpr,Snx2,Atp6v0a1,Pigs,Atp5k,Gnai2,Synrg,Gnai1,Epn1,Cntfr,Sec61a2,Clta,Stt3a,Snx12
GO:0043231	Intracellular membrane-bounded organelle	242	9507	0.25	1.12e-30	10090.ENSMUSP00000000001,10090.ENSMUSP00000001042,10090.ENSMUSP00000001544,10090.ENSMUSP00000002445,10090.ENSMUSP00000002551,10090.ENSMUSP00000002572,10090.ENSMUSP00000002825,10090.ENSMUSP00000003313,10090.ENSMUSP00000005003,10090.ENSMUSP00000005406,10090.ENSMUSP00000006128,10090.ENSMUSP00000006424,10090.ENSMUSP00000007042,10090.ENSMUSP00000007257,10090.ENSMUSP00000011029,10090.ENSMUSP00000013842…	Gnai3,Ilf2,Vwa5a,Ranbp3,Snrpd1,Slc9a3r2,Baz1b,Grk5,Lbr,App,Rcn1,Mob1b,Ik,Clic1,Dnajc19,Pea15a,Clpx,Qdpr,Ttll12,Dlg4,Ndel1,Fxr2,Pelp1,Sart3,Slc25a22,Map1s,Wasf1,Stx7,Supv3l1,Usp15,Osbpl5,Drg1,Ncbp3,Cpd,Eftud2,Dcakd,Glrx5,Akr1c6,Mrs2,Dek,Ssr1,Auh,Pcsk1,Ap3b1,Brix1,Washc5,Tab1,Pak2,Fyttd1,Ndufa5,Agpat4,Eif2ak2,Vapa,Pfdn6,Bin1,Tcerg1,Lmnb1,Scyl1,Lrrc45,Mgea5,Sacm1l,Iscu,Cops5,Dtymk,Ubxn4,Aldh9a1,Tor1…
GO:0005634	Nucleus	162	6330	0.25	1.42e-14	10090.ENSMUSP00000001042,10090.ENSMUSP00000001544,10090.ENSMUSP00000002445,10090.ENSMUSP00000002551,10090.ENSMUSP00000002572,10090.ENSMUSP00000002825,10090.ENSMUSP00000003313,10090.ENSMUSP00000005003,10090.ENSMUSP00000005406,10090.ENSMUSP00000006424,10090.ENSMUSP00000007042,10090.ENSMUSP00000007257,10090.ENSMUSP00000013842,10090.ENSMUSP00000015501,10090.ENSMUSP00000016901,10090.ENSMUSP00000018880…	Ilf2,Vwa5a,Ranbp3,Snrpd1,Slc9a3r2,Baz1b,Grk5,Lbr,App,Mob1b,Ik,Clic1,Pea15a,Clpx,Ttll12,Ndel1,Fxr2,Pelp1,Sart3,Map1s,Supv3l1,Usp15,Drg1,Ncbp3,Cpd,Eftud2,Glrx5,Akr1c6,Dek,Brix1,Washc5,Tab1,Pak2,Fyttd1,Eif2ak2,Vapa,Pfdn6,Bin1,Tcerg1,Lmnb1,Lrrc45,Mgea5,Cops5,Dtymk,Ubxn4,Tor1b,Rbms1,Api5,Fam98b,Anxa5,Smu1,Chmp5,Dctn3,Cpt2,Ptp4a2,Ak2,Sf3a3,Nelfa,Pds5a,Arpc1a,Mtpn,Magohb,Sec13,Ctsc,Psma1,Pak1,Bcat2,Ist1…
GO:0015630	Microtubule cytoskeleton	30	1190	0.25	0.0464	10090.ENSMUSP00000000001,10090.ENSMUSP00000005406,10090.ENSMUSP00000007042,10090.ENSMUSP00000013842,10090.ENSMUSP00000016138,10090.ENSMUSP00000016901,10090.ENSMUSP00000018880,10090.ENSMUSP00000019405,10090.ENSMUSP00000024897,10090.ENSMUSP00000025239,10090.ENSMUSP00000025890,10090.ENSMUSP00000026139,10090.ENSMUSP00000030158,10090.ENSMUSP00000031058,10090.ENSMUSP00000032078,10090.ENSMUSP00000032779…	Gnai3,App,Ik,Pea15a,Fnta,Ttll12,Ndel1,Map1s,Vapa,Bin1,Scyl1,Lrrc45,Dctn3,Mapre3,Cct7,Ctsc,Psma1,Ist1,Spag9,Wdr47,Gnai2,Gnai1,Map2,Rac1,Bicd1,Sept9,Spin1,Clta,Ranbp1,Pard3
GO:0005737	Cytoplasm	258	10283	0.24	2.19e-34	10090.ENSMUSP00000000001,10090.ENSMUSP00000001042,10090.ENSMUSP00000002445,10090.ENSMUSP00000002551,10090.ENSMUSP00000002572,10090.ENSMUSP00000003313,10090.ENSMUSP00000003575,10090.ENSMUSP00000004136,10090.ENSMUSP00000005003,10090.ENSMUSP00000005406,10090.ENSMUSP00000006128,10090.ENSMUSP00000006424,10090.ENSMUSP00000007042,10090.ENSMUSP00000007257,10090.ENSMUSP00000009003,10090.ENSMUSP00000011029…	Gnai3,Ilf2,Ranbp3,Snrpd1,Slc9a3r2,Grk5,Tpm4,Gstm3,Lbr,App,Rcn1,Mob1b,Ik,Clic1,Rala,Dnajc19,Pea15a,Clpx,Qdpr,Fnta,Ttll12,Dlg4,Ndel1,Fxr2,Pelp1,Sart3,Slc25a22,Map1s,Wasf1,Arfgef3,Uhrf1bp1l,Stx7,Supv3l1,Usp15,Osbpl5,Drg1,Gdpd1,Ncbp3,Cpd,Eftud2,Dcakd,Glrx5,Akr1c6,Mrs2,Dek,Ssr1,Riok1,Auh,Pcsk1,Ap3b1,Washc5,Tab1,Pak2,Ndufa5,Twf2,Agpat4,Eif2ak2,Vapa,Pfdn6,Pfdn1,Bin1,Lmnb1,Scyl1,Lrrc45,Mgea5,Sacm1l,Iscu,…
GO:0012505	Endomembrane system	97	3859	0.24	1.09e-06	10090.ENSMUSP00000000001,10090.ENSMUSP00000002445,10090.ENSMUSP00000002572,10090.ENSMUSP00000003313,10090.ENSMUSP00000005003,10090.ENSMUSP00000005406,10090.ENSMUSP00000006128,10090.ENSMUSP00000007257,10090.ENSMUSP00000018700,10090.ENSMUSP00000018880,10090.ENSMUSP00000019999,10090.ENSMUSP00000020112,10090.ENSMUSP00000020174,10090.ENSMUSP00000020411,10090.ENSMUSP00000020804,10090.ENSMUSP00000021201…	Gnai3,Ranbp3,Slc9a3r2,Grk5,Lbr,App,Rcn1,Clic1,Dlg4,Ndel1,Arfgef3,Uhrf1bp1l,Stx7,Osbpl5,Gdpd1,Cpd,Ssr1,Pcsk1,Ap3b1,Washc5,Agpat4,Vapa,Bin1,Lmnb1,Scyl1,Sacm1l,Sec11a,Cops5,Ubxn4,Tor1b,Ehd4,Anxa5,Tmem55a,Chmp5,Ptp4a2,Atp2a2,Sec61a1,Sec13,Vps33b,Ctsc,Pak1,Lamp1,Acsl1,Ist1,Srpr,Abcf1,Snx2,Psmf1,Cbl,Zfyve1,Tmem33,Fam169a,Atp6v0a1,Pigs,Inpp5f,Nup54,Ipo8,Pygm,Exoc4,Yipf6,Synrg,Mtmr9,Llgl1,Cadps,Map2,Arpc…
GO:0005654	Nucleoplasm	81	3261	0.24	3.18e-05	10090.ENSMUSP00000001042,10090.ENSMUSP00000001544,10090.ENSMUSP00000002445,10090.ENSMUSP00000002825,10090.ENSMUSP00000003313,10090.ENSMUSP00000006424,10090.ENSMUSP00000007042,10090.ENSMUSP00000013842,10090.ENSMUSP00000015501,10090.ENSMUSP00000019065,10090.ENSMUSP00000019118,10090.ENSMUSP00000019405,10090.ENSMUSP00000020741,10090.ENSMUSP00000021135,10090.ENSMUSP00000021306,10090.ENSMUSP00000021807…	Ilf2,Vwa5a,Ranbp3,Baz1b,Grk5,Mob1b,Ik,Pea15a,Clpx,Pelp1,Sart3,Map1s,Drg1,Ncbp3,Eftud2,Dek,Brix1,Washc5,Tab1,Fyttd1,Tcerg1,Lmnb1,Lrrc45,Cops5,Api5,Fam98b,Smu1,Cpt2,Sf3a3,Nelfa,Pds5a,Sec13,Ctsc,Psma1,Pak1,Carm1,Ntmt1,Abcf1,Zfp91,Edc4,Macrod1,Dis3,Ago2,Thoc2,Atp6v0a1,Ints9,Gnai2,Nelfb,Dcaf7,Srsf4,Psmd4,Srek1,Rcc1,Fmr1,Magi1,Rps2,Spin1,Mta2,Snrpn,Smarce1,Rpa2,Cirbp,Rnh1,Prmt6,Trp53bp1,Son,Kalrn,Celf4…
GO:0043229	Intracellular organelle	271	11084	0.23	2.22e-36	10090.ENSMUSP00000000001,10090.ENSMUSP00000001042,10090.ENSMUSP00000001544,10090.ENSMUSP00000002445,10090.ENSMUSP00000002551,10090.ENSMUSP00000002572,10090.ENSMUSP00000002825,10090.ENSMUSP00000003313,10090.ENSMUSP00000003575,10090.ENSMUSP00000005003,10090.ENSMUSP00000005406,10090.ENSMUSP00000006128,10090.ENSMUSP00000006424,10090.ENSMUSP00000007042,10090.ENSMUSP00000007257,10090.ENSMUSP00000009003…	Gnai3,Ilf2,Vwa5a,Ranbp3,Snrpd1,Slc9a3r2,Baz1b,Grk5,Tpm4,Lbr,App,Rcn1,Mob1b,Ik,Clic1,Rala,Dnajc19,Pea15a,Clpx,Qdpr,Fnta,Ttll12,Dlg4,Ndel1,Fxr2,Pelp1,Sart3,Slc25a22,Map1s,Wasf1,Arfgef3,Uhrf1bp1l,Stx7,Supv3l1,Usp15,Osbpl5,Drg1,Ncbp3,Cpd,Eftud2,Dcakd,Glrx5,Akr1c6,Mrs2,Dek,Ssr1,Auh,Pcsk1,Ap3b1,Brix1,Washc5,Tab1,Pak2,Fyttd1,Ndufa5,Twf2,Agpat4,Eif2ak2,Vapa,Pfdn6,Bin1,Tcerg1,Lmnb1,Scyl1,Lrrc45,Mgea5,Sacm…
GO:0043227	Membrane-bounded organelle	254	10370	0.23	4.06e-31	10090.ENSMUSP00000000001,10090.ENSMUSP00000001042,10090.ENSMUSP00000001544,10090.ENSMUSP00000002445,10090.ENSMUSP00000002551,10090.ENSMUSP00000002572,10090.ENSMUSP00000002825,10090.ENSMUSP00000003313,10090.ENSMUSP00000005003,10090.ENSMUSP00000005406,10090.ENSMUSP00000006128,10090.ENSMUSP00000006424,10090.ENSMUSP00000007042,10090.ENSMUSP00000007257,10090.ENSMUSP00000009003,10090.ENSMUSP00000011029…	Gnai3,Ilf2,Vwa5a,Ranbp3,Snrpd1,Slc9a3r2,Baz1b,Grk5,Lbr,App,Rcn1,Mob1b,Ik,Clic1,Rala,Dnajc19,Pea15a,Clpx,Qdpr,Ttll12,Dlg4,Ndel1,Fxr2,Pelp1,Sart3,Slc25a22,Map1s,Wasf1,Arfgef3,Uhrf1bp1l,Stx7,Supv3l1,Usp15,Osbpl5,Drg1,Gdpd1,Ncbp3,Cpd,Eftud2,Dcakd,Glrx5,Akr1c6,Mrs2,Dek,Ssr1,Auh,Pcsk1,Ap3b1,Brix1,Washc5,Tab1,Pak2,Fyttd1,Ndufa5,Agpat4,Eif2ak2,Vapa,Pfdn6,Bin1,Tcerg1,Lmnb1,Scyl1,Lrrc45,Mgea5,Sacm1l,Sec11a…
GO:0031981	Nuclear lumen	92	3771	0.23	1.05e-05	10090.ENSMUSP00000001042,10090.ENSMUSP00000001544,10090.ENSMUSP00000002445,10090.ENSMUSP00000002825,10090.ENSMUSP00000003313,10090.ENSMUSP00000005003,10090.ENSMUSP00000006424,10090.ENSMUSP00000007042,10090.ENSMUSP00000013842,10090.ENSMUSP00000015501,10090.ENSMUSP00000019065,10090.ENSMUSP00000019118,10090.ENSMUSP00000019405,10090.ENSMUSP00000020741,10090.ENSMUSP00000021135,10090.ENSMUSP00000021306…	Ilf2,Vwa5a,Ranbp3,Baz1b,Grk5,Lbr,Mob1b,Ik,Pea15a,Clpx,Pelp1,Sart3,Map1s,Drg1,Ncbp3,Eftud2,Dek,Brix1,Washc5,Tab1,Fyttd1,Tcerg1,Lmnb1,Lrrc45,Cops5,Api5,Fam98b,Smu1,Dctn3,Cpt2,Sf3a3,Nelfa,Pds5a,Sec13,Ctsc,Psma1,Pak1,Carm1,Ntmt1,Abcf1,Zfp91,Edc4,Macrod1,Dis3,Ago2,Thoc2,Atp6v0a1,Ints9,Tax1bp3,Gnai2,Nelfb,Dcaf7,Srsf4,Psmd4,Srek1,Map2,C1qbp,Rcc1,Fmr1,Magi1,Rps2,Spin1,Mta2,Snrpn,Smarce1,Rpa2,Cirbp,Rnh1,P…
GO:0042995	Cell projection	60	2472	0.23	0.0017	10090.ENSMUSP00000002572,10090.ENSMUSP00000005406,10090.ENSMUSP00000015950,10090.ENSMUSP00000018700,10090.ENSMUSP00000018880,10090.ENSMUSP00000018909,10090.ENSMUSP00000019405,10090.ENSMUSP00000019975,10090.ENSMUSP00000021522,10090.ENSMUSP00000022075,10090.ENSMUSP00000022196,10090.ENSMUSP00000022976,10090.ENSMUSP00000024047,10090.ENSMUSP00000025239,10090.ENSMUSP00000029266,10090.ENSMUSP00000030583…	Slc9a3r2,App,Qdpr,Dlg4,Ndel1,Fxr2,Map1s,Wasf1,Glrx5,Pcsk1,Ap3b1,Washc5,Twf2,Bin1,Anxa5,Ak2,Atp2a2,Arpc1a,Mtpn,Pak1,Lamp1,Snx2,Tln2,Map2k4,Cbl,Ago2,Sh3pxd2b,Inpp5f,Exoc4,Gnai2,Mtmr9,Llgl1,Map2,Arpc5,Rac1,Actr3b,Fmr1,Atp2b2,Magi1,Trio,Sept9,Rims1,Plcg1,Pdpk1,Camk2d,Ldha,Arhgap1,Hnrnpa3,Epb4.1l3,Tpm1,Kalrn,Ranbp1,Sri,Atp2b4,Grip1,Pard3,Pacsin2,Cd200,Pde2a,Apoe
GO:0043226	Organelle	273	11550	0.22	2.19e-34	10090.ENSMUSP00000000001,10090.ENSMUSP00000001042,10090.ENSMUSP00000001544,10090.ENSMUSP00000002445,10090.ENSMUSP00000002551,10090.ENSMUSP00000002572,10090.ENSMUSP00000002825,10090.ENSMUSP00000003313,10090.ENSMUSP00000003575,10090.ENSMUSP00000005003,10090.ENSMUSP00000005406,10090.ENSMUSP00000006128,10090.ENSMUSP00000006424,10090.ENSMUSP00000007042,10090.ENSMUSP00000007257,10090.ENSMUSP00000009003…	Gnai3,Ilf2,Vwa5a,Ranbp3,Snrpd1,Slc9a3r2,Baz1b,Grk5,Tpm4,Lbr,App,Rcn1,Mob1b,Ik,Clic1,Rala,Dnajc19,Pea15a,Clpx,Qdpr,Fnta,Ttll12,Dlg4,Ndel1,Fxr2,Pelp1,Sart3,Slc25a22,Map1s,Wasf1,Arfgef3,Uhrf1bp1l,Stx7,Supv3l1,Usp15,Osbpl5,Drg1,Gdpd1,Ncbp3,Cpd,Eftud2,Dcakd,Glrx5,Akr1c6,Mrs2,Dek,Ssr1,Auh,Pcsk1,Ap3b1,Brix1,Washc5,Tab1,Pak2,Fyttd1,Ndufa5,Twf2,Agpat4,Eif2ak2,Vapa,Pfdn6,Bin1,Tcerg1,Lmnb1,Scyl1,Lrrc45,Mgea…
GO:0005622	Intracellular	286	12596	0.2	9.44e-36	10090.ENSMUSP00000000001,10090.ENSMUSP00000001042,10090.ENSMUSP00000001544,10090.ENSMUSP00000002445,10090.ENSMUSP00000002551,10090.ENSMUSP00000002572,10090.ENSMUSP00000002825,10090.ENSMUSP00000003313,10090.ENSMUSP00000003575,10090.ENSMUSP00000004136,10090.ENSMUSP00000005003,10090.ENSMUSP00000005406,10090.ENSMUSP00000006128,10090.ENSMUSP00000006424,10090.ENSMUSP00000007042,10090.ENSMUSP00000007257…	Gnai3,Ilf2,Vwa5a,Ranbp3,Snrpd1,Slc9a3r2,Baz1b,Grk5,Tpm4,Gstm3,Lbr,App,Rcn1,Mob1b,Ik,Clic1,Rala,Dnajc19,Pea15a,Clpx,Qdpr,Fnta,Ttll12,Dlg4,Ndel1,Fxr2,Pelp1,Sart3,Slc25a22,Map1s,Wasf1,Arfgef3,Uhrf1bp1l,Stx7,Supv3l1,Usp15,Osbpl5,Drg1,Gdpd1,Ncbp3,Cpd,Eftud2,Dcakd,Glrx5,Akr1c6,Mrs2,Dek,Ssr1,Riok1,Auh,Pcsk1,Ap3b1,Brix1,Washc5,Tab1,Pak2,Fyttd1,Ndufa5,Twf2,Agpat4,Eif2ak2,Vapa,Pfdn6,Pfdn1,Bin1,Tcerg1,Lmnb1…
GO:0120025	Plasma membrane bounded cell projection	54	2387	0.2	0.0157	10090.ENSMUSP00000002572,10090.ENSMUSP00000005406,10090.ENSMUSP00000015950,10090.ENSMUSP00000018700,10090.ENSMUSP00000018880,10090.ENSMUSP00000018909,10090.ENSMUSP00000019405,10090.ENSMUSP00000019975,10090.ENSMUSP00000021522,10090.ENSMUSP00000022075,10090.ENSMUSP00000022196,10090.ENSMUSP00000022976,10090.ENSMUSP00000024047,10090.ENSMUSP00000025239,10090.ENSMUSP00000029266,10090.ENSMUSP00000030583…	Slc9a3r2,App,Qdpr,Dlg4,Ndel1,Fxr2,Map1s,Wasf1,Glrx5,Pcsk1,Ap3b1,Washc5,Twf2,Bin1,Anxa5,Ak2,Atp2a2,Arpc1a,Mtpn,Pak1,Lamp1,Snx2,Tln2,Map2k4,Cbl,Ago2,Inpp5f,Exoc4,Gnai2,Mtmr9,Llgl1,Map2,Arpc5,Rac1,Fmr1,Atp2b2,Sept9,Plcg1,Camk2d,Ldha,Arhgap1,Hnrnpa3,Epb4.1l3,Tpm1,Kalrn,Ranbp1,Sri,Atp2b4,Grip1,Pard3,Pacsin2,Cd200,Pde2a,Apoe
GO:0110165	Cellular anatomical entity	299	15632	0.13	7.22e-24	10090.ENSMUSP00000000001,10090.ENSMUSP00000001042,10090.ENSMUSP00000001544,10090.ENSMUSP00000002445,10090.ENSMUSP00000002551,10090.ENSMUSP00000002572,10090.ENSMUSP00000002825,10090.ENSMUSP00000003313,10090.ENSMUSP00000003575,10090.ENSMUSP00000004136,10090.ENSMUSP00000004565,10090.ENSMUSP00000005003,10090.ENSMUSP00000005406,10090.ENSMUSP00000006128,10090.ENSMUSP00000006424,10090.ENSMUSP00000007042…	Gnai3,Ilf2,Vwa5a,Ranbp3,Snrpd1,Slc9a3r2,Baz1b,Grk5,Tpm4,Gstm3,Ralb,Lbr,App,Rcn1,Mob1b,Ik,Clic1,Rala,Dnajc19,Pea15a,Clpx,Qdpr,Fnta,Ttll12,Dlg4,Ndel1,Fxr2,Pelp1,Sart3,Slc25a22,Map1s,Wasf1,Arfgef3,Uhrf1bp1l,Stx7,Supv3l1,Usp15,Osbpl5,Drg1,Gdpd1,Ncbp3,Cpd,Eftud2,Dcakd,Glrx5,Akr1c6,Mrs2,Dek,Ssr1,Riok1,Auh,Pcsk1,Ap3b1,Brix1,Washc5,Tab1,Pak2,Fyttd1,Ndufa5,Twf2,Celsr3,Agpat4,Eif2ak2,Vapa,Pfdn6,Pfdn1,Bin1,…
GO:0016020	Membrane	139	7623	0.1	0.0115	10090.ENSMUSP00000000001,10090.ENSMUSP00000002572,10090.ENSMUSP00000003313,10090.ENSMUSP00000004565,10090.ENSMUSP00000005003,10090.ENSMUSP00000005406,10090.ENSMUSP00000007257,10090.ENSMUSP00000009003,10090.ENSMUSP00000011029,10090.ENSMUSP00000015501,10090.ENSMUSP00000018700,10090.ENSMUSP00000019226,10090.ENSMUSP00000019975,10090.ENSMUSP00000019999,10090.ENSMUSP00000020174,10090.ENSMUSP00000020411…	Gnai3,Slc9a3r2,Grk5,Ralb,Lbr,App,Clic1,Rala,Dnajc19,Clpx,Dlg4,Slc25a22,Wasf1,Arfgef3,Stx7,Osbpl5,Gdpd1,Cpd,Mrs2,Ssr1,Pcsk1,Ap3b1,Pak2,Ndufa5,Celsr3,Agpat4,Vapa,Bin1,Lmnb1,Scyl1,Lrrc45,Sacm1l,Sec11a,Ubxn4,Tor1b,Ehd4,Anxa5,Tmem55a,Ndufaf4,Chmp5,Dctn3,Cpt2,Ptp4a2,Ak2,Pds5a,Scarb2,Atp2a2,Arpc1a,Ndufa4,Sec61a1,Sec13,Vps33b,Pak1,Abcb7,Lamp1,Gsr,Acsl1,Cbln1,Srpr,Fam115a,Slc41a3,Rabif,Snx2,Tln2,Coro2b,Cb…

## Sheet: Rat_enriched_component_6h
#term ID	term description	observed gene count	background gene count	strength	false discovery rate	matching proteins in your network (IDs)	matching proteins in your network (labels)
GO:1990812	Growth cone filopodium	2	3	1.69	0.041	10116.ENSRNOP00000016227,10116.ENSRNOP00000041613	Fmr1,App
GO:0044754	Autolysosome	3	9	1.38	0.0167	10116.ENSRNOP00000026580,10116.ENSRNOP00000049421,10116.ENSRNOP00000064683	Lamp1,Map1lc3b,Ftl
GO:0030125	Clathrin vesicle coat	3	14	1.19	0.0352	10116.ENSRNOP00000019737,10116.ENSRNOP00000021286,10116.ENSRNOP00000052759	Clta,Epn1,Synrg
GO:0043194	Axon initial segment	3	15	1.16	0.041	10116.ENSRNOP00000016026,10116.ENSRNOP00000017573,10116.ENSRNOP00000050877	Camk2d,Bin1,Map2
GO:0090543	Flemming body	3	15	1.16	0.041	10116.ENSRNOP00000018190,10116.ENSRNOP00000020365,10116.ENSRNOP00000064888	Rala,Ist1,Exoc4
GO:0030120	Vesicle coat	5	27	1.13	0.0035	10116.ENSRNOP00000014377,10116.ENSRNOP00000019737,10116.ENSRNOP00000021286,10116.ENSRNOP00000030146,10116.ENSRNOP00000052759	Sec13,Clta,Epn1,Scyl1,Synrg
GO:0030666	Endocytic vesicle membrane	5	35	1.02	0.0089	10116.ENSRNOP00000003052,10116.ENSRNOP00000009375,10116.ENSRNOP00000013225,10116.ENSRNOP00000019737,10116.ENSRNOP00000026580	Scarb2,Tmem55a,Tmem55b,Clta,Lamp1
GO:0032587	Ruffle membrane	5	52	0.84	0.0287	10116.ENSRNOP00000001417,10116.ENSRNOP00000024493,10116.ENSRNOP00000045832,10116.ENSRNOP00000050877,10116.ENSRNOP00000060074	Rac1,Tpm1,Pak1,Map2,Pacsin2
GO:0005844	Polysome	5	54	0.83	0.0327	10116.ENSRNOP00000001049,10116.ENSRNOP00000011898,10116.ENSRNOP00000016227,10116.ENSRNOP00000028555,10116.ENSRNOP00000058934	Abcf1,Ago2,Fmr1,Rpl18,Rpl36
GO:0044304	Main axon	6	67	0.81	0.0161	10116.ENSRNOP00000016026,10116.ENSRNOP00000017573,10116.ENSRNOP00000041613,10116.ENSRNOP00000048964,10116.ENSRNOP00000050877,10116.ENSRNOP00000059045	Camk2d,Bin1,App,Pard3,Map2,Dlg4
GO:1905368	Peptidase complex	5	56	0.81	0.035	10116.ENSRNOP00000015207,10116.ENSRNOP00000015218,10116.ENSRNOP00000015946,10116.ENSRNOP00000026279,10116.ENSRNOP00000038926	Pigs,Sec11a,Psma1,Psme2,Psmf1
GO:0022626	Cytosolic ribosome	9	104	0.8	0.0015	10116.ENSRNOP00000010759,10116.ENSRNOP00000019162,10116.ENSRNOP00000019508,10116.ENSRNOP00000024678,10116.ENSRNOP00000028060,10116.ENSRNOP00000028555,10116.ENSRNOP00000036690,10116.ENSRNOP00000058934,10116.ENSRNOP00000059382	Rpl15,Rpl35,Rps2,Rps15a,Rpl27,Rpl18,Rps13,Rpl36,Rps24
GO:0022625	Cytosolic large ribosomal subunit	5	57	0.8	0.0365	10116.ENSRNOP00000010759,10116.ENSRNOP00000019162,10116.ENSRNOP00000028060,10116.ENSRNOP00000028555,10116.ENSRNOP00000058934	Rpl15,Rpl35,Rpl27,Rpl18,Rpl36
GO:0005791	Rough endoplasmic reticulum	7	82	0.79	0.0092	10116.ENSRNOP00000015185,10116.ENSRNOP00000016227,10116.ENSRNOP00000018455,10116.ENSRNOP00000028060,10116.ENSRNOP00000028555,10116.ENSRNOP00000041613,10116.ENSRNOP00000050877	Pcsk1,Fmr1,Sec61a1,Rpl27,Rpl18,App,Map2
GO:0030496	Midbody	7	82	0.79	0.0092	10116.ENSRNOP00000003413,10116.ENSRNOP00000011877,10116.ENSRNOP00000018190,10116.ENSRNOP00000020365,10116.ENSRNOP00000022550,10116.ENSRNOP00000026710,10116.ENSRNOP00000064888	Ralb,Mapre3,Rala,Ist1,Gnai2,Gnai1,Exoc4
GO:0005681	Spliceosomal complex	6	78	0.75	0.0287	10116.ENSRNOP00000010463,10116.ENSRNOP00000012906,10116.ENSRNOP00000021648,10116.ENSRNOP00000021763,10116.ENSRNOP00000049050,10116.ENSRNOP00000061650	Smu1,Ik,Cirbp,Snrpn,Srek1,Hnrnpa3
GO:0019897	Extrinsic component of plasma membrane	8	112	0.72	0.0094	10116.ENSRNOP00000001417,10116.ENSRNOP00000016227,10116.ENSRNOP00000021286,10116.ENSRNOP00000022550,10116.ENSRNOP00000024347,10116.ENSRNOP00000026710,10116.ENSRNOP00000050968,10116.ENSRNOP00000059045	Rac1,Fmr1,Epn1,Gnai2,Atp2a2,Gnai1,Apoe,Dlg4
GO:0005840	Ribosome	10	143	0.71	0.0025	10116.ENSRNOP00000001049,10116.ENSRNOP00000010759,10116.ENSRNOP00000019162,10116.ENSRNOP00000019508,10116.ENSRNOP00000024678,10116.ENSRNOP00000028060,10116.ENSRNOP00000028555,10116.ENSRNOP00000036690,10116.ENSRNOP00000058934,10116.ENSRNOP00000059382	Abcf1,Rpl15,Rpl35,Rps2,Rps15a,Rpl27,Rpl18,Rps13,Rpl36,Rps24
GO:0044391	Ribosomal subunit	9	127	0.71	0.005	10116.ENSRNOP00000010759,10116.ENSRNOP00000019162,10116.ENSRNOP00000019508,10116.ENSRNOP00000024678,10116.ENSRNOP00000028060,10116.ENSRNOP00000028555,10116.ENSRNOP00000036690,10116.ENSRNOP00000058934,10116.ENSRNOP00000059382	Rpl15,Rpl35,Rps2,Rps15a,Rpl27,Rpl18,Rps13,Rpl36,Rps24
GO:0035770	Ribonucleoprotein granule	7	100	0.71	0.0207	10116.ENSRNOP00000001417,10116.ENSRNOP00000011898,10116.ENSRNOP00000016227,10116.ENSRNOP00000021648,10116.ENSRNOP00000033608,10116.ENSRNOP00000048964,10116.ENSRNOP00000061650	Rac1,Ago2,Fmr1,Cirbp,Edc4,Pard3,Hnrnpa3
GO:0030135	Coated vesicle	9	131	0.7	0.0059	10116.ENSRNOP00000008705,10116.ENSRNOP00000014377,10116.ENSRNOP00000017862,10116.ENSRNOP00000019737,10116.ENSRNOP00000021286,10116.ENSRNOP00000022276,10116.ENSRNOP00000030146,10116.ENSRNOP00000041613,10116.ENSRNOP00000052759	Yipf6,Sec13,Vps33b,Clta,Epn1,Plcg1,Scyl1,App,Synrg
GO:0005635	Nuclear envelope	15	228	0.68	0.00011	10116.ENSRNOP00000001049,10116.ENSRNOP00000003070,10116.ENSRNOP00000003128,10116.ENSRNOP00000004878,10116.ENSRNOP00000005574,10116.ENSRNOP00000014377,10116.ENSRNOP00000017573,10116.ENSRNOP00000019351,10116.ENSRNOP00000020365,10116.ENSRNOP00000020681,10116.ENSRNOP00000041613,10116.ENSRNOP00000042749,10116.ENSRNOP00000045832,10116.ENSRNOP00000050968,10116.ENSRNOP00000060240	Abcf1,Nup54,Tmem33,Ubxn4,Ndel1,Sec13,Bin1,Lmnb1,Ist1,Vapa,App,Nup155,Pak1,Apoe,Clic1
GO:0005798	Golgi-associated vesicle	6	92	0.68	0.0482	10116.ENSRNOP00000008705,10116.ENSRNOP00000014377,10116.ENSRNOP00000019737,10116.ENSRNOP00000030146,10116.ENSRNOP00000041613,10116.ENSRNOP00000052759	Yipf6,Sec13,Clta,Scyl1,App,Synrg
GO:0030139	Endocytic vesicle	7	108	0.67	0.0287	10116.ENSRNOP00000003052,10116.ENSRNOP00000009375,10116.ENSRNOP00000013225,10116.ENSRNOP00000018190,10116.ENSRNOP00000019737,10116.ENSRNOP00000021318,10116.ENSRNOP00000026580	Scarb2,Tmem55a,Tmem55b,Rala,Clta,Stx7,Lamp1
GO:0055037	Recycling endosome	7	108	0.67	0.0287	10116.ENSRNOP00000001417,10116.ENSRNOP00000005539,10116.ENSRNOP00000017862,10116.ENSRNOP00000021318,10116.ENSRNOP00000024330,10116.ENSRNOP00000041613,10116.ENSRNOP00000060074	Rac1,Grip1,Vps33b,Stx7,Inpp4a,App,Pacsin2
GO:1990904	Ribonucleoprotein complex	21	334	0.66	2.35e-06	10116.ENSRNOP00000001049,10116.ENSRNOP00000010463,10116.ENSRNOP00000010759,10116.ENSRNOP00000011682,10116.ENSRNOP00000011898,10116.ENSRNOP00000012906,10116.ENSRNOP00000016227,10116.ENSRNOP00000019162,10116.ENSRNOP00000019508,10116.ENSRNOP00000021648,10116.ENSRNOP00000021763,10116.ENSRNOP00000022676,10116.ENSRNOP00000024678,10116.ENSRNOP00000028060,10116.ENSRNOP00000028555,10116.ENSRNOP00000036690…	Abcf1,Smu1,Rpl15,Rbms1,Ago2,Ik,Fmr1,Rpl35,Rps2,Cirbp,Snrpn,Nop58,Rps15a,Rpl27,Rpl18,Rps13,Ilf2,Srek1,Rpl36,Rps24,Hnrnpa3
GO:0005774	Vacuolar membrane	9	147	0.65	0.0111	10116.ENSRNOP00000003052,10116.ENSRNOP00000009375,10116.ENSRNOP00000013225,10116.ENSRNOP00000014377,10116.ENSRNOP00000017862,10116.ENSRNOP00000021318,10116.ENSRNOP00000026580,10116.ENSRNOP00000049421,10116.ENSRNOP00000052113	Scarb2,Tmem55a,Tmem55b,Sec13,Vps33b,Stx7,Lamp1,Map1lc3b,Atp6v0a1
GO:0098562	Cytoplasmic side of membrane	7	113	0.65	0.0329	10116.ENSRNOP00000000749,10116.ENSRNOP00000021286,10116.ENSRNOP00000022550,10116.ENSRNOP00000024347,10116.ENSRNOP00000026710,10116.ENSRNOP00000028060,10116.ENSRNOP00000059045	Cisd1,Epn1,Gnai2,Atp2a2,Gnai1,Rpl27,Dlg4
GO:0005765	Lysosomal membrane	7	115	0.65	0.035	10116.ENSRNOP00000003052,10116.ENSRNOP00000009375,10116.ENSRNOP00000013225,10116.ENSRNOP00000014377,10116.ENSRNOP00000017862,10116.ENSRNOP00000021318,10116.ENSRNOP00000026580	Scarb2,Tmem55a,Tmem55b,Sec13,Vps33b,Stx7,Lamp1
GO:0099568	Cytoplasmic region	9	161	0.61	0.0178	10116.ENSRNOP00000003891,10116.ENSRNOP00000005574,10116.ENSRNOP00000015454,10116.ENSRNOP00000016227,10116.ENSRNOP00000019737,10116.ENSRNOP00000049421,10116.ENSRNOP00000050877,10116.ENSRNOP00000059045,10116.ENSRNOP00000064342	Sept9,Ndel1,Rims1,Fmr1,Clta,Map1lc3b,Map2,Dlg4,Wasf1
GO:0032838	Plasma membrane bounded cell projection cytoplasm	7	125	0.61	0.0482	10116.ENSRNOP00000003891,10116.ENSRNOP00000005574,10116.ENSRNOP00000016227,10116.ENSRNOP00000049421,10116.ENSRNOP00000050877,10116.ENSRNOP00000059045,10116.ENSRNOP00000064342	Sept9,Ndel1,Fmr1,Map1lc3b,Map2,Dlg4,Wasf1
GO:0019898	Extrinsic component of membrane	11	203	0.6	0.0079	10116.ENSRNOP00000001417,10116.ENSRNOP00000012153,10116.ENSRNOP00000016227,10116.ENSRNOP00000017573,10116.ENSRNOP00000021286,10116.ENSRNOP00000022550,10116.ENSRNOP00000024347,10116.ENSRNOP00000026710,10116.ENSRNOP00000050968,10116.ENSRNOP00000059045,10116.ENSRNOP00000060074	Rac1,Cadps,Fmr1,Bin1,Epn1,Gnai2,Atp2a2,Gnai1,Apoe,Dlg4,Pacsin2
GO:0008021	Synaptic vesicle	11	208	0.59	0.0092	10116.ENSRNOP00000005574,10116.ENSRNOP00000017573,10116.ENSRNOP00000017862,10116.ENSRNOP00000019552,10116.ENSRNOP00000019737,10116.ENSRNOP00000021318,10116.ENSRNOP00000026580,10116.ENSRNOP00000041613,10116.ENSRNOP00000052113,10116.ENSRNOP00000059045,10116.ENSRNOP00000064888	Ndel1,Bin1,Vps33b,Anxa5,Clta,Stx7,Lamp1,App,Atp6v0a1,Dlg4,Exoc4
GO:0031967	Organelle envelope	31	623	0.56	2.88e-07	10116.ENSRNOP00000000072,10116.ENSRNOP00000000134,10116.ENSRNOP00000000749,10116.ENSRNOP00000001049,10116.ENSRNOP00000003070,10116.ENSRNOP00000003128,10116.ENSRNOP00000003739,10116.ENSRNOP00000004878,10116.ENSRNOP00000005574,10116.ENSRNOP00000007158,10116.ENSRNOP00000008325,10116.ENSRNOP00000010072,10116.ENSRNOP00000010871,10116.ENSRNOP00000014235,10116.ENSRNOP00000014377,10116.ENSRNOP00000016954…	Atp5i,Ak2,Cisd1,Abcf1,Nup54,Tmem33,Abcb7,Ubxn4,Ndel1,Tmem11,Ndufa5,Ndufaf4,Timm9,Acsl1,Sec13,Cpt2,Bin1,Ghitm,Lmnb1,Ist1,Vapa,Mrs2,Agpat4,Pde2a,App,Nup155,Pak1,Apoe,Nln,Clic1,Wasf1
GO:0015629	Actin cytoskeleton	12	244	0.55	0.0092	10116.ENSRNOP00000001319,10116.ENSRNOP00000001417,10116.ENSRNOP00000003891,10116.ENSRNOP00000005366,10116.ENSRNOP00000015808,10116.ENSRNOP00000021073,10116.ENSRNOP00000022801,10116.ENSRNOP00000024493,10116.ENSRNOP00000045832,10116.ENSRNOP00000050877,10116.ENSRNOP00000053298,10116.ENSRNOP00000061516	Arpc1a,Rac1,Sept9,Llgl1,Mtpn,Tpm4,Tpm2,Tpm1,Pak1,Map2,Tax1bp3,Arpc5
GO:0012506	Vesicle membrane	15	312	0.54	0.0025	10116.ENSRNOP00000003052,10116.ENSRNOP00000009375,10116.ENSRNOP00000012153,10116.ENSRNOP00000013225,10116.ENSRNOP00000014377,10116.ENSRNOP00000017573,10116.ENSRNOP00000019737,10116.ENSRNOP00000021286,10116.ENSRNOP00000021318,10116.ENSRNOP00000024347,10116.ENSRNOP00000026580,10116.ENSRNOP00000030146,10116.ENSRNOP00000052113,10116.ENSRNOP00000052759,10116.ENSRNOP00000060074	Scarb2,Tmem55a,Cadps,Tmem55b,Sec13,Bin1,Clta,Epn1,Stx7,Atp2a2,Lamp1,Scyl1,Atp6v0a1,Synrg,Pacsin2
GO:0030133	Transport vesicle	14	297	0.54	0.0048	10116.ENSRNOP00000005574,10116.ENSRNOP00000014377,10116.ENSRNOP00000015185,10116.ENSRNOP00000017573,10116.ENSRNOP00000017862,10116.ENSRNOP00000019552,10116.ENSRNOP00000019737,10116.ENSRNOP00000021318,10116.ENSRNOP00000026580,10116.ENSRNOP00000041613,10116.ENSRNOP00000052113,10116.ENSRNOP00000052759,10116.ENSRNOP00000059045,10116.ENSRNOP00000064888	Ndel1,Sec13,Pcsk1,Bin1,Vps33b,Anxa5,Clta,Stx7,Lamp1,App,Atp6v0a1,Synrg,Dlg4,Exoc4
GO:0010008	Endosome membrane	10	210	0.54	0.0273	10116.ENSRNOP00000001417,10116.ENSRNOP00000005366,10116.ENSRNOP00000009375,10116.ENSRNOP00000011907,10116.ENSRNOP00000013225,10116.ENSRNOP00000017862,10116.ENSRNOP00000021318,10116.ENSRNOP00000024330,10116.ENSRNOP00000026580,10116.ENSRNOP00000060074	Rac1,Llgl1,Tmem55a,Chmp5,Tmem55b,Vps33b,Stx7,Inpp4a,Lamp1,Pacsin2
GO:0098978	Glutamatergic synapse	20	427	0.53	0.00026	10116.ENSRNOP00000000011,10116.ENSRNOP00000001417,10116.ENSRNOP00000002879,10116.ENSRNOP00000004078,10116.ENSRNOP00000005539,10116.ENSRNOP00000012153,10116.ENSRNOP00000015454,10116.ENSRNOP00000016227,10116.ENSRNOP00000017573,10116.ENSRNOP00000019737,10116.ENSRNOP00000020959,10116.ENSRNOP00000022276,10116.ENSRNOP00000031020,10116.ENSRNOP00000039072,10116.ENSRNOP00000040162,10116.ENSRNOP00000045832…	Cbln1,Rac1,Usp46,Atp2b4,Grip1,Cadps,Rims1,Fmr1,Bin1,Clta,Prkce,Plcg1,C1qbp,Kalrn,Pak2,Pak1,Apoe,Dlg4,Pacsin2,Atp2b2
GO:0030659	Cytoplasmic vesicle membrane	14	299	0.53	0.005	10116.ENSRNOP00000003052,10116.ENSRNOP00000009375,10116.ENSRNOP00000012153,10116.ENSRNOP00000013225,10116.ENSRNOP00000014377,10116.ENSRNOP00000017573,10116.ENSRNOP00000019737,10116.ENSRNOP00000021286,10116.ENSRNOP00000021318,10116.ENSRNOP00000026580,10116.ENSRNOP00000030146,10116.ENSRNOP00000052113,10116.ENSRNOP00000052759,10116.ENSRNOP00000060074	Scarb2,Tmem55a,Cadps,Tmem55b,Sec13,Bin1,Clta,Epn1,Stx7,Lamp1,Scyl1,Atp6v0a1,Synrg,Pacsin2
GO:0070161	Anchoring junction	16	350	0.52	0.0025	10116.ENSRNOP00000016026,10116.ENSRNOP00000018190,10116.ENSRNOP00000019552,10116.ENSRNOP00000020681,10116.ENSRNOP00000022276,10116.ENSRNOP00000024347,10116.ENSRNOP00000026793,10116.ENSRNOP00000040162,10116.ENSRNOP00000041613,10116.ENSRNOP00000045832,10116.ENSRNOP00000048964,10116.ENSRNOP00000059045,10116.ENSRNOP00000060074,10116.ENSRNOP00000061683,10116.ENSRNOP00000064342,10116.ENSRNOP00000065881	Camk2d,Rala,Anxa5,Vapa,Plcg1,Atp2a2,Cadm4,Pak2,App,Pak1,Pard3,Dlg4,Pacsin2,Pdpk1,Wasf1,Magi1
GO:0005911	Cell-cell junction	13	284	0.52	0.0092	10116.ENSRNOP00000016026,10116.ENSRNOP00000019552,10116.ENSRNOP00000020681,10116.ENSRNOP00000022276,10116.ENSRNOP00000024347,10116.ENSRNOP00000026793,10116.ENSRNOP00000040162,10116.ENSRNOP00000041613,10116.ENSRNOP00000045832,10116.ENSRNOP00000048964,10116.ENSRNOP00000059045,10116.ENSRNOP00000060074,10116.ENSRNOP00000065881	Camk2d,Anxa5,Vapa,Plcg1,Atp2a2,Cadm4,Pak2,App,Pak1,Pard3,Dlg4,Pacsin2,Magi1
GO:0005769	Early endosome	9	198	0.52	0.0477	10116.ENSRNOP00000001417,10116.ENSRNOP00000005366,10116.ENSRNOP00000017862,10116.ENSRNOP00000021318,10116.ENSRNOP00000022432,10116.ENSRNOP00000024330,10116.ENSRNOP00000041613,10116.ENSRNOP00000060074,10116.ENSRNOP00000064832	Rac1,Llgl1,Vps33b,Stx7,Usp10,Inpp4a,App,Pacsin2,Ptp4a2
GO:0098793	Presynapse	23	535	0.5	0.0002	10116.ENSRNOP00000004078,10116.ENSRNOP00000005574,10116.ENSRNOP00000012153,10116.ENSRNOP00000015185,10116.ENSRNOP00000015454,10116.ENSRNOP00000016227,10116.ENSRNOP00000017573,10116.ENSRNOP00000017862,10116.ENSRNOP00000019552,10116.ENSRNOP00000019737,10116.ENSRNOP00000020959,10116.ENSRNOP00000021286,10116.ENSRNOP00000021318,10116.ENSRNOP00000026580,10116.ENSRNOP00000026586,10116.ENSRNOP00000031020…	Atp2b4,Ndel1,Cadps,Pcsk1,Rims1,Fmr1,Bin1,Vps33b,Anxa5,Clta,Prkce,Epn1,Stx7,Lamp1,Pde2a,C1qbp,Kalrn,App,Pak1,Atp6v0a1,Dlg4,Atp2b2,Exoc4
GO:0048471	Perinuclear region of cytoplasm	22	513	0.49	0.00031	10116.ENSRNOP00000003891,10116.ENSRNOP00000005262,10116.ENSRNOP00000011877,10116.ENSRNOP00000015185,10116.ENSRNOP00000015808,10116.ENSRNOP00000016026,10116.ENSRNOP00000016227,10116.ENSRNOP00000017862,10116.ENSRNOP00000020959,10116.ENSRNOP00000021318,10116.ENSRNOP00000024347,10116.ENSRNOP00000025385,10116.ENSRNOP00000026580,10116.ENSRNOP00000026586,10116.ENSRNOP00000038926,10116.ENSRNOP00000039072…	Sept9,Cpd,Mapre3,Pcsk1,Mtpn,Camk2d,Fmr1,Vps33b,Prkce,Stx7,Atp2a2,Map1s,Lamp1,Pde2a,Psmf1,Kalrn,Pak2,App,Gdpd1,Atp6v0a1,Clic1,Eif2ak2
GO:0031252	Cell leading edge	12	291	0.48	0.0284	10116.ENSRNOP00000001417,10116.ENSRNOP00000005574,10116.ENSRNOP00000022276,10116.ENSRNOP00000024493,10116.ENSRNOP00000026793,10116.ENSRNOP00000041613,10116.ENSRNOP00000045832,10116.ENSRNOP00000050877,10116.ENSRNOP00000060074,10116.ENSRNOP00000061516,10116.ENSRNOP00000064342,10116.ENSRNOP00000064888	Rac1,Ndel1,Plcg1,Tpm1,Cadm4,App,Pak1,Map2,Pacsin2,Arpc5,Wasf1,Exoc4
GO:0099080	Supramolecular complex	25	612	0.47	0.00018	10116.ENSRNOP00000001417,10116.ENSRNOP00000003891,10116.ENSRNOP00000004078,10116.ENSRNOP00000005574,10116.ENSRNOP00000008837,10116.ENSRNOP00000010759,10116.ENSRNOP00000011877,10116.ENSRNOP00000011898,10116.ENSRNOP00000014377,10116.ENSRNOP00000016227,10116.ENSRNOP00000017573,10116.ENSRNOP00000019351,10116.ENSRNOP00000019552,10116.ENSRNOP00000021073,10116.ENSRNOP00000021648,10116.ENSRNOP00000021751…	Rac1,Sept9,Atp2b4,Ndel1,Spc25,Rpl15,Mapre3,Ago2,Sec13,Fmr1,Bin1,Lmnb1,Anxa5,Tpm4,Cirbp,Dek,Tpm2,Tpm1,Map1s,Edc4,Pak1,Pard3,Map1lc3b,Map2,Hnrnpa3
GO:0014069	Postsynaptic density	14	346	0.47	0.0154	10116.ENSRNOP00000005539,10116.ENSRNOP00000015454,10116.ENSRNOP00000016227,10116.ENSRNOP00000024330,10116.ENSRNOP00000036690,10116.ENSRNOP00000039072,10116.ENSRNOP00000040162,10116.ENSRNOP00000045832,10116.ENSRNOP00000050877,10116.ENSRNOP00000059045,10116.ENSRNOP00000061650,10116.ENSRNOP00000061683,10116.ENSRNOP00000063572,10116.ENSRNOP00000064888	Grip1,Rims1,Fmr1,Inpp4a,Rps13,Kalrn,Pak2,Pak1,Map2,Dlg4,Hnrnpa3,Pdpk1,Atp2b2,Exoc4
GO:0150034	Distal axon	14	346	0.47	0.0154	10116.ENSRNOP00000005574,10116.ENSRNOP00000015185,10116.ENSRNOP00000016227,10116.ENSRNOP00000017573,10116.ENSRNOP00000019552,10116.ENSRNOP00000021286,10116.ENSRNOP00000021318,10116.ENSRNOP00000041613,10116.ENSRNOP00000045832,10116.ENSRNOP00000048964,10116.ENSRNOP00000050877,10116.ENSRNOP00000052113,10116.ENSRNOP00000061516,10116.ENSRNOP00000064888	Ndel1,Pcsk1,Fmr1,Bin1,Anxa5,Epn1,Stx7,App,Pak1,Pard3,Map2,Atp6v0a1,Arpc5,Exoc4
GO:0005740	Mitochondrial envelope	16	408	0.46	0.0095	10116.ENSRNOP00000000072,10116.ENSRNOP00000000134,10116.ENSRNOP00000000749,10116.ENSRNOP00000003739,10116.ENSRNOP00000007158,10116.ENSRNOP00000008325,10116.ENSRNOP00000010072,10116.ENSRNOP00000010871,10116.ENSRNOP00000014235,10116.ENSRNOP00000016954,10116.ENSRNOP00000018723,10116.ENSRNOP00000023787,10116.ENSRNOP00000024213,10116.ENSRNOP00000026586,10116.ENSRNOP00000059652,10116.ENSRNOP00000064342	Atp5i,Ak2,Cisd1,Abcb7,Tmem11,Ndufa5,Ndufaf4,Timm9,Acsl1,Cpt2,Ghitm,Mrs2,Agpat4,Pde2a,Nln,Wasf1
GO:0005764	Lysosome	11	275	0.46	0.0434	10116.ENSRNOP00000003052,10116.ENSRNOP00000009375,10116.ENSRNOP00000013225,10116.ENSRNOP00000014377,10116.ENSRNOP00000017862,10116.ENSRNOP00000021318,10116.ENSRNOP00000022342,10116.ENSRNOP00000026580,10116.ENSRNOP00000049421,10116.ENSRNOP00000050968,10116.ENSRNOP00000064683	Scarb2,Tmem55a,Tmem55b,Sec13,Vps33b,Stx7,Ctsc,Lamp1,Map1lc3b,Apoe,Ftl
GO:0005856	Cytoskeleton	38	970	0.45	1.64e-06	10116.ENSRNOP00000001319,10116.ENSRNOP00000001417,10116.ENSRNOP00000003891,10116.ENSRNOP00000005366,10116.ENSRNOP00000005574,10116.ENSRNOP00000011877,10116.ENSRNOP00000012906,10116.ENSRNOP00000014787,10116.ENSRNOP00000015454,10116.ENSRNOP00000015808,10116.ENSRNOP00000015946,10116.ENSRNOP00000017573,10116.ENSRNOP00000019351,10116.ENSRNOP00000019594,10116.ENSRNOP00000019737,10116.ENSRNOP00000020365…	Arpc1a,Rac1,Sept9,Llgl1,Ndel1,Mapre3,Ik,Spin1,Rims1,Mtpn,Psma1,Bin1,Lmnb1,Fnta,Clta,Ist1,Vapa,Prkce,Tpm4,Ctsc,Gnai2,Tpm2,Tpm1,Map1s,Gnai1,Scyl1,Klhl3,Kalrn,App,Pak1,Pard3,Map1lc3b,Map2,Tax1bp3,Dlg4,Pacsin2,Arpc5,Wasf1
GO:0015630	Microtubule cytoskeleton	21	539	0.45	0.0017	10116.ENSRNOP00000001417,10116.ENSRNOP00000003891,10116.ENSRNOP00000005574,10116.ENSRNOP00000011877,10116.ENSRNOP00000012906,10116.ENSRNOP00000014787,10116.ENSRNOP00000015946,10116.ENSRNOP00000017573,10116.ENSRNOP00000019594,10116.ENSRNOP00000019737,10116.ENSRNOP00000020365,10116.ENSRNOP00000020681,10116.ENSRNOP00000022342,10116.ENSRNOP00000022550,10116.ENSRNOP00000025385,10116.ENSRNOP00000026710…	Rac1,Sept9,Ndel1,Mapre3,Ik,Spin1,Psma1,Bin1,Fnta,Clta,Ist1,Vapa,Ctsc,Gnai2,Map1s,Gnai1,Scyl1,App,Pard3,Map1lc3b,Map2
GO:0043232	Intracellular non-membrane-bounded organelle	69	1836	0.44	8.42e-12	10116.ENSRNOP00000000441,10116.ENSRNOP00000001049,10116.ENSRNOP00000001319,10116.ENSRNOP00000001417,10116.ENSRNOP00000003437,10116.ENSRNOP00000003891,10116.ENSRNOP00000004078,10116.ENSRNOP00000005366,10116.ENSRNOP00000005574,10116.ENSRNOP00000008837,10116.ENSRNOP00000010759,10116.ENSRNOP00000011877,10116.ENSRNOP00000011898,10116.ENSRNOP00000012906,10116.ENSRNOP00000014230,10116.ENSRNOP00000014377…	Supv3l1,Abcf1,Arpc1a,Rac1,Pds5a,Sept9,Atp2b4,Llgl1,Ndel1,Spc25,Rpl15,Mapre3,Ago2,Ik,Smarce1,Sec13,Spin1,Rims1,Mtpn,Psma1,Fmr1,Rpa2,Bin1,Rpl35,Lmnb1,Rps2,Anxa5,Fnta,Clta,Ist1,Vapa,Prkce,Tpm4,Cirbp,Dek,Ctsc,Gnai2,Nop58,Tpm2,Brix1,Tpm1,Rps15a,Map1s,Pelp1,Gnai1,Rpl27,Rpl18,Scyl1,C1qbp,Edc4,Rps13,Klhl3,Kalrn,App,Ilf2,Pak1,Smad2,Pard3,Map1lc3b,Clpx,Map2,Tax1bp3,Rpl36,Dlg4,Rps24,Pacsin2,Arpc5,Hnrnpa3,Wa…
GO:0045202	Synapse	44	1174	0.44	4.43e-07	10116.ENSRNOP00000000011,10116.ENSRNOP00000001417,10116.ENSRNOP00000002879,10116.ENSRNOP00000004078,10116.ENSRNOP00000005539,10116.ENSRNOP00000005574,10116.ENSRNOP00000012153,10116.ENSRNOP00000015185,10116.ENSRNOP00000015454,10116.ENSRNOP00000016026,10116.ENSRNOP00000016227,10116.ENSRNOP00000017573,10116.ENSRNOP00000017862,10116.ENSRNOP00000019508,10116.ENSRNOP00000019552,10116.ENSRNOP00000019737…	Cbln1,Rac1,Usp46,Atp2b4,Grip1,Ndel1,Cadps,Pcsk1,Rims1,Camk2d,Fmr1,Bin1,Vps33b,Rps2,Anxa5,Clta,Prkce,Epn1,Stx7,Plcg1,Gnai2,Inpp4a,Atp2a2,Map1s,Lamp1,Pde2a,Rpl18,C1qbp,Rps13,Kalrn,Pak2,App,Pak1,Map2,Apoe,Atp6v0a1,Rpl36,Dlg4,Pacsin2,Hnrnpa3,Pdpk1,Atp2b2,Wasf1,Exoc4
GO:0005739	Mitochondrion	34	900	0.44	1.84e-05	10116.ENSRNOP00000000072,10116.ENSRNOP00000000134,10116.ENSRNOP00000000441,10116.ENSRNOP00000000749,10116.ENSRNOP00000003739,10116.ENSRNOP00000007158,10116.ENSRNOP00000007298,10116.ENSRNOP00000008325,10116.ENSRNOP00000010072,10116.ENSRNOP00000010871,10116.ENSRNOP00000011898,10116.ENSRNOP00000012346,10116.ENSRNOP00000014235,10116.ENSRNOP00000015786,10116.ENSRNOP00000016954,10116.ENSRNOP00000018723…	Atp5i,Ak2,Supv3l1,Cisd1,Abcb7,Tmem11,Dlst,Ndufa5,Ndufaf4,Timm9,Ago2,Gsta4,Acsl1,Auh,Cpt2,Ghitm,Gsr,Prkce,Ggps1,Mrs2,Agpat4,Pde2a,Bcat2,C1qbp,Usp15,App,Map1lc3b,Clpx,Pcca,Mgea5,Nln,Clic1,Wasf1,Gpx1
GO:0099513	Polymeric cytoskeletal fiber	13	345	0.44	0.0329	10116.ENSRNOP00000001417,10116.ENSRNOP00000003891,10116.ENSRNOP00000005574,10116.ENSRNOP00000011877,10116.ENSRNOP00000017573,10116.ENSRNOP00000019351,10116.ENSRNOP00000021073,10116.ENSRNOP00000022801,10116.ENSRNOP00000024493,10116.ENSRNOP00000025385,10116.ENSRNOP00000045832,10116.ENSRNOP00000049421,10116.ENSRNOP00000050877	Rac1,Sept9,Ndel1,Mapre3,Bin1,Lmnb1,Tpm4,Tpm2,Tpm1,Map1s,Pak1,Map1lc3b,Map2
GO:0005783	Endoplasmic reticulum	26	703	0.43	0.00053	10116.ENSRNOP00000003128,10116.ENSRNOP00000007223,10116.ENSRNOP00000008705,10116.ENSRNOP00000014235,10116.ENSRNOP00000015185,10116.ENSRNOP00000015207,10116.ENSRNOP00000016026,10116.ENSRNOP00000016227,10116.ENSRNOP00000018455,10116.ENSRNOP00000019040,10116.ENSRNOP00000019552,10116.ENSRNOP00000020681,10116.ENSRNOP00000020959,10116.ENSRNOP00000022342,10116.ENSRNOP00000024213,10116.ENSRNOP00000024347…	Tmem33,Sacm1l,Yipf6,Acsl1,Pcsk1,Pigs,Camk2d,Fmr1,Sec61a1,Ssr1,Anxa5,Vapa,Prkce,Ctsc,Agpat4,Atp2a2,Pde2a,Rpl27,Rpl18,Pygm,Psmf1,App,Map2,Apoe,Dlg4,Atp2b2
GO:0031966	Mitochondrial membrane	14	381	0.43	0.0292	10116.ENSRNOP00000000072,10116.ENSRNOP00000000749,10116.ENSRNOP00000003739,10116.ENSRNOP00000007158,10116.ENSRNOP00000008325,10116.ENSRNOP00000010072,10116.ENSRNOP00000010871,10116.ENSRNOP00000014235,10116.ENSRNOP00000016954,10116.ENSRNOP00000018723,10116.ENSRNOP00000023787,10116.ENSRNOP00000024213,10116.ENSRNOP00000026586,10116.ENSRNOP00000064342	Atp5i,Cisd1,Abcb7,Tmem11,Ndufa5,Ndufaf4,Timm9,Acsl1,Cpt2,Ghitm,Mrs2,Agpat4,Pde2a,Wasf1
GO:0005829	Cytosol	59	1645	0.42	4.32e-09	10116.ENSRNOP00000000134,10116.ENSRNOP00000001049,10116.ENSRNOP00000001417,10116.ENSRNOP00000002879,10116.ENSRNOP00000003413,10116.ENSRNOP00000004385,10116.ENSRNOP00000004878,10116.ENSRNOP00000005574,10116.ENSRNOP00000005611,10116.ENSRNOP00000008837,10116.ENSRNOP00000010759,10116.ENSRNOP00000011682,10116.ENSRNOP00000011898,10116.ENSRNOP00000011907,10116.ENSRNOP00000014207,10116.ENSRNOP00000014377…	Ak2,Abcf1,Rac1,Usp46,Ralb,Qdpr,Ubxn4,Ndel1,Aldh9a1,Spc25,Rpl15,Rbms1,Ago2,Chmp5,Cand2,Sec13,Spin1,Mtpn,Camk2d,Fmr1,Ldha,Rala,Rpl35,Rps2,Anxa5,Gsr,Ist1,Prkce,Epn1,Usp10,Gnai2,Nop58,Ephx2,Rps15a,Map1s,Lamp1,Pde2a,Rpl27,Rpl18,Scyl1,C1qbp,Usp15,Ntmt1,Rps13,Klhl3,Psmf1,Pak2,Carm1,Pak1,Map1lc3b,Clpx,Rpl36,Dlg4,Rps24,Nln,Pacsin2,Pdpk1,Pea15,Gpx1
GO:0031982	Vesicle	44	1223	0.42	1.29e-06	10116.ENSRNOP00000001417,10116.ENSRNOP00000003052,10116.ENSRNOP00000003128,10116.ENSRNOP00000005366,10116.ENSRNOP00000005539,10116.ENSRNOP00000005574,10116.ENSRNOP00000008705,10116.ENSRNOP00000009375,10116.ENSRNOP00000011898,10116.ENSRNOP00000011907,10116.ENSRNOP00000012153,10116.ENSRNOP00000013225,10116.ENSRNOP00000014377,10116.ENSRNOP00000015185,10116.ENSRNOP00000015454,10116.ENSRNOP00000017573…	Rac1,Scarb2,Tmem33,Llgl1,Grip1,Ndel1,Yipf6,Tmem55a,Ago2,Chmp5,Cadps,Tmem55b,Sec13,Pcsk1,Rims1,Bin1,Vps33b,Rala,Anxa5,Clta,Ist1,Vapa,Epn1,Stx7,Plcg1,Usp10,Inpp4a,Atp2a2,Lamp1,Gnai1,Scyl1,Pak2,App,Map1lc3b,Apoe,Atp6v0a1,Synrg,Dlg4,Pacsin2,Clic1,Arpc5,Pdpk1,Ptp4a2,Exoc4
GO:0098588	Bounding membrane of organelle	34	937	0.42	3.89e-05	10116.ENSRNOP00000000749,10116.ENSRNOP00000001417,10116.ENSRNOP00000003052,10116.ENSRNOP00000005366,10116.ENSRNOP00000007223,10116.ENSRNOP00000008705,10116.ENSRNOP00000009375,10116.ENSRNOP00000011907,10116.ENSRNOP00000012153,10116.ENSRNOP00000013225,10116.ENSRNOP00000014235,10116.ENSRNOP00000014377,10116.ENSRNOP00000016026,10116.ENSRNOP00000017573,10116.ENSRNOP00000017862,10116.ENSRNOP00000018455…	Cisd1,Rac1,Scarb2,Llgl1,Sacm1l,Yipf6,Tmem55a,Chmp5,Cadps,Tmem55b,Acsl1,Sec13,Camk2d,Bin1,Vps33b,Sec61a1,Clta,Vapa,Prkce,Epn1,Stx7,Agpat4,Inpp4a,Atp2a2,Lamp1,Pde2a,Gnai1,Rpl27,Scyl1,Map1lc3b,Atp6v0a1,Synrg,Pacsin2,Wasf1
GO:0005768	Endosome	18	508	0.41	0.0126	10116.ENSRNOP00000001417,10116.ENSRNOP00000005366,10116.ENSRNOP00000005539,10116.ENSRNOP00000009375,10116.ENSRNOP00000011907,10116.ENSRNOP00000013225,10116.ENSRNOP00000017573,10116.ENSRNOP00000017862,10116.ENSRNOP00000021286,10116.ENSRNOP00000021318,10116.ENSRNOP00000022432,10116.ENSRNOP00000024330,10116.ENSRNOP00000026580,10116.ENSRNOP00000041613,10116.ENSRNOP00000050968,10116.ENSRNOP00000060074…	Rac1,Llgl1,Grip1,Tmem55a,Chmp5,Tmem55b,Bin1,Vps33b,Epn1,Stx7,Usp10,Inpp4a,Lamp1,App,Apoe,Pacsin2,Arpc5,Ptp4a2
GO:0031410	Cytoplasmic vesicle	39	1131	0.4	2.05e-05	10116.ENSRNOP00000001417,10116.ENSRNOP00000003052,10116.ENSRNOP00000003128,10116.ENSRNOP00000005366,10116.ENSRNOP00000005539,10116.ENSRNOP00000005574,10116.ENSRNOP00000008705,10116.ENSRNOP00000009375,10116.ENSRNOP00000011907,10116.ENSRNOP00000012153,10116.ENSRNOP00000013225,10116.ENSRNOP00000014377,10116.ENSRNOP00000015185,10116.ENSRNOP00000017573,10116.ENSRNOP00000017862,10116.ENSRNOP00000018190…	Rac1,Scarb2,Tmem33,Llgl1,Grip1,Ndel1,Yipf6,Tmem55a,Chmp5,Cadps,Tmem55b,Sec13,Pcsk1,Bin1,Vps33b,Rala,Anxa5,Clta,Ist1,Epn1,Stx7,Plcg1,Usp10,Inpp4a,Lamp1,Gnai1,Scyl1,Pak2,App,Map1lc3b,Apoe,Atp6v0a1,Synrg,Dlg4,Pacsin2,Arpc5,Pdpk1,Ptp4a2,Exoc4
GO:0099512	Supramolecular fiber	17	495	0.4	0.0215	10116.ENSRNOP00000001417,10116.ENSRNOP00000003891,10116.ENSRNOP00000004078,10116.ENSRNOP00000005574,10116.ENSRNOP00000010759,10116.ENSRNOP00000011877,10116.ENSRNOP00000017573,10116.ENSRNOP00000019351,10116.ENSRNOP00000019552,10116.ENSRNOP00000021073,10116.ENSRNOP00000021751,10116.ENSRNOP00000022801,10116.ENSRNOP00000024493,10116.ENSRNOP00000025385,10116.ENSRNOP00000045832,10116.ENSRNOP00000049421…	Rac1,Sept9,Atp2b4,Ndel1,Rpl15,Mapre3,Bin1,Lmnb1,Anxa5,Tpm4,Dek,Tpm2,Tpm1,Map1s,Pak1,Map1lc3b,Map2
GO:0099503	Secretory vesicle	15	431	0.4	0.0327	10116.ENSRNOP00000005574,10116.ENSRNOP00000012153,10116.ENSRNOP00000015185,10116.ENSRNOP00000017573,10116.ENSRNOP00000017862,10116.ENSRNOP00000019552,10116.ENSRNOP00000019737,10116.ENSRNOP00000021318,10116.ENSRNOP00000026580,10116.ENSRNOP00000026710,10116.ENSRNOP00000040162,10116.ENSRNOP00000041613,10116.ENSRNOP00000052113,10116.ENSRNOP00000059045,10116.ENSRNOP00000064888	Ndel1,Cadps,Pcsk1,Bin1,Vps33b,Anxa5,Clta,Stx7,Lamp1,Gnai1,Pak2,App,Atp6v0a1,Dlg4,Exoc4
GO:0030054	Cell junction	49	1439	0.39	9.84e-07	10116.ENSRNOP00000000011,10116.ENSRNOP00000001417,10116.ENSRNOP00000002879,10116.ENSRNOP00000004078,10116.ENSRNOP00000005539,10116.ENSRNOP00000005574,10116.ENSRNOP00000012153,10116.ENSRNOP00000015185,10116.ENSRNOP00000015454,10116.ENSRNOP00000016026,10116.ENSRNOP00000016227,10116.ENSRNOP00000017573,10116.ENSRNOP00000017862,10116.ENSRNOP00000018190,10116.ENSRNOP00000019508,10116.ENSRNOP00000019552…	Cbln1,Rac1,Usp46,Atp2b4,Grip1,Ndel1,Cadps,Pcsk1,Rims1,Camk2d,Fmr1,Bin1,Vps33b,Rala,Rps2,Anxa5,Clta,Vapa,Prkce,Epn1,Stx7,Plcg1,Gnai2,Inpp4a,Atp2a2,Map1s,Lamp1,Pde2a,Cadm4,Rpl18,C1qbp,Rps13,Kalrn,Pak2,App,Pak1,Pard3,Map2,Apoe,Atp6v0a1,Rpl36,Dlg4,Pacsin2,Hnrnpa3,Pdpk1,Atp2b2,Wasf1,Exoc4,Magi1
GO:0098805	Whole membrane	30	896	0.39	0.00067	10116.ENSRNOP00000000749,10116.ENSRNOP00000001417,10116.ENSRNOP00000003052,10116.ENSRNOP00000005366,10116.ENSRNOP00000005539,10116.ENSRNOP00000009375,10116.ENSRNOP00000011907,10116.ENSRNOP00000012153,10116.ENSRNOP00000013225,10116.ENSRNOP00000014235,10116.ENSRNOP00000014377,10116.ENSRNOP00000017573,10116.ENSRNOP00000017862,10116.ENSRNOP00000019737,10116.ENSRNOP00000021286,10116.ENSRNOP00000021318…	Cisd1,Rac1,Scarb2,Llgl1,Grip1,Tmem55a,Chmp5,Cadps,Tmem55b,Acsl1,Sec13,Bin1,Vps33b,Clta,Epn1,Stx7,Gnai2,Agpat4,Inpp4a,Lamp1,Pde2a,Gnai1,Scyl1,App,Map1lc3b,Atp6v0a1,Synrg,Pacsin2,Atp2b2,Wasf1
GO:0030424	Axon	21	626	0.39	0.0092	10116.ENSRNOP00000005366,10116.ENSRNOP00000005574,10116.ENSRNOP00000015185,10116.ENSRNOP00000015808,10116.ENSRNOP00000016026,10116.ENSRNOP00000016227,10116.ENSRNOP00000017573,10116.ENSRNOP00000019552,10116.ENSRNOP00000021286,10116.ENSRNOP00000021318,10116.ENSRNOP00000026586,10116.ENSRNOP00000041613,10116.ENSRNOP00000045832,10116.ENSRNOP00000048964,10116.ENSRNOP00000049421,10116.ENSRNOP00000050877…	Llgl1,Ndel1,Pcsk1,Mtpn,Camk2d,Fmr1,Bin1,Anxa5,Epn1,Stx7,Pde2a,App,Pak1,Pard3,Map1lc3b,Map2,Atp6v0a1,Cd200,Dlg4,Arpc5,Exoc4
GO:0005634	Nucleus	90	2748	0.38	1.31e-12	10116.ENSRNOP00000000134,10116.ENSRNOP00000000441,10116.ENSRNOP00000001049,10116.ENSRNOP00000001319,10116.ENSRNOP00000001417,10116.ENSRNOP00000002879,10116.ENSRNOP00000003070,10116.ENSRNOP00000003128,10116.ENSRNOP00000003437,10116.ENSRNOP00000004172,10116.ENSRNOP00000004173,10116.ENSRNOP00000004878,10116.ENSRNOP00000005262,10116.ENSRNOP00000005574,10116.ENSRNOP00000007298,10116.ENSRNOP00000008427…	Ak2,Supv3l1,Abcf1,Arpc1a,Rac1,Usp46,Nup54,Tmem33,Pds5a,Slc9a3r2,Spryd4,Ubxn4,Cpd,Ndel1,Dlst,Srsf6,Spc25,Padi4,Smu1,Rpl15,Rbms1,Ago2,Chmp5,Ik,Cand2,Smarce1,Sec13,Spin1,Grk5,Mtpn,Psma1,Camk2d,Fmr1,Rpa2,Bin1,Lmnb1,Rps2,Anxa5,Ist1,Vapa,Prkce,Epn1,Cirbp,Dek,Snrpn,Plcg1,Ctsc,Usp10,Gnai2,Isoc2b,Nop58,Brix1,Inpp4a,Map1s,Pelp1,Psme2,Pde2a,Bcat2,Macrod1,C1qbp,Edc4,Usp15,Ntmt1,Rps13,Pak2,App,Carm1,Nup155,Fy…
GO:0032991	Protein-containing complex	82	2491	0.38	1.68e-11	10116.ENSRNOP00000000072,10116.ENSRNOP00000000441,10116.ENSRNOP00000001049,10116.ENSRNOP00000001319,10116.ENSRNOP00000003070,10116.ENSRNOP00000003891,10116.ENSRNOP00000004078,10116.ENSRNOP00000004172,10116.ENSRNOP00000005574,10116.ENSRNOP00000007223,10116.ENSRNOP00000007298,10116.ENSRNOP00000008325,10116.ENSRNOP00000008837,10116.ENSRNOP00000009081,10116.ENSRNOP00000010463,10116.ENSRNOP00000010759…	Atp5i,Supv3l1,Abcf1,Arpc1a,Nup54,Sept9,Atp2b4,Slc9a3r2,Ndel1,Sacm1l,Dlst,Ndufa5,Spc25,Padi4,Smu1,Rpl15,Timm9,Rbms1,Ago2,Ik,Smarce1,Sec13,Pigs,Sec11a,Mtpn,Psma1,Camk2d,Fmr1,Rpa2,Bin1,Vps33b,Sec61a1,Rpl35,Rps2,Fnta,Clta,Epn1,Stx7,Cirbp,Snrpn,Rnh1,Plcg1,Usp10,Gnai2,Nop58,Atp2a2,Tpm1,Rps15a,Map1s,Pelp1,Psme2,Gnai1,Rpl27,Rpl18,Scyl1,Rps13,Klhl3,Psmf1,App,Carm1,Nup155,Ilf2,Pak1,Smad2,Pard3,Srek1,Map1lc…
GO:0031090	Organelle membrane	55	1652	0.38	2.8e-07	10116.ENSRNOP00000000072,10116.ENSRNOP00000000749,10116.ENSRNOP00000001417,10116.ENSRNOP00000003052,10116.ENSRNOP00000003070,10116.ENSRNOP00000003128,10116.ENSRNOP00000003739,10116.ENSRNOP00000004878,10116.ENSRNOP00000005366,10116.ENSRNOP00000005539,10116.ENSRNOP00000007158,10116.ENSRNOP00000007223,10116.ENSRNOP00000008325,10116.ENSRNOP00000008705,10116.ENSRNOP00000009375,10116.ENSRNOP00000010072…	Atp5i,Cisd1,Rac1,Scarb2,Nup54,Tmem33,Abcb7,Ubxn4,Llgl1,Grip1,Tmem11,Sacm1l,Ndufa5,Yipf6,Tmem55a,Ndufaf4,Timm9,Chmp5,Cadps,Tmem55b,Acsl1,Sec13,Pigs,Sec11a,Camk2d,Cpt2,Bin1,Vps33b,Sec61a1,Ghitm,Ssr1,Lmnb1,Clta,Vapa,Prkce,Epn1,Stx7,Mrs2,Agpat4,Inpp4a,Atp2a2,Lamp1,Pde2a,Gnai1,Rpl27,Scyl1,Nup155,Pak1,Gdpd1,Map1lc3b,Atp6v0a1,Synrg,Pacsin2,Clic1,Wasf1
GO:0005789	Endoplasmic reticulum membrane	17	530	0.37	0.035	10116.ENSRNOP00000003128,10116.ENSRNOP00000004878,10116.ENSRNOP00000005539,10116.ENSRNOP00000007223,10116.ENSRNOP00000014235,10116.ENSRNOP00000014377,10116.ENSRNOP00000015207,10116.ENSRNOP00000015218,10116.ENSRNOP00000016026,10116.ENSRNOP00000018455,10116.ENSRNOP00000019040,10116.ENSRNOP00000020681,10116.ENSRNOP00000024213,10116.ENSRNOP00000024347,10116.ENSRNOP00000026710,10116.ENSRNOP00000028060…	Tmem33,Ubxn4,Grip1,Sacm1l,Acsl1,Sec13,Pigs,Sec11a,Camk2d,Sec61a1,Ssr1,Vapa,Agpat4,Atp2a2,Gnai1,Rpl27,Gdpd1
GO:0070013	Intracellular organelle lumen	48	1522	0.36	1.15e-05	10116.ENSRNOP00000000134,10116.ENSRNOP00000000441,10116.ENSRNOP00000001049,10116.ENSRNOP00000003052,10116.ENSRNOP00000003437,10116.ENSRNOP00000007298,10116.ENSRNOP00000008427,10116.ENSRNOP00000010463,10116.ENSRNOP00000010871,10116.ENSRNOP00000012906,10116.ENSRNOP00000014230,10116.ENSRNOP00000014377,10116.ENSRNOP00000014787,10116.ENSRNOP00000015185,10116.ENSRNOP00000015946,10116.ENSRNOP00000016227…	Ak2,Supv3l1,Abcf1,Scarb2,Pds5a,Dlst,Srsf6,Smu1,Timm9,Ik,Smarce1,Sec13,Spin1,Pcsk1,Psma1,Fmr1,Rpa2,Lmnb1,Rps2,Cirbp,Dek,Snrpn,Ctsc,Usp10,Gnai2,Nop58,Brix1,Pelp1,Psme2,Pde2a,Macrod1,C1qbp,Ntmt1,Rps13,App,Carm1,Fyttd1,Ilf2,Pak1,Smad2,Srek1,Clpx,Map2,Tax1bp3,Pcca,Nln,Pacsin2,Pea15
GO:0005654	Nucleoplasm	30	947	0.36	0.0017	10116.ENSRNOP00000001049,10116.ENSRNOP00000003437,10116.ENSRNOP00000008427,10116.ENSRNOP00000010463,10116.ENSRNOP00000012906,10116.ENSRNOP00000014377,10116.ENSRNOP00000014787,10116.ENSRNOP00000015946,10116.ENSRNOP00000016227,10116.ENSRNOP00000017549,10116.ENSRNOP00000019351,10116.ENSRNOP00000019508,10116.ENSRNOP00000021648,10116.ENSRNOP00000021751,10116.ENSRNOP00000021763,10116.ENSRNOP00000022342…	Abcf1,Pds5a,Srsf6,Smu1,Ik,Sec13,Spin1,Psma1,Fmr1,Rpa2,Lmnb1,Rps2,Cirbp,Dek,Snrpn,Ctsc,Usp10,Gnai2,Nop58,Pelp1,Psme2,Macrod1,Ntmt1,Carm1,Fyttd1,Pak1,Srek1,Clpx,Pacsin2,Pea15
GO:0098794	Postsynapse	20	630	0.36	0.0199	10116.ENSRNOP00000000011,10116.ENSRNOP00000001417,10116.ENSRNOP00000005539,10116.ENSRNOP00000015454,10116.ENSRNOP00000016227,10116.ENSRNOP00000019737,10116.ENSRNOP00000021286,10116.ENSRNOP00000024330,10116.ENSRNOP00000036690,10116.ENSRNOP00000039072,10116.ENSRNOP00000040162,10116.ENSRNOP00000041613,10116.ENSRNOP00000045832,10116.ENSRNOP00000050877,10116.ENSRNOP00000059045,10116.ENSRNOP00000061650…	Cbln1,Rac1,Grip1,Rims1,Fmr1,Clta,Epn1,Inpp4a,Rps13,Kalrn,Pak2,App,Pak1,Map2,Dlg4,Hnrnpa3,Pdpk1,Atp2b2,Wasf1,Exoc4
GO:0030425	Dendrite	19	606	0.36	0.0286	10116.ENSRNOP00000001417,10116.ENSRNOP00000005539,10116.ENSRNOP00000011898,10116.ENSRNOP00000015185,10116.ENSRNOP00000016227,10116.ENSRNOP00000019552,10116.ENSRNOP00000022550,10116.ENSRNOP00000025385,10116.ENSRNOP00000026580,10116.ENSRNOP00000026586,10116.ENSRNOP00000041613,10116.ENSRNOP00000045832,10116.ENSRNOP00000049421,10116.ENSRNOP00000050877,10116.ENSRNOP00000050968,10116.ENSRNOP00000059045…	Rac1,Grip1,Ago2,Pcsk1,Fmr1,Anxa5,Gnai2,Map1s,Lamp1,Pde2a,App,Pak1,Map1lc3b,Map2,Apoe,Dlg4,Atp2b2,Wasf1,Exoc4
GO:0043231	Intracellular membrane-bounded organelle	138	4436	0.35	5.56e-20	10116.ENSRNOP00000000072,10116.ENSRNOP00000000134,10116.ENSRNOP00000000441,10116.ENSRNOP00000000749,10116.ENSRNOP00000001049,10116.ENSRNOP00000001319,10116.ENSRNOP00000001417,10116.ENSRNOP00000002879,10116.ENSRNOP00000003052,10116.ENSRNOP00000003070,10116.ENSRNOP00000003128,10116.ENSRNOP00000003437,10116.ENSRNOP00000003739,10116.ENSRNOP00000004078,10116.ENSRNOP00000004172,10116.ENSRNOP00000004173…	Atp5i,Ak2,Supv3l1,Cisd1,Abcf1,Arpc1a,Rac1,Usp46,Scarb2,Nup54,Tmem33,Pds5a,Abcb7,Atp2b4,Slc9a3r2,Spryd4,Ubxn4,Cpd,Llgl1,Ndel1,Tmem11,Sacm1l,Dlst,Ndufa5,Srsf6,Yipf6,Spc25,Padi4,Tmem55a,Ndufaf4,Smu1,Rpl15,Timm9,Rbms1,Ago2,Chmp5,Gsta4,Ik,Tmem55b,Cand2,Smarce1,Acsl1,Sec13,Spin1,Pcsk1,Pigs,Grk5,Auh,Mtpn,Psma1,Camk2d,Fmr1,Cpt2,Rpa2,Bin1,Vps33b,Sec61a1,Ghitm,Ssr1,Lmnb1,Rps2,Anxa5,Clta,Gsr,Ist1,Vapa,Prkce…
GO:0012505	Endomembrane system	66	2144	0.35	1.17e-07	10116.ENSRNOP00000001049,10116.ENSRNOP00000001417,10116.ENSRNOP00000003070,10116.ENSRNOP00000003128,10116.ENSRNOP00000004172,10116.ENSRNOP00000004878,10116.ENSRNOP00000005262,10116.ENSRNOP00000005366,10116.ENSRNOP00000005539,10116.ENSRNOP00000005574,10116.ENSRNOP00000007223,10116.ENSRNOP00000008705,10116.ENSRNOP00000009375,10116.ENSRNOP00000011907,10116.ENSRNOP00000012153,10116.ENSRNOP00000013225…	Abcf1,Rac1,Nup54,Tmem33,Slc9a3r2,Ubxn4,Cpd,Llgl1,Grip1,Ndel1,Sacm1l,Yipf6,Tmem55a,Chmp5,Cadps,Tmem55b,Acsl1,Sec13,Pcsk1,Pigs,Sec11a,Camk2d,Fmr1,Bin1,Vps33b,Sec61a1,Ssr1,Lmnb1,Anxa5,Clta,Ist1,Vapa,Prkce,Epn1,Stx7,Ctsc,Usp10,Agpat4,Inpp4a,Atp2a2,Lamp1,Pde2a,Gnai1,Rpl27,Rpl18,Pygm,Scyl1,Psmf1,Pak2,App,Nup155,Pak1,Gdpd1,Pard3,Map1lc3b,Map2,Apoe,Atp6v0a1,Synrg,Dlg4,Pacsin2,Clic1,Arpc5,Atp2b2,Ptp4a2,Ex…
GO:0031981	Nuclear lumen	38	1229	0.35	0.00028	10116.ENSRNOP00000001049,10116.ENSRNOP00000003437,10116.ENSRNOP00000008427,10116.ENSRNOP00000010463,10116.ENSRNOP00000012906,10116.ENSRNOP00000014230,10116.ENSRNOP00000014377,10116.ENSRNOP00000014787,10116.ENSRNOP00000015946,10116.ENSRNOP00000016227,10116.ENSRNOP00000017549,10116.ENSRNOP00000019351,10116.ENSRNOP00000019508,10116.ENSRNOP00000021648,10116.ENSRNOP00000021751,10116.ENSRNOP00000021763…	Abcf1,Pds5a,Srsf6,Smu1,Ik,Smarce1,Sec13,Spin1,Psma1,Fmr1,Rpa2,Lmnb1,Rps2,Cirbp,Dek,Snrpn,Ctsc,Usp10,Gnai2,Nop58,Brix1,Pelp1,Psme2,Macrod1,C1qbp,Ntmt1,Rps13,Carm1,Fyttd1,Ilf2,Pak1,Smad2,Srek1,Clpx,Map2,Tax1bp3,Pacsin2,Pea15
GO:0043025	Neuronal cell body	18	590	0.35	0.041	10116.ENSRNOP00000005539,10116.ENSRNOP00000005574,10116.ENSRNOP00000015185,10116.ENSRNOP00000016026,10116.ENSRNOP00000016227,10116.ENSRNOP00000019552,10116.ENSRNOP00000025385,10116.ENSRNOP00000026580,10116.ENSRNOP00000039072,10116.ENSRNOP00000041613,10116.ENSRNOP00000048964,10116.ENSRNOP00000049421,10116.ENSRNOP00000050877,10116.ENSRNOP00000050968,10116.ENSRNOP00000055253,10116.ENSRNOP00000061683…	Grip1,Ndel1,Pcsk1,Camk2d,Fmr1,Anxa5,Map1s,Lamp1,Kalrn,App,Pard3,Map1lc3b,Map2,Apoe,Cd200,Pdpk1,Atp2b2,Exoc4
GO:0098796	Membrane protein complex	20	670	0.34	0.0329	10116.ENSRNOP00000000072,10116.ENSRNOP00000007223,10116.ENSRNOP00000008325,10116.ENSRNOP00000014377,10116.ENSRNOP00000015207,10116.ENSRNOP00000015218,10116.ENSRNOP00000017862,10116.ENSRNOP00000018455,10116.ENSRNOP00000019737,10116.ENSRNOP00000021286,10116.ENSRNOP00000021318,10116.ENSRNOP00000022550,10116.ENSRNOP00000024347,10116.ENSRNOP00000026710,10116.ENSRNOP00000030146,10116.ENSRNOP00000052113…	Atp5i,Sacm1l,Ndufa5,Sec13,Pigs,Sec11a,Vps33b,Sec61a1,Clta,Epn1,Stx7,Gnai2,Atp2a2,Gnai1,Scyl1,Atp6v0a1,Synrg,Dlg4,Clic1,Cntfr
GO:0043229	Intracellular organelle	156	5291	0.33	7.9e-21	10116.ENSRNOP00000000072,10116.ENSRNOP00000000134,10116.ENSRNOP00000000441,10116.ENSRNOP00000000749,10116.ENSRNOP00000001049,10116.ENSRNOP00000001319,10116.ENSRNOP00000001417,10116.ENSRNOP00000002879,10116.ENSRNOP00000003052,10116.ENSRNOP00000003070,10116.ENSRNOP00000003128,10116.ENSRNOP00000003437,10116.ENSRNOP00000003739,10116.ENSRNOP00000003891,10116.ENSRNOP00000004078,10116.ENSRNOP00000004172…	Atp5i,Ak2,Supv3l1,Cisd1,Abcf1,Arpc1a,Rac1,Usp46,Scarb2,Nup54,Tmem33,Pds5a,Abcb7,Sept9,Atp2b4,Slc9a3r2,Spryd4,Ubxn4,Cpd,Llgl1,Grip1,Ndel1,Tmem11,Sacm1l,Dlst,Ndufa5,Srsf6,Yipf6,Spc25,Padi4,Tmem55a,Ndufaf4,Smu1,Rpl15,Timm9,Rbms1,Mapre3,Ago2,Chmp5,Cadps,Gsta4,Ik,Tmem55b,Cand2,Smarce1,Acsl1,Sec13,Spin1,Pcsk1,Pigs,Rims1,Grk5,Auh,Mtpn,Psma1,Camk2d,Fmr1,Cpt2,Rpa2,Bin1,Vps33b,Rala,Sec61a1,Ghitm,Ssr1,Rpl35…
GO:0043227	Membrane-bounded organelle	145	4977	0.33	7.54e-19	10116.ENSRNOP00000000072,10116.ENSRNOP00000000134,10116.ENSRNOP00000000441,10116.ENSRNOP00000000749,10116.ENSRNOP00000001049,10116.ENSRNOP00000001319,10116.ENSRNOP00000001417,10116.ENSRNOP00000002879,10116.ENSRNOP00000003052,10116.ENSRNOP00000003070,10116.ENSRNOP00000003128,10116.ENSRNOP00000003437,10116.ENSRNOP00000003739,10116.ENSRNOP00000004078,10116.ENSRNOP00000004172,10116.ENSRNOP00000004173…	Atp5i,Ak2,Supv3l1,Cisd1,Abcf1,Arpc1a,Rac1,Usp46,Scarb2,Nup54,Tmem33,Pds5a,Abcb7,Atp2b4,Slc9a3r2,Spryd4,Ubxn4,Cpd,Llgl1,Grip1,Ndel1,Tmem11,Sacm1l,Dlst,Ndufa5,Srsf6,Yipf6,Spc25,Padi4,Tmem55a,Ndufaf4,Smu1,Rpl15,Timm9,Rbms1,Ago2,Chmp5,Cadps,Gsta4,Ik,Tmem55b,Cand2,Smarce1,Acsl1,Sec13,Spin1,Pcsk1,Pigs,Sec11a,Rims1,Grk5,Auh,Mtpn,Psma1,Camk2d,Fmr1,Cpt2,Rpa2,Bin1,Vps33b,Rala,Sec61a1,Ghitm,Ssr1,Lmnb1,Rps2,…
GO:0043005	Neuron projection	35	1182	0.33	0.0015	10116.ENSRNOP00000001417,10116.ENSRNOP00000004078,10116.ENSRNOP00000004172,10116.ENSRNOP00000004385,10116.ENSRNOP00000005366,10116.ENSRNOP00000005539,10116.ENSRNOP00000005574,10116.ENSRNOP00000011898,10116.ENSRNOP00000015185,10116.ENSRNOP00000015808,10116.ENSRNOP00000016026,10116.ENSRNOP00000016227,10116.ENSRNOP00000017573,10116.ENSRNOP00000019552,10116.ENSRNOP00000021286,10116.ENSRNOP00000021318…	Rac1,Atp2b4,Slc9a3r2,Qdpr,Llgl1,Grip1,Ndel1,Ago2,Pcsk1,Mtpn,Camk2d,Fmr1,Bin1,Anxa5,Epn1,Stx7,Gnai2,Map1s,Lamp1,Pde2a,Kalrn,App,Pak1,Pard3,Map1lc3b,Map2,Apoe,Atp6v0a1,Cd200,Dlg4,Arpc5,Hnrnpa3,Atp2b2,Wasf1,Exoc4
GO:0036477	Somatodendritic compartment	25	848	0.33	0.0138	10116.ENSRNOP00000001417,10116.ENSRNOP00000005539,10116.ENSRNOP00000005574,10116.ENSRNOP00000011898,10116.ENSRNOP00000015185,10116.ENSRNOP00000016026,10116.ENSRNOP00000016227,10116.ENSRNOP00000019552,10116.ENSRNOP00000022550,10116.ENSRNOP00000025385,10116.ENSRNOP00000026580,10116.ENSRNOP00000026586,10116.ENSRNOP00000039072,10116.ENSRNOP00000041613,10116.ENSRNOP00000045832,10116.ENSRNOP00000048964…	Rac1,Grip1,Ndel1,Ago2,Pcsk1,Camk2d,Fmr1,Anxa5,Gnai2,Map1s,Lamp1,Pde2a,Kalrn,App,Pak1,Pard3,Map1lc3b,Map2,Apoe,Cd200,Dlg4,Pdpk1,Atp2b2,Wasf1,Exoc4
GO:0005737	Cytoplasm	154	5300	0.32	4.29e-20	10116.ENSRNOP00000000072,10116.ENSRNOP00000000134,10116.ENSRNOP00000000441,10116.ENSRNOP00000000749,10116.ENSRNOP00000001049,10116.ENSRNOP00000001319,10116.ENSRNOP00000001417,10116.ENSRNOP00000002879,10116.ENSRNOP00000003052,10116.ENSRNOP00000003128,10116.ENSRNOP00000003413,10116.ENSRNOP00000003739,10116.ENSRNOP00000003891,10116.ENSRNOP00000004078,10116.ENSRNOP00000004172,10116.ENSRNOP00000004385…	Atp5i,Ak2,Supv3l1,Cisd1,Abcf1,Arpc1a,Rac1,Usp46,Scarb2,Tmem33,Ralb,Abcb7,Sept9,Atp2b4,Slc9a3r2,Qdpr,Ubxn4,Cpd,Llgl1,Grip1,Ndel1,Aldh9a1,Tmem11,Sacm1l,Dlst,Ndufa5,Yipf6,Spc25,Padi4,Tmem55a,Ndufaf4,Smu1,Rpl15,Timm9,Rbms1,Mapre3,Ago2,Chmp5,Cadps,Gsta4,Ik,Tmem55b,Cand2,Acsl1,Sec13,Spin1,Pcsk1,Pigs,Rims1,Grk5,Auh,Mtpn,Psma1,Camk2d,Fmr1,Trio,Cpt2,Ldha,Bin1,Vps33b,Rala,Sec61a1,Ghitm,Ssr1,Rpl35,Lmnb1,Bzw…
GO:0043226	Organelle	159	5588	0.32	4.29e-20	10116.ENSRNOP00000000072,10116.ENSRNOP00000000134,10116.ENSRNOP00000000441,10116.ENSRNOP00000000749,10116.ENSRNOP00000001049,10116.ENSRNOP00000001319,10116.ENSRNOP00000001417,10116.ENSRNOP00000002879,10116.ENSRNOP00000003052,10116.ENSRNOP00000003070,10116.ENSRNOP00000003128,10116.ENSRNOP00000003437,10116.ENSRNOP00000003739,10116.ENSRNOP00000003891,10116.ENSRNOP00000004078,10116.ENSRNOP00000004172…	Atp5i,Ak2,Supv3l1,Cisd1,Abcf1,Arpc1a,Rac1,Usp46,Scarb2,Nup54,Tmem33,Pds5a,Abcb7,Sept9,Atp2b4,Slc9a3r2,Spryd4,Ubxn4,Cpd,Llgl1,Grip1,Ndel1,Tmem11,Sacm1l,Dlst,Ndufa5,Srsf6,Yipf6,Spc25,Padi4,Tmem55a,Ndufaf4,Smu1,Rpl15,Timm9,Rbms1,Mapre3,Ago2,Chmp5,Cadps,Gsta4,Ik,Tmem55b,Cand2,Smarce1,Acsl1,Sec13,Spin1,Pcsk1,Pigs,Sec11a,Rims1,Grk5,Auh,Mtpn,Psma1,Camk2d,Fmr1,Cpt2,Ldha,Rpa2,Bin1,Vps33b,Rala,Sec61a1,Ghit…
GO:0042995	Cell projection	47	1647	0.32	0.00018	10116.ENSRNOP00000000134,10116.ENSRNOP00000001319,10116.ENSRNOP00000001417,10116.ENSRNOP00000003891,10116.ENSRNOP00000004078,10116.ENSRNOP00000004172,10116.ENSRNOP00000004385,10116.ENSRNOP00000005366,10116.ENSRNOP00000005539,10116.ENSRNOP00000005574,10116.ENSRNOP00000011898,10116.ENSRNOP00000015185,10116.ENSRNOP00000015454,10116.ENSRNOP00000015808,10116.ENSRNOP00000016026,10116.ENSRNOP00000016227…	Ak2,Arpc1a,Rac1,Sept9,Atp2b4,Slc9a3r2,Qdpr,Llgl1,Grip1,Ndel1,Ago2,Pcsk1,Rims1,Mtpn,Camk2d,Fmr1,Trio,Ldha,Bin1,Anxa5,Epn1,Stx7,Plcg1,Gnai2,Atp2a2,Tpm1,Map1s,Lamp1,Pde2a,Kalrn,App,Pak1,Pard3,Map1lc3b,Map2,Apoe,Atp6v0a1,Cd200,Dlg4,Pacsin2,Arpc5,Hnrnpa3,Pdpk1,Atp2b2,Wasf1,Exoc4,Magi1
GO:0005622	Intracellular	165	6109	0.29	3.26e-19	10116.ENSRNOP00000000072,10116.ENSRNOP00000000134,10116.ENSRNOP00000000441,10116.ENSRNOP00000000749,10116.ENSRNOP00000001049,10116.ENSRNOP00000001319,10116.ENSRNOP00000001417,10116.ENSRNOP00000002879,10116.ENSRNOP00000003052,10116.ENSRNOP00000003070,10116.ENSRNOP00000003128,10116.ENSRNOP00000003413,10116.ENSRNOP00000003437,10116.ENSRNOP00000003739,10116.ENSRNOP00000003891,10116.ENSRNOP00000004078…	Atp5i,Ak2,Supv3l1,Cisd1,Abcf1,Arpc1a,Rac1,Usp46,Scarb2,Nup54,Tmem33,Ralb,Pds5a,Abcb7,Sept9,Atp2b4,Slc9a3r2,Spryd4,Qdpr,Ubxn4,Cpd,Llgl1,Grip1,Ndel1,Aldh9a1,Tmem11,Sacm1l,Dlst,Ndufa5,Srsf6,Yipf6,Spc25,Padi4,Tmem55a,Ndufaf4,Smu1,Rpl15,Timm9,Rbms1,Mapre3,Ago2,Chmp5,Cadps,Gsta4,Ik,Tmem55b,Cand2,Smarce1,Acsl1,Sec13,Spin1,Pcsk1,Pigs,Rims1,Grk5,Auh,Mtpn,Psma1,Camk2d,Fmr1,Trio,Cpt2,Ldha,Rpa2,Bin1,Vps33b,R…
GO:0120025	Plasma membrane bounded cell projection	43	1599	0.29	0.0015	10116.ENSRNOP00000000134,10116.ENSRNOP00000001319,10116.ENSRNOP00000001417,10116.ENSRNOP00000003891,10116.ENSRNOP00000004078,10116.ENSRNOP00000004172,10116.ENSRNOP00000004385,10116.ENSRNOP00000005366,10116.ENSRNOP00000005539,10116.ENSRNOP00000005574,10116.ENSRNOP00000011898,10116.ENSRNOP00000015185,10116.ENSRNOP00000015808,10116.ENSRNOP00000016026,10116.ENSRNOP00000016227,10116.ENSRNOP00000017468…	Ak2,Arpc1a,Rac1,Sept9,Atp2b4,Slc9a3r2,Qdpr,Llgl1,Grip1,Ndel1,Ago2,Pcsk1,Mtpn,Camk2d,Fmr1,Ldha,Bin1,Anxa5,Epn1,Stx7,Plcg1,Gnai2,Atp2a2,Tpm1,Map1s,Lamp1,Pde2a,Kalrn,App,Pak1,Pard3,Map1lc3b,Map2,Apoe,Atp6v0a1,Cd200,Dlg4,Pacsin2,Arpc5,Hnrnpa3,Atp2b2,Wasf1,Exoc4
GO:0110165	Cellular anatomical entity	172	7588	0.22	1.69e-12	10116.ENSRNOP00000000011,10116.ENSRNOP00000000072,10116.ENSRNOP00000000134,10116.ENSRNOP00000000441,10116.ENSRNOP00000000749,10116.ENSRNOP00000001049,10116.ENSRNOP00000001319,10116.ENSRNOP00000001417,10116.ENSRNOP00000002879,10116.ENSRNOP00000003052,10116.ENSRNOP00000003070,10116.ENSRNOP00000003128,10116.ENSRNOP00000003413,10116.ENSRNOP00000003437,10116.ENSRNOP00000003739,10116.ENSRNOP00000003891…	Cbln1,Atp5i,Ak2,Supv3l1,Cisd1,Abcf1,Arpc1a,Rac1,Usp46,Scarb2,Nup54,Tmem33,Ralb,Pds5a,Abcb7,Sept9,Atp2b4,Slc9a3r2,Spryd4,Qdpr,Ubxn4,Cpd,Llgl1,Grip1,Ndel1,Aldh9a1,Tmem11,Sacm1l,Dlst,Ndufa5,Srsf6,Yipf6,Spc25,Padi4,Tmem55a,Ndufaf4,Smu1,Rpl15,Timm9,Rbms1,Mapre3,Ago2,Chmp5,Cadps,Gsta4,Ik,Tmem55b,Cand2,Smarce1,Acsl1,Sec13,Spin1,Pcsk1,Pigs,Sec11a,Rims1,Grk5,Auh,Mtpn,Psma1,Camk2d,Fmr1,Trio,Cpt2,Ldha,Rpa2,…
GO:0016020	Membrane	93	4050	0.22	2.05e-05	10116.ENSRNOP00000000011,10116.ENSRNOP00000000072,10116.ENSRNOP00000000749,10116.ENSRNOP00000001319,10116.ENSRNOP00000001417,10116.ENSRNOP00000003052,10116.ENSRNOP00000003070,10116.ENSRNOP00000003128,10116.ENSRNOP00000003413,10116.ENSRNOP00000003437,10116.ENSRNOP00000003739,10116.ENSRNOP00000004078,10116.ENSRNOP00000004172,10116.ENSRNOP00000004878,10116.ENSRNOP00000005262,10116.ENSRNOP00000005366…	Cbln1,Atp5i,Cisd1,Arpc1a,Rac1,Scarb2,Nup54,Tmem33,Ralb,Pds5a,Abcb7,Atp2b4,Slc9a3r2,Ubxn4,Cpd,Llgl1,Grip1,Tmem11,Sacm1l,Dlst,Ndufa5,Yipf6,Tmem55a,Ndufaf4,Rpl15,Timm9,Chmp5,Cadps,Tmem55b,Acsl1,Sec13,Pcsk1,Pigs,Sec11a,Rims1,Grk5,Camk2d,Fmr1,Cpt2,Bin1,Vps33b,Rala,Sec61a1,Ghitm,Ssr1,Lmnb1,Anxa5,Clta,Gsr,Vapa,Prkce,Epn1,Stx7,Plcg1,Gnai2,Mrs2,Agpat4,Inpp4a,Atp2a2,Tpm1,Lamp1,Pde2a,Gnai1,Cadm4,Rpl27,Scyl1…
GO:0071944	Cell periphery	60	2639	0.22	0.0039	10116.ENSRNOP00000000011,10116.ENSRNOP00000001319,10116.ENSRNOP00000001417,10116.ENSRNOP00000003052,10116.ENSRNOP00000003413,10116.ENSRNOP00000003437,10116.ENSRNOP00000003891,10116.ENSRNOP00000004078,10116.ENSRNOP00000004172,10116.ENSRNOP00000005262,10116.ENSRNOP00000005366,10116.ENSRNOP00000005539,10116.ENSRNOP00000007223,10116.ENSRNOP00000007298,10116.ENSRNOP00000009375,10116.ENSRNOP00000013225…	Cbln1,Arpc1a,Rac1,Scarb2,Ralb,Pds5a,Sept9,Atp2b4,Slc9a3r2,Cpd,Llgl1,Grip1,Sacm1l,Dlst,Tmem55a,Tmem55b,Acsl1,Rims1,Grk5,Camk2d,Fmr1,Bin1,Rala,Anxa5,Clta,Gsr,Vapa,Prkce,Tpm4,Epn1,Stx7,Plcg1,Gnai2,Inpp4a,Atp2a2,Tpm1,Lamp1,Pde2a,Gnai1,C1qbp,Celsr3,App,Pak1,Pard3,Map2,Apoe,Atp6v0a1,Tax1bp3,Cd200,Dlg4,Nln,Pacsin2,Clic1,Pdpk1,Atp2b2,Ptp4a2,Exoc4,Slc41a3,Magi1,Cntfr				6h STRING enrichment - cellular componant input protein list under species - mouse
GO:0005886	Plasma membrane	58	2544	0.22	0.0048	10116.ENSRNOP00000000011,10116.ENSRNOP00000001319,10116.ENSRNOP00000001417,10116.ENSRNOP00000003052,10116.ENSRNOP00000003413,10116.ENSRNOP00000003437,10116.ENSRNOP00000004078,10116.ENSRNOP00000004172,10116.ENSRNOP00000005262,10116.ENSRNOP00000005366,10116.ENSRNOP00000005539,10116.ENSRNOP00000007223,10116.ENSRNOP00000007298,10116.ENSRNOP00000009375,10116.ENSRNOP00000013225,10116.ENSRNOP00000014235…	Cbln1,Arpc1a,Rac1,Scarb2,Ralb,Pds5a,Atp2b4,Slc9a3r2,Cpd,Llgl1,Grip1,Sacm1l,Dlst,Tmem55a,Tmem55b,Acsl1,Rims1,Grk5,Camk2d,Fmr1,Bin1,Rala,Anxa5,Clta,Gsr,Vapa,Prkce,Epn1,Stx7,Plcg1,Gnai2,Inpp4a,Atp2a2,Tpm1,Lamp1,Pde2a,Gnai1,C1qbp,Celsr3,App,Pak1,Pard3,Map2,Apoe,Atp6v0a1,Tax1bp3,Cd200,Dlg4,Nln,Pacsin2,Clic1,Pdpk1,Atp2b2,Ptp4a2,Exoc4,Slc41a3,Magi1,Cntfr

## Sheet: Selection_of_component
#term ID	term description	observed gene count	background gene count	strength	false discovery rate	matching proteins in your network (IDs)	matching proteins in your network (labels)
Human
GO:1902737	Dendritic filopodium	3	4	1.66	0.0066	9606.ENSP00000250113,9606.ENSP00000353508,9606.ENSP00000359506	FXR2,MAP2,FMR1
GO:0044326	Dendritic spine neck	3	7	1.42	0.0173	9606.ENSP00000250113,9606.ENSP00000265729,9606.ENSP00000359506	FXR2,SRI,FMR1
GO:0043203	Axon hillock	3	8	1.36	0.0201	9606.ENSP00000263373,9606.ENSP00000333982,9606.ENSP00000353508	SPTBN4,NDEL1,MAP2
GO:0005885	Arp2/3 protein complex	3	11	1.22	0.0373	9606.ENSP00000256001,9606.ENSP00000262942,9606.ENSP00000294742	ACTR3B,ARPC1A,ARPC5
GO:0044304	Main axon	7	70	0.79	0.0098	9606.ENSP00000263373,9606.ENSP00000284981,9606.ENSP00000316779,9606.ENSP00000343158,9606.ENSP00000353508,9606.ENSP00000363921,9606.ENSP00000382428	SPTBN4,APP,BIN1,EPB41L3,MAP2,PARD3,DLG4
GO:0120111	Neuron projection cytoplasm	7	86	0.7	0.0231	9606.ENSP00000255194,9606.ENSP00000333982,9606.ENSP00000353508,9606.ENSP00000359506,9606.ENSP00000376368,9606.ENSP00000382428,9606.ENSP00000410402	AP3B1,NDEL1,MAP2,FMR1,WASF1,DLG4,MAP2K4
GO:0030426	Growth cone	11	186	0.56	0.0138	9606.ENSP00000250113,9606.ENSP00000253861,9606.ENSP00000264033,9606.ENSP00000284981,9606.ENSP00000294742,9606.ENSP00000303908,9606.ENSP00000333982,9606.ENSP00000353508,9606.ENSP00000359506,9606.ENSP00000363921,9606.ENSP00000383599	FXR2,EXOC4,CBL,APP,ARPC5,TWF2,NDEL1,MAP2,FMR1,PARD3,WDR47
GO:0030424	Axon	23	646	0.34	0.0179	9606.ENSP00000250113,9606.ENSP00000253861,9606.ENSP00000255194,9606.ENSP00000263373,9606.ENSP00000264033,9606.ENSP00000265729,9606.ENSP00000278568,9606.ENSP00000284981,9606.ENSP00000294742,9606.ENSP00000303908,9606.ENSP00000316779,9606.ENSP00000321537,9606.ENSP00000333982,9606.ENSP00000343158,9606.ENSP00000353508,9606.ENSP00000354519,9606.ENSP00000359506,9606.ENSP00000363921,9606.ENSP00000376800,…	FXR2,EXOC4,AP3B1,SPTBN4,CBL,SRI,PAK1,APP,ARPC5,TWF2,BIN1,LLGL1,NDEL1,EPB41L3,MAP2,INPP5F,FMR1,PARD3,MTPN,DLG4,WDR47,MAP2K4,CD200
GO:0045202	Synapse	39	1351	0.25	0.0173	9606.ENSP00000074304,9606.ENSP00000216121,9606.ENSP00000219197,9606.ENSP00000225698,9606.ENSP00000242285,9606.ENSP00000244007,9606.ENSP00000250113,9606.ENSP00000252486,9606.ENSP00000253861,9606.ENSP00000255194,9606.ENSP00000263246,9606.ENSP00000265729,9606.ENSP00000284981,9606.ENSP00000312999,9606.ENSP00000314067,9606.ENSP00000316779,9606.ENSP00000325313,9606.ENSP00000333298,9606.ENSP00000333982,…	INPP4A,NIPSNAP1,CBLN1,C1QBP,CLTA,PLCG1,FXR2,APOE,EXOC4,AP3B1,PACSIN2,SRI,APP,GNAI2,PAK2,BIN1,MAP1S,LAMP1,NDEL1,PDE2A,EPB41L3,PDPK1,RAC1,ATP2B4,COPS5,ATP2B2,MAP2,STX7,FMR1,CADPS,WASF1,GRIP1,DLG4,KCMF1,USP46,RIMS1,RPS13,ATP2A2,TLN2
Mouse
GO:1902737	Dendritic filopodium	3	5	1.62	0.0055	10090.ENSMUSP00000018909,10090.ENSMUSP00000076577,10090.ENSMUSP00000085906	Fxr2,Map2,Fmr1
GO:0044326	Dendritic spine neck	3	8	1.42	0.0124	10090.ENSMUSP00000018909,10090.ENSMUSP00000085906,10090.ENSMUSP00000118221	Fxr2,Fmr1,Sri
GO:0005885	Arp2/3 protein complex	3	10	1.32	0.0188	10090.ENSMUSP00000031625,10090.ENSMUSP00000076933,10090.ENSMUSP00000085578	Arpc1a,Arpc5,Actr3b
GO:0044304	Main axon	7	81	0.78	0.0083	10090.ENSMUSP00000005406,10090.ENSMUSP00000018700,10090.ENSMUSP00000025239,10090.ENSMUSP00000076577,10090.ENSMUSP00000102009,10090.ENSMUSP00000108300,10090.ENSMUSP00000125453	App,Dlg4,Bin1,Map2,Camk2d,Epb4.1l3,Pard3
GO:0120111	Neuron projection cytoplasm	8	97	0.76	0.0049	10090.ENSMUSP00000018700,10090.ENSMUSP00000018880,10090.ENSMUSP00000019975,10090.ENSMUSP00000022196,10090.ENSMUSP00000041282,10090.ENSMUSP00000076577,10090.ENSMUSP00000085906,10090.ENSMUSP00000111309	Dlg4,Ndel1,Wasf1,Ap3b1,Map2k4,Map2,Fmr1,Ranbp1
GO:0008021	Synaptic vesicle	12	244	0.54	0.0099	10090.ENSMUSP00000005406,10090.ENSMUSP00000018700,10090.ENSMUSP00000018880,10090.ENSMUSP00000020174,10090.ENSMUSP00000025239,10090.ENSMUSP00000027050,10090.ENSMUSP00000029266,10090.ENSMUSP00000032749,10090.ENSMUSP00000033824,10090.ENSMUSP00000044838,10090.ENSMUSP00000051965,10090.ENSMUSP00000103481	App,Dlg4,Ndel1,Stx7,Bin1,Cops5,Anxa5,Vps33b,Lamp1,Atp6v0a1,Exoc4,Clta
GO:0030426	Growth cone	11	224	0.53	0.0152	10090.ENSMUSP00000005406,10090.ENSMUSP00000018880,10090.ENSMUSP00000018909,10090.ENSMUSP00000024047,10090.ENSMUSP00000033040,10090.ENSMUSP00000041902,10090.ENSMUSP00000051965,10090.ENSMUSP00000076577,10090.ENSMUSP00000076933,10090.ENSMUSP00000085906,10090.ENSMUSP00000125453	App,Ndel1,Fxr2,Twf2,Pak1,Cbl,Exoc4,Map2,Arpc5,Fmr1,Pard3
GO:0098978	Glutamatergic synapse	21	501	0.47	0.00092	10090.ENSMUSP00000018700,10090.ENSMUSP00000018909,10090.ENSMUSP00000023467,10090.ENSMUSP00000025239,10090.ENSMUSP00000033040,10090.ENSMUSP00000034076,10090.ENSMUSP00000064706,10090.ENSMUSP00000070554,10090.ENSMUSP00000077612,10090.ENSMUSP00000079380,10090.ENSMUSP00000085906,10090.ENSMUSP00000086398,10090.ENSMUSP00000094874,10090.ENSMUSP00000095420,10090.ENSMUSP00000099404,10090.ENSMUSP00000103481…	Dlg4,Fxr2,Pak2,Bin1,Pak1,Cbln1,Cadps,Usp46,C1qbp,Rac1,Fmr1,Atp2b2,Prkce,Rims1,Plcg1,Clta,Kalrn,Atp2b4,Grip1,Pacsin2,Apoe
GO:0098793	Presynapse	25	636	0.44	0.00046	10090.ENSMUSP00000005406,10090.ENSMUSP00000018700,10090.ENSMUSP00000018880,10090.ENSMUSP00000018909,10090.ENSMUSP00000020174,10090.ENSMUSP00000025239,10090.ENSMUSP00000027050,10090.ENSMUSP00000029266,10090.ENSMUSP00000032749,10090.ENSMUSP00000033040,10090.ENSMUSP00000033824,10090.ENSMUSP00000044838,10090.ENSMUSP00000051965,10090.ENSMUSP00000064706,10090.ENSMUSP00000077612,10090.ENSMUSP00000085906…	App,Dlg4,Ndel1,Fxr2,Stx7,Bin1,Cops5,Anxa5,Vps33b,Pak1,Lamp1,Atp6v0a1,Exoc4,Cadps,C1qbp,Fmr1,Atp2b2,Prkce,Rims1,Epn1,Clta,Kalrn,Sri,Atp2b4,Pde2a
GO:0014069	Postsynaptic density	16	414	0.43	0.0129	10090.ENSMUSP00000018700,10090.ENSMUSP00000018909,10090.ENSMUSP00000023467,10090.ENSMUSP00000033040,10090.ENSMUSP00000051965,10090.ENSMUSP00000076577,10090.ENSMUSP00000085906,10090.ENSMUSP00000086398,10090.ENSMUSP00000095420,10090.ENSMUSP00000099991,10090.ENSMUSP00000107595,10090.ENSMUSP00000108300,10090.ENSMUSP00000110583,10090.ENSMUSP00000110611,10090.ENSMUSP00000123234,10090.ENSMUSP00000126294	Dlg4,Fxr2,Pak2,Pak1,Exoc4,Map2,Fmr1,Atp2b2,Rims1,Pdpk1,Hnrnpa3,Epb4.1l3,Inpp4a,Kalrn,Grip1,Rps13
GO:0150034	Distal axon	14	399	0.39	0.0464	10090.ENSMUSP00000005406,10090.ENSMUSP00000018880,10090.ENSMUSP00000018909,10090.ENSMUSP00000024047,10090.ENSMUSP00000025239,10090.ENSMUSP00000029266,10090.ENSMUSP00000033040,10090.ENSMUSP00000041902,10090.ENSMUSP00000051965,10090.ENSMUSP00000076577,10090.ENSMUSP00000076933,10090.ENSMUSP00000085906,10090.ENSMUSP00000118221,10090.ENSMUSP00000125453	App,Ndel1,Fxr2,Twf2,Bin1,Anxa5,Pak1,Cbl,Exoc4,Map2,Arpc5,Fmr1,Sri,Pard3
GO:0045202	Synapse	51	1492	0.38	1.24e-06	10090.ENSMUSP00000005406,10090.ENSMUSP00000018700,10090.ENSMUSP00000018880,10090.ENSMUSP00000018909,10090.ENSMUSP00000019405,10090.ENSMUSP00000019975,10090.ENSMUSP00000020174,10090.ENSMUSP00000022196,10090.ENSMUSP00000023467,10090.ENSMUSP00000025239,10090.ENSMUSP00000027050,10090.ENSMUSP00000029266,10090.ENSMUSP00000031423,10090.ENSMUSP00000032749,10090.ENSMUSP00000033040,10090.ENSMUSP00000033824…	App,Dlg4,Ndel1,Fxr2,Map1s,Wasf1,Stx7,Ap3b1,Pak2,Bin1,Cops5,Anxa5,Atp2a2,Vps33b,Pak1,Lamp1,Cbln1,Tln2,Atp6v0a1,Nipsnap1,Exoc4,Gnai2,Kcmf1,Cadps,Usp46,Map2,C1qbp,Rpl36,Rac1,Fmr1,Atp2b2,Rps2,Prkce,Rims1,Epn1,Plcg1,Pdpk1,Camk2d,Rpl18,Clta,Hnrnpa3,Epb4.1l3,Inpp4a,Kalrn,Sri,Atp2b4,Grip1,Rps13,Pacsin2,Pde2a,Apoe
GO:0030424	Axon	25	791	0.34	0.0085	10090.ENSMUSP00000005406,10090.ENSMUSP00000018700,10090.ENSMUSP00000018880,10090.ENSMUSP00000018909,10090.ENSMUSP00000022196,10090.ENSMUSP00000024047,10090.ENSMUSP00000025239,10090.ENSMUSP00000029266,10090.ENSMUSP00000031866,10090.ENSMUSP00000033040,10090.ENSMUSP00000041282,10090.ENSMUSP00000041902,10090.ENSMUSP00000045910,10090.ENSMUSP00000051965,10090.ENSMUSP00000060749,10090.ENSMUSP00000076577…	App,Dlg4,Ndel1,Fxr2,Ap3b1,Twf2,Bin1,Anxa5,Mtpn,Pak1,Map2k4,Cbl,Inpp5f,Exoc4,Llgl1,Map2,Arpc5,Fmr1,Camk2d,Epb4.1l3,Ranbp1,Sri,Pard3,Cd200,Pde2a
GO:0098794	Postsynapse	23	761	0.32	0.0201	10090.ENSMUSP00000005406,10090.ENSMUSP00000018700,10090.ENSMUSP00000018909,10090.ENSMUSP00000019975,10090.ENSMUSP00000023467,10090.ENSMUSP00000033040,10090.ENSMUSP00000034076,10090.ENSMUSP00000051965,10090.ENSMUSP00000076577,10090.ENSMUSP00000079380,10090.ENSMUSP00000085906,10090.ENSMUSP00000086398,10090.ENSMUSP00000095420,10090.ENSMUSP00000096445,10090.ENSMUSP00000099991,10090.ENSMUSP00000103481…	App,Dlg4,Fxr2,Wasf1,Pak2,Pak1,Cbln1,Exoc4,Map2,Rac1,Fmr1,Atp2b2,Rims1,Epn1,Pdpk1,Clta,Hnrnpa3,Epb4.1l3,Inpp4a,Kalrn,Sri,Grip1,Rps13
GO:0043025	Neuronal cell body	22	743	0.32	0.0301	10090.ENSMUSP00000005406,10090.ENSMUSP00000018880,10090.ENSMUSP00000018909,10090.ENSMUSP00000019405,10090.ENSMUSP00000021522,10090.ENSMUSP00000022976,10090.ENSMUSP00000029266,10090.ENSMUSP00000032307,10090.ENSMUSP00000033824,10090.ENSMUSP00000041282,10090.ENSMUSP00000045910,10090.ENSMUSP00000051965,10090.ENSMUSP00000076577,10090.ENSMUSP00000085906,10090.ENSMUSP00000086398,10090.ENSMUSP00000099991…	App,Ndel1,Fxr2,Map1s,Glrx5,Washc5,Anxa5,Magohb,Lamp1,Map2k4,Inpp5f,Exoc4,Map2,Fmr1,Atp2b2,Pdpk1,Camk2d,Kalrn,Grip1,Pard3,Cd200,Apoe
GO:0030425	Dendrite	22	753	0.31	0.0345	10090.ENSMUSP00000005406,10090.ENSMUSP00000018700,10090.ENSMUSP00000018909,10090.ENSMUSP00000019405,10090.ENSMUSP00000019975,10090.ENSMUSP00000021522,10090.ENSMUSP00000029266,10090.ENSMUSP00000033040,10090.ENSMUSP00000033824,10090.ENSMUSP00000041282,10090.ENSMUSP00000042207,10090.ENSMUSP00000045910,10090.ENSMUSP00000051965,10090.ENSMUSP00000057543,10090.ENSMUSP00000076577,10090.ENSMUSP00000079380…	App,Dlg4,Fxr2,Map1s,Wasf1,Glrx5,Anxa5,Pak1,Lamp1,Map2k4,Ago2,Inpp5f,Exoc4,Gnai2,Map2,Rac1,Fmr1,Atp2b2,Sri,Grip1,Pde2a,Apoe
GO:0043005	Neuron projection	42	1583	0.27	0.0044	10090.ENSMUSP00000002572,10090.ENSMUSP00000005406,10090.ENSMUSP00000015950,10090.ENSMUSP00000018700,10090.ENSMUSP00000018880,10090.ENSMUSP00000018909,10090.ENSMUSP00000019405,10090.ENSMUSP00000019975,10090.ENSMUSP00000021522,10090.ENSMUSP00000022075,10090.ENSMUSP00000022196,10090.ENSMUSP00000022976,10090.ENSMUSP00000024047,10090.ENSMUSP00000025239,10090.ENSMUSP00000029266,10090.ENSMUSP00000031866…	Slc9a3r2,App,Qdpr,Dlg4,Ndel1,Fxr2,Map1s,Wasf1,Glrx5,Pcsk1,Ap3b1,Washc5,Twf2,Bin1,Anxa5,Mtpn,Pak1,Lamp1,Map2k4,Cbl,Ago2,Inpp5f,Exoc4,Gnai2,Llgl1,Map2,Arpc5,Rac1,Fmr1,Atp2b2,Camk2d,Hnrnpa3,Epb4.1l3,Kalrn,Ranbp1,Sri,Atp2b4,Grip1,Pard3,Cd200,Pde2a,Apoe
Rat
GO:1990812	Growth cone filopodium	2	3	1.69	0.041	10116.ENSRNOP00000016227,10116.ENSRNOP00000041613	Fmr1,App
GO:0043194	Axon initial segment	3	15	1.16	0.041	10116.ENSRNOP00000016026,10116.ENSRNOP00000017573,10116.ENSRNOP00000050877	Camk2d,Bin1,Map2
GO:0044304	Main axon	6	67	0.81	0.0161	10116.ENSRNOP00000016026,10116.ENSRNOP00000017573,10116.ENSRNOP00000041613,10116.ENSRNOP00000048964,10116.ENSRNOP00000050877,10116.ENSRNOP00000059045	Camk2d,Bin1,App,Pard3,Map2,Dlg4
GO:0008021	Synaptic vesicle	11	208	0.59	0.0092	10116.ENSRNOP00000005574,10116.ENSRNOP00000017573,10116.ENSRNOP00000017862,10116.ENSRNOP00000019552,10116.ENSRNOP00000019737,10116.ENSRNOP00000021318,10116.ENSRNOP00000026580,10116.ENSRNOP00000041613,10116.ENSRNOP00000052113,10116.ENSRNOP00000059045,10116.ENSRNOP00000064888	Ndel1,Bin1,Vps33b,Anxa5,Clta,Stx7,Lamp1,App,Atp6v0a1,Dlg4,Exoc4
GO:0098978	Glutamatergic synapse	20	427	0.53	0.00026	10116.ENSRNOP00000000011,10116.ENSRNOP00000001417,10116.ENSRNOP00000002879,10116.ENSRNOP00000004078,10116.ENSRNOP00000005539,10116.ENSRNOP00000012153,10116.ENSRNOP00000015454,10116.ENSRNOP00000016227,10116.ENSRNOP00000017573,10116.ENSRNOP00000019737,10116.ENSRNOP00000020959,10116.ENSRNOP00000022276,10116.ENSRNOP00000031020,10116.ENSRNOP00000039072,10116.ENSRNOP00000040162,10116.ENSRNOP00000045832…	Cbln1,Rac1,Usp46,Atp2b4,Grip1,Cadps,Rims1,Fmr1,Bin1,Clta,Prkce,Plcg1,C1qbp,Kalrn,Pak2,Pak1,Apoe,Dlg4,Pacsin2,Atp2b2
GO:0098793	Presynapse	23	535	0.5	0.0002	10116.ENSRNOP00000004078,10116.ENSRNOP00000005574,10116.ENSRNOP00000012153,10116.ENSRNOP00000015185,10116.ENSRNOP00000015454,10116.ENSRNOP00000016227,10116.ENSRNOP00000017573,10116.ENSRNOP00000017862,10116.ENSRNOP00000019552,10116.ENSRNOP00000019737,10116.ENSRNOP00000020959,10116.ENSRNOP00000021286,10116.ENSRNOP00000021318,10116.ENSRNOP00000026580,10116.ENSRNOP00000026586,10116.ENSRNOP00000031020…	Atp2b4,Ndel1,Cadps,Pcsk1,Rims1,Fmr1,Bin1,Vps33b,Anxa5,Clta,Prkce,Epn1,Stx7,Lamp1,Pde2a,C1qbp,Kalrn,App,Pak1,Atp6v0a1,Dlg4,Atp2b2,Exoc4
GO:0014069	Postsynaptic density	14	346	0.47	0.0154	10116.ENSRNOP00000005539,10116.ENSRNOP00000015454,10116.ENSRNOP00000016227,10116.ENSRNOP00000024330,10116.ENSRNOP00000036690,10116.ENSRNOP00000039072,10116.ENSRNOP00000040162,10116.ENSRNOP00000045832,10116.ENSRNOP00000050877,10116.ENSRNOP00000059045,10116.ENSRNOP00000061650,10116.ENSRNOP00000061683,10116.ENSRNOP00000063572,10116.ENSRNOP00000064888	Grip1,Rims1,Fmr1,Inpp4a,Rps13,Kalrn,Pak2,Pak1,Map2,Dlg4,Hnrnpa3,Pdpk1,Atp2b2,Exoc4
GO:0150034	Distal axon	14	346	0.47	0.0154	10116.ENSRNOP00000005574,10116.ENSRNOP00000015185,10116.ENSRNOP00000016227,10116.ENSRNOP00000017573,10116.ENSRNOP00000019552,10116.ENSRNOP00000021286,10116.ENSRNOP00000021318,10116.ENSRNOP00000041613,10116.ENSRNOP00000045832,10116.ENSRNOP00000048964,10116.ENSRNOP00000050877,10116.ENSRNOP00000052113,10116.ENSRNOP00000061516,10116.ENSRNOP00000064888	Ndel1,Pcsk1,Fmr1,Bin1,Anxa5,Epn1,Stx7,App,Pak1,Pard3,Map2,Atp6v0a1,Arpc5,Exoc4
GO:0045202	Synapse	44	1174	0.44	4.43e-07	10116.ENSRNOP00000000011,10116.ENSRNOP00000001417,10116.ENSRNOP00000002879,10116.ENSRNOP00000004078,10116.ENSRNOP00000005539,10116.ENSRNOP00000005574,10116.ENSRNOP00000012153,10116.ENSRNOP00000015185,10116.ENSRNOP00000015454,10116.ENSRNOP00000016026,10116.ENSRNOP00000016227,10116.ENSRNOP00000017573,10116.ENSRNOP00000017862,10116.ENSRNOP00000019508,10116.ENSRNOP00000019552,10116.ENSRNOP00000019737…	Cbln1,Rac1,Usp46,Atp2b4,Grip1,Ndel1,Cadps,Pcsk1,Rims1,Camk2d,Fmr1,Bin1,Vps33b,Rps2,Anxa5,Clta,Prkce,Epn1,Stx7,Plcg1,Gnai2,Inpp4a,Atp2a2,Map1s,Lamp1,Pde2a,Rpl18,C1qbp,Rps13,Kalrn,Pak2,App,Pak1,Map2,Apoe,Atp6v0a1,Rpl36,Dlg4,Pacsin2,Hnrnpa3,Pdpk1,Atp2b2,Wasf1,Exoc4
GO:0030424	Axon	21	626	0.39	0.0092	10116.ENSRNOP00000005366,10116.ENSRNOP00000005574,10116.ENSRNOP00000015185,10116.ENSRNOP00000015808,10116.ENSRNOP00000016026,10116.ENSRNOP00000016227,10116.ENSRNOP00000017573,10116.ENSRNOP00000019552,10116.ENSRNOP00000021286,10116.ENSRNOP00000021318,10116.ENSRNOP00000026586,10116.ENSRNOP00000041613,10116.ENSRNOP00000045832,10116.ENSRNOP00000048964,10116.ENSRNOP00000049421,10116.ENSRNOP00000050877…	Llgl1,Ndel1,Pcsk1,Mtpn,Camk2d,Fmr1,Bin1,Anxa5,Epn1,Stx7,Pde2a,App,Pak1,Pard3,Map1lc3b,Map2,Atp6v0a1,Cd200,Dlg4,Arpc5,Exoc4
GO:0098794	Postsynapse	20	630	0.36	0.0199	10116.ENSRNOP00000000011,10116.ENSRNOP00000001417,10116.ENSRNOP00000005539,10116.ENSRNOP00000015454,10116.ENSRNOP00000016227,10116.ENSRNOP00000019737,10116.ENSRNOP00000021286,10116.ENSRNOP00000024330,10116.ENSRNOP00000036690,10116.ENSRNOP00000039072,10116.ENSRNOP00000040162,10116.ENSRNOP00000041613,10116.ENSRNOP00000045832,10116.ENSRNOP00000050877,10116.ENSRNOP00000059045,10116.ENSRNOP00000061650…	Cbln1,Rac1,Grip1,Rims1,Fmr1,Clta,Epn1,Inpp4a,Rps13,Kalrn,Pak2,App,Pak1,Map2,Dlg4,Hnrnpa3,Pdpk1,Atp2b2,Wasf1,Exoc4
GO:0030425	Dendrite	19	606	0.36	0.0286	10116.ENSRNOP00000001417,10116.ENSRNOP00000005539,10116.ENSRNOP00000011898,10116.ENSRNOP00000015185,10116.ENSRNOP00000016227,10116.ENSRNOP00000019552,10116.ENSRNOP00000022550,10116.ENSRNOP00000025385,10116.ENSRNOP00000026580,10116.ENSRNOP00000026586,10116.ENSRNOP00000041613,10116.ENSRNOP00000045832,10116.ENSRNOP00000049421,10116.ENSRNOP00000050877,10116.ENSRNOP00000050968,10116.ENSRNOP00000059045…	Rac1,Grip1,Ago2,Pcsk1,Fmr1,Anxa5,Gnai2,Map1s,Lamp1,Pde2a,App,Pak1,Map1lc3b,Map2,Apoe,Dlg4,Atp2b2,Wasf1,Exoc4
GO:0043005	Neuron projection	35	1182	0.33	0.0015	10116.ENSRNOP00000001417,10116.ENSRNOP00000004078,10116.ENSRNOP00000004172,10116.ENSRNOP00000004385,10116.ENSRNOP00000005366,10116.ENSRNOP00000005539,10116.ENSRNOP00000005574,10116.ENSRNOP00000011898,10116.ENSRNOP00000015185,10116.ENSRNOP00000015808,10116.ENSRNOP00000016026,10116.ENSRNOP00000016227,10116.ENSRNOP00000017573,10116.ENSRNOP00000019552,10116.ENSRNOP00000021286,10116.ENSRNOP00000021318…	Rac1,Atp2b4,Slc9a3r2,Qdpr,Llgl1,Grip1,Ndel1,Ago2,Pcsk1,Mtpn,Camk2d,Fmr1,Bin1,Anxa5,Epn1,Stx7,Gnai2,Map1s,Lamp1,Pde2a,Kalrn,App,Pak1,Pard3,Map1lc3b,Map2,Apoe,Atp6v0a1,Cd200,Dlg4,Arpc5,Hnrnpa3,Atp2b2,Wasf1,Exoc4

## Sheet: Human_enriched_function_6h
6h STRING enrichment - molecular function - input protein list under species - human
#term ID	term description	observed gene count	background gene count	strength	false discovery rate	matching proteins in your network (IDs)	matching proteins in your network (labels)
GO:0034597	phosphatidylinositol-4,5-bisphosphate 4-phosphatase activity	3	4	1.66	0.0375	9606.ENSP00000074304,9606.ENSP00000285419,9606.ENSP00000381102	INPP4A,TMEM55A,TMEM55B
GO:0034596	Phosphatidylinositol phosphate 4-phosphatase activity	5	8	1.58	0.00057	9606.ENSP00000074304,9606.ENSP00000285419,9606.ENSP00000354519,9606.ENSP00000373713,9606.ENSP00000381102	INPP4A,TMEM55A,INPP5F,SACM1L,TMEM55B
GO:0052866	Phosphatidylinositol phosphate phosphatase activity	6	33	1.05	0.0104	9606.ENSP00000074304,9606.ENSP00000221086,9606.ENSP00000285419,9606.ENSP00000354519,9606.ENSP00000373713,9606.ENSP00000381102	INPP4A,MTMR9,TMEM55A,INPP5F,SACM1L,TMEM55B
GO:0045182	Translation regulator activity	11	131	0.71	0.0061	9606.ENSP00000220592,9606.ENSP00000225698,9606.ENSP00000233057,9606.ENSP00000250113,9606.ENSP00000280557,9606.ENSP00000313603,9606.ENSP00000350512,9606.ENSP00000359506,9606.ENSP00000364119,9606.ENSP00000410584,9606.ENSP00000466897	AGO2,C1QBP,EIF2AK2,FXR2,DENR,ABCF1,COPS5,FMR1,EIF2S2,CELF4,CIRBP
GO:0003735	Structural constituent of ribosome	13	159	0.7	0.0019	9606.ENSP00000259469,9606.ENSP00000260102,9606.ENSP00000309334,9606.ENSP00000318646,9606.ENSP00000339844,9606.ENSP00000341885,9606.ENSP00000382250,9606.ENSP00000414321,9606.ENSP00000420714,9606.ENSP00000435777,9606.ENSP00000447001,9606.ENSP00000464342,9606.ENSP00000464813	RPL35,MRPL15,RPL15,RPS15A,MRPL43,RPS2,MRPS6,RPS24,MRPS14,RPS13,RPL18,RPL36,RPL27
GO:0003729	mRNA binding	21	289	0.65	4.31e-05	9606.ENSP00000220592,9606.ENSP00000225698,9606.ENSP00000241502,9606.ENSP00000244020,9606.ENSP00000245838,9606.ENSP00000250113,9606.ENSP00000259469,9606.ENSP00000280557,9606.ENSP00000293872,9606.ENSP00000341885,9606.ENSP00000359506,9606.ENSP00000362900,9606.ENSP00000364119,9606.ENSP00000364883,9606.ENSP00000366604,9606.ENSP00000373657,9606.ENSP00000376309,9606.ENSP00000410584,9606.ENSP00000435777,…	AGO2,C1QBP,FYTTD1,SRSF6,THOC2,FXR2,RPL35,DENR,LUC7L,RPS2,FMR1,SRSF4,EIF2S2,AUH,SF1,C17orf85,HNRNPA3,CELF4,RPS13,RSL1D1,CIRBP
GO:0045296	Cadherin binding	21	334	0.59	0.0002	9606.ENSP00000220325,9606.ENSP00000223500,9606.ENSP00000263246,9606.ENSP00000264033,9606.ENSP00000270176,9606.ENSP00000303908,9606.ENSP00000309334,9606.ENSP00000310491,9606.ENSP00000314067,9606.ENSP00000341885,9606.ENSP00000345656,9606.ENSP00000352252,9606.ENSP00000364935,9606.ENSP00000368831,9606.ENSP00000391249,9606.ENSP00000394316,9606.ENSP00000401564,9606.ENSP00000408005,9606.ENSP00000438399,…	EHD4,CHMP5,PACSIN2,CBL,SCYL1,TWF2,RPL15,ARHGAP1,PAK2,RPS2,VAPA,HIST1H3J,CLIC1,SNX2,SEPT9,BZW1,RANBP1,SLC9A3R2,IST1,LDHA,RSL1D1
GO:0005198	Structural molecule activity	32	635	0.49	4.31e-05	9606.ENSP00000231498,9606.ENSP00000242285,9606.ENSP00000252486,9606.ENSP00000259469,9606.ENSP00000259632,9606.ENSP00000260102,9606.ENSP00000261366,9606.ENSP00000263373,9606.ENSP00000264883,9606.ENSP00000281474,9606.ENSP00000285968,9606.ENSP00000294742,9606.ENSP00000309334,9606.ENSP00000312397,9606.ENSP00000318646,9606.ENSP00000321537,9606.ENSP00000339844,9606.ENSP00000341885,9606.ENSP00000343158,…	NUP155,CLTA,APOE,RPL35,DCTN3,MRPL15,LMNB1,SPTBN4,NUP54,BICD1,NUP205,ARPC5,RPL15,KLHL3,RPS15A,LLGL1,MRPL43,RPS2,EPB41L3,TPM4,TPM1,MAP2,TPM2,SEC13,MRPS6,RPS24,MRPS14,RPS13,RPL18,TLN2,RPL36,RPL27
GO:0050839	Cell adhesion molecule binding	24	538	0.44	0.005	9606.ENSP00000220325,9606.ENSP00000223500,9606.ENSP00000263246,9606.ENSP00000264033,9606.ENSP00000270176,9606.ENSP00000284981,9606.ENSP00000303908,9606.ENSP00000309334,9606.ENSP00000310491,9606.ENSP00000314067,9606.ENSP00000341885,9606.ENSP00000345656,9606.ENSP00000352252,9606.ENSP00000364935,9606.ENSP00000368831,9606.ENSP00000391249,9606.ENSP00000394316,9606.ENSP00000401564,9606.ENSP00000408005,…	EHD4,CHMP5,PACSIN2,CBL,SCYL1,APP,TWF2,RPL15,ARHGAP1,PAK2,RPS2,VAPA,HIST1H3J,CLIC1,SNX2,SEPT9,BZW1,RANBP1,SLC9A3R2,CD200,IST1,LDHA,TLN2,RSL1D1
GO:0003723	RNA binding	73	1649	0.43	3.94e-11	9606.ENSP00000220592,9606.ENSP00000225698,9606.ENSP00000228284,9606.ENSP00000233057,9606.ENSP00000241502,9606.ENSP00000244020,9606.ENSP00000245838,9606.ENSP00000249299,9606.ENSP00000250113,9606.ENSP00000254193,9606.ENSP00000259469,9606.ENSP00000260102,9606.ENSP00000261167,9606.ENSP00000262160,9606.ENSP00000264279,9606.ENSP00000280557,9606.ENSP00000284073,9606.ENSP00000293872,9606.ENSP00000294904,…	AGO2,C1QBP,SART3,EIF2AK2,FYTTD1,SRSF6,THOC2,LSM8,FXR2,SNRPA1,RPL35,MRPL15,WBP11,SMAD2,NOP58,DENR,MSI2,LUC7L,RBMS1,TCERG1,SNRPD1,PELP1,TWF2,SRP9,RPL15,ABCF1,RPS15A,MAGOHB,SMARCE1,SRPR,SREK1,BRIX1,NELFB,MRPL43,LBR,RPS2,SNRPD2,SON,COPS5,SUPV3L1,ILF2,UCHL5,PSMD4,HMGB3,FMR1,SF3A3,SRSF4,EIF2S2,AUH,SF1,DIS3,C17orf85,HNRNPA3,DEK,FAM98B,MRPS6,SNRPN,EFTUD2,BZW1,CELF4,RPS24,PSMA1,MRPS14,RIMS1,API5,RPS13,RPL…
GO:0044877	Protein-containing complex binding	46	1216	0.37	0.00011	9606.ENSP00000216160,9606.ENSP00000225698,9606.ENSP00000242285,9606.ENSP00000243253,9606.ENSP00000252486,9606.ENSP00000254810,9606.ENSP00000262942,9606.ENSP00000263373,9606.ENSP00000264279,9606.ENSP00000264883,9606.ENSP00000278568,9606.ENSP00000281474,9606.ENSP00000284981,9606.ENSP00000298428,9606.ENSP00000300413,9606.ENSP00000303908,9606.ENSP00000305230,9606.ENSP00000306003,9606.ENSP00000312999,…	TAB1,C1QBP,CLTA,SEC61A1,APOE,H3F3B,ARPC1A,SPTBN4,NOP58,NUP54,PAK1,BICD1,APP,SEC61A2,SNRPD1,TWF2,SRP9,ATP5I,GNAI2,ABCF1,BIN1,MAP1S,VPS33B,SRPR,NDEL1,DNAJB2,PSMF1,NDUFA4,GNAI1,CORO2A,PDPK1,TPM4,RAC1,TPM1,UCHL5,GNAI3,FMR1,RCC1,TPM2,SNX2,WASF1,DLG4,SUCLG2,IST1,TLN2,CORO2B
GO:0008092	Cytoskeletal protein binding	36	973	0.36	0.0025	9606.ENSP00000005257,9606.ENSP00000216129,9606.ENSP00000233121,9606.ENSP00000252486,9606.ENSP00000256001,9606.ENSP00000259339,9606.ENSP00000262013,9606.ENSP00000262160,9606.ENSP00000262942,9606.ENSP00000263246,9606.ENSP00000263373,9606.ENSP00000281474,9606.ENSP00000294742,9606.ENSP00000303423,9606.ENSP00000303908,9606.ENSP00000306124,9606.ENSP00000312397,9606.ENSP00000316779,9606.ENSP00000321537,…	RALA,TTLL12,MAPRE3,APOE,ACTR3B,TOR1B,SPAG9,SMAD2,ARPC1A,PACSIN2,SPTBN4,BICD1,ARPC5,FNTA,TWF2,PRKCE,KLHL3,BIN1,LLGL1,MAP1S,DRG1,NDEL1,CAMK2D,EPB41L3,CORO2A,TPM4,VAPA,TPM1,MAP2,FMR1,TPM2,WASF1,MAGI1,MAP1LC3B2,TLN2,CORO2B
GO:0019899	Enzyme binding	68	2239	0.27	0.00022	9606.ENSP00000005257,9606.ENSP00000216160,9606.ENSP00000220592,9606.ENSP00000221086,9606.ENSP00000222374,9606.ENSP00000225698,9606.ENSP00000227266,9606.ENSP00000228284,9606.ENSP00000233121,9606.ENSP00000240874,9606.ENSP00000242285,9606.ENSP00000244007,9606.ENSP00000251691,9606.ENSP00000253861,9606.ENSP00000255194,9606.ENSP00000256079,9606.ENSP00000256594,9606.ENSP00000261366,9606.ENSP00000262013,…	RALA,TAB1,AGO2,MTMR9,CADM4,C1QBP,CTSC,SART3,MAPRE3,KALRN,CLTA,PLCG1,KIAA1244,EXOC4,AP3B1,IPO8,GSTM3,LMNB1,SPAG9,SMAD2,SPTBN4,CBL,NOP58,ATP6V0A1,SCARB2,SRI,RALB,PAK1,MTA2,BICD1,APP,TCERG1,FNTA,TWF2,PRKCE,ARHGAP1,PAK2,BIN1,LLGL1,LAMP1,DNAJB2,TRIO,RANBP3,RPS2,PDPK1,RAC1,ATP2B4,COPS5,RABIF,GLMN,RCC1,RPA2,PARD3,PCCA,DIS3,CADPS,GRK5,MOB1B,DLG4,LDB1,RANBP1,SLC9A3R2,MAP2K4,RIMS1,ATP2A2,LDHA,MAP1LC3B2,SNX…
GO:0042802	Identical protein binding	56	1896	0.26	0.0047	9606.ENSP00000216802,9606.ENSP00000219197,9606.ENSP00000227266,9606.ENSP00000233057,9606.ENSP00000233121,9606.ENSP00000250113,9606.ENSP00000252486,9606.ENSP00000256594,9606.ENSP00000258091,9606.ENSP00000259339,9606.ENSP00000262013,9606.ENSP00000263246,9606.ENSP00000264883,9606.ENSP00000264896,9606.ENSP00000265729,9606.ENSP00000278568,9606.ENSP00000279907,9606.ENSP00000280377,9606.ENSP00000281243,…	PSME2,CBLN1,CTSC,EIF2AK2,MAPRE3,FXR2,APOE,GSTM3,CCT7,TOR1B,SPAG9,PACSIN2,NUP54,SCARB2,SRI,PAK1,UHRF1BP1L,USP15,QDPR,GGPS1,MSI2,APP,LUC7L,TCERG1,PCSK1,PAK2,BIN1,MAP1S,CARM1,DRG1,NDEL1,PDE2A,PSMF1,CAMK2D,TPM4,TPM1,SUPV3L1,INPP5F,PSMD4,FMR1,GSTA4,CISD1,PARD3,FTL,SF1,TPM2,SNX2,SEC13,TIMM9,FAM98B,LDB1,IK,YIPF6,EPHX2,IST1,LDHA
GO:0043168	Anion binding	71	2805	0.19	0.0317	9606.ENSP00000005257,9606.ENSP00000164139,9606.ENSP00000216129,9606.ENSP00000220325,9606.ENSP00000221130,9606.ENSP00000225698,9606.ENSP00000227266,9606.ENSP00000233057,9606.ENSP00000240874,9606.ENSP00000252486,9606.ENSP00000253577,9606.ENSP00000256001,9606.ENSP00000256594,9606.ENSP00000258091,9606.ENSP00000259339,9606.ENSP00000263246,9606.ENSP00000263373,9606.ENSP00000263650,9606.ENSP00000264896,…	RALA,PYGM,TTLL12,EHD4,GSR,C1QBP,CTSC,EIF2AK2,KALRN,APOE,ABCB7,ACTR3B,GSTM3,CCT7,TOR1B,PACSIN2,SPTBN4,OSBPL5,SCARB2,SCYL1,RALB,PAK1,QDPR,APP,ANXA5,CLPX,TWF2,DTYMK,PRKCE,DCAKD,SH3PXD2B,GNAI2,ABCF1,PAK2,BIN1,DIRAS1,SRPR,DRG1,PDE2A,TRIO,CAMK2D,LBR,BAZ1B,GNAI1,PDPK1,AK2,RAC1,ATP2B4,SUPV3L1,ATP2B2,SCYL2,PMVK,GNAI3,RCC1,PARD3,PCCA,SNX2,RIOK1,AKR1C1,GRK5,MAGI1,SEPT9,EFTUD2,EPN1,MAP2K4,SUCLG2,ACSL1,ATP2A2…
GO:0005515	Protein binding	175	7026	0.18	1.67e-08	9606.ENSP00000005257,9606.ENSP00000216129,9606.ENSP00000216160,9606.ENSP00000216802,9606.ENSP00000219197,9606.ENSP00000220325,9606.ENSP00000220592,9606.ENSP00000221086,9606.ENSP00000222374,9606.ENSP00000223500,9606.ENSP00000225525,9606.ENSP00000225698,9606.ENSP00000227266,9606.ENSP00000228284,9606.ENSP00000233057,9606.ENSP00000233121,9606.ENSP00000237264,9606.ENSP00000240874,9606.ENSP00000242285,…	RALA,TTLL12,TAB1,PSME2,CBLN1,EHD4,AGO2,MTMR9,CADM4,CHMP5,TAX1BP3,C1QBP,CTSC,SART3,EIF2AK2,MAPRE3,TBPL1,KALRN,CLTA,PLCG1,FXR2,KIAA1244,APOE,EXOC4,H3F3B,AP3B1,ACTR3B,IPO8,GSTM3,CCT7,TOR1B,WBP11,LMNB1,PFDN1,SPAG9,SMAD2,ARPC1A,PACSIN2,SPTBN4,CBL,NOP58,ATP6V0A1,NUP54,SCARB2,SRI,SCYL1,RALB,PAK1,MTA2,UHRF1BP1L,USP15,QDPR,BICD1,GGPS1,MSI2,APP,LUC7L,ARPC5,TCERG1,CLPX,PELP1,FNTA,TWF2,PRKCE,PCSK1,H2AFV,RPL1…
GO:0097159	Organic cyclic compound binding	141	5916	0.16	0.00011	9606.ENSP00000005257,9606.ENSP00000014930,9606.ENSP00000164139,9606.ENSP00000216129,9606.ENSP00000220325,9606.ENSP00000220592,9606.ENSP00000221130,9606.ENSP00000225698,9606.ENSP00000228284,9606.ENSP00000233057,9606.ENSP00000237264,9606.ENSP00000240874,9606.ENSP00000241502,9606.ENSP00000244020,9606.ENSP00000245838,9606.ENSP00000249299,9606.ENSP00000250113,9606.ENSP00000253577,9606.ENSP00000254193,…	RALA,HEBP1,PYGM,TTLL12,EHD4,AGO2,GSR,C1QBP,SART3,EIF2AK2,TBPL1,KALRN,FYTTD1,SRSF6,THOC2,LSM8,FXR2,ABCB7,SNRPA1,H3F3B,ACTR3B,CCT7,TOR1B,RPL35,MRPL15,WBP11,LMNB1,SMAD2,OSBPL5,NOP58,SCARB2,SSBP4,SCYL1,RALB,PAK1,MTA2,DENR,QDPR,MSI2,APP,LUC7L,RBMS1,TCERG1,CLPX,SNRPD1,PELP1,TWF2,DTYMK,SRP9,PRKCE,H2AFV,DCAKD,RPL15,GNAI2,ABCF1,PAK2,RPS15A,MAGOHB,SMARCE1,MAP1S,CARM1,DIRAS1,SRPR,PAXBP1,DRG1,HIST2H3D,SREK1,…
GO:1901363	Heterocyclic compound binding	138	5831	0.16	0.0002	9606.ENSP00000005257,9606.ENSP00000014930,9606.ENSP00000164139,9606.ENSP00000216129,9606.ENSP00000220325,9606.ENSP00000220592,9606.ENSP00000221130,9606.ENSP00000225698,9606.ENSP00000228284,9606.ENSP00000233057,9606.ENSP00000237264,9606.ENSP00000240874,9606.ENSP00000241502,9606.ENSP00000244020,9606.ENSP00000245838,9606.ENSP00000249299,9606.ENSP00000250113,9606.ENSP00000253577,9606.ENSP00000254193,…	RALA,HEBP1,PYGM,TTLL12,EHD4,AGO2,GSR,C1QBP,SART3,EIF2AK2,TBPL1,KALRN,FYTTD1,SRSF6,THOC2,LSM8,FXR2,ABCB7,SNRPA1,H3F3B,ACTR3B,CCT7,TOR1B,RPL35,MRPL15,WBP11,LMNB1,SMAD2,NOP58,SSBP4,SCYL1,RALB,PAK1,MTA2,DENR,QDPR,MSI2,APP,LUC7L,RBMS1,TCERG1,CLPX,SNRPD1,PELP1,TWF2,DTYMK,SRP9,PRKCE,H2AFV,DCAKD,RPL15,GNAI2,ABCF1,PAK2,RPS15A,MAGOHB,SMARCE1,MAP1S,CARM1,DIRAS1,SRPR,PAXBP1,DRG1,HIST2H3D,SREK1,PDE2A,BRIX1,TR…
GO:0003676	Nucleic acid binding	92	3947	0.16	0.0414	9606.ENSP00000220325,9606.ENSP00000220592,9606.ENSP00000225698,9606.ENSP00000228284,9606.ENSP00000233057,9606.ENSP00000237264,9606.ENSP00000241502,9606.ENSP00000244020,9606.ENSP00000245838,9606.ENSP00000249299,9606.ENSP00000250113,9606.ENSP00000254193,9606.ENSP00000254810,9606.ENSP00000259469,9606.ENSP00000260102,9606.ENSP00000261167,9606.ENSP00000261366,9606.ENSP00000262160,9606.ENSP00000264279,…	EHD4,AGO2,C1QBP,SART3,EIF2AK2,TBPL1,FYTTD1,SRSF6,THOC2,LSM8,FXR2,SNRPA1,H3F3B,RPL35,MRPL15,WBP11,LMNB1,SMAD2,NOP58,SSBP4,SCYL1,MTA2,DENR,MSI2,APP,LUC7L,RBMS1,TCERG1,SNRPD1,PELP1,TWF2,SRP9,H2AFV,RPL15,ABCF1,RPS15A,MAGOHB,SMARCE1,MAP1S,CARM1,SRPR,PAXBP1,HIST2H3D,SREK1,BRIX1,NELFB,MRPL43,LBR,RPS2,SNRPD2,SON,COPS5,HIST1H3J,SUPV3L1,ILF2,UCHL5,PSMD4,HMGB3,FMR1,SF3A3,SRSF4,RCC1,RPA2,EIF2S2,AUH,SF1,DIS3,…
GO:0005488	Binding	257	12516	0.1	1.74e-07	9606.ENSP00000005257,9606.ENSP00000014930,9606.ENSP00000054950,9606.ENSP00000164024,9606.ENSP00000164139,9606.ENSP00000216121,9606.ENSP00000216129,9606.ENSP00000216160,9606.ENSP00000216802,9606.ENSP00000219197,9606.ENSP00000220325,9606.ENSP00000220592,9606.ENSP00000221086,9606.ENSP00000221130,9606.ENSP00000222374,9606.ENSP00000223500,9606.ENSP00000225525,9606.ENSP00000225698,9606.ENSP00000225719,…	RALA,HEBP1,RCN1,CELSR3,PYGM,NIPSNAP1,TTLL12,TAB1,PSME2,CBLN1,EHD4,AGO2,MTMR9,GSR,CADM4,CHMP5,TAX1BP3,C1QBP,CPD,CTSC,SART3,UBE3A,EIF2AK2,MAPRE3,TBPL1,KALRN,FYTTD1,CLTA,SEC61A1,PLCG1,SRSF6,THOC2,LSM8,FXR2,KIAA1244,APOE,ABCB7,EXOC4,SNRPA1,H3F3B,AP3B1,ACTR3B,IPO8,GSTM3,CCT7,TOR1B,RPL35,MRPL15,WBP11,LMNB1,PFDN1,SPAG9,SMAD2,ARPC1A,PACSIN2,SPTBN4,OSBPL5,CBL,NOP58,ATP6V0A1,NUP54,SCARB2,SRI,SSBP4,SCYL1,RA…

## Sheet: Mouse_enriched_function_6h
6h STRING enrichment - molecular function - input protein list under species - mouse
#term ID	term description	observed gene count	background gene count	strength	false discovery rate	matching proteins in your network (IDs)	matching proteins in your network (labels)
GO:0034597	phosphatidylinositol-4,5-bisphosphate 4-phosphatase activity	3	4	1.72	0.0169	10090.ENSMUSP00000029875,10090.ENSMUSP00000110583,10090.ENSMUSP00000124782	Tmem55a,Inpp4a,Tmem55b
GO:0034596	Phosphatidylinositol phosphate 4-phosphatase activity	5	8	1.64	0.00026	10090.ENSMUSP00000026270,10090.ENSMUSP00000029875,10090.ENSMUSP00000045910,10090.ENSMUSP00000110583,10090.ENSMUSP00000124782	Sacm1l,Tmem55a,Inpp5f,Inpp4a,Tmem55b
GO:0005388	Calcium transmembrane transporter activity, phosphorylative mechanism	4	10	1.45	0.0073	10090.ENSMUSP00000029266,10090.ENSMUSP00000031423,10090.ENSMUSP00000086398,10090.ENSMUSP00000119242	Anxa5,Atp2a2,Atp2b2,Atp2b4
GO:0052866	Phosphatidylinositol phosphate phosphatase activity	6	28	1.17	0.0024	10090.ENSMUSP00000026270,10090.ENSMUSP00000029875,10090.ENSMUSP00000045910,10090.ENSMUSP00000059894,10090.ENSMUSP00000110583,10090.ENSMUSP00000124782	Sacm1l,Tmem55a,Inpp5f,Mtmr9,Inpp4a,Tmem55b
GO:0051087	Chaperone binding	9	102	0.79	0.0062	10090.ENSMUSP00000005003,10090.ENSMUSP00000005406,10090.ENSMUSP00000025163,10090.ENSMUSP00000025239,10090.ENSMUSP00000031377,10090.ENSMUSP00000032779,10090.ENSMUSP00000060346,10090.ENSMUSP00000126298,10090.ENSMUSP00000140566	Lbr,App,Pfdn6,Bin1,Scarb2,Ctsc,Dlst,Timm9,Dnajb2
GO:0003735	Structural constituent of ribosome	13	155	0.77	0.00031	10090.ENSMUSP00000037631,10090.ENSMUSP00000079163,10090.ENSMUSP00000079340,10090.ENSMUSP00000079672,10090.ENSMUSP00000090305,10090.ENSMUSP00000092502,10090.ENSMUSP00000095322,10090.ENSMUSP00000103365,10090.ENSMUSP00000115512,10090.ENSMUSP00000119975,10090.ENSMUSP00000120075,10090.ENSMUSP00000125977,10090.ENSMUSP00000126294	Mrps6,Rpl15,Rpl36,Rpl35,Rpl27,Rps2,Mrpl43,Rpl18,Mrpl15,Rps15a,Mrps14,Rps24,Rps13
GO:0003729	mRNA binding	21	270	0.73	9.06e-07	10090.ENSMUSP00000018909,10090.ENSMUSP00000021135,10090.ENSMUSP00000021913,10090.ENSMUSP00000023489,10090.ENSMUSP00000023869,10090.ENSMUSP00000042207,10090.ENSMUSP00000044677,10090.ENSMUSP00000061474,10090.ENSMUSP00000077612,10090.ENSMUSP00000079672,10090.ENSMUSP00000085906,10090.ENSMUSP00000092502,10090.ENSMUSP00000096777,10090.ENSMUSP00000101004,10090.ENSMUSP00000107595,10090.ENSMUSP00000110627…	Fxr2,Ncbp3,Auh,Fyttd1,Denr,Ago2,Thoc2,Srsf4,C1qbp,Rpl35,Fmr1,Rps2,Eif2s2,Cirbp,Hnrnpa3,Luc7l,Celf4,Rsl1d1,Srsf6,Sf1,Rps13
GO:0019902	Phosphatase binding	12	216	0.59	0.0182	10090.ENSMUSP00000002572,10090.ENSMUSP00000018700,10090.ENSMUSP00000021201,10090.ENSMUSP00000022196,10090.ENSMUSP00000032779,10090.ENSMUSP00000059894,10090.ENSMUSP00000066880,10090.ENSMUSP00000085906,10090.ENSMUSP00000099621,10090.ENSMUSP00000119242,10090.ENSMUSP00000125453,10090.ENSMUSP00000130115	Slc9a3r2,Dlg4,Cpd,Ap3b1,Ctsc,Mtmr9,Cadm4,Fmr1,Rpa2,Atp2b4,Pard3,Smad2
GO:0051015	Actin filament binding	11	200	0.58	0.0336	10090.ENSMUSP00000003575,10090.ENSMUSP00000019405,10090.ENSMUSP00000024047,10090.ENSMUSP00000025239,10090.ENSMUSP00000030184,10090.ENSMUSP00000031625,10090.ENSMUSP00000039633,10090.ENSMUSP00000041826,10090.ENSMUSP00000076933,10090.ENSMUSP00000103385,10090.ENSMUSP00000109337	Tpm4,Map1s,Twf2,Bin1,Tpm2,Arpc1a,Tln2,Coro2b,Arpc5,Coro2a,Tpm1
GO:0042393	Histone binding	11	208	0.57	0.0437	10090.ENSMUSP00000002825,10090.ENSMUSP00000016901,10090.ENSMUSP00000019118,10090.ENSMUSP00000020334,10090.ENSMUSP00000021807,10090.ENSMUSP00000034703,10090.ENSMUSP00000081271,10090.ENSMUSP00000085906,10090.ENSMUSP00000093473,10090.ENSMUSP00000102177,10090.ENSMUSP00000106278	Baz1b,Ttll12,Sart3,Usp15,Dek,Carm1,Rcc1,Fmr1,Spin1,Prmt6,Trp53bp1
GO:0005198	Structural molecule activity	24	483	0.54	0.00014	10090.ENSMUSP00000018700,10090.ENSMUSP00000030184,10090.ENSMUSP00000032440,10090.ENSMUSP00000037631,10090.ENSMUSP00000039633,10090.ENSMUSP00000046540,10090.ENSMUSP00000076933,10090.ENSMUSP00000079163,10090.ENSMUSP00000079340,10090.ENSMUSP00000079672,10090.ENSMUSP00000090305,10090.ENSMUSP00000092502,10090.ENSMUSP00000095322,10090.ENSMUSP00000095420,10090.ENSMUSP00000103365,10090.ENSMUSP00000103481…	Dlg4,Tpm2,Sec13,Mrps6,Tln2,Nup54,Arpc5,Rpl15,Rpl36,Rpl35,Rpl27,Rps2,Mrpl43,Rims1,Rpl18,Clta,Epb4.1l3,Tpm1,Mrpl15,Rps15a,Mrps14,Rps24,Rps13,Nup155
GO:0003723	RNA binding	47	1034	0.5	1.13e-08	10090.ENSMUSP00000001042,10090.ENSMUSP00000002551,10090.ENSMUSP00000018909,10090.ENSMUSP00000019118,10090.ENSMUSP00000020273,10090.ENSMUSP00000021135,10090.ENSMUSP00000021306,10090.ENSMUSP00000021913,10090.ENSMUSP00000023489,10090.ENSMUSP00000023869,10090.ENSMUSP00000024884,10090.ENSMUSP00000027792,10090.ENSMUSP00000028347,10090.ENSMUSP00000028617,10090.ENSMUSP00000030734,10090.ENSMUSP00000032307…	Ilf2,Snrpd1,Fxr2,Sart3,Supv3l1,Ncbp3,Eftud2,Auh,Fyttd1,Denr,Eif2ak2,Srp9,Rbms1,Api5,Sf3a3,Magohb,Mrps6,Dis3,Ago2,Thoc2,Lsm8,Nelfb,Srsf4,Srek1,C1qbp,Rpl15,Rpl35,Fmr1,Rps2,Snrpn,Eif2s2,Smarce1,Cirbp,Rpl18,Msi2,Hnrnpa3,Son,Hmgb3,Luc7l,Celf4,Rsl1d1,Snrpa1,Srsf6,Sf1,Rps13,Smad2,Nop58
GO:0003779	Actin binding	17	418	0.45	0.0268	10090.ENSMUSP00000003575,10090.ENSMUSP00000019405,10090.ENSMUSP00000019975,10090.ENSMUSP00000024047,10090.ENSMUSP00000025239,10090.ENSMUSP00000030184,10090.ENSMUSP00000031625,10090.ENSMUSP00000039633,10090.ENSMUSP00000041826,10090.ENSMUSP00000076577,10090.ENSMUSP00000076933,10090.ENSMUSP00000085578,10090.ENSMUSP00000089173,10090.ENSMUSP00000094874,10090.ENSMUSP00000103385,10090.ENSMUSP00000108300…	Tpm4,Map1s,Wasf1,Twf2,Bin1,Tpm2,Arpc1a,Tln2,Coro2b,Map2,Arpc5,Actr3b,Klhl3,Prkce,Coro2a,Epb4.1l3,Tpm1
GO:0051020	GTPase binding	19	497	0.43	0.0256	10090.ENSMUSP00000002445,10090.ENSMUSP00000019975,10090.ENSMUSP00000019999,10090.ENSMUSP00000023467,10090.ENSMUSP00000025239,10090.ENSMUSP00000038335,10090.ENSMUSP00000041906,10090.ENSMUSP00000046759,10090.ENSMUSP00000051965,10090.ENSMUSP00000060749,10090.ENSMUSP00000079380,10090.ENSMUSP00000081271,10090.ENSMUSP00000084039,10090.ENSMUSP00000087714,10090.ENSMUSP00000095420,10090.ENSMUSP00000103481…	Ranbp3,Wasf1,Arfgef3,Pak2,Bin1,Rabif,Dis3,Ipo8,Exoc4,Llgl1,Rac1,Rcc1,Bicd1,Trio,Rims1,Clta,Arhgap1,Kalrn,Ranbp1
GO:0044877	Protein-containing complex binding	52	1411	0.41	7.11e-07	10090.ENSMUSP00000000001,10090.ENSMUSP00000002551,10090.ENSMUSP00000003575,10090.ENSMUSP00000005406,10090.ENSMUSP00000018700,10090.ENSMUSP00000018880,10090.ENSMUSP00000019405,10090.ENSMUSP00000019975,10090.ENSMUSP00000020174,10090.ENSMUSP00000021201,10090.ENSMUSP00000023050,10090.ENSMUSP00000024047,10090.ENSMUSP00000024897,10090.ENSMUSP00000025239,10090.ENSMUSP00000030184,10090.ENSMUSP00000031625…	Gnai3,Snrpd1,Tpm4,App,Dlg4,Ndel1,Map1s,Wasf1,Stx7,Cpd,Tab1,Twf2,Vapa,Bin1,Tpm2,Arpc1a,Ndufa4,Sec61a1,Vps33b,Pak1,Ist1,Srpr,Abcf1,Snrpd2,Snx2,Tln2,Psmf1,Coro2b,Nup54,Atp5k,Exoc4,Gnai2,Gnai1,Arpc5,C1qbp,Suclg2,Rac1,Rpl35,Rcc1,Bicd1,Fmr1,Rps2,Plcg1,Pdpk1,Sec61a2,Coro2a,Clta,Tpm1,Apoe,Uchl5,Nop58,Dnajb2
GO:0008092	Cytoskeletal protein binding	35	947	0.41	0.00023	10090.ENSMUSP00000003575,10090.ENSMUSP00000009003,10090.ENSMUSP00000016138,10090.ENSMUSP00000016901,10090.ENSMUSP00000018700,10090.ENSMUSP00000018880,10090.ENSMUSP00000019405,10090.ENSMUSP00000019975,10090.ENSMUSP00000020741,10090.ENSMUSP00000024047,10090.ENSMUSP00000024897,10090.ENSMUSP00000025239,10090.ENSMUSP00000028199,10090.ENSMUSP00000030184,10090.ENSMUSP00000031058,10090.ENSMUSP00000031625…	Tpm4,Rala,Fnta,Ttll12,Dlg4,Ndel1,Map1s,Wasf1,Drg1,Twf2,Vapa,Bin1,Tor1b,Tpm2,Mapre3,Arpc1a,Tln2,Coro2b,Spag9,Llgl1,Map2,Arpc5,Bicd1,Actr3b,Fmr1,Magi1,Klhl3,Prkce,Camk2d,Coro2a,Epb4.1l3,Tpm1,Pacsin2,Smad2,Apoe
GO:0019901	Protein kinase binding	26	707	0.41	0.0041	10090.ENSMUSP00000013842,10090.ENSMUSP00000016138,10090.ENSMUSP00000018700,10090.ENSMUSP00000023050,10090.ENSMUSP00000023467,10090.ENSMUSP00000024047,10090.ENSMUSP00000025486,10090.ENSMUSP00000029266,10090.ENSMUSP00000031058,10090.ENSMUSP00000033040,10090.ENSMUSP00000041282,10090.ENSMUSP00000041902,10090.ENSMUSP00000042271,10090.ENSMUSP00000060749,10090.ENSMUSP00000064706,10090.ENSMUSP00000066880…	Pea15a,Fnta,Dlg4,Tab1,Pak2,Twf2,Lmnb1,Anxa5,Mapre3,Pak1,Map2k4,Cbl,Spag9,Llgl1,Cadps,Cadm4,Map2,C1qbp,Rac1,Bicd1,Fmr1,Prkce,Rims1,Plcg1,Pdpk1,Atp2b4
GO:0019900	Kinase binding	27	792	0.38	0.0085	10090.ENSMUSP00000006424,10090.ENSMUSP00000013842,10090.ENSMUSP00000016138,10090.ENSMUSP00000018700,10090.ENSMUSP00000023050,10090.ENSMUSP00000023467,10090.ENSMUSP00000024047,10090.ENSMUSP00000025486,10090.ENSMUSP00000029266,10090.ENSMUSP00000031058,10090.ENSMUSP00000033040,10090.ENSMUSP00000041282,10090.ENSMUSP00000041902,10090.ENSMUSP00000042271,10090.ENSMUSP00000060749,10090.ENSMUSP00000064706…	Mob1b,Pea15a,Fnta,Dlg4,Tab1,Pak2,Twf2,Lmnb1,Anxa5,Mapre3,Pak1,Map2k4,Cbl,Spag9,Llgl1,Cadps,Cadm4,Map2,C1qbp,Rac1,Bicd1,Fmr1,Prkce,Rims1,Plcg1,Pdpk1,Atp2b4
GO:0019899	Enzyme binding	71	2277	0.34	5.37e-07	10090.ENSMUSP00000002445,10090.ENSMUSP00000002572,10090.ENSMUSP00000004565,10090.ENSMUSP00000005406,10090.ENSMUSP00000006424,10090.ENSMUSP00000009003,10090.ENSMUSP00000013842,10090.ENSMUSP00000016138,10090.ENSMUSP00000018700,10090.ENSMUSP00000019118,10090.ENSMUSP00000019975,10090.ENSMUSP00000019999,10090.ENSMUSP00000021201,10090.ENSMUSP00000022196,10090.ENSMUSP00000023050,10090.ENSMUSP00000023467…	Ranbp3,Slc9a3r2,Ralb,App,Mob1b,Rala,Pea15a,Fnta,Dlg4,Sart3,Wasf1,Arfgef3,Cpd,Ap3b1,Tab1,Pak2,Twf2,Bin1,Tcerg1,Lmnb1,Cops5,Anxa5,Mapre3,Scarb2,Atp2a2,Ctsc,Pak1,Lamp1,Rabif,Pcca,Map2k4,Cbl,Dis3,Ago2,Spag9,Atp6v0a1,Ipo8,Exoc4,Mtmr9,Llgl1,Cadps,Cadm4,Map2,Glmn,C1qbp,Rac1,Rcc1,Bicd1,Fmr1,Trio,Rps2,Mta2,Prkce,Rims1,Snrpn,Plcg1,Rpa2,Pdpk1,Camk2d,Clta,Arhgap1,Kalrn,Ranbp1,Sri,Ldb1,Snx12,Atp2b4,Pard3,Smad…
GO:0042802	Identical protein binding	59	1962	0.32	3.55e-05	10090.ENSMUSP00000003575,10090.ENSMUSP00000004136,10090.ENSMUSP00000005406,10090.ENSMUSP00000007042,10090.ENSMUSP00000015950,10090.ENSMUSP00000018880,10090.ENSMUSP00000018909,10090.ENSMUSP00000019405,10090.ENSMUSP00000020112,10090.ENSMUSP00000020273,10090.ENSMUSP00000020334,10090.ENSMUSP00000020741,10090.ENSMUSP00000022075,10090.ENSMUSP00000022976,10090.ENSMUSP00000023467,10090.ENSMUSP00000024884…	Tpm4,Gstm3,App,Ik,Qdpr,Ndel1,Fxr2,Map1s,Uhrf1bp1l,Supv3l1,Usp15,Drg1,Pcsk1,Washc5,Pak2,Eif2ak2,Vapa,Bin1,Tcerg1,Aldh9a1,Tor1b,Fam98b,Anxa5,Tpm2,Mapre3,Scarb2,Cct7,Sec13,Ctsc,Pak1,Gsr,Cbln1,Ist1,Carm1,Snx2,Psmf1,Spag9,Cisd1,Inpp5f,Nup54,Yipf6,Ephx2,Psmd4,Fmr1,Camk2d,Ldha,Msi2,Tpm1,Luc7l,Sri,Ldb1,Sf1,Psme2,Pard3,Timm9,Ggps1,Pacsin2,Pde2a,Apoe
GO:0032555	Purine ribonucleotide binding	49	1773	0.29	0.0026	10090.ENSMUSP00000000001,10090.ENSMUSP00000002825,10090.ENSMUSP00000003313,10090.ENSMUSP00000004565,10090.ENSMUSP00000009003,10090.ENSMUSP00000015501,10090.ENSMUSP00000016901,10090.ENSMUSP00000020273,10090.ENSMUSP00000020741,10090.ENSMUSP00000021306,10090.ENSMUSP00000021313,10090.ENSMUSP00000021866,10090.ENSMUSP00000023467,10090.ENSMUSP00000024047,10090.ENSMUSP00000024884,10090.ENSMUSP00000025890…	Gnai3,Baz1b,Grk5,Ralb,Rala,Clpx,Ttll12,Supv3l1,Drg1,Eftud2,Dcakd,Riok1,Pak2,Twf2,Eif2ak2,Scyl1,Dtymk,Tor1b,Ehd4,Pmvk,Ak2,Atp2a2,Mmab,Cct7,Pak1,Abcb7,Acsl1,Srpr,Abcf1,Pcca,Map2k4,Pygm,Diras1,Gnai2,Gnai1,Suclg2,Rac1,Actr3b,Atp2b2,Magi1,Trio,Sept9,Prkce,Pdpk1,Camk2d,Kalrn,Atp2b4,Pde2a,Scyl2
GO:0035639	Purine ribonucleoside triphosphate binding	47	1704	0.28	0.0037	10090.ENSMUSP00000000001,10090.ENSMUSP00000002825,10090.ENSMUSP00000003313,10090.ENSMUSP00000004565,10090.ENSMUSP00000009003,10090.ENSMUSP00000015501,10090.ENSMUSP00000016901,10090.ENSMUSP00000020273,10090.ENSMUSP00000020741,10090.ENSMUSP00000021306,10090.ENSMUSP00000021313,10090.ENSMUSP00000021866,10090.ENSMUSP00000023467,10090.ENSMUSP00000024047,10090.ENSMUSP00000024884,10090.ENSMUSP00000025890…	Gnai3,Baz1b,Grk5,Ralb,Rala,Clpx,Ttll12,Supv3l1,Drg1,Eftud2,Dcakd,Riok1,Pak2,Twf2,Eif2ak2,Scyl1,Dtymk,Tor1b,Ehd4,Pmvk,Ak2,Atp2a2,Mmab,Cct7,Pak1,Abcb7,Acsl1,Srpr,Abcf1,Pcca,Map2k4,Diras1,Gnai2,Gnai1,Suclg2,Rac1,Actr3b,Atp2b2,Magi1,Trio,Sept9,Prkce,Pdpk1,Camk2d,Kalrn,Atp2b4,Scyl2
GO:0043168	Anion binding	71	2678	0.27	0.00014	10090.ENSMUSP00000000001,10090.ENSMUSP00000002825,10090.ENSMUSP00000003313,10090.ENSMUSP00000004565,10090.ENSMUSP00000005003,10090.ENSMUSP00000005406,10090.ENSMUSP00000009003,10090.ENSMUSP00000015501,10090.ENSMUSP00000015950,10090.ENSMUSP00000016901,10090.ENSMUSP00000020273,10090.ENSMUSP00000020411,10090.ENSMUSP00000020741,10090.ENSMUSP00000021306,10090.ENSMUSP00000021313,10090.ENSMUSP00000021630…	Gnai3,Baz1b,Grk5,Ralb,Lbr,App,Rala,Clpx,Qdpr,Ttll12,Supv3l1,Osbpl5,Drg1,Eftud2,Dcakd,Akr1c6,Riok1,Pak2,Twf2,Eif2ak2,Bin1,Scyl1,Dtymk,Tor1b,Ehd4,Anxa5,Pmvk,Ak2,Scarb2,Atp2a2,Mmab,Cct7,Ctsc,Pak1,Abcb7,Gsr,Acsl1,Srpr,Gsta4,Abcf1,Pcca,Snx2,Map2k4,Zfyve1,Sh3pxd2b,Pygm,Diras1,Gnai2,Cadps,Gnai1,C1qbp,Suclg2,Rac1,Rcc1,Actr3b,Atp2b2,Magi1,Trio,Sept9,Prkce,Epn1,Pdpk1,Camk2d,Kalrn,Snx12,Atp2b4,Pard3,Pacsin2…
GO:0000166	Nucleotide binding	54	2021	0.27	0.0025	10090.ENSMUSP00000000001,10090.ENSMUSP00000002825,10090.ENSMUSP00000003313,10090.ENSMUSP00000004565,10090.ENSMUSP00000005003,10090.ENSMUSP00000009003,10090.ENSMUSP00000015501,10090.ENSMUSP00000015950,10090.ENSMUSP00000016901,10090.ENSMUSP00000020273,10090.ENSMUSP00000020741,10090.ENSMUSP00000021306,10090.ENSMUSP00000021313,10090.ENSMUSP00000021866,10090.ENSMUSP00000023467,10090.ENSMUSP00000024047…	Gnai3,Baz1b,Grk5,Ralb,Lbr,Rala,Clpx,Qdpr,Ttll12,Supv3l1,Drg1,Eftud2,Dcakd,Riok1,Pak2,Twf2,Eif2ak2,Scyl1,Dtymk,Aldh9a1,Tor1b,Ehd4,Pmvk,Ak2,Atp2a2,Mmab,Cct7,Pak1,Abcb7,Gsr,Acsl1,Srpr,Abcf1,Pcca,Aspdh,Map2k4,Pygm,Diras1,Gnai2,Gnai1,Suclg2,Rac1,Actr3b,Atp2b2,Magi1,Trio,Sept9,Prkce,Pdpk1,Camk2d,Kalrn,Atp2b4,Pde2a,Scyl2
GO:0032559	Adenyl ribonucleotide binding	38	1453	0.26	0.0441	10090.ENSMUSP00000002825,10090.ENSMUSP00000003313,10090.ENSMUSP00000015501,10090.ENSMUSP00000016901,10090.ENSMUSP00000020273,10090.ENSMUSP00000021313,10090.ENSMUSP00000021866,10090.ENSMUSP00000023467,10090.ENSMUSP00000024047,10090.ENSMUSP00000024884,10090.ENSMUSP00000025890,10090.ENSMUSP00000027503,10090.ENSMUSP00000028199,10090.ENSMUSP00000028755,10090.ENSMUSP00000029564,10090.ENSMUSP00000030583…	Baz1b,Grk5,Clpx,Ttll12,Supv3l1,Dcakd,Riok1,Pak2,Twf2,Eif2ak2,Scyl1,Dtymk,Tor1b,Ehd4,Pmvk,Ak2,Atp2a2,Mmab,Cct7,Pak1,Abcb7,Acsl1,Abcf1,Pcca,Map2k4,Pygm,Suclg2,Actr3b,Atp2b2,Magi1,Trio,Prkce,Pdpk1,Camk2d,Kalrn,Atp2b4,Pde2a,Scyl2
GO:0097367	Carbohydrate derivative binding	53	2089	0.25	0.008	10090.ENSMUSP00000000001,10090.ENSMUSP00000002825,10090.ENSMUSP00000003313,10090.ENSMUSP00000004565,10090.ENSMUSP00000005406,10090.ENSMUSP00000009003,10090.ENSMUSP00000015501,10090.ENSMUSP00000016901,10090.ENSMUSP00000020273,10090.ENSMUSP00000020741,10090.ENSMUSP00000021306,10090.ENSMUSP00000021313,10090.ENSMUSP00000021866,10090.ENSMUSP00000023467,10090.ENSMUSP00000024047,10090.ENSMUSP00000024884…	Gnai3,Baz1b,Grk5,Ralb,App,Rala,Clpx,Ttll12,Supv3l1,Drg1,Eftud2,Dcakd,Riok1,Pak2,Twf2,Eif2ak2,Scyl1,Dtymk,Tor1b,Ehd4,Pmvk,Ak2,Atp2a2,Mmab,Cct7,Psma1,Pak1,Abcb7,Acsl1,Srpr,Abcf1,Pcca,Map2k4,Pygm,Diras1,Gnai2,Gnai1,C1qbp,Suclg2,Rac1,Actr3b,Atp2b2,Magi1,Trio,Sept9,Prkce,Pdpk1,Camk2d,Kalrn,Atp2b4,Pde2a,Apoe,Scyl2
GO:0005515	Protein binding	167	6764	0.24	1.01e-12	10090.ENSMUSP00000000001,10090.ENSMUSP00000002445,10090.ENSMUSP00000002572,10090.ENSMUSP00000002825,10090.ENSMUSP00000003575,10090.ENSMUSP00000004136,10090.ENSMUSP00000004565,10090.ENSMUSP00000005003,10090.ENSMUSP00000005406,10090.ENSMUSP00000006424,10090.ENSMUSP00000007042,10090.ENSMUSP00000009003,10090.ENSMUSP00000013842,10090.ENSMUSP00000015501,10090.ENSMUSP00000015950,10090.ENSMUSP00000016138…	Gnai3,Ranbp3,Slc9a3r2,Baz1b,Tpm4,Gstm3,Ralb,Lbr,App,Mob1b,Ik,Rala,Pea15a,Clpx,Qdpr,Fnta,Ttll12,Dlg4,Ndel1,Fxr2,Pelp1,Sart3,Map1s,Wasf1,Arfgef3,Uhrf1bp1l,Stx7,Supv3l1,Usp15,Drg1,Cpd,Dek,Pcsk1,Ap3b1,Washc5,Tab1,Pak2,Twf2,Eif2ak2,Vapa,Pfdn6,Pfdn1,Bin1,Tcerg1,Lmnb1,Cops5,Aldh9a1,Tor1b,Api5,Fam98b,Anxa5,Ndufaf4,Tpm2,Lzic,Mapre3,Scarb2,Atp2a2,Arpc1a,Cct7,Sec13,Ctsc,Pak1,Lamp1,Gsr,Cbln1,Ist1,Carm1,Fam11…
GO:0097159	Organic cyclic compound binding	118	4858	0.23	7.11e-07	10090.ENSMUSP00000000001,10090.ENSMUSP00000001042,10090.ENSMUSP00000002551,10090.ENSMUSP00000002825,10090.ENSMUSP00000003313,10090.ENSMUSP00000004565,10090.ENSMUSP00000005003,10090.ENSMUSP00000005406,10090.ENSMUSP00000009003,10090.ENSMUSP00000015501,10090.ENSMUSP00000015950,10090.ENSMUSP00000016901,10090.ENSMUSP00000018909,10090.ENSMUSP00000019118,10090.ENSMUSP00000019405,10090.ENSMUSP00000020273…	Gnai3,Ilf2,Snrpd1,Baz1b,Grk5,Ralb,Lbr,App,Rala,Clpx,Qdpr,Ttll12,Fxr2,Sart3,Map1s,Supv3l1,Osbpl5,Drg1,Ncbp3,Eftud2,Dcakd,Akr1c6,Dek,Riok1,Auh,Pak2,Fyttd1,Denr,Twf2,Eif2ak2,Lmnb1,Scyl1,Dtymk,Srp9,Aldh9a1,Tor1b,Rbms1,Api5,Ehd4,Pmvk,Ak2,Sf3a3,Scarb2,Atp2a2,Mmab,Mtpn,Cct7,Magohb,Pak1,Abcb7,Gsr,Acsl1,Srpr,Carm1,Abcf1,Mrps6,Pcca,Aspdh,Map2k4,Dis3,Ago2,Hebp1,Thoc2,Pygm,Diras1,Lsm8,Gnai2,Nelfb,Srsf4,Srek1…
GO:1901363	Heterocyclic compound binding	115	4771	0.23	1.37e-06	10090.ENSMUSP00000000001,10090.ENSMUSP00000001042,10090.ENSMUSP00000002551,10090.ENSMUSP00000002825,10090.ENSMUSP00000003313,10090.ENSMUSP00000004565,10090.ENSMUSP00000005003,10090.ENSMUSP00000005406,10090.ENSMUSP00000009003,10090.ENSMUSP00000015501,10090.ENSMUSP00000015950,10090.ENSMUSP00000016901,10090.ENSMUSP00000018909,10090.ENSMUSP00000019118,10090.ENSMUSP00000019405,10090.ENSMUSP00000020273…	Gnai3,Ilf2,Snrpd1,Baz1b,Grk5,Ralb,Lbr,App,Rala,Clpx,Qdpr,Ttll12,Fxr2,Sart3,Map1s,Supv3l1,Drg1,Ncbp3,Eftud2,Dcakd,Dek,Riok1,Auh,Pak2,Fyttd1,Denr,Twf2,Eif2ak2,Lmnb1,Scyl1,Dtymk,Srp9,Aldh9a1,Tor1b,Rbms1,Api5,Ehd4,Pmvk,Ak2,Sf3a3,Atp2a2,Mmab,Mtpn,Cct7,Magohb,Pak1,Abcb7,Gsr,Acsl1,Srpr,Carm1,Abcf1,Mrps6,Pcca,Aspdh,Map2k4,Dis3,Ago2,Hebp1,Thoc2,Pygm,Diras1,Lsm8,Gnai2,Nelfb,Srsf4,Srek1,Gnai1,C1qbp,Suclg2,R…
GO:0036094	Small molecule binding	58	2406	0.23	0.0124	10090.ENSMUSP00000000001,10090.ENSMUSP00000002825,10090.ENSMUSP00000003313,10090.ENSMUSP00000004565,10090.ENSMUSP00000005003,10090.ENSMUSP00000009003,10090.ENSMUSP00000015501,10090.ENSMUSP00000015950,10090.ENSMUSP00000016901,10090.ENSMUSP00000020273,10090.ENSMUSP00000020411,10090.ENSMUSP00000020741,10090.ENSMUSP00000021306,10090.ENSMUSP00000021313,10090.ENSMUSP00000021630,10090.ENSMUSP00000021866…	Gnai3,Baz1b,Grk5,Ralb,Lbr,Rala,Clpx,Qdpr,Ttll12,Supv3l1,Osbpl5,Drg1,Eftud2,Dcakd,Akr1c6,Riok1,Pak2,Twf2,Eif2ak2,Scyl1,Dtymk,Aldh9a1,Tor1b,Ehd4,Pmvk,Ak2,Scarb2,Atp2a2,Mmab,Cct7,Pak1,Abcb7,Gsr,Acsl1,Srpr,Abcf1,Pcca,Aspdh,Map2k4,Pygm,Diras1,Gnai2,Gnai1,C1qbp,Suclg2,Rac1,Actr3b,Atp2b2,Magi1,Trio,Sept9,Prkce,Pdpk1,Camk2d,Kalrn,Atp2b4,Pde2a,Scyl2
GO:0016787	Hydrolase activity	53	2263	0.21	0.0434	10090.ENSMUSP00000000001,10090.ENSMUSP00000004565,10090.ENSMUSP00000009003,10090.ENSMUSP00000015501,10090.ENSMUSP00000018880,10090.ENSMUSP00000020273,10090.ENSMUSP00000020334,10090.ENSMUSP00000020741,10090.ENSMUSP00000020804,10090.ENSMUSP00000021201,10090.ENSMUSP00000021306,10090.ENSMUSP00000021866,10090.ENSMUSP00000022075,10090.ENSMUSP00000023050,10090.ENSMUSP00000026243,10090.ENSMUSP00000026270…	Gnai3,Ralb,Rala,Clpx,Ndel1,Supv3l1,Usp15,Drg1,Gdpd1,Cpd,Eftud2,Riok1,Pcsk1,Tab1,Mgea5,Sacm1l,Sec11a,Cops5,Bpnt1,Tor1b,Tmem55a,Ptp4a2,Atp2a2,Ctsc,Psma1,Abcb7,Srpr,Abcf1,Macrod1,Dis3,Ago2,Npepl1,Inpp5f,Diras1,Gnai2,Mtmr9,Ephx2,Usp46,Gnai1,Rac1,Atp2b2,Sept9,Usp24,Mta2,Nt5dc3,Plcg1,Nudt11,Nln,Inpp4a,Usp10,Tmem55b,Pde2a,Uchl5
GO:0003676	Nucleic acid binding	65	2889	0.2	0.0268	10090.ENSMUSP00000001042,10090.ENSMUSP00000002551,10090.ENSMUSP00000005003,10090.ENSMUSP00000005406,10090.ENSMUSP00000018909,10090.ENSMUSP00000019118,10090.ENSMUSP00000019405,10090.ENSMUSP00000020273,10090.ENSMUSP00000021135,10090.ENSMUSP00000021306,10090.ENSMUSP00000021807,10090.ENSMUSP00000021913,10090.ENSMUSP00000023489,10090.ENSMUSP00000023869,10090.ENSMUSP00000024884,10090.ENSMUSP00000025486…	Ilf2,Snrpd1,Lbr,App,Fxr2,Sart3,Map1s,Supv3l1,Ncbp3,Eftud2,Dek,Auh,Fyttd1,Denr,Eif2ak2,Lmnb1,Srp9,Rbms1,Api5,Sf3a3,Mtpn,Magohb,Carm1,Abcf1,Mrps6,Dis3,Ago2,Thoc2,Lsm8,Nelfb,Srsf4,Srek1,C1qbp,Rpl15,Rpl35,Rcc1,Fmr1,Naca,Rps2,Spin1,Mta2,Snrpn,Eif2s2,Smarce1,Rpa2,Cirbp,Rpl18,Msi2,H2afv,Trp53bp1,Hnrnpa3,Son,Hmgb3,Luc7l,Celf4,Rsl1d1,Paxbp1,Tbpl1,Snrpa1,Ldb1,Srsf6,Sf1,Rps13,Smad2,Nop58
GO:0005488	Binding	243	11199	0.18	1.19e-17	10090.ENSMUSP00000000001,10090.ENSMUSP00000001042,10090.ENSMUSP00000002445,10090.ENSMUSP00000002551,10090.ENSMUSP00000002572,10090.ENSMUSP00000002825,10090.ENSMUSP00000003313,10090.ENSMUSP00000003575,10090.ENSMUSP00000004136,10090.ENSMUSP00000004565,10090.ENSMUSP00000005003,10090.ENSMUSP00000005406,10090.ENSMUSP00000006128,10090.ENSMUSP00000006424,10090.ENSMUSP00000007042,10090.ENSMUSP00000009003…	Gnai3,Ilf2,Ranbp3,Snrpd1,Slc9a3r2,Baz1b,Grk5,Tpm4,Gstm3,Ralb,Lbr,App,Rcn1,Mob1b,Ik,Rala,Pea15a,Clpx,Qdpr,Fnta,Ttll12,Dlg4,Ndel1,Fxr2,Pelp1,Sart3,Map1s,Wasf1,Arfgef3,Uhrf1bp1l,Stx7,Supv3l1,Usp15,Osbpl5,Drg1,Gdpd1,Ncbp3,Cpd,Eftud2,Dcakd,Glrx5,Akr1c6,Dek,Riok1,Auh,Pcsk1,Ap3b1,Washc5,Tab1,Pak2,Fyttd1,Denr,Twf2,Celsr3,Eif2ak2,Vapa,Pfdn6,Pfdn1,Bin1,Tcerg1,Lmnb1,Scyl1,Iscu,Cops5,Dtymk,Srp9,Bpnt1,Aldh9a1…
GO:0003824	Catalytic activity	111	5224	0.17	0.0013	10090.ENSMUSP00000000001,10090.ENSMUSP00000002825,10090.ENSMUSP00000003313,10090.ENSMUSP00000004136,10090.ENSMUSP00000004565,10090.ENSMUSP00000005003,10090.ENSMUSP00000009003,10090.ENSMUSP00000015501,10090.ENSMUSP00000015950,10090.ENSMUSP00000016138,10090.ENSMUSP00000018880,10090.ENSMUSP00000020273,10090.ENSMUSP00000020334,10090.ENSMUSP00000020741,10090.ENSMUSP00000020804,10090.ENSMUSP00000021201…	Gnai3,Baz1b,Grk5,Gstm3,Ralb,Lbr,Rala,Clpx,Qdpr,Fnta,Ndel1,Supv3l1,Usp15,Drg1,Gdpd1,Cpd,Eftud2,Dcakd,Glrx5,Akr1c6,Riok1,Auh,Pcsk1,Tab1,Pak2,Ndufa5,Agpat4,Eif2ak2,Scyl1,Mgea5,Sacm1l,Sec11a,Cops5,Dtymk,Bpnt1,Aldh9a1,Tor1b,Fam98b,Pmvk,Tmem55a,Ptgr1,Cpt2,Ptp4a2,Ak2,Atp2a2,Mmab,Ndufa4,Ctsc,Psma1,Pak1,Bcat2,Abcb7,Gsr,Acsl1,Srpr,Carm1,Gsta4,Ntmt1,Abcf1,Zfp91,Pcca,Aspdh,Macrod1,Map2k4,Cbl,Dis3,Ago2,Npepl1…

## Sheet: Rat_enriched_function_6h
6h STRING enrichment - molecular function - input protein list under species -rat
#term ID	term description	observed gene count	background gene count	strength	false discovery rate	matching proteins in your network (IDs)	matching proteins in your network (labels)
GO:0034597	phosphatidylinositol-4,5-bisphosphate 4-phosphatase activity	3	4	1.74	0.015	10116.ENSRNOP00000009375,10116.ENSRNOP00000013225,10116.ENSRNOP00000024330	Tmem55a,Tmem55b,Inpp4a
GO:0034596	Phosphatidylinositol phosphate 4-phosphatase activity	4	6	1.69	0.0024	10116.ENSRNOP00000007223,10116.ENSRNOP00000009375,10116.ENSRNOP00000013225,10116.ENSRNOP00000024330	Sacm1l,Tmem55a,Tmem55b,Inpp4a
GO:0005388	Calcium transmembrane transporter activity, phosphorylative mechanism	4	10	1.46	0.0087	10116.ENSRNOP00000004078,10116.ENSRNOP00000019552,10116.ENSRNOP00000024347,10116.ENSRNOP00000063572	Atp2b4,Anxa5,Atp2a2,Atp2b2
GO:0034593	Phosphatidylinositol bisphosphate phosphatase activity	4	14	1.32	0.0152	10116.ENSRNOP00000007223,10116.ENSRNOP00000009375,10116.ENSRNOP00000013225,10116.ENSRNOP00000024330	Sacm1l,Tmem55a,Tmem55b,Inpp4a
GO:0016504	Peptidase activator activity	4	18	1.21	0.0291	10116.ENSRNOP00000022342,10116.ENSRNOP00000026279,10116.ENSRNOP00000041613,10116.ENSRNOP00000050010	Ctsc,Psme2,App,Clpx
GO:0019829	ATPase-coupled cation transmembrane transporter activity	5	34	1.03	0.0262	10116.ENSRNOP00000004078,10116.ENSRNOP00000019552,10116.ENSRNOP00000024347,10116.ENSRNOP00000052113,10116.ENSRNOP00000063572	Atp2b4,Anxa5,Atp2a2,Atp6v0a1,Atp2b2
GO:0051087	Chaperone binding	7	65	0.89	0.0114	10116.ENSRNOP00000003052,10116.ENSRNOP00000007298,10116.ENSRNOP00000010871,10116.ENSRNOP00000015185,10116.ENSRNOP00000017573,10116.ENSRNOP00000022342,10116.ENSRNOP00000041613	Scarb2,Dlst,Timm9,Pcsk1,Bin1,Ctsc,App
GO:0042626	ATPase-coupled transmembrane transporter activity	6	63	0.84	0.0432	10116.ENSRNOP00000003739,10116.ENSRNOP00000004078,10116.ENSRNOP00000019552,10116.ENSRNOP00000024347,10116.ENSRNOP00000052113,10116.ENSRNOP00000063572	Abcb7,Atp2b4,Anxa5,Atp2a2,Atp6v0a1,Atp2b2
GO:0003729	mRNA binding	11	134	0.78	0.0019	10116.ENSRNOP00000008427,10116.ENSRNOP00000011898,10116.ENSRNOP00000015786,10116.ENSRNOP00000016227,10116.ENSRNOP00000019162,10116.ENSRNOP00000019508,10116.ENSRNOP00000021648,10116.ENSRNOP00000031020,10116.ENSRNOP00000036690,10116.ENSRNOP00000044272,10116.ENSRNOP00000061650	Srsf6,Ago2,Auh,Fmr1,Rpl35,Rps2,Cirbp,C1qbp,Rps13,Fyttd1,Hnrnpa3
GO:0003735	Structural constituent of ribosome	9	115	0.76	0.0109	10116.ENSRNOP00000010759,10116.ENSRNOP00000019162,10116.ENSRNOP00000019508,10116.ENSRNOP00000024678,10116.ENSRNOP00000028060,10116.ENSRNOP00000028555,10116.ENSRNOP00000036690,10116.ENSRNOP00000058934,10116.ENSRNOP00000059382	Rpl15,Rpl35,Rps2,Rps15a,Rpl27,Rpl18,Rps13,Rpl36,Rps24
GO:0019902	Phosphatase binding	10	149	0.69	0.0132	10116.ENSRNOP00000004078,10116.ENSRNOP00000004172,10116.ENSRNOP00000005262,10116.ENSRNOP00000016227,10116.ENSRNOP00000017549,10116.ENSRNOP00000022342,10116.ENSRNOP00000026793,10116.ENSRNOP00000048329,10116.ENSRNOP00000048964,10116.ENSRNOP00000059045	Atp2b4,Slc9a3r2,Cpd,Fmr1,Rpa2,Ctsc,Cadm4,Smad2,Pard3,Dlg4
GO:0042578	Phosphoric ester hydrolase activity	11	199	0.6	0.0227	10116.ENSRNOP00000003249,10116.ENSRNOP00000007223,10116.ENSRNOP00000009375,10116.ENSRNOP00000013225,10116.ENSRNOP00000022276,10116.ENSRNOP00000023385,10116.ENSRNOP00000024330,10116.ENSRNOP00000024840,10116.ENSRNOP00000026586,10116.ENSRNOP00000048572,10116.ENSRNOP00000064832	Bpnt1,Sacm1l,Tmem55a,Tmem55b,Plcg1,Ephx2,Inpp4a,Nt5dc2,Pde2a,Gdpd1,Ptp4a2
GO:0005198	Structural molecule activity	16	305	0.58	0.0029	10116.ENSRNOP00000003070,10116.ENSRNOP00000010759,10116.ENSRNOP00000014377,10116.ENSRNOP00000015454,10116.ENSRNOP00000019162,10116.ENSRNOP00000019508,10116.ENSRNOP00000019737,10116.ENSRNOP00000024678,10116.ENSRNOP00000028060,10116.ENSRNOP00000028555,10116.ENSRNOP00000036690,10116.ENSRNOP00000042749,10116.ENSRNOP00000058934,10116.ENSRNOP00000059045,10116.ENSRNOP00000059382,10116.ENSRNOP00000061516	Nup54,Rpl15,Sec13,Rims1,Rpl35,Rps2,Clta,Rps15a,Rpl27,Rpl18,Rps13,Nup155,Rpl36,Dlg4,Rps24,Arpc5
GO:0003779	Actin binding	11	223	0.55	0.0456	10116.ENSRNOP00000001319,10116.ENSRNOP00000017573,10116.ENSRNOP00000020959,10116.ENSRNOP00000021073,10116.ENSRNOP00000022801,10116.ENSRNOP00000024493,10116.ENSRNOP00000025385,10116.ENSRNOP00000037981,10116.ENSRNOP00000050877,10116.ENSRNOP00000061516,10116.ENSRNOP00000064342	Arpc1a,Bin1,Prkce,Tpm4,Tpm2,Tpm1,Map1s,Klhl3,Map2,Arpc5,Wasf1
GO:0008092	Cytoskeletal protein binding	25	555	0.52	0.00025	10116.ENSRNOP00000001319,10116.ENSRNOP00000005366,10116.ENSRNOP00000005574,10116.ENSRNOP00000011877,10116.ENSRNOP00000016026,10116.ENSRNOP00000016227,10116.ENSRNOP00000017573,10116.ENSRNOP00000018190,10116.ENSRNOP00000019594,10116.ENSRNOP00000020681,10116.ENSRNOP00000020959,10116.ENSRNOP00000021073,10116.ENSRNOP00000022801,10116.ENSRNOP00000024493,10116.ENSRNOP00000025385,10116.ENSRNOP00000037981…	Arpc1a,Llgl1,Ndel1,Mapre3,Camk2d,Fmr1,Bin1,Rala,Fnta,Vapa,Prkce,Tpm4,Tpm2,Tpm1,Map1s,Klhl3,Smad2,Map1lc3b,Map2,Apoe,Dlg4,Pacsin2,Arpc5,Wasf1,Magi1
GO:0003723	RNA binding	22	479	0.52	0.0008	10116.ENSRNOP00000000441,10116.ENSRNOP00000008427,10116.ENSRNOP00000010759,10116.ENSRNOP00000011682,10116.ENSRNOP00000011898,10116.ENSRNOP00000014230,10116.ENSRNOP00000015786,10116.ENSRNOP00000016227,10116.ENSRNOP00000019162,10116.ENSRNOP00000019508,10116.ENSRNOP00000021648,10116.ENSRNOP00000021763,10116.ENSRNOP00000022676,10116.ENSRNOP00000028555,10116.ENSRNOP00000031020,10116.ENSRNOP00000036690…	Supv3l1,Srsf6,Rpl15,Rbms1,Ago2,Smarce1,Auh,Fmr1,Rpl35,Rps2,Cirbp,Snrpn,Nop58,Rpl18,C1qbp,Rps13,Fyttd1,Ilf2,Smad2,Srek1,Hnrnpa3,Eif2ak2
GO:0044877	Protein-containing complex binding	36	886	0.47	1.43e-05	10116.ENSRNOP00000000072,10116.ENSRNOP00000001049,10116.ENSRNOP00000001319,10116.ENSRNOP00000001417,10116.ENSRNOP00000003070,10116.ENSRNOP00000005262,10116.ENSRNOP00000005574,10116.ENSRNOP00000015185,10116.ENSRNOP00000016227,10116.ENSRNOP00000017573,10116.ENSRNOP00000017862,10116.ENSRNOP00000018455,10116.ENSRNOP00000019162,10116.ENSRNOP00000019508,10116.ENSRNOP00000019737,10116.ENSRNOP00000020365…	Atp5i,Abcf1,Arpc1a,Rac1,Nup54,Cpd,Ndel1,Pcsk1,Fmr1,Bin1,Vps33b,Sec61a1,Rpl35,Rps2,Clta,Ist1,Vapa,Tpm4,Stx7,Plcg1,Gnai2,Nop58,Tpm2,Tpm1,Map1s,Gnai1,C1qbp,Psmf1,App,Pak1,Apoe,Dlg4,Arpc5,Pdpk1,Wasf1,Exoc4
GO:0019901	Protein kinase binding	18	449	0.46	0.0145	10116.ENSRNOP00000001417,10116.ENSRNOP00000004078,10116.ENSRNOP00000005366,10116.ENSRNOP00000011877,10116.ENSRNOP00000012153,10116.ENSRNOP00000015454,10116.ENSRNOP00000016227,10116.ENSRNOP00000019552,10116.ENSRNOP00000019594,10116.ENSRNOP00000020959,10116.ENSRNOP00000022276,10116.ENSRNOP00000026793,10116.ENSRNOP00000031020,10116.ENSRNOP00000040162,10116.ENSRNOP00000045832,10116.ENSRNOP00000050877…	Rac1,Atp2b4,Llgl1,Mapre3,Cadps,Rims1,Fmr1,Anxa5,Fnta,Prkce,Plcg1,Cadm4,C1qbp,Pak2,Pak1,Map2,Dlg4,Pdpk1
GO:0042803	Protein homodimerization activity	16	404	0.46	0.031	10116.ENSRNOP00000000441,10116.ENSRNOP00000003052,10116.ENSRNOP00000010871,10116.ENSRNOP00000012346,10116.ENSRNOP00000016026,10116.ENSRNOP00000016227,10116.ENSRNOP00000021073,10116.ENSRNOP00000022801,10116.ENSRNOP00000023385,10116.ENSRNOP00000024493,10116.ENSRNOP00000026586,10116.ENSRNOP00000028636,10116.ENSRNOP00000038926,10116.ENSRNOP00000041613,10116.ENSRNOP00000042739,10116.ENSRNOP00000050968	Supv3l1,Scarb2,Timm9,Gsta4,Camk2d,Fmr1,Tpm4,Tpm2,Ephx2,Tpm1,Pde2a,Pygm,Psmf1,App,Carm1,Apoe
GO:0042802	Identical protein binding	46	1252	0.43	4.07e-06	10116.ENSRNOP00000000011,10116.ENSRNOP00000000441,10116.ENSRNOP00000000749,10116.ENSRNOP00000003052,10116.ENSRNOP00000003070,10116.ENSRNOP00000004385,10116.ENSRNOP00000005574,10116.ENSRNOP00000005611,10116.ENSRNOP00000008705,10116.ENSRNOP00000009081,10116.ENSRNOP00000010871,10116.ENSRNOP00000011877,10116.ENSRNOP00000012346,10116.ENSRNOP00000012906,10116.ENSRNOP00000014377,10116.ENSRNOP00000015185…	Cbln1,Supv3l1,Cisd1,Scarb2,Nup54,Qdpr,Ndel1,Aldh9a1,Yipf6,Padi4,Timm9,Mapre3,Gsta4,Ik,Sec13,Pcsk1,Camk2d,Fmr1,Ldha,Bin1,Anxa5,Gsr,Ist1,Vapa,Tpm4,Ctsc,Ggps1,Tpm2,Ephx2,Tpm1,Map1s,Psme2,Pde2a,Pygm,Usp15,Psmf1,Pak2,App,Carm1,Pak1,Smad2,Pard3,Apoe,Pacsin2,Ftl,Eif2ak2
GO:0019900	Kinase binding	19	509	0.43	0.0192	10116.ENSRNOP00000001417,10116.ENSRNOP00000004078,10116.ENSRNOP00000005366,10116.ENSRNOP00000011877,10116.ENSRNOP00000012153,10116.ENSRNOP00000015454,10116.ENSRNOP00000016227,10116.ENSRNOP00000017468,10116.ENSRNOP00000019552,10116.ENSRNOP00000019594,10116.ENSRNOP00000020959,10116.ENSRNOP00000022276,10116.ENSRNOP00000026793,10116.ENSRNOP00000031020,10116.ENSRNOP00000040162,10116.ENSRNOP00000045832…	Rac1,Atp2b4,Llgl1,Mapre3,Cadps,Rims1,Fmr1,Ldha,Anxa5,Fnta,Prkce,Plcg1,Cadm4,C1qbp,Pak2,Pak1,Map2,Dlg4,Pdpk1
GO:0019899	Enzyme binding	45	1294	0.4	1.54e-05	10116.ENSRNOP00000001417,10116.ENSRNOP00000003052,10116.ENSRNOP00000003413,10116.ENSRNOP00000004078,10116.ENSRNOP00000004172,10116.ENSRNOP00000005262,10116.ENSRNOP00000005366,10116.ENSRNOP00000011877,10116.ENSRNOP00000011898,10116.ENSRNOP00000012153,10116.ENSRNOP00000015454,10116.ENSRNOP00000016026,10116.ENSRNOP00000016227,10116.ENSRNOP00000016784,10116.ENSRNOP00000017468,10116.ENSRNOP00000017549…	Rac1,Scarb2,Ralb,Atp2b4,Slc9a3r2,Cpd,Llgl1,Mapre3,Ago2,Cadps,Rims1,Camk2d,Fmr1,Trio,Ldha,Rpa2,Bin1,Rala,Lmnb1,Rps2,Anxa5,Fnta,Clta,Prkce,Plcg1,Ctsc,Nop58,Atp2a2,Lamp1,Cadm4,C1qbp,Kalrn,Pak2,App,Pak1,Smad2,Pard3,Map1lc3b,Map2,Atp6v0a1,Pcca,Dlg4,Pdpk1,Wasf1,Exoc4
GO:0016787	Hydrolase activity	38	1181	0.37	0.0008	10116.ENSRNOP00000000441,10116.ENSRNOP00000001049,10116.ENSRNOP00000001417,10116.ENSRNOP00000002879,10116.ENSRNOP00000003249,10116.ENSRNOP00000003413,10116.ENSRNOP00000003739,10116.ENSRNOP00000003891,10116.ENSRNOP00000005262,10116.ENSRNOP00000005574,10116.ENSRNOP00000007223,10116.ENSRNOP00000009081,10116.ENSRNOP00000009375,10116.ENSRNOP00000011898,10116.ENSRNOP00000013225,10116.ENSRNOP00000015185…	Supv3l1,Abcf1,Rac1,Usp46,Bpnt1,Ralb,Abcb7,Sept9,Cpd,Ndel1,Sacm1l,Padi4,Tmem55a,Ago2,Tmem55b,Pcsk1,Pigs,Sec11a,Psma1,Rala,Plcg1,Ctsc,Usp10,Gnai2,Ephx2,Inpp4a,Atp2a2,Nt5dc2,Pde2a,Gnai1,Macrod1,Usp15,Gdpd1,Clpx,Mgea5,Nln,Atp2b2,Ptp4a2
GO:0000166	Nucleotide binding	35	1123	0.36	0.0029	10116.ENSRNOP00000000134,10116.ENSRNOP00000000441,10116.ENSRNOP00000001049,10116.ENSRNOP00000001417,10116.ENSRNOP00000003413,10116.ENSRNOP00000003739,10116.ENSRNOP00000003891,10116.ENSRNOP00000004078,10116.ENSRNOP00000004385,10116.ENSRNOP00000005611,10116.ENSRNOP00000014235,10116.ENSRNOP00000015687,10116.ENSRNOP00000016026,10116.ENSRNOP00000016784,10116.ENSRNOP00000017468,10116.ENSRNOP00000018190…	Ak2,Supv3l1,Abcf1,Rac1,Ralb,Abcb7,Sept9,Atp2b4,Qdpr,Aldh9a1,Acsl1,Grk5,Camk2d,Trio,Ldha,Rala,Gsr,Prkce,Gnai2,Atp2a2,Pde2a,Gnai1,Pygm,Scyl1,Dcakd,Kalrn,Pak2,Pak1,Clpx,Pcca,Pdpk1,Atp2b2,Aspdh,Magi1,Eif2ak2
GO:0032555	Purine ribonucleotide binding	30	955	0.36	0.0092	10116.ENSRNOP00000000134,10116.ENSRNOP00000000441,10116.ENSRNOP00000001049,10116.ENSRNOP00000001417,10116.ENSRNOP00000003413,10116.ENSRNOP00000003739,10116.ENSRNOP00000003891,10116.ENSRNOP00000004078,10116.ENSRNOP00000014235,10116.ENSRNOP00000015687,10116.ENSRNOP00000016026,10116.ENSRNOP00000016784,10116.ENSRNOP00000018190,10116.ENSRNOP00000020959,10116.ENSRNOP00000022550,10116.ENSRNOP00000024347…	Ak2,Supv3l1,Abcf1,Rac1,Ralb,Abcb7,Sept9,Atp2b4,Acsl1,Grk5,Camk2d,Trio,Rala,Prkce,Gnai2,Atp2a2,Pde2a,Gnai1,Pygm,Scyl1,Dcakd,Kalrn,Pak2,Pak1,Clpx,Pcca,Pdpk1,Atp2b2,Magi1,Eif2ak2
GO:0035639	Purine ribonucleoside triphosphate binding	28	898	0.36	0.0135	10116.ENSRNOP00000000134,10116.ENSRNOP00000000441,10116.ENSRNOP00000001049,10116.ENSRNOP00000001417,10116.ENSRNOP00000003413,10116.ENSRNOP00000003739,10116.ENSRNOP00000003891,10116.ENSRNOP00000004078,10116.ENSRNOP00000014235,10116.ENSRNOP00000015687,10116.ENSRNOP00000016026,10116.ENSRNOP00000016784,10116.ENSRNOP00000018190,10116.ENSRNOP00000020959,10116.ENSRNOP00000022550,10116.ENSRNOP00000024347…	Ak2,Supv3l1,Abcf1,Rac1,Ralb,Abcb7,Sept9,Atp2b4,Acsl1,Grk5,Camk2d,Trio,Rala,Prkce,Gnai2,Atp2a2,Gnai1,Scyl1,Dcakd,Kalrn,Pak2,Pak1,Clpx,Pcca,Pdpk1,Atp2b2,Magi1,Eif2ak2
GO:0032559	Adenyl ribonucleotide binding	24	774	0.35	0.0344	10116.ENSRNOP00000000134,10116.ENSRNOP00000000441,10116.ENSRNOP00000001049,10116.ENSRNOP00000003739,10116.ENSRNOP00000004078,10116.ENSRNOP00000014235,10116.ENSRNOP00000015687,10116.ENSRNOP00000016026,10116.ENSRNOP00000016784,10116.ENSRNOP00000020959,10116.ENSRNOP00000024347,10116.ENSRNOP00000026586,10116.ENSRNOP00000028636,10116.ENSRNOP00000030146,10116.ENSRNOP00000037891,10116.ENSRNOP00000039072…	Ak2,Supv3l1,Abcf1,Abcb7,Atp2b4,Acsl1,Grk5,Camk2d,Trio,Prkce,Atp2a2,Pde2a,Pygm,Scyl1,Dcakd,Kalrn,Pak2,Pak1,Clpx,Pcca,Pdpk1,Atp2b2,Magi1,Eif2ak2
GO:0043168	Anion binding	45	1523	0.33	0.0008	10116.ENSRNOP00000000134,10116.ENSRNOP00000000441,10116.ENSRNOP00000001049,10116.ENSRNOP00000001417,10116.ENSRNOP00000003052,10116.ENSRNOP00000003413,10116.ENSRNOP00000003739,10116.ENSRNOP00000003891,10116.ENSRNOP00000004078,10116.ENSRNOP00000004385,10116.ENSRNOP00000009081,10116.ENSRNOP00000012153,10116.ENSRNOP00000012346,10116.ENSRNOP00000014235,10116.ENSRNOP00000015687,10116.ENSRNOP00000016026…	Ak2,Supv3l1,Abcf1,Rac1,Scarb2,Ralb,Abcb7,Sept9,Atp2b4,Qdpr,Padi4,Cadps,Gsta4,Acsl1,Grk5,Camk2d,Trio,Bin1,Rala,Anxa5,Gsr,Prkce,Epn1,Ctsc,Gnai2,Atp2a2,Pde2a,Gnai1,Pygm,Scyl1,C1qbp,Dcakd,Kalrn,Pak2,App,Pak1,Pard3,Clpx,Apoe,Pcca,Pacsin2,Pdpk1,Atp2b2,Magi1,Eif2ak2
GO:0097367	Carbohydrate derivative binding	34	1156	0.33	0.0094	10116.ENSRNOP00000000134,10116.ENSRNOP00000000441,10116.ENSRNOP00000001049,10116.ENSRNOP00000001417,10116.ENSRNOP00000003413,10116.ENSRNOP00000003739,10116.ENSRNOP00000003891,10116.ENSRNOP00000004078,10116.ENSRNOP00000014235,10116.ENSRNOP00000015687,10116.ENSRNOP00000015946,10116.ENSRNOP00000016026,10116.ENSRNOP00000016784,10116.ENSRNOP00000018190,10116.ENSRNOP00000020959,10116.ENSRNOP00000022550…	Ak2,Supv3l1,Abcf1,Rac1,Ralb,Abcb7,Sept9,Atp2b4,Acsl1,Grk5,Psma1,Camk2d,Trio,Rala,Prkce,Gnai2,Atp2a2,Pde2a,Gnai1,Pygm,Scyl1,C1qbp,Dcakd,Kalrn,Pak2,App,Pak1,Clpx,Apoe,Pcca,Pdpk1,Atp2b2,Magi1,Eif2ak2
GO:0005515	Protein binding	104	3720	0.31	1.59e-09	10116.ENSRNOP00000000011,10116.ENSRNOP00000000441,10116.ENSRNOP00000000749,10116.ENSRNOP00000001319,10116.ENSRNOP00000001417,10116.ENSRNOP00000003052,10116.ENSRNOP00000003070,10116.ENSRNOP00000003413,10116.ENSRNOP00000004078,10116.ENSRNOP00000004172,10116.ENSRNOP00000004385,10116.ENSRNOP00000005262,10116.ENSRNOP00000005366,10116.ENSRNOP00000005539,10116.ENSRNOP00000005574,10116.ENSRNOP00000005611…	Cbln1,Supv3l1,Cisd1,Arpc1a,Rac1,Scarb2,Nup54,Ralb,Atp2b4,Slc9a3r2,Qdpr,Cpd,Llgl1,Grip1,Ndel1,Aldh9a1,Dlst,Yipf6,Padi4,Ndufaf4,Timm9,Mapre3,Ago2,Cadps,Gsta4,Ik,Cand2,Smarce1,Sec13,Spin1,Pcsk1,Rims1,Camk2d,Fmr1,Trio,Ldha,Rpa2,Bin1,Rala,Lmnb1,Rps2,Anxa5,Fnta,Clta,Gsr,Ist1,Vapa,Prkce,Tpm4,Epn1,Stx7,Dek,Lzic,Plcg1,Ctsc,Usp10,Ggps1,Gnai2,Nop58,Tpm2,Ephx2,Atp2a2,Tpm1,Map1s,Pelp1,Psme2,Lamp1,Pde2a,Gnai1,…
GO:0003824	Catalytic activity	74	2711	0.3	1.02e-05	10116.ENSRNOP00000000072,10116.ENSRNOP00000000134,10116.ENSRNOP00000000441,10116.ENSRNOP00000001049,10116.ENSRNOP00000001417,10116.ENSRNOP00000002879,10116.ENSRNOP00000003249,10116.ENSRNOP00000003413,10116.ENSRNOP00000003739,10116.ENSRNOP00000003891,10116.ENSRNOP00000004385,10116.ENSRNOP00000005262,10116.ENSRNOP00000005574,10116.ENSRNOP00000005611,10116.ENSRNOP00000007223,10116.ENSRNOP00000007298…	Atp5i,Ak2,Supv3l1,Abcf1,Rac1,Usp46,Bpnt1,Ralb,Abcb7,Sept9,Qdpr,Cpd,Ndel1,Aldh9a1,Sacm1l,Dlst,Ndufa5,Padi4,Tmem55a,Ago2,Gsta4,Tmem55b,Smarce1,Acsl1,Pcsk1,Pigs,Sec11a,Grk5,Auh,Psma1,Camk2d,Trio,Cpt2,Ldha,Rala,Fnta,Gsr,Ptgr1,Prkce,Plcg1,Ctsc,Usp10,Ggps1,Gnai2,Isoc2b,Ephx2,Agpat4,Inpp4a,Atp2a2,Nt5dc2,Pde2a,Gnai1,Bcat2,Pygm,Macrod1,Scyl1,Usp15,Ntmt1,Dcakd,Kalrn,Pak2,Carm1,Pak1,Gdpd1,Clpx,Pcca,Mgea5,Nl…
GO:0097159	Organic cyclic compound binding	64	2331	0.3	6.34e-05	10116.ENSRNOP00000000134,10116.ENSRNOP00000000441,10116.ENSRNOP00000001049,10116.ENSRNOP00000001417,10116.ENSRNOP00000003052,10116.ENSRNOP00000003413,10116.ENSRNOP00000003739,10116.ENSRNOP00000003891,10116.ENSRNOP00000004078,10116.ENSRNOP00000004385,10116.ENSRNOP00000005611,10116.ENSRNOP00000008427,10116.ENSRNOP00000010759,10116.ENSRNOP00000011682,10116.ENSRNOP00000011898,10116.ENSRNOP00000014230…	Ak2,Supv3l1,Abcf1,Rac1,Scarb2,Ralb,Abcb7,Sept9,Atp2b4,Qdpr,Aldh9a1,Srsf6,Rpl15,Rbms1,Ago2,Smarce1,Acsl1,Spin1,Grk5,Auh,Mtpn,Camk2d,Fmr1,Trio,Ldha,Rpa2,Rala,Rpl35,Lmnb1,Rps2,Gsr,Prkce,Cirbp,Dek,Snrpn,Gnai2,Nop58,Atp2a2,Map1s,Pde2a,Gnai1,Rpl18,Pygm,Scyl1,C1qbp,Rps13,Dcakd,Kalrn,Pak2,App,Carm1,Fyttd1,Ilf2,Pak1,Smad2,Srek1,Clpx,Pcca,Hnrnpa3,Pdpk1,Atp2b2,Aspdh,Magi1,Eif2ak2
GO:1901363	Heterocyclic compound binding	63	2277	0.3	6.34e-05	10116.ENSRNOP00000000134,10116.ENSRNOP00000000441,10116.ENSRNOP00000001049,10116.ENSRNOP00000001417,10116.ENSRNOP00000003413,10116.ENSRNOP00000003739,10116.ENSRNOP00000003891,10116.ENSRNOP00000004078,10116.ENSRNOP00000004385,10116.ENSRNOP00000005611,10116.ENSRNOP00000008427,10116.ENSRNOP00000010759,10116.ENSRNOP00000011682,10116.ENSRNOP00000011898,10116.ENSRNOP00000014230,10116.ENSRNOP00000014235…	Ak2,Supv3l1,Abcf1,Rac1,Ralb,Abcb7,Sept9,Atp2b4,Qdpr,Aldh9a1,Srsf6,Rpl15,Rbms1,Ago2,Smarce1,Acsl1,Spin1,Grk5,Auh,Mtpn,Camk2d,Fmr1,Trio,Ldha,Rpa2,Rala,Rpl35,Lmnb1,Rps2,Gsr,Prkce,Cirbp,Dek,Snrpn,Gnai2,Nop58,Atp2a2,Map1s,Pde2a,Gnai1,Rpl18,Pygm,Scyl1,C1qbp,Rps13,Dcakd,Kalrn,Pak2,App,Carm1,Fyttd1,Ilf2,Pak1,Smad2,Srek1,Clpx,Pcca,Hnrnpa3,Pdpk1,Atp2b2,Aspdh,Magi1,Eif2ak2
GO:0036094	Small molecule binding	38	1373	0.3	0.01	10116.ENSRNOP00000000134,10116.ENSRNOP00000000441,10116.ENSRNOP00000001049,10116.ENSRNOP00000001417,10116.ENSRNOP00000003052,10116.ENSRNOP00000003413,10116.ENSRNOP00000003739,10116.ENSRNOP00000003891,10116.ENSRNOP00000004078,10116.ENSRNOP00000004385,10116.ENSRNOP00000005611,10116.ENSRNOP00000009081,10116.ENSRNOP00000014235,10116.ENSRNOP00000015687,10116.ENSRNOP00000016026,10116.ENSRNOP00000016784…	Ak2,Supv3l1,Abcf1,Rac1,Scarb2,Ralb,Abcb7,Sept9,Atp2b4,Qdpr,Aldh9a1,Padi4,Acsl1,Grk5,Camk2d,Trio,Ldha,Rala,Gsr,Prkce,Gnai2,Atp2a2,Pde2a,Gnai1,Pygm,Scyl1,C1qbp,Dcakd,Kalrn,Pak2,Pak1,Clpx,Pcca,Pdpk1,Atp2b2,Aspdh,Magi1,Eif2ak2
GO:0003676	Nucleic acid binding	31	1143	0.3	0.0412	10116.ENSRNOP00000000441,10116.ENSRNOP00000001049,10116.ENSRNOP00000008427,10116.ENSRNOP00000010759,10116.ENSRNOP00000011682,10116.ENSRNOP00000011898,10116.ENSRNOP00000014230,10116.ENSRNOP00000014787,10116.ENSRNOP00000015786,10116.ENSRNOP00000015808,10116.ENSRNOP00000016227,10116.ENSRNOP00000017549,10116.ENSRNOP00000019162,10116.ENSRNOP00000019351,10116.ENSRNOP00000019508,10116.ENSRNOP00000021648…	Supv3l1,Abcf1,Srsf6,Rpl15,Rbms1,Ago2,Smarce1,Spin1,Auh,Mtpn,Fmr1,Rpa2,Rpl35,Lmnb1,Rps2,Cirbp,Dek,Snrpn,Nop58,Map1s,Rpl18,C1qbp,Rps13,App,Carm1,Fyttd1,Ilf2,Smad2,Srek1,Hnrnpa3,Eif2ak2
GO:0005488	Binding	137	5644	0.25	1.59e-09	10116.ENSRNOP00000000011,10116.ENSRNOP00000000072,10116.ENSRNOP00000000134,10116.ENSRNOP00000000441,10116.ENSRNOP00000000749,10116.ENSRNOP00000001049,10116.ENSRNOP00000001319,10116.ENSRNOP00000001417,10116.ENSRNOP00000002879,10116.ENSRNOP00000003052,10116.ENSRNOP00000003070,10116.ENSRNOP00000003249,10116.ENSRNOP00000003413,10116.ENSRNOP00000003739,10116.ENSRNOP00000003891,10116.ENSRNOP00000004078…	Cbln1,Atp5i,Ak2,Supv3l1,Cisd1,Abcf1,Arpc1a,Rac1,Usp46,Scarb2,Nup54,Bpnt1,Ralb,Abcb7,Sept9,Atp2b4,Slc9a3r2,Qdpr,Cpd,Llgl1,Grip1,Ndel1,Aldh9a1,Dlst,Srsf6,Yipf6,Padi4,Ndufaf4,Rpl15,Timm9,Rbms1,Mapre3,Ago2,Cadps,Gsta4,Ik,Cand2,Smarce1,Acsl1,Sec13,Spin1,Pcsk1,Rims1,Grk5,Auh,Mtpn,Psma1,Camk2d,Fmr1,Trio,Ldha,Rpa2,Bin1,Vps33b,Rala,Sec61a1,Rpl35,Lmnb1,Rps2,Anxa5,Fnta,Clta,Gsr,Ist1,Vapa,Prkce,Tpm4,Epn1,Stx…
GO:0043167	Ion binding	62	2790	0.21	0.0181	10116.ENSRNOP00000000134,10116.ENSRNOP00000000441,10116.ENSRNOP00000000749,10116.ENSRNOP00000001049,10116.ENSRNOP00000001417,10116.ENSRNOP00000002879,10116.ENSRNOP00000003052,10116.ENSRNOP00000003249,10116.ENSRNOP00000003413,10116.ENSRNOP00000003739,10116.ENSRNOP00000003891,10116.ENSRNOP00000004078,10116.ENSRNOP00000004385,10116.ENSRNOP00000005262,10116.ENSRNOP00000009081,10116.ENSRNOP00000010871…	Ak2,Supv3l1,Cisd1,Abcf1,Rac1,Usp46,Scarb2,Bpnt1,Ralb,Abcb7,Sept9,Atp2b4,Qdpr,Cpd,Padi4,Timm9,Ago2,Cadps,Gsta4,Acsl1,Rims1,Grk5,Camk2d,Trio,Bin1,Rala,Anxa5,Gsr,Prkce,Tpm4,Epn1,Plcg1,Ctsc,Ggps1,Gnai2,Ephx2,Atp2a2,Nt5dc2,Pde2a,Gnai1,Pygm,Scyl1,C1qbp,Dcakd,Kalrn,Pak2,Celsr3,App,Pak1,Smad2,Gdpd1,Pard3,Clpx,Apoe,Pcca,Nln,Pacsin2,Pdpk1,Atp2b2,Ftl,Magi1,Eif2ak2

## Sheet: Human_enriched_bioProcesses_6h
6h STRING enrichment - biological process - input protein list under species - human
#term ID	term description	observed gene count	background gene count	strength	false discovery rate	matching proteins in your network (IDs)	matching proteins in your network (labels)
GO:0044237	Cellular metabolic process	194	7513	0.2	1.51e-11	9606.ENSP00000054950,9606.ENSP00000074304,9606.ENSP00000164139,9606.ENSP00000210313,9606.ENSP00000215071,9606.ENSP00000216129,9606.ENSP00000216160,9606.ENSP00000216802,9606.ENSP00000220592,9606.ENSP00000221086,9606.ENSP00000221130,9606.ENSP00000225698,9606.ENSP00000225719,9606.ENSP00000227266,9606.ENSP00000228284,9606.ENSP00000231498,9606.ENSP00000232165,9606.ENSP00000233057,9606.ENSP00000237264,…	RCN1,INPP4A,PYGM,PSMD5,PSMD8,TTLL12,TAB1,PSME2,AGO2,MTMR9,GSR,C1QBP,CPD,CTSC,SART3,NUP155,UBE3A,EIF2AK2,TBPL1,KALRN,CLTA,PLCG1,SRSF6,THOC2,LSM8,APOE,SNRPA1,H3F3B,MACROD1,GSTM3,RPL35,MRPL15,WBP11,SPAG9,SMAD2,SPTBN4,OSBPL5,CBL,NOP58,NUP54,SCYL1,UBXN4,PAK1,MTA2,USP15,DENR,QDPR,BICD1,GGPS1,GDPD1,APP,TMEM55A,NUP205,LUC7L,USP24,RBMS1,TCERG1,CLPX,SNRPD1,PELP1,FNTA,PDS5A,DTYMK,ATP5I,PRKCE,PCSK1,DCAKD,RPL…
GO:0009987	Cellular process	296	15024	0.08	3.22e-10	9606.ENSP00000005257,9606.ENSP00000014930,9606.ENSP00000054950,9606.ENSP00000074304,9606.ENSP00000164024,9606.ENSP00000164139,9606.ENSP00000210313,9606.ENSP00000215071,9606.ENSP00000216129,9606.ENSP00000216160,9606.ENSP00000216802,9606.ENSP00000219197,9606.ENSP00000220325,9606.ENSP00000220592,9606.ENSP00000221086,9606.ENSP00000221130,9606.ENSP00000222374,9606.ENSP00000223500,9606.ENSP00000225525,…	RALA,HEBP1,RCN1,INPP4A,CELSR3,PYGM,PSMD5,PSMD8,TTLL12,TAB1,PSME2,CBLN1,EHD4,AGO2,MTMR9,GSR,CADM4,CHMP5,TAX1BP3,C1QBP,CPD,CTSC,SART3,NUP155,UBE3A,EIF2AK2,MAPRE3,TBPL1,KALRN,FYTTD1,CLTA,SEC61A1,PLCG1,SRSF6,SSR1,THOC2,LSM8,KIAA1244,APOE,ABCB7,EXOC4,SNRPA1,H3F3B,AP3B1,MACROD1,ACTR3B,IPO8,GSTM3,CCT7,TOR1B,RPL35,DCTN3,MRPL15,WBP11,LMNB1,PFDN1,SPAG9,SMAD2,ARPC1A,PACSIN2,SPTBN4,OSBPL5,CBL,NOP58,ATP6V0A1,…
GO:0008152	Metabolic process	199	8298	0.17	5.11e-09	9606.ENSP00000054950,9606.ENSP00000074304,9606.ENSP00000164139,9606.ENSP00000210313,9606.ENSP00000215071,9606.ENSP00000216129,9606.ENSP00000216160,9606.ENSP00000216802,9606.ENSP00000220592,9606.ENSP00000221086,9606.ENSP00000221130,9606.ENSP00000225698,9606.ENSP00000225719,9606.ENSP00000227266,9606.ENSP00000228284,9606.ENSP00000231498,9606.ENSP00000232165,9606.ENSP00000233057,9606.ENSP00000237264,…	RCN1,INPP4A,PYGM,PSMD5,PSMD8,TTLL12,TAB1,PSME2,AGO2,MTMR9,GSR,C1QBP,CPD,CTSC,SART3,NUP155,UBE3A,EIF2AK2,TBPL1,KALRN,FYTTD1,CLTA,PLCG1,SRSF6,THOC2,LSM8,APOE,SNRPA1,H3F3B,MACROD1,GSTM3,RPL35,MRPL15,WBP11,SPAG9,SMAD2,SPTBN4,OSBPL5,CBL,NOP58,NUP54,SCYL1,UBXN4,PAK1,MTA2,USP15,DENR,QDPR,BICD1,GGPS1,GDPD1,APP,TMEM55A,NUP205,LUC7L,USP24,RBMS1,TCERG1,CLPX,SNRPD1,PELP1,FNTA,PDS5A,DTYMK,ATP5I,PRKCE,PCSK1,DC…
GO:0046907	Intracellular transport	65	1520	0.42	6.3e-09	9606.ENSP00000220325,9606.ENSP00000223500,9606.ENSP00000227266,9606.ENSP00000231498,9606.ENSP00000241502,9606.ENSP00000242285,9606.ENSP00000243253,9606.ENSP00000244020,9606.ENSP00000244763,9606.ENSP00000245838,9606.ENSP00000252486,9606.ENSP00000253861,9606.ENSP00000255194,9606.ENSP00000256079,9606.ENSP00000259469,9606.ENSP00000259632,9606.ENSP00000262013,9606.ENSP00000263373,9606.ENSP00000264883,…	EHD4,CHMP5,CTSC,NUP155,FYTTD1,CLTA,SEC61A1,SRSF6,SSR1,THOC2,APOE,EXOC4,AP3B1,IPO8,RPL35,DCTN3,SPAG9,SPTBN4,NUP54,SCARB2,BICD1,APP,NUP205,SEC61A2,SNRPD1,SRP9,ATP5I,RPL15,ARHGAP1,BIN1,KIAA0196,RPS15A,MAGOHB,MAP1S,VPS33B,SRPR,LAMP1,NDEL1,RANBP3,RPS2,SNRPD2,VAPA,SCYL2,STX7,CPT2,SRSF4,PARD3,SNX2,DNAJC19,SEC13,WASF1,TIMM9,GRIP1,RANBP1,RPS24,RIMS1,EPHX2,RPS13,ATP2A2,RPL18,NACA,RPL36,RPL27,SNX12,SYNRG
GO:0071704	Organic substance metabolic process	189	7755	0.17	6.67e-09	9606.ENSP00000054950,9606.ENSP00000074304,9606.ENSP00000164139,9606.ENSP00000210313,9606.ENSP00000215071,9606.ENSP00000216129,9606.ENSP00000216160,9606.ENSP00000216802,9606.ENSP00000220592,9606.ENSP00000221086,9606.ENSP00000221130,9606.ENSP00000225698,9606.ENSP00000225719,9606.ENSP00000227266,9606.ENSP00000228284,9606.ENSP00000231498,9606.ENSP00000232165,9606.ENSP00000233057,9606.ENSP00000237264,…	RCN1,INPP4A,PYGM,PSMD5,PSMD8,TTLL12,TAB1,PSME2,AGO2,MTMR9,GSR,C1QBP,CPD,CTSC,SART3,NUP155,UBE3A,EIF2AK2,TBPL1,KALRN,FYTTD1,CLTA,PLCG1,SRSF6,THOC2,LSM8,APOE,SNRPA1,H3F3B,MACROD1,GSTM3,RPL35,MRPL15,WBP11,SPAG9,SMAD2,SPTBN4,OSBPL5,CBL,NOP58,NUP54,SCYL1,UBXN4,PAK1,MTA2,USP15,DENR,QDPR,BICD1,GGPS1,GDPD1,APP,TMEM55A,NUP205,LUC7L,USP24,RBMS1,TCERG1,CLPX,SNRPD1,PELP1,FNTA,PDS5A,DTYMK,ATP5I,PRKCE,PCSK1,DC…
GO:0044238	Primary metabolic process	181	7332	0.18	1.06e-08	9606.ENSP00000054950,9606.ENSP00000074304,9606.ENSP00000164139,9606.ENSP00000210313,9606.ENSP00000215071,9606.ENSP00000216129,9606.ENSP00000216160,9606.ENSP00000216802,9606.ENSP00000220592,9606.ENSP00000221086,9606.ENSP00000221130,9606.ENSP00000225698,9606.ENSP00000225719,9606.ENSP00000227266,9606.ENSP00000228284,9606.ENSP00000231498,9606.ENSP00000232165,9606.ENSP00000233057,9606.ENSP00000237264,…	RCN1,INPP4A,PYGM,PSMD5,PSMD8,TTLL12,TAB1,PSME2,AGO2,MTMR9,GSR,C1QBP,CPD,CTSC,SART3,NUP155,UBE3A,EIF2AK2,TBPL1,KALRN,CLTA,PLCG1,SRSF6,THOC2,LSM8,APOE,SNRPA1,H3F3B,MACROD1,RPL35,MRPL15,WBP11,SPAG9,SMAD2,SPTBN4,OSBPL5,CBL,NOP58,NUP54,SCYL1,UBXN4,PAK1,MTA2,USP15,DENR,QDPR,BICD1,GGPS1,GDPD1,APP,TMEM55A,NUP205,LUC7L,USP24,RBMS1,TCERG1,CLPX,SNRPD1,PELP1,FNTA,PDS5A,DTYMK,ATP5I,PRKCE,PCSK1,DCAKD,RPL15,PIG…
GO:0016071	mRNA metabolic process	40	678	0.56	1.77e-08	9606.ENSP00000220592,9606.ENSP00000225698,9606.ENSP00000228284,9606.ENSP00000244020,9606.ENSP00000245838,9606.ENSP00000249299,9606.ENSP00000254193,9606.ENSP00000259469,9606.ENSP00000261167,9606.ENSP00000284981,9606.ENSP00000293872,9606.ENSP00000296702,9606.ENSP00000300413,9606.ENSP00000309334,9606.ENSP00000318646,9606.ENSP00000319240,9606.ENSP00000334538,9606.ENSP00000341885,9606.ENSP00000342374,…	AGO2,C1QBP,SART3,SRSF6,THOC2,LSM8,SNRPA1,RPL35,WBP11,APP,LUC7L,TCERG1,SNRPD1,RPL15,RPS15A,MAGOHB,SREK1,RPS2,SNRPD2,SON,EDC4,SUPV3L1,FMR1,SF3A3,SRSF4,SF1,DIS3,C17orf85,HNRNPA3,SMU1,SNRPN,EFTUD2,IK,CELF4,RPS24,RNH1,RPS13,RPL18,RPL36,RPL27
GO:0006807	Nitrogen compound metabolic process	171	6852	0.18	2.94e-08	9606.ENSP00000054950,9606.ENSP00000210313,9606.ENSP00000215071,9606.ENSP00000216129,9606.ENSP00000216160,9606.ENSP00000216802,9606.ENSP00000220592,9606.ENSP00000221130,9606.ENSP00000225698,9606.ENSP00000225719,9606.ENSP00000227266,9606.ENSP00000228284,9606.ENSP00000231498,9606.ENSP00000232165,9606.ENSP00000233057,9606.ENSP00000237264,9606.ENSP00000240874,9606.ENSP00000242285,9606.ENSP00000244020,…	RCN1,PSMD5,PSMD8,TTLL12,TAB1,PSME2,AGO2,GSR,C1QBP,CPD,CTSC,SART3,NUP155,UBE3A,EIF2AK2,TBPL1,KALRN,CLTA,SRSF6,THOC2,LSM8,APOE,SNRPA1,H3F3B,MACROD1,GSTM3,RPL35,MRPL15,WBP11,SPAG9,SMAD2,SPTBN4,OSBPL5,CBL,NOP58,NUP54,SCYL1,UBXN4,PAK1,MTA2,USP15,DENR,QDPR,BICD1,GDPD1,APP,NUP205,LUC7L,USP24,RBMS1,TCERG1,CLPX,SNRPD1,PELP1,FNTA,PDS5A,DTYMK,ATP5I,PRKCE,PCSK1,DCAKD,RPL15,PIGS,KLHL3,ABCF1,PAK2,RPS15A,MAGOHB…
GO:0010467	Gene expression	75	2056	0.35	6.67e-08	9606.ENSP00000220592,9606.ENSP00000225698,9606.ENSP00000225719,9606.ENSP00000228284,9606.ENSP00000231498,9606.ENSP00000233057,9606.ENSP00000237264,9606.ENSP00000241502,9606.ENSP00000244020,9606.ENSP00000245838,9606.ENSP00000249299,9606.ENSP00000252486,9606.ENSP00000254193,9606.ENSP00000259469,9606.ENSP00000260102,9606.ENSP00000261167,9606.ENSP00000262160,9606.ENSP00000264279,9606.ENSP00000264883,…	AGO2,C1QBP,CPD,SART3,NUP155,EIF2AK2,TBPL1,FYTTD1,SRSF6,THOC2,LSM8,APOE,SNRPA1,RPL35,MRPL15,WBP11,SMAD2,NOP58,NUP54,DENR,BICD1,APP,NUP205,LUC7L,RBMS1,TCERG1,SNRPD1,PELP1,PCSK1,RPL15,ABCF1,RPS15A,MAGOHB,GLRX5,DRG1,SREK1,NELFB,MRPL43,RPS2,SNRPD2,SON,COPS5,SUPV3L1,ILF2,FMR1,SF3A3,SRSF4,EIF2S2,SPIN1,SF1,DIS3,RIOK1,NELFA,SEC13,C17orf85,HNRNPA3,SMU1,DEK,FAM98B,MRPS6,SNRPN,EFTUD2,LDB1,IK,CELF4,RPS24,MRPS…
GO:0034641	Cellular nitrogen compound metabolic process	102	3282	0.28	6.67e-08	9606.ENSP00000220592,9606.ENSP00000221130,9606.ENSP00000225698,9606.ENSP00000225719,9606.ENSP00000228284,9606.ENSP00000233057,9606.ENSP00000237264,9606.ENSP00000244020,9606.ENSP00000245838,9606.ENSP00000249299,9606.ENSP00000254193,9606.ENSP00000255681,9606.ENSP00000256594,9606.ENSP00000259469,9606.ENSP00000260102,9606.ENSP00000261167,9606.ENSP00000262160,9606.ENSP00000264279,9606.ENSP00000278823,…	AGO2,GSR,C1QBP,CPD,SART3,EIF2AK2,TBPL1,SRSF6,THOC2,LSM8,SNRPA1,MACROD1,GSTM3,RPL35,MRPL15,WBP11,SMAD2,NOP58,MTA2,DENR,QDPR,BICD1,GDPD1,APP,LUC7L,RBMS1,TCERG1,SNRPD1,PELP1,PDS5A,DTYMK,ATP5I,PCSK1,DCAKD,RPL15,ABCF1,RPS15A,MAGOHB,MAP1S,DRG1,SREK1,PDE2A,DLST,NELFB,MRPL43,RPS2,SNRPD2,ALDH9A1,AK2,SON,COPS5,EDC4,SUPV3L1,ILF2,UCHL5,PMVK,GNAI3,HMGB3,FMR1,GSTA4,SF3A3,SRSF4,RPA2,EIF2S2,SPIN1,NUDT11,PCCA,SF1…
GO:0051641	Cellular localization	94	2967	0.29	1.7e-07	9606.ENSP00000005257,9606.ENSP00000220325,9606.ENSP00000223500,9606.ENSP00000227266,9606.ENSP00000231498,9606.ENSP00000233121,9606.ENSP00000241502,9606.ENSP00000242285,9606.ENSP00000243253,9606.ENSP00000244007,9606.ENSP00000244020,9606.ENSP00000244763,9606.ENSP00000245838,9606.ENSP00000252486,9606.ENSP00000253861,9606.ENSP00000255194,9606.ENSP00000256079,9606.ENSP00000259339,9606.ENSP00000259469,…	RALA,EHD4,CHMP5,CTSC,NUP155,MAPRE3,FYTTD1,CLTA,SEC61A1,PLCG1,SRSF6,SSR1,THOC2,APOE,EXOC4,AP3B1,IPO8,TOR1B,RPL35,DCTN3,SPAG9,PACSIN2,SPTBN4,CBL,ATP6V0A1,NUP54,SCARB2,SRI,SCYL1,BICD1,APP,NUP205,ARPC5,ANXA5,SEC61A2,SNRPD1,FNTA,TWF2,SRP9,ATP5I,RPL15,SH3PXD2B,ARHGAP1,BIN1,KIAA0196,RPS15A,MAGOHB,LLGL1,MAP1S,CARM1,VPS33B,SRPR,LAMP1,NDEL1,RANBP3,RPS2,SNRPD2,EPB41L3,VAPA,RAC1,ATP2B4,SCYL2,ILF2,STX7,CPT2,S…
GO:0006810	Transport	121	4353	0.23	3.91e-07	9606.ENSP00000005257,9606.ENSP00000210313,9606.ENSP00000215071,9606.ENSP00000216802,9606.ENSP00000219197,9606.ENSP00000220325,9606.ENSP00000221086,9606.ENSP00000223500,9606.ENSP00000227266,9606.ENSP00000231498,9606.ENSP00000232165,9606.ENSP00000240874,9606.ENSP00000241502,9606.ENSP00000242285,9606.ENSP00000243253,9606.ENSP00000244007,9606.ENSP00000244020,9606.ENSP00000244763,9606.ENSP00000245838,…	RALA,PSMD5,PSMD8,PSME2,CBLN1,EHD4,MTMR9,CHMP5,CTSC,NUP155,UBE3A,KALRN,FYTTD1,CLTA,SEC61A1,PLCG1,SRSF6,SSR1,THOC2,APOE,ABCB7,EXOC4,AP3B1,IPO8,CCT7,RPL35,DCTN3,SPAG9,SMAD2,ARPC1A,PACSIN2,SPTBN4,OSBPL5,CBL,ATP6V0A1,NUP54,SCARB2,SRI,SCYL1,PAK1,BICD1,APP,NUP205,ARPC5,ANXA5,SEC61A2,SNRPD1,SRP9,ATP5I,PRKCE,RPL15,ARHGAP1,KLHL3,ABCF1,BIN1,KIAA0196,RPS15A,MAGOHB,LLGL1,SLC25A22,MAP1S,SLC41A3,VPS33B,SRPR,LAM…
GO:0006396	RNA processing	42	854	0.48	6.12e-07	9606.ENSP00000220592,9606.ENSP00000225698,9606.ENSP00000228284,9606.ENSP00000244020,9606.ENSP00000245838,9606.ENSP00000249299,9606.ENSP00000254193,9606.ENSP00000259469,9606.ENSP00000261167,9606.ENSP00000262160,9606.ENSP00000264279,9606.ENSP00000281474,9606.ENSP00000284981,9606.ENSP00000293872,9606.ENSP00000294904,9606.ENSP00000296702,9606.ENSP00000300413,9606.ENSP00000301396,9606.ENSP00000319240,…	AGO2,C1QBP,SART3,SRSF6,THOC2,LSM8,SNRPA1,RPL35,WBP11,SMAD2,NOP58,BICD1,APP,LUC7L,RBMS1,TCERG1,SNRPD1,PELP1,MAGOHB,SREK1,RPS2,SNRPD2,SON,SUPV3L1,FMR1,SF3A3,SRSF4,SF1,DIS3,RIOK1,C17orf85,HNRNPA3,SMU1,FAM98B,SNRPN,EFTUD2,IK,CELF4,RPS24,INTS9,RSL1D1,RPL27
GO:1901360	Organic cyclic compound metabolic process	95	3118	0.27	8.09e-07	9606.ENSP00000220592,9606.ENSP00000221130,9606.ENSP00000225698,9606.ENSP00000228284,9606.ENSP00000237264,9606.ENSP00000244020,9606.ENSP00000245838,9606.ENSP00000249299,9606.ENSP00000252486,9606.ENSP00000254193,9606.ENSP00000255681,9606.ENSP00000256594,9606.ENSP00000259469,9606.ENSP00000261167,9606.ENSP00000262160,9606.ENSP00000263650,9606.ENSP00000264279,9606.ENSP00000278823,9606.ENSP00000281243,…	AGO2,GSR,C1QBP,SART3,TBPL1,SRSF6,THOC2,LSM8,APOE,SNRPA1,MACROD1,GSTM3,RPL35,WBP11,SMAD2,OSBPL5,NOP58,MTA2,QDPR,BICD1,GGPS1,APP,LUC7L,RBMS1,TCERG1,SNRPD1,PELP1,PDS5A,DTYMK,ATP5I,DCAKD,RPL15,RPS15A,MAGOHB,MAP1S,DRG1,SREK1,PDE2A,DLST,NELFB,LBR,RPS2,SNRPD2,AK2,SON,COPS5,EDC4,SUPV3L1,ILF2,UCHL5,PMVK,GNAI3,HMGB3,FMR1,SF3A3,SRSF4,RPA2,SPIN1,NUDT11,PCCA,SF1,DIS3,RIOK1,AKR1C1,TP53BP1,NELFA,C17orf85,ASPDH,…
GO:0051234	Establishment of localization	122	4479	0.22	9.15e-07	9606.ENSP00000005257,9606.ENSP00000210313,9606.ENSP00000215071,9606.ENSP00000216802,9606.ENSP00000219197,9606.ENSP00000220325,9606.ENSP00000221086,9606.ENSP00000223500,9606.ENSP00000227266,9606.ENSP00000231498,9606.ENSP00000232165,9606.ENSP00000240874,9606.ENSP00000241502,9606.ENSP00000242285,9606.ENSP00000243253,9606.ENSP00000244007,9606.ENSP00000244020,9606.ENSP00000244763,9606.ENSP00000245838,…	RALA,PSMD5,PSMD8,PSME2,CBLN1,EHD4,MTMR9,CHMP5,CTSC,NUP155,UBE3A,KALRN,FYTTD1,CLTA,SEC61A1,PLCG1,SRSF6,SSR1,THOC2,APOE,ABCB7,EXOC4,AP3B1,IPO8,CCT7,RPL35,DCTN3,SPAG9,SMAD2,ARPC1A,PACSIN2,SPTBN4,OSBPL5,CBL,ATP6V0A1,NUP54,SCARB2,SRI,SCYL1,PAK1,BICD1,APP,NUP205,ARPC5,ANXA5,SEC61A2,SNRPD1,SRP9,ATP5I,PRKCE,RPL15,ARHGAP1,KLHL3,ABCF1,BIN1,KIAA0196,RPS15A,MAGOHB,LLGL1,SLC25A22,MAP1S,SLC41A3,VPS33B,SRPR,LAM…
GO:0071840	Cellular component organization or biogenesis	143	5633	0.19	1.35e-06	9606.ENSP00000005257,9606.ENSP00000164024,9606.ENSP00000210313,9606.ENSP00000216129,9606.ENSP00000219197,9606.ENSP00000220325,9606.ENSP00000220592,9606.ENSP00000223500,9606.ENSP00000225698,9606.ENSP00000227266,9606.ENSP00000228284,9606.ENSP00000231498,9606.ENSP00000233121,9606.ENSP00000237264,9606.ENSP00000240874,9606.ENSP00000242285,9606.ENSP00000243253,9606.ENSP00000244007,9606.ENSP00000244020,…	RALA,CELSR3,PSMD5,TTLL12,CBLN1,EHD4,AGO2,CHMP5,C1QBP,CTSC,SART3,NUP155,MAPRE3,TBPL1,KALRN,CLTA,SEC61A1,PLCG1,SRSF6,KIAA1244,APOE,EXOC4,H3F3B,AP3B1,ACTR3B,TOR1B,RPL35,DCTN3,MRPL15,WBP11,SMAD2,ARPC1A,PACSIN2,SPTBN4,CBL,NOP58,ATP6V0A1,NUP54,SCARB2,PAK1,MTA2,USP15,DENR,BICD1,SPC25,APP,NUP205,LUC7L,ARPC5,SNRPD1,PELP1,FNTA,PDS5A,TWF2,ATP5I,PRKCE,H2AFV,SH3PXD2B,ISCU,PAK2,BIN1,KIAA0196,TMEM11,LLGL1,SMARC…
GO:0006725	Cellular aromatic compound metabolic process	89	2882	0.28	1.54e-06	9606.ENSP00000220592,9606.ENSP00000221130,9606.ENSP00000225698,9606.ENSP00000228284,9606.ENSP00000237264,9606.ENSP00000244020,9606.ENSP00000245838,9606.ENSP00000249299,9606.ENSP00000254193,9606.ENSP00000255681,9606.ENSP00000256594,9606.ENSP00000259469,9606.ENSP00000261167,9606.ENSP00000262160,9606.ENSP00000264279,9606.ENSP00000278823,9606.ENSP00000281243,9606.ENSP00000281474,9606.ENSP00000284981,…	AGO2,GSR,C1QBP,SART3,TBPL1,SRSF6,THOC2,LSM8,SNRPA1,MACROD1,GSTM3,RPL35,WBP11,SMAD2,NOP58,MTA2,QDPR,BICD1,APP,LUC7L,RBMS1,TCERG1,SNRPD1,PELP1,PDS5A,DTYMK,ATP5I,DCAKD,RPL15,RPS15A,MAGOHB,MAP1S,DRG1,SREK1,PDE2A,DLST,NELFB,RPS2,SNRPD2,AK2,SON,COPS5,EDC4,SUPV3L1,ILF2,UCHL5,PMVK,GNAI3,HMGB3,FMR1,SF3A3,SRSF4,RPA2,SPIN1,NUDT11,SF1,DIS3,RIOK1,AKR1C1,TP53BP1,NELFA,C17orf85,ASPDH,HNRNPA3,MTPN,SMU1,DEK,FAM98…
GO:0051649	Establishment of localization in cell	78	2375	0.3	1.54e-06	9606.ENSP00000220325,9606.ENSP00000223500,9606.ENSP00000227266,9606.ENSP00000231498,9606.ENSP00000241502,9606.ENSP00000242285,9606.ENSP00000243253,9606.ENSP00000244007,9606.ENSP00000244020,9606.ENSP00000244763,9606.ENSP00000245838,9606.ENSP00000252486,9606.ENSP00000253861,9606.ENSP00000255194,9606.ENSP00000256079,9606.ENSP00000259469,9606.ENSP00000259632,9606.ENSP00000262013,9606.ENSP00000263373,…	EHD4,CHMP5,CTSC,NUP155,FYTTD1,CLTA,SEC61A1,PLCG1,SRSF6,SSR1,THOC2,APOE,EXOC4,AP3B1,IPO8,RPL35,DCTN3,SPAG9,SPTBN4,CBL,ATP6V0A1,NUP54,SCARB2,BICD1,APP,NUP205,ARPC5,ANXA5,SEC61A2,SNRPD1,SRP9,ATP5I,RPL15,ARHGAP1,BIN1,KIAA0196,RPS15A,MAGOHB,LLGL1,MAP1S,VPS33B,SRPR,LAMP1,NDEL1,RANBP3,RPS2,SNRPD2,VAPA,RAC1,ATP2B4,SCYL2,ILF2,STX7,CPT2,SRSF4,PARD3,FTL,SNX2,DNAJC19,CADPS,SEC13,WASF1,TIMM9,GRIP1,KCMF1,RANBP…
GO:0044403	Symbiotic process	41	865	0.46	1.94e-06	9606.ENSP00000223500,9606.ENSP00000225698,9606.ENSP00000231498,9606.ENSP00000232165,9606.ENSP00000233057,9606.ENSP00000244007,9606.ENSP00000245838,9606.ENSP00000252486,9606.ENSP00000259469,9606.ENSP00000264033,9606.ENSP00000264883,9606.ENSP00000264896,9606.ENSP00000280377,9606.ENSP00000280557,9606.ENSP00000281474,9606.ENSP00000285968,9606.ENSP00000294383,9606.ENSP00000309334,9606.ENSP00000314067,…	CHMP5,C1QBP,NUP155,UBE3A,EIF2AK2,PLCG1,THOC2,APOE,RPL35,CBL,NUP54,SCARB2,USP15,DENR,BICD1,NUP205,USP24,RPL15,PAK2,BIN1,RPS15A,CARM1,LAMP1,RPS2,VAPA,RAC1,MGEA5,FMR1,RCC1,SEC13,SMU1,DEK,IK,RANBP1,GPX1,RPS24,RPS13,IST1,RPL18,RPL36,RPL27
GO:0034613	Cellular protein localization	60	1610	0.36	2.05e-06	9606.ENSP00000220325,9606.ENSP00000231498,9606.ENSP00000233121,9606.ENSP00000241502,9606.ENSP00000242285,9606.ENSP00000243253,9606.ENSP00000244020,9606.ENSP00000244763,9606.ENSP00000245838,9606.ENSP00000252486,9606.ENSP00000253861,9606.ENSP00000255194,9606.ENSP00000256079,9606.ENSP00000259339,9606.ENSP00000259469,9606.ENSP00000263246,9606.ENSP00000263373,9606.ENSP00000264883,9606.ENSP00000264896,…	EHD4,NUP155,MAPRE3,FYTTD1,CLTA,SEC61A1,SRSF6,SSR1,THOC2,APOE,EXOC4,AP3B1,IPO8,TOR1B,RPL35,PACSIN2,SPTBN4,NUP54,SCARB2,SCYL1,BICD1,NUP205,SEC61A2,FNTA,TWF2,SRP9,RPL15,SH3PXD2B,KIAA0196,RPS15A,MAGOHB,CARM1,VPS33B,SRPR,LAMP1,RANBP3,RPS2,EPB41L3,VAPA,STX7,SRSF4,RPA2,PARD3,SNX2,DNAJC19,SEC13,TIMM9,GRIP1,DLG4,SEPT9,IK,RPS24,RIMS1,EPHX2,RPS13,RPL18,NACA,RPL36,RPL27,SYNRG
GO:0016032	Viral process	38	776	0.48	2.88e-06	9606.ENSP00000223500,9606.ENSP00000225698,9606.ENSP00000231498,9606.ENSP00000232165,9606.ENSP00000233057,9606.ENSP00000244007,9606.ENSP00000252486,9606.ENSP00000259469,9606.ENSP00000264883,9606.ENSP00000264896,9606.ENSP00000280377,9606.ENSP00000280557,9606.ENSP00000281474,9606.ENSP00000285968,9606.ENSP00000294383,9606.ENSP00000309334,9606.ENSP00000314067,9606.ENSP00000316779,9606.ENSP00000318646,…	CHMP5,C1QBP,NUP155,UBE3A,EIF2AK2,PLCG1,APOE,RPL35,NUP54,SCARB2,USP15,DENR,BICD1,NUP205,USP24,RPL15,PAK2,BIN1,RPS15A,CARM1,LAMP1,RPS2,VAPA,RAC1,MGEA5,FMR1,RCC1,SEC13,SMU1,DEK,IK,RANBP1,RPS24,RPS13,IST1,RPL18,RPL36,RPL27
GO:0046483	Heterocycle metabolic process	87	2840	0.27	2.88e-06	9606.ENSP00000220592,9606.ENSP00000221130,9606.ENSP00000225698,9606.ENSP00000228284,9606.ENSP00000237264,9606.ENSP00000244020,9606.ENSP00000245838,9606.ENSP00000249299,9606.ENSP00000254193,9606.ENSP00000255681,9606.ENSP00000259469,9606.ENSP00000261167,9606.ENSP00000262160,9606.ENSP00000264279,9606.ENSP00000278823,9606.ENSP00000281243,9606.ENSP00000281474,9606.ENSP00000284981,9606.ENSP00000293872,…	AGO2,GSR,C1QBP,SART3,TBPL1,SRSF6,THOC2,LSM8,SNRPA1,MACROD1,RPL35,WBP11,SMAD2,NOP58,MTA2,QDPR,BICD1,APP,LUC7L,RBMS1,TCERG1,SNRPD1,PELP1,PDS5A,DTYMK,ATP5I,DCAKD,RPL15,RPS15A,MAGOHB,MAP1S,DRG1,SREK1,PDE2A,DLST,NELFB,RPS2,SNRPD2,AK2,SON,COPS5,EDC4,SUPV3L1,ILF2,UCHL5,PMVK,GNAI3,HMGB3,FMR1,SF3A3,SRSF4,RPA2,SPIN1,NUDT11,PCCA,SF1,DIS3,RIOK1,TP53BP1,NELFA,C17orf85,ASPDH,HNRNPA3,SMU1,DEK,FAM98B,SNRPN,EFTUD…
GO:0006139	Nucleobase-containing compound metabolic process	83	2659	0.28	2.98e-06	9606.ENSP00000220592,9606.ENSP00000221130,9606.ENSP00000225698,9606.ENSP00000228284,9606.ENSP00000237264,9606.ENSP00000244020,9606.ENSP00000245838,9606.ENSP00000249299,9606.ENSP00000254193,9606.ENSP00000255681,9606.ENSP00000259469,9606.ENSP00000261167,9606.ENSP00000262160,9606.ENSP00000264279,9606.ENSP00000278823,9606.ENSP00000281474,9606.ENSP00000284981,9606.ENSP00000293872,9606.ENSP00000294904,…	AGO2,GSR,C1QBP,SART3,TBPL1,SRSF6,THOC2,LSM8,SNRPA1,MACROD1,RPL35,WBP11,SMAD2,NOP58,MTA2,BICD1,APP,LUC7L,RBMS1,TCERG1,SNRPD1,PELP1,PDS5A,DTYMK,ATP5I,DCAKD,RPL15,RPS15A,MAGOHB,MAP1S,DRG1,SREK1,PDE2A,DLST,NELFB,RPS2,SNRPD2,AK2,SON,COPS5,EDC4,SUPV3L1,ILF2,UCHL5,PMVK,GNAI3,HMGB3,FMR1,SF3A3,SRSF4,RPA2,SPIN1,NUDT11,SF1,DIS3,RIOK1,TP53BP1,NELFA,C17orf85,ASPDH,HNRNPA3,SMU1,DEK,FAM98B,SNRPN,EFTUD2,LDB1,IK,…
GO:0006613	Cotranslational protein targeting to membrane	14	100	0.93	2.98e-06	9606.ENSP00000243253,9606.ENSP00000244763,9606.ENSP00000259469,9606.ENSP00000298428,9606.ENSP00000305230,9606.ENSP00000309334,9606.ENSP00000318646,9606.ENSP00000328023,9606.ENSP00000341885,9606.ENSP00000414321,9606.ENSP00000435777,9606.ENSP00000447001,9606.ENSP00000464342,9606.ENSP00000464813	SEC61A1,SSR1,RPL35,SEC61A2,SRP9,RPL15,RPS15A,SRPR,RPS2,RPS24,RPS13,RPL18,RPL36,RPL27
GO:0006612	Protein targeting to membrane	17	165	0.8	4.28e-06	9606.ENSP00000243253,9606.ENSP00000244763,9606.ENSP00000253861,9606.ENSP00000259469,9606.ENSP00000298428,9606.ENSP00000305230,9606.ENSP00000309334,9606.ENSP00000318646,9606.ENSP00000328023,9606.ENSP00000341885,9606.ENSP00000363921,9606.ENSP00000414321,9606.ENSP00000435777,9606.ENSP00000447001,9606.ENSP00000448035,9606.ENSP00000464342,9606.ENSP00000464813	SEC61A1,SSR1,EXOC4,RPL35,SEC61A2,SRP9,RPL15,RPS15A,SRPR,RPS2,PARD3,RPS24,RPS13,RPL18,NACA,RPL36,RPL27
GO:0043933	Protein-containing complex subunit organization	57	1539	0.36	4.96e-06	9606.ENSP00000210313,9606.ENSP00000220325,9606.ENSP00000220592,9606.ENSP00000223500,9606.ENSP00000227266,9606.ENSP00000228284,9606.ENSP00000242285,9606.ENSP00000244020,9606.ENSP00000252486,9606.ENSP00000254810,9606.ENSP00000260102,9606.ENSP00000262160,9606.ENSP00000264883,9606.ENSP00000280557,9606.ENSP00000284981,9606.ENSP00000285968,9606.ENSP00000293872,9606.ENSP00000300413,9606.ENSP00000303908,…	PSMD5,EHD4,AGO2,CHMP5,CTSC,SART3,CLTA,SRSF6,APOE,H3F3B,MRPL15,SMAD2,NUP54,DENR,APP,NUP205,LUC7L,SNRPD1,TWF2,SH3PXD2B,BIN1,KIAA0196,LLGL1,SMARCE1,HIST2H3D,NDEL1,BRIX1,MRPL43,SNRPD2,ALDH9A1,RAC1,HIST1H3J,PSMD4,NDUFAF4,SF3A3,RPA2,PARD3,EIF2S2,SF1,COX7A2L,TP53BP1,SEC13,WASF1,PFDN6,TMEM55B,MRPS6,DLG4,MAGI1,CAND2,SLC9A3R2,CELF4,NDUFA5,MRPS14,RIMS1,IST1,PSMD9,MAP1LC3B2
GO:0072657	Protein localization to membrane	29	495	0.56	4.96e-06	9606.ENSP00000220325,9606.ENSP00000231498,9606.ENSP00000243253,9606.ENSP00000244763,9606.ENSP00000252486,9606.ENSP00000253861,9606.ENSP00000255194,9606.ENSP00000259469,9606.ENSP00000263373,9606.ENSP00000264883,9606.ENSP00000298428,9606.ENSP00000303423,9606.ENSP00000305230,9606.ENSP00000309334,9606.ENSP00000309714,9606.ENSP00000318646,9606.ENSP00000328023,9606.ENSP00000341885,9606.ENSP00000343158,…	EHD4,NUP155,SEC61A1,SSR1,APOE,EXOC4,AP3B1,RPL35,SPTBN4,NUP54,SEC61A2,FNTA,SRP9,RPL15,SH3PXD2B,RPS15A,SRPR,RPS2,EPB41L3,PARD3,TIMM9,GRIP1,DLG4,RPS24,RPS13,RPL18,NACA,RPL36,RPL27
GO:0033036	Macromolecule localization	78	2473	0.29	5.52e-06	9606.ENSP00000219197,9606.ENSP00000220325,9606.ENSP00000223500,9606.ENSP00000231498,9606.ENSP00000233121,9606.ENSP00000241502,9606.ENSP00000242285,9606.ENSP00000243253,9606.ENSP00000244020,9606.ENSP00000244763,9606.ENSP00000245838,9606.ENSP00000252486,9606.ENSP00000253861,9606.ENSP00000255194,9606.ENSP00000256079,9606.ENSP00000259339,9606.ENSP00000259469,9606.ENSP00000262160,9606.ENSP00000263246,…	CBLN1,EHD4,CHMP5,NUP155,MAPRE3,FYTTD1,CLTA,SEC61A1,SRSF6,SSR1,THOC2,APOE,EXOC4,AP3B1,IPO8,TOR1B,RPL35,SMAD2,PACSIN2,SPTBN4,OSBPL5,NOP58,ATP6V0A1,NUP54,SCARB2,SRI,SCYL1,BICD1,NUP205,SEC61A2,FNTA,TWF2,SRP9,RPL15,SH3PXD2B,ARHGAP1,KIAA0196,RPS15A,MAGOHB,CARM1,VPS33B,SRPR,LAMP1,RANBP3,RPS2,EPB41L3,VAPA,RABIF,STX7,FMR1,CPT2,SRSF4,RPA2,PARD3,SNX2,AKR1C1,DNAJC19,CADPS,SEC13,C17orf85,TIMM9,GRIP1,DLG4,SEPT…
GO:0006518	Peptide metabolic process	29	503	0.55	6.24e-06	9606.ENSP00000220592,9606.ENSP00000221130,9606.ENSP00000225719,9606.ENSP00000233057,9606.ENSP00000256594,9606.ENSP00000259469,9606.ENSP00000260102,9606.ENSP00000280557,9606.ENSP00000308024,9606.ENSP00000309334,9606.ENSP00000313603,9606.ENSP00000318646,9606.ENSP00000329715,9606.ENSP00000339844,9606.ENSP00000341885,9606.ENSP00000350512,9606.ENSP00000360002,9606.ENSP00000364119,9606.ENSP00000370372,…	AGO2,GSR,CPD,EIF2AK2,GSTM3,RPL35,MRPL15,DENR,PCSK1,RPL15,ABCF1,RPS15A,DRG1,MRPL43,RPS2,COPS5,GSTA4,EIF2S2,NLN,MRPS6,GPX1,RPS24,MRPS14,RPS13,RPL18,NACA,SEC11A,RPL36,RPL27
GO:0051179	Localization	139	5591	0.18	6.26e-06	9606.ENSP00000005257,9606.ENSP00000164024,9606.ENSP00000210313,9606.ENSP00000215071,9606.ENSP00000216802,9606.ENSP00000219197,9606.ENSP00000220325,9606.ENSP00000221086,9606.ENSP00000223500,9606.ENSP00000227266,9606.ENSP00000231498,9606.ENSP00000232165,9606.ENSP00000233121,9606.ENSP00000240874,9606.ENSP00000241502,9606.ENSP00000242285,9606.ENSP00000243253,9606.ENSP00000244007,9606.ENSP00000244020,…	RALA,CELSR3,PSMD5,PSMD8,PSME2,CBLN1,EHD4,MTMR9,CHMP5,CTSC,NUP155,UBE3A,MAPRE3,KALRN,FYTTD1,CLTA,SEC61A1,PLCG1,SRSF6,SSR1,THOC2,APOE,ABCB7,EXOC4,AP3B1,IPO8,CCT7,TOR1B,RPL35,DCTN3,SPAG9,SMAD2,ARPC1A,PACSIN2,SPTBN4,OSBPL5,CBL,NOP58,ATP6V0A1,NUP54,SCARB2,SRI,SCYL1,PAK1,BICD1,APP,NUP205,ARPC5,ANXA5,SEC61A2,SNRPD1,FNTA,TWF2,SRP9,ATP5I,PRKCE,RPL15,SH3PXD2B,ARHGAP1,KLHL3,ABCF1,BIN1,KIAA0196,RPS15A,MAGOHB…
GO:0008104	Protein localization	70	2139	0.3	8.77e-06	9606.ENSP00000219197,9606.ENSP00000220325,9606.ENSP00000223500,9606.ENSP00000231498,9606.ENSP00000233121,9606.ENSP00000241502,9606.ENSP00000242285,9606.ENSP00000243253,9606.ENSP00000244020,9606.ENSP00000244763,9606.ENSP00000245838,9606.ENSP00000252486,9606.ENSP00000253861,9606.ENSP00000255194,9606.ENSP00000256079,9606.ENSP00000259339,9606.ENSP00000259469,9606.ENSP00000262160,9606.ENSP00000263246,…	CBLN1,EHD4,CHMP5,NUP155,MAPRE3,FYTTD1,CLTA,SEC61A1,SRSF6,SSR1,THOC2,APOE,EXOC4,AP3B1,IPO8,TOR1B,RPL35,SMAD2,PACSIN2,SPTBN4,ATP6V0A1,NUP54,SCARB2,SRI,SCYL1,BICD1,NUP205,SEC61A2,FNTA,TWF2,SRP9,RPL15,SH3PXD2B,ARHGAP1,KIAA0196,RPS15A,MAGOHB,CARM1,VPS33B,SRPR,LAMP1,RANBP3,RPS2,EPB41L3,VAPA,RABIF,STX7,SRSF4,RPA2,PARD3,SNX2,DNAJC19,CADPS,SEC13,TIMM9,GRIP1,DLG4,SEPT9,IK,RPS24,RIMS1,EPHX2,RPS13,IST1,RPL18…
GO:0038093	Fc receptor signaling pathway	17	177	0.77	8.82e-06	9606.ENSP00000210313,9606.ENSP00000215071,9606.ENSP00000216160,9606.ENSP00000216802,9606.ENSP00000244007,9606.ENSP00000262942,9606.ENSP00000278568,9606.ENSP00000294742,9606.ENSP00000306124,9606.ENSP00000314067,9606.ENSP00000338039,9606.ENSP00000344220,9606.ENSP00000348461,9606.ENSP00000357879,9606.ENSP00000410402,9606.ENSP00000414359,9606.ENSP00000440485	PSMD5,PSMD8,TAB1,PSME2,PLCG1,ARPC1A,PAK1,ARPC5,PRKCE,PAK2,PSMF1,PDPK1,RAC1,PSMD4,MAP2K4,PSMA1,PSMD9
GO:0006614	SRP-dependent cotranslational protein targeting to membrane	13	96	0.92	1.08e-05	9606.ENSP00000243253,9606.ENSP00000259469,9606.ENSP00000298428,9606.ENSP00000305230,9606.ENSP00000309334,9606.ENSP00000318646,9606.ENSP00000328023,9606.ENSP00000341885,9606.ENSP00000414321,9606.ENSP00000435777,9606.ENSP00000447001,9606.ENSP00000464342,9606.ENSP00000464813	SEC61A1,RPL35,SEC61A2,SRP9,RPL15,RPS15A,SRPR,RPS2,RPS24,RPS13,RPL18,RPL36,RPL27
GO:0008380	RNA splicing	25	396	0.59	1.08e-05	9606.ENSP00000225698,9606.ENSP00000228284,9606.ENSP00000244020,9606.ENSP00000245838,9606.ENSP00000249299,9606.ENSP00000254193,9606.ENSP00000261167,9606.ENSP00000293872,9606.ENSP00000296702,9606.ENSP00000300413,9606.ENSP00000319240,9606.ENSP00000334538,9606.ENSP00000342374,9606.ENSP00000348984,9606.ENSP00000359506,9606.ENSP00000362110,9606.ENSP00000362900,9606.ENSP00000366604,9606.ENSP00000376309,…	C1QBP,SART3,SRSF6,THOC2,LSM8,SNRPA1,WBP11,LUC7L,TCERG1,SNRPD1,MAGOHB,SREK1,SNRPD2,SON,FMR1,SF3A3,SRSF4,SF1,HNRNPA3,SMU1,FAM98B,SNRPN,EFTUD2,IK,CELF4
GO:0016070	RNA metabolic process	57	1584	0.34	1.08e-05	9606.ENSP00000220592,9606.ENSP00000225698,9606.ENSP00000228284,9606.ENSP00000237264,9606.ENSP00000244020,9606.ENSP00000245838,9606.ENSP00000249299,9606.ENSP00000254193,9606.ENSP00000259469,9606.ENSP00000261167,9606.ENSP00000262160,9606.ENSP00000264279,9606.ENSP00000281474,9606.ENSP00000284981,9606.ENSP00000293872,9606.ENSP00000294904,9606.ENSP00000296702,9606.ENSP00000300413,9606.ENSP00000301396,…	AGO2,C1QBP,SART3,TBPL1,SRSF6,THOC2,LSM8,SNRPA1,RPL35,WBP11,SMAD2,NOP58,BICD1,APP,LUC7L,RBMS1,TCERG1,SNRPD1,PELP1,RPL15,RPS15A,MAGOHB,DRG1,SREK1,NELFB,RPS2,SNRPD2,SON,EDC4,SUPV3L1,ILF2,FMR1,SF3A3,SRSF4,SPIN1,SF1,DIS3,RIOK1,NELFA,C17orf85,HNRNPA3,SMU1,DEK,FAM98B,SNRPN,EFTUD2,LDB1,IK,CELF4,RPS24,INTS9,RNH1,RPS13,RPL18,RSL1D1,RPL36,RPL27
GO:0038095	Fc-epsilon receptor signaling pathway	14	115	0.87	1.08e-05	9606.ENSP00000210313,9606.ENSP00000215071,9606.ENSP00000216160,9606.ENSP00000216802,9606.ENSP00000244007,9606.ENSP00000278568,9606.ENSP00000314067,9606.ENSP00000338039,9606.ENSP00000344220,9606.ENSP00000348461,9606.ENSP00000357879,9606.ENSP00000410402,9606.ENSP00000414359,9606.ENSP00000440485	PSMD5,PSMD8,TAB1,PSME2,PLCG1,PAK1,PAK2,PSMF1,PDPK1,RAC1,PSMD4,MAP2K4,PSMA1,PSMD9
GO:0044085	Cellular component biogenesis	79	2583	0.27	1.23e-05	9606.ENSP00000164024,9606.ENSP00000210313,9606.ENSP00000220325,9606.ENSP00000220592,9606.ENSP00000223500,9606.ENSP00000225698,9606.ENSP00000227266,9606.ENSP00000228284,9606.ENSP00000233121,9606.ENSP00000237264,9606.ENSP00000242285,9606.ENSP00000244020,9606.ENSP00000252486,9606.ENSP00000254810,9606.ENSP00000259469,9606.ENSP00000259632,9606.ENSP00000261167,9606.ENSP00000262160,9606.ENSP00000263246,…	CELSR3,PSMD5,EHD4,AGO2,CHMP5,C1QBP,CTSC,SART3,MAPRE3,TBPL1,CLTA,SRSF6,APOE,H3F3B,RPL35,DCTN3,WBP11,SMAD2,PACSIN2,NOP58,DENR,BICD1,APP,NUP205,LUC7L,SNRPD1,PELP1,SH3PXD2B,ISCU,PAK2,BIN1,KIAA0196,LLGL1,HIST2H3D,NDEL1,BRIX1,RPS2,SNRPD2,EPB41L3,PDPK1,ALDH9A1,RAC1,COPS5,TPM1,HIST1H3J,STX7,PSMD4,NDUFAF4,SF3A3,RCC1,RPA2,PARD3,EIF2S2,SF1,DIS3,COX7A2L,RIOK1,TP53BP1,SEC13,WASF1,PFDN6,TMEM55B,DLG4,MAGI1,CAND…
GO:0043170	Macromolecule metabolic process	147	6137	0.17	1.61e-05	9606.ENSP00000054950,9606.ENSP00000164139,9606.ENSP00000210313,9606.ENSP00000215071,9606.ENSP00000216129,9606.ENSP00000216160,9606.ENSP00000216802,9606.ENSP00000220592,9606.ENSP00000225698,9606.ENSP00000225719,9606.ENSP00000227266,9606.ENSP00000228284,9606.ENSP00000231498,9606.ENSP00000232165,9606.ENSP00000233057,9606.ENSP00000237264,9606.ENSP00000240874,9606.ENSP00000241502,9606.ENSP00000242285,…	RCN1,PYGM,PSMD5,PSMD8,TTLL12,TAB1,PSME2,AGO2,C1QBP,CPD,CTSC,SART3,NUP155,UBE3A,EIF2AK2,TBPL1,KALRN,FYTTD1,CLTA,SRSF6,THOC2,LSM8,APOE,SNRPA1,H3F3B,MACROD1,RPL35,MRPL15,WBP11,SPAG9,SMAD2,SPTBN4,CBL,NOP58,NUP54,SCYL1,UBXN4,PAK1,MTA2,USP15,DENR,BICD1,APP,NUP205,LUC7L,USP24,RBMS1,TCERG1,CLPX,SNRPD1,PELP1,FNTA,PDS5A,PRKCE,PCSK1,RPL15,PIGS,KLHL3,ABCF1,PAK2,RPS15A,MAGOHB,MAP1S,CARM1,VPS33B,GLRX5,DRG1,HIS…
GO:0090150	Establishment of protein localization to membrane	20	267	0.66	1.94e-05	9606.ENSP00000243253,9606.ENSP00000244763,9606.ENSP00000253861,9606.ENSP00000255194,9606.ENSP00000259469,9606.ENSP00000298428,9606.ENSP00000305230,9606.ENSP00000309334,9606.ENSP00000318646,9606.ENSP00000328023,9606.ENSP00000341885,9606.ENSP00000363921,9606.ENSP00000378588,9606.ENSP00000381098,9606.ENSP00000414321,9606.ENSP00000435777,9606.ENSP00000447001,9606.ENSP00000448035,9606.ENSP00000464342,…	SEC61A1,SSR1,EXOC4,AP3B1,RPL35,SEC61A2,SRP9,RPL15,RPS15A,SRPR,RPS2,PARD3,TIMM9,GRIP1,RPS24,RPS13,RPL18,NACA,RPL36,RPL27
GO:0006605	Protein targeting	23	356	0.6	2.36e-05	9606.ENSP00000243253,9606.ENSP00000244763,9606.ENSP00000253861,9606.ENSP00000255194,9606.ENSP00000259469,9606.ENSP00000264883,9606.ENSP00000264896,9606.ENSP00000298428,9606.ENSP00000305230,9606.ENSP00000309334,9606.ENSP00000318646,9606.ENSP00000328023,9606.ENSP00000341885,9606.ENSP00000363921,9606.ENSP00000372005,9606.ENSP00000378588,9606.ENSP00000414321,9606.ENSP00000430269,9606.ENSP00000435777,…	SEC61A1,SSR1,EXOC4,AP3B1,RPL35,NUP54,SCARB2,SEC61A2,SRP9,RPL15,RPS15A,SRPR,RPS2,PARD3,DNAJC19,TIMM9,RPS24,EPHX2,RPS13,RPL18,NACA,RPL36,RPL27
GO:0016043	Cellular component organization	133	5447	0.18	3.85e-05	9606.ENSP00000005257,9606.ENSP00000164024,9606.ENSP00000210313,9606.ENSP00000216129,9606.ENSP00000219197,9606.ENSP00000220325,9606.ENSP00000220592,9606.ENSP00000223500,9606.ENSP00000225698,9606.ENSP00000227266,9606.ENSP00000228284,9606.ENSP00000231498,9606.ENSP00000233121,9606.ENSP00000237264,9606.ENSP00000240874,9606.ENSP00000242285,9606.ENSP00000243253,9606.ENSP00000244007,9606.ENSP00000244020,…	RALA,CELSR3,PSMD5,TTLL12,CBLN1,EHD4,AGO2,CHMP5,C1QBP,CTSC,SART3,NUP155,MAPRE3,TBPL1,KALRN,CLTA,SEC61A1,PLCG1,SRSF6,KIAA1244,APOE,EXOC4,H3F3B,AP3B1,ACTR3B,TOR1B,DCTN3,MRPL15,SMAD2,ARPC1A,PACSIN2,SPTBN4,CBL,ATP6V0A1,NUP54,SCARB2,PAK1,MTA2,USP15,DENR,BICD1,SPC25,APP,NUP205,LUC7L,ARPC5,SNRPD1,FNTA,PDS5A,TWF2,ATP5I,PRKCE,H2AFV,SH3PXD2B,ISCU,PAK2,BIN1,KIAA0196,TMEM11,LLGL1,SMARCE1,MAP1S,CARM1,VPS33B,HI…
GO:0019080	Viral gene expression	14	132	0.81	3.85e-05	9606.ENSP00000231498,9606.ENSP00000259469,9606.ENSP00000264883,9606.ENSP00000280557,9606.ENSP00000285968,9606.ENSP00000309334,9606.ENSP00000318646,9606.ENSP00000341885,9606.ENSP00000373312,9606.ENSP00000414321,9606.ENSP00000435777,9606.ENSP00000447001,9606.ENSP00000464342,9606.ENSP00000464813	NUP155,RPL35,NUP54,DENR,NUP205,RPL15,RPS15A,RPS2,SEC13,RPS24,RPS13,RPL18,RPL36,RPL27
GO:0048024	Regulation of mrna splicing, via spliceosome	13	110	0.86	3.85e-05	9606.ENSP00000225698,9606.ENSP00000228284,9606.ENSP00000244020,9606.ENSP00000250113,9606.ENSP00000334538,9606.ENSP00000348984,9606.ENSP00000359506,9606.ENSP00000362900,9606.ENSP00000366604,9606.ENSP00000380336,9606.ENSP00000396301,9606.ENSP00000410584,9606.ENSP00000466897	C1QBP,SART3,SRSF6,FXR2,SREK1,SON,FMR1,SRSF4,SF1,SMU1,IK,CELF4,CIRBP
GO:1902903	Regulation of supramolecular fiber organization	23	368	0.58	3.85e-05	9606.ENSP00000233121,9606.ENSP00000252486,9606.ENSP00000256001,9606.ENSP00000262942,9606.ENSP00000263373,9606.ENSP00000278568,9606.ENSP00000284981,9606.ENSP00000294742,9606.ENSP00000303908,9606.ENSP00000306124,9606.ENSP00000309714,9606.ENSP00000314067,9606.ENSP00000316779,9606.ENSP00000318016,9606.ENSP00000325313,9606.ENSP00000329715,9606.ENSP00000348461,9606.ENSP00000351022,9606.ENSP00000353508,…	MAPRE3,APOE,ACTR3B,ARPC1A,SPTBN4,PAK1,APP,ARPC5,TWF2,PRKCE,SH3PXD2B,PAK2,BIN1,KIAA0196,MAP1S,DRG1,RAC1,TPM1,MAP2,WASF1,MTPN,GPX1,CORO2B
GO:1903311	Regulation of mrna metabolic process	22	338	0.6	3.85e-05	9606.ENSP00000210313,9606.ENSP00000215071,9606.ENSP00000216802,9606.ENSP00000220592,9606.ENSP00000225698,9606.ENSP00000228284,9606.ENSP00000244020,9606.ENSP00000250113,9606.ENSP00000334538,9606.ENSP00000338039,9606.ENSP00000348984,9606.ENSP00000357879,9606.ENSP00000359506,9606.ENSP00000362900,9606.ENSP00000366604,9606.ENSP00000366997,9606.ENSP00000380336,9606.ENSP00000396301,9606.ENSP00000410584,…	PSMD5,PSMD8,PSME2,AGO2,C1QBP,SART3,SRSF6,FXR2,SREK1,PSMF1,SON,PSMD4,FMR1,SRSF4,SF1,DIS3,SMU1,IK,CELF4,PSMA1,PSMD9,CIRBP
GO:0006397	mRNA processing	26	468	0.53	4.64e-05	9606.ENSP00000225698,9606.ENSP00000228284,9606.ENSP00000244020,9606.ENSP00000245838,9606.ENSP00000249299,9606.ENSP00000254193,9606.ENSP00000261167,9606.ENSP00000284981,9606.ENSP00000293872,9606.ENSP00000296702,9606.ENSP00000300413,9606.ENSP00000319240,9606.ENSP00000334538,9606.ENSP00000342374,9606.ENSP00000348984,9606.ENSP00000359506,9606.ENSP00000362110,9606.ENSP00000362900,9606.ENSP00000366604,…	C1QBP,SART3,SRSF6,THOC2,LSM8,SNRPA1,WBP11,APP,LUC7L,TCERG1,SNRPD1,MAGOHB,SREK1,SNRPD2,SON,FMR1,SF3A3,SRSF4,SF1,C17orf85,HNRNPA3,SMU1,SNRPN,EFTUD2,IK,CELF4
GO:0019083	Viral transcription	13	115	0.84	5.18e-05	9606.ENSP00000231498,9606.ENSP00000259469,9606.ENSP00000264883,9606.ENSP00000285968,9606.ENSP00000309334,9606.ENSP00000318646,9606.ENSP00000341885,9606.ENSP00000373312,9606.ENSP00000414321,9606.ENSP00000435777,9606.ENSP00000447001,9606.ENSP00000464342,9606.ENSP00000464813	NUP155,RPL35,NUP54,NUP205,RPL15,RPS15A,RPS2,SEC13,RPS24,RPS13,RPL18,RPL36,RPL27
GO:0070972	Protein localization to endoplasmic reticulum	14	140	0.79	6.76e-05	9606.ENSP00000243253,9606.ENSP00000259469,9606.ENSP00000298428,9606.ENSP00000305230,9606.ENSP00000309334,9606.ENSP00000318646,9606.ENSP00000328023,9606.ENSP00000341885,9606.ENSP00000345656,9606.ENSP00000414321,9606.ENSP00000435777,9606.ENSP00000447001,9606.ENSP00000464342,9606.ENSP00000464813	SEC61A1,RPL35,SEC61A2,SRP9,RPL15,RPS15A,SRPR,RPS2,VAPA,RPS24,RPS13,RPL18,RPL36,RPL27
GO:0006413	Translational initiation	14	141	0.78	7.19e-05	9606.ENSP00000220592,9606.ENSP00000259469,9606.ENSP00000280557,9606.ENSP00000309334,9606.ENSP00000313603,9606.ENSP00000318646,9606.ENSP00000341885,9606.ENSP00000350512,9606.ENSP00000364119,9606.ENSP00000414321,9606.ENSP00000435777,9606.ENSP00000447001,9606.ENSP00000464342,9606.ENSP00000464813	AGO2,RPL35,DENR,RPL15,ABCF1,RPS15A,RPS2,COPS5,EIF2S2,RPS24,RPS13,RPL18,RPL36,RPL27
GO:0006886	Intracellular protein transport	40	999	0.39	8.93e-05	9606.ENSP00000231498,9606.ENSP00000241502,9606.ENSP00000242285,9606.ENSP00000243253,9606.ENSP00000244020,9606.ENSP00000244763,9606.ENSP00000245838,9606.ENSP00000253861,9606.ENSP00000255194,9606.ENSP00000256079,9606.ENSP00000259469,9606.ENSP00000264883,9606.ENSP00000264896,9606.ENSP00000285968,9606.ENSP00000298428,9606.ENSP00000305230,9606.ENSP00000309334,9606.ENSP00000318646,9606.ENSP00000319240,…	NUP155,FYTTD1,CLTA,SEC61A1,SRSF6,SSR1,THOC2,EXOC4,AP3B1,IPO8,RPL35,NUP54,SCARB2,NUP205,SEC61A2,SRP9,RPL15,RPS15A,MAGOHB,VPS33B,SRPR,RANBP3,RPS2,STX7,SRSF4,PARD3,SNX2,DNAJC19,SEC13,TIMM9,GRIP1,RPS24,RIMS1,EPHX2,RPS13,RPL18,NACA,RPL36,RPL27,SYNRG
GO:0043603	Cellular amide metabolic process	34	773	0.43	9.75e-05	9606.ENSP00000220592,9606.ENSP00000221130,9606.ENSP00000225719,9606.ENSP00000233057,9606.ENSP00000256594,9606.ENSP00000259469,9606.ENSP00000260102,9606.ENSP00000280557,9606.ENSP00000308024,9606.ENSP00000309334,9606.ENSP00000313603,9606.ENSP00000318646,9606.ENSP00000329715,9606.ENSP00000335304,9606.ENSP00000339844,9606.ENSP00000341885,9606.ENSP00000350512,9606.ENSP00000357452,9606.ENSP00000360002,…	AGO2,GSR,CPD,EIF2AK2,GSTM3,RPL35,MRPL15,DENR,PCSK1,RPL15,ABCF1,RPS15A,DRG1,DLST,MRPL43,RPS2,COPS5,PMVK,GSTA4,EIF2S2,PCCA,NLN,MRPS6,GPX1,RPS24,SUCLG2,MRPS14,ACSL1,RPS13,RPL18,NACA,SEC11A,RPL36,RPL27
GO:0045184	Establishment of protein localization	53	1564	0.32	0.00014	9606.ENSP00000219197,9606.ENSP00000223500,9606.ENSP00000231498,9606.ENSP00000241502,9606.ENSP00000242285,9606.ENSP00000243253,9606.ENSP00000244020,9606.ENSP00000244763,9606.ENSP00000245838,9606.ENSP00000252486,9606.ENSP00000253861,9606.ENSP00000255194,9606.ENSP00000256079,9606.ENSP00000259469,9606.ENSP00000262160,9606.ENSP00000264649,9606.ENSP00000264883,9606.ENSP00000264896,9606.ENSP00000285968,…	CBLN1,CHMP5,NUP155,FYTTD1,CLTA,SEC61A1,SRSF6,SSR1,THOC2,APOE,EXOC4,AP3B1,IPO8,RPL35,SMAD2,ATP6V0A1,NUP54,SCARB2,NUP205,SEC61A2,SRP9,RPL15,ARHGAP1,KIAA0196,RPS15A,MAGOHB,VPS33B,SRPR,LAMP1,RANBP3,RPS2,RABIF,STX7,SRSF4,PARD3,SNX2,DNAJC19,CADPS,SEC13,TIMM9,GRIP1,DLG4,RPS24,RIMS1,EPHX2,RPS13,IST1,RPL18,NACA,RPL36,RPL27,SNX12,SYNRG
GO:0006796	Phosphate-containing compound metabolic process	65	2107	0.28	0.00015	9606.ENSP00000074304,9606.ENSP00000210313,9606.ENSP00000215071,9606.ENSP00000216160,9606.ENSP00000216802,9606.ENSP00000221086,9606.ENSP00000233057,9606.ENSP00000237264,9606.ENSP00000240874,9606.ENSP00000244007,9606.ENSP00000262013,9606.ENSP00000262160,9606.ENSP00000263373,9606.ENSP00000263650,9606.ENSP00000270176,9606.ENSP00000278568,9606.ENSP00000280377,9606.ENSP00000282841,9606.ENSP00000284116,…	INPP4A,PSMD5,PSMD8,TAB1,PSME2,MTMR9,EIF2AK2,TBPL1,KALRN,PLCG1,SPAG9,SMAD2,SPTBN4,OSBPL5,SCYL1,PAK1,USP15,GGPS1,GDPD1,APP,TMEM55A,DTYMK,ATP5I,PRKCE,DCAKD,PIGS,AGPAT4,PAK2,PDE2A,DLST,CECR5,PSMF1,TRIO,NDUFA4,CAMK2D,BAZ1B,PDPK1,PTP4A2,AK2,SCYL2,INPP5F,PEA15,PMVK,PSMD4,GNAI3,NUDT11,COX7A2L,RIOK1,SACM1L,ASPDH,GRK5,NT5DC3,TMEM55B,DLG4,NT5DC2,GPX1,MAP2K4,PSMA1,NDUFA5,SUCLG2,ACSL1,EPHX2,PSMD9,LDHA,BPNT1
GO:0043484	Regulation of rna splicing	14	152	0.75	0.00015	9606.ENSP00000225698,9606.ENSP00000228284,9606.ENSP00000244020,9606.ENSP00000250113,9606.ENSP00000334538,9606.ENSP00000348984,9606.ENSP00000359506,9606.ENSP00000362900,9606.ENSP00000366604,9606.ENSP00000380336,9606.ENSP00000396301,9606.ENSP00000410584,9606.ENSP00000435777,9606.ENSP00000466897	C1QBP,SART3,SRSF6,FXR2,SREK1,SON,FMR1,SRSF4,SF1,SMU1,IK,CELF4,RPS13,CIRBP
GO:0015031	Protein transport	51	1486	0.32	0.00016	9606.ENSP00000219197,9606.ENSP00000223500,9606.ENSP00000231498,9606.ENSP00000241502,9606.ENSP00000242285,9606.ENSP00000243253,9606.ENSP00000244020,9606.ENSP00000244763,9606.ENSP00000245838,9606.ENSP00000252486,9606.ENSP00000253861,9606.ENSP00000255194,9606.ENSP00000256079,9606.ENSP00000259469,9606.ENSP00000262160,9606.ENSP00000264649,9606.ENSP00000264883,9606.ENSP00000264896,9606.ENSP00000285968,…	CBLN1,CHMP5,NUP155,FYTTD1,CLTA,SEC61A1,SRSF6,SSR1,THOC2,APOE,EXOC4,AP3B1,IPO8,RPL35,SMAD2,ATP6V0A1,NUP54,SCARB2,NUP205,SEC61A2,SRP9,RPL15,ARHGAP1,KIAA0196,RPS15A,MAGOHB,VPS33B,SRPR,RANBP3,RPS2,RABIF,STX7,SRSF4,PARD3,SNX2,DNAJC19,CADPS,SEC13,TIMM9,GRIP1,RPS24,RIMS1,EPHX2,RPS13,IST1,RPL18,NACA,RPL36,RPL27,SNX12,SYNRG
GO:0090304	Nucleic acid metabolic process	66	2178	0.27	0.00021	9606.ENSP00000220592,9606.ENSP00000225698,9606.ENSP00000228284,9606.ENSP00000237264,9606.ENSP00000244020,9606.ENSP00000245838,9606.ENSP00000249299,9606.ENSP00000254193,9606.ENSP00000259469,9606.ENSP00000261167,9606.ENSP00000262160,9606.ENSP00000264279,9606.ENSP00000278823,9606.ENSP00000281474,9606.ENSP00000284981,9606.ENSP00000293872,9606.ENSP00000294904,9606.ENSP00000296702,9606.ENSP00000300413,…	AGO2,C1QBP,SART3,TBPL1,SRSF6,THOC2,LSM8,SNRPA1,RPL35,WBP11,SMAD2,NOP58,MTA2,BICD1,APP,LUC7L,RBMS1,TCERG1,SNRPD1,PELP1,PDS5A,RPL15,RPS15A,MAGOHB,MAP1S,DRG1,SREK1,NELFB,RPS2,SNRPD2,SON,COPS5,EDC4,SUPV3L1,ILF2,UCHL5,HMGB3,FMR1,SF3A3,SRSF4,RPA2,SPIN1,SF1,DIS3,RIOK1,TP53BP1,NELFA,C17orf85,HNRNPA3,SMU1,DEK,FAM98B,SNRPN,EFTUD2,LDB1,IK,CELF4,RPS24,INTS9,RNH1,RPS13,RPL18,USP10,RSL1D1,RPL36,RPL27
GO:1901564	Organonitrogen compound metabolic process	126	5244	0.17	0.00021	9606.ENSP00000054950,9606.ENSP00000210313,9606.ENSP00000215071,9606.ENSP00000216129,9606.ENSP00000216160,9606.ENSP00000216802,9606.ENSP00000220592,9606.ENSP00000221130,9606.ENSP00000225698,9606.ENSP00000225719,9606.ENSP00000227266,9606.ENSP00000231498,9606.ENSP00000232165,9606.ENSP00000233057,9606.ENSP00000237264,9606.ENSP00000240874,9606.ENSP00000242285,9606.ENSP00000252486,9606.ENSP00000254810,…	RCN1,PSMD5,PSMD8,TTLL12,TAB1,PSME2,AGO2,GSR,C1QBP,CPD,CTSC,NUP155,UBE3A,EIF2AK2,TBPL1,KALRN,CLTA,APOE,H3F3B,MACROD1,GSTM3,RPL35,MRPL15,SPAG9,SMAD2,SPTBN4,OSBPL5,CBL,NUP54,SCYL1,UBXN4,PAK1,MTA2,USP15,DENR,QDPR,GDPD1,APP,NUP205,USP24,CLPX,FNTA,DTYMK,ATP5I,PRKCE,PCSK1,DCAKD,RPL15,PIGS,KLHL3,ABCF1,PAK2,RPS15A,BCAT2,CARM1,VPS33B,GLRX5,DRG1,HIST2H3D,NDEL1,PDE2A,DLST,DNAJB2,PSMF1,ZFP91,TRIO,CAMK2D,MRPL4…
GO:0065003	Protein-containing complex assembly	46	1293	0.34	0.00023	9606.ENSP00000210313,9606.ENSP00000220325,9606.ENSP00000220592,9606.ENSP00000227266,9606.ENSP00000228284,9606.ENSP00000242285,9606.ENSP00000244020,9606.ENSP00000252486,9606.ENSP00000254810,9606.ENSP00000262160,9606.ENSP00000280557,9606.ENSP00000284981,9606.ENSP00000285968,9606.ENSP00000293872,9606.ENSP00000300413,9606.ENSP00000309714,9606.ENSP00000316779,9606.ENSP00000321537,9606.ENSP00000333277,…	PSMD5,EHD4,AGO2,CTSC,SART3,CLTA,SRSF6,APOE,H3F3B,SMAD2,DENR,APP,NUP205,LUC7L,SNRPD1,SH3PXD2B,BIN1,LLGL1,HIST2H3D,NDEL1,BRIX1,SNRPD2,ALDH9A1,RAC1,HIST1H3J,PSMD4,NDUFAF4,SF3A3,RPA2,PARD3,EIF2S2,SF1,COX7A2L,TP53BP1,SEC13,WASF1,PFDN6,TMEM55B,DLG4,MAGI1,CAND2,SLC9A3R2,CELF4,NDUFA5,RIMS1,PSMD9
GO:0000381	Regulation of alternative mrna splicing, via spliceosome	10	73	0.92	0.00024	9606.ENSP00000228284,9606.ENSP00000244020,9606.ENSP00000250113,9606.ENSP00000334538,9606.ENSP00000359506,9606.ENSP00000362900,9606.ENSP00000366604,9606.ENSP00000380336,9606.ENSP00000396301,9606.ENSP00000410584	SART3,SRSF6,FXR2,SREK1,FMR1,SRSF4,SF1,SMU1,IK,CELF4
GO:0043043	Peptide biosynthetic process	22	389	0.54	0.00025	9606.ENSP00000220592,9606.ENSP00000233057,9606.ENSP00000259469,9606.ENSP00000260102,9606.ENSP00000280557,9606.ENSP00000308024,9606.ENSP00000309334,9606.ENSP00000313603,9606.ENSP00000318646,9606.ENSP00000329715,9606.ENSP00000339844,9606.ENSP00000341885,9606.ENSP00000350512,9606.ENSP00000364119,9606.ENSP00000382250,9606.ENSP00000414321,9606.ENSP00000420714,9606.ENSP00000435777,9606.ENSP00000447001,…	AGO2,EIF2AK2,RPL35,MRPL15,DENR,PCSK1,RPL15,ABCF1,RPS15A,DRG1,MRPL43,RPS2,COPS5,EIF2S2,MRPS6,RPS24,MRPS14,RPS13,RPL18,NACA,RPL36,RPL27
GO:0022613	Ribonucleoprotein complex biogenesis	23	423	0.52	0.00026	9606.ENSP00000220592,9606.ENSP00000225698,9606.ENSP00000228284,9606.ENSP00000244020,9606.ENSP00000259469,9606.ENSP00000261167,9606.ENSP00000264279,9606.ENSP00000280557,9606.ENSP00000293872,9606.ENSP00000300413,9606.ENSP00000301396,9606.ENSP00000338862,9606.ENSP00000341885,9606.ENSP00000342374,9606.ENSP00000362110,9606.ENSP00000364119,9606.ENSP00000366604,9606.ENSP00000366997,9606.ENSP00000369162,…	AGO2,C1QBP,SART3,SRSF6,RPL35,WBP11,NOP58,DENR,LUC7L,SNRPD1,PELP1,BRIX1,RPS2,SNRPD2,SF3A3,EIF2S2,SF1,DIS3,RIOK1,CELF4,RPS24,RSL1D1,RPL27
GO:0006412	Translation	21	366	0.55	0.00034	9606.ENSP00000220592,9606.ENSP00000233057,9606.ENSP00000259469,9606.ENSP00000260102,9606.ENSP00000280557,9606.ENSP00000309334,9606.ENSP00000313603,9606.ENSP00000318646,9606.ENSP00000329715,9606.ENSP00000339844,9606.ENSP00000341885,9606.ENSP00000350512,9606.ENSP00000364119,9606.ENSP00000382250,9606.ENSP00000414321,9606.ENSP00000420714,9606.ENSP00000435777,9606.ENSP00000447001,9606.ENSP00000448035,…	AGO2,EIF2AK2,RPL35,MRPL15,DENR,RPL15,ABCF1,RPS15A,DRG1,MRPL43,RPS2,COPS5,EIF2S2,MRPS6,RPS24,MRPS14,RPS13,RPL18,NACA,RPL36,RPL27
GO:0006996	Organelle organization	91	3450	0.21	0.00036	9606.ENSP00000005257,9606.ENSP00000164024,9606.ENSP00000216129,9606.ENSP00000220325,9606.ENSP00000223500,9606.ENSP00000225698,9606.ENSP00000227266,9606.ENSP00000228284,9606.ENSP00000231498,9606.ENSP00000233121,9606.ENSP00000237264,9606.ENSP00000243253,9606.ENSP00000251691,9606.ENSP00000252486,9606.ENSP00000254810,9606.ENSP00000255194,9606.ENSP00000256001,9606.ENSP00000259339,9606.ENSP00000259632,…	RALA,CELSR3,TTLL12,EHD4,CHMP5,C1QBP,CTSC,SART3,NUP155,MAPRE3,TBPL1,SEC61A1,KIAA1244,APOE,H3F3B,AP3B1,ACTR3B,TOR1B,DCTN3,ARPC1A,PACSIN2,SPTBN4,ATP6V0A1,NUP54,PAK1,MTA2,USP15,DENR,BICD1,SPC25,NUP205,ARPC5,PDS5A,TWF2,ATP5I,H2AFV,SH3PXD2B,BIN1,KIAA0196,TMEM11,LLGL1,SMARCE1,MAP1S,CARM1,VPS33B,HIST2H3D,NDEL1,BRIX1,BAZ1B,EPB41L3,PDPK1,TPM4,VAPA,RAC1,SON,COPS5,TPM1,HIST1H3J,SUPV3L1,MAP2,STX7,NDUFAF4,GNAI…
GO:0061024	Membrane organization	33	796	0.41	0.0004	9606.ENSP00000005257,9606.ENSP00000223500,9606.ENSP00000227266,9606.ENSP00000231498,9606.ENSP00000242285,9606.ENSP00000252486,9606.ENSP00000255194,9606.ENSP00000259339,9606.ENSP00000262942,9606.ENSP00000263246,9606.ENSP00000263373,9606.ENSP00000264033,9606.ENSP00000264896,9606.ENSP00000294742,9606.ENSP00000303423,9606.ENSP00000306003,9606.ENSP00000316779,9606.ENSP00000319992,9606.ENSP00000327650,…	RALA,CHMP5,CTSC,NUP155,CLTA,APOE,AP3B1,TOR1B,ARPC1A,PACSIN2,SPTBN4,CBL,SCARB2,ARPC5,FNTA,ATP5I,BIN1,TMEM11,VPS33B,NDEL1,EPB41L3,VAPA,RAC1,RABIF,STX7,GNAI3,SEC13,TIMM9,DLG4,EPN1,TMEM33,RIMS1,ATP2A2
GO:0022607	Cellular component assembly	68	2359	0.25	0.00064	9606.ENSP00000164024,9606.ENSP00000210313,9606.ENSP00000220325,9606.ENSP00000220592,9606.ENSP00000223500,9606.ENSP00000225698,9606.ENSP00000227266,9606.ENSP00000228284,9606.ENSP00000233121,9606.ENSP00000237264,9606.ENSP00000242285,9606.ENSP00000244020,9606.ENSP00000252486,9606.ENSP00000254810,9606.ENSP00000259632,9606.ENSP00000262160,9606.ENSP00000263246,9606.ENSP00000280557,9606.ENSP00000281474,…	CELSR3,PSMD5,EHD4,AGO2,CHMP5,C1QBP,CTSC,SART3,MAPRE3,TBPL1,CLTA,SRSF6,APOE,H3F3B,DCTN3,SMAD2,PACSIN2,DENR,BICD1,APP,NUP205,LUC7L,SNRPD1,SH3PXD2B,ISCU,PAK2,BIN1,KIAA0196,LLGL1,HIST2H3D,NDEL1,BRIX1,SNRPD2,EPB41L3,PDPK1,ALDH9A1,RAC1,TPM1,HIST1H3J,STX7,PSMD4,NDUFAF4,SF3A3,RCC1,RPA2,PARD3,EIF2S2,SF1,COX7A2L,TP53BP1,SEC13,WASF1,PFDN6,TMEM55B,DLG4,MAGI1,CAND2,SLC9A3R2,CELF4,NDUFA5,RIMS1,IST1,PSMD9,MAP1L…
GO:0033365	Protein localization to organelle	31	743	0.41	0.00071	9606.ENSP00000231498,9606.ENSP00000233121,9606.ENSP00000243253,9606.ENSP00000255194,9606.ENSP00000256079,9606.ENSP00000259339,9606.ENSP00000259469,9606.ENSP00000263246,9606.ENSP00000264883,9606.ENSP00000264896,9606.ENSP00000281474,9606.ENSP00000298428,9606.ENSP00000305230,9606.ENSP00000309334,9606.ENSP00000318646,9606.ENSP00000325690,9606.ENSP00000328023,9606.ENSP00000333298,9606.ENSP00000341885,…	NUP155,MAPRE3,SEC61A1,AP3B1,IPO8,TOR1B,RPL35,PACSIN2,NUP54,SCARB2,BICD1,SEC61A2,SRP9,RPL15,RPS15A,CARM1,SRPR,LAMP1,RPS2,VAPA,RPA2,DNAJC19,TIMM9,DLG4,IK,RPS24,EPHX2,RPS13,RPL18,RPL36,RPL27
GO:0000398	mRNA splicing, via spliceosome	18	294	0.57	0.00077	9606.ENSP00000228284,9606.ENSP00000244020,9606.ENSP00000249299,9606.ENSP00000254193,9606.ENSP00000261167,9606.ENSP00000293872,9606.ENSP00000300413,9606.ENSP00000319240,9606.ENSP00000342374,9606.ENSP00000362110,9606.ENSP00000362900,9606.ENSP00000366604,9606.ENSP00000376309,9606.ENSP00000380336,9606.ENSP00000382972,9606.ENSP00000392094,9606.ENSP00000396301,9606.ENSP00000410584	SART3,SRSF6,LSM8,SNRPA1,WBP11,LUC7L,SNRPD1,MAGOHB,SNRPD2,SF3A3,SRSF4,SF1,HNRNPA3,SMU1,SNRPN,EFTUD2,IK,CELF4
GO:0002223	Stimulatory c-type lectin receptor signaling pathway	11	111	0.78	0.001	9606.ENSP00000210313,9606.ENSP00000215071,9606.ENSP00000216160,9606.ENSP00000216802,9606.ENSP00000278568,9606.ENSP00000314067,9606.ENSP00000338039,9606.ENSP00000344220,9606.ENSP00000357879,9606.ENSP00000414359,9606.ENSP00000440485	PSMD5,PSMD8,TAB1,PSME2,PAK1,PAK2,PSMF1,PDPK1,PSMD4,PSMA1,PSMD9
GO:0044265	Cellular macromolecule catabolic process	35	917	0.37	0.001	9606.ENSP00000210313,9606.ENSP00000215071,9606.ENSP00000216802,9606.ENSP00000227266,9606.ENSP00000232165,9606.ENSP00000242285,9606.ENSP00000259469,9606.ENSP00000264033,9606.ENSP00000272638,9606.ENSP00000280377,9606.ENSP00000294383,9606.ENSP00000300107,9606.ENSP00000309334,9606.ENSP00000312397,9606.ENSP00000318646,9606.ENSP00000319240,9606.ENSP00000338019,9606.ENSP00000338039,9606.ENSP00000341885,…	PSMD5,PSMD8,PSME2,CTSC,UBE3A,CLTA,RPL35,CBL,UBXN4,USP15,USP24,CLPX,RPL15,KLHL3,RPS15A,MAGOHB,DNAJB2,PSMF1,RPS2,EDC4,SUPV3L1,MGEA5,UCHL5,PSMD4,DIS3,USP46,RPS24,PSMA1,RNH1,RPS13,PSMD9,RPL18,USP10,RPL36,RPL27
GO:0072594	Establishment of protein localization to organelle	22	433	0.49	0.0011	9606.ENSP00000231498,9606.ENSP00000243253,9606.ENSP00000255194,9606.ENSP00000256079,9606.ENSP00000259469,9606.ENSP00000264883,9606.ENSP00000264896,9606.ENSP00000298428,9606.ENSP00000305230,9606.ENSP00000309334,9606.ENSP00000318646,9606.ENSP00000328023,9606.ENSP00000333298,9606.ENSP00000341885,9606.ENSP00000372005,9606.ENSP00000378588,9606.ENSP00000414321,9606.ENSP00000430269,9606.ENSP00000435777,…	NUP155,SEC61A1,AP3B1,IPO8,RPL35,NUP54,SCARB2,SEC61A2,SRP9,RPL15,RPS15A,SRPR,LAMP1,RPS2,DNAJC19,TIMM9,RPS24,EPHX2,RPS13,RPL18,RPL36,RPL27
GO:0044087	Regulation of cellular component biogenesis	36	971	0.36	0.0013	9606.ENSP00000005257,9606.ENSP00000219197,9606.ENSP00000223500,9606.ENSP00000233057,9606.ENSP00000233121,9606.ENSP00000250113,9606.ENSP00000252486,9606.ENSP00000254810,9606.ENSP00000256001,9606.ENSP00000262942,9606.ENSP00000263373,9606.ENSP00000272519,9606.ENSP00000278568,9606.ENSP00000284981,9606.ENSP00000294742,9606.ENSP00000303908,9606.ENSP00000306124,9606.ENSP00000309714,9606.ENSP00000314067,…	RALA,CBLN1,CHMP5,EIF2AK2,MAPRE3,FXR2,APOE,H3F3B,ACTR3B,ARPC1A,SPTBN4,RALB,PAK1,APP,ARPC5,TWF2,PRKCE,SH3PXD2B,PAK2,BIN1,KIAA0196,DRG1,NDEL1,DNAJB2,RAC1,TPM1,MAP2,FMR1,RCC1,RPA2,RIOK1,WASF1,MTPN,SEPT9,LDB1,CORO2B
GO:0044248	Cellular catabolic process	54	1758	0.28	0.0013	9606.ENSP00000164139,9606.ENSP00000210313,9606.ENSP00000215071,9606.ENSP00000216802,9606.ENSP00000227266,9606.ENSP00000232165,9606.ENSP00000242285,9606.ENSP00000244007,9606.ENSP00000256594,9606.ENSP00000259469,9606.ENSP00000264033,9606.ENSP00000272638,9606.ENSP00000280377,9606.ENSP00000281243,9606.ENSP00000284116,9606.ENSP00000294383,9606.ENSP00000300107,9606.ENSP00000309334,9606.ENSP00000312397,…	PYGM,PSMD5,PSMD8,PSME2,CTSC,UBE3A,CLTA,PLCG1,GSTM3,RPL35,CBL,UBXN4,USP15,QDPR,GDPD1,USP24,CLPX,RPL15,KLHL3,RPS15A,MAGOHB,BCAT2,MAP1S,PDE2A,DLST,DNAJB2,PSMF1,RPS2,EDC4,SUPV3L1,INPP5F,MGEA5,UCHL5,PSMD4,CPT2,AUH,NUDT11,PCCA,DIS3,GPX1,USP46,RPS24,PSMA1,ACSL1,EPHX2,RNH1,RPS13,PSMD9,RPL18,MAP1LC3B2,ZFYVE1,USP10,RPL36,RPL27
GO:0051493	Regulation of cytoskeleton organization	25	546	0.45	0.0013	9606.ENSP00000223500,9606.ENSP00000233121,9606.ENSP00000256001,9606.ENSP00000262942,9606.ENSP00000263373,9606.ENSP00000278568,9606.ENSP00000281474,9606.ENSP00000294742,9606.ENSP00000303908,9606.ENSP00000306124,9606.ENSP00000309714,9606.ENSP00000314067,9606.ENSP00000316779,9606.ENSP00000318016,9606.ENSP00000325313,9606.ENSP00000329715,9606.ENSP00000343027,9606.ENSP00000348461,9606.ENSP00000351022,…	CHMP5,MAPRE3,ACTR3B,ARPC1A,SPTBN4,PAK1,BICD1,ARPC5,TWF2,PRKCE,SH3PXD2B,PAK2,BIN1,KIAA0196,MAP1S,DRG1,GNAI1,RAC1,TPM1,MAP2,RCC1,WASF1,MTPN,RANBP1,CORO2B
GO:0044267	Cellular protein metabolic process	93	3696	0.19	0.0015	9606.ENSP00000054950,9606.ENSP00000210313,9606.ENSP00000215071,9606.ENSP00000216129,9606.ENSP00000216160,9606.ENSP00000216802,9606.ENSP00000220592,9606.ENSP00000227266,9606.ENSP00000231498,9606.ENSP00000232165,9606.ENSP00000233057,9606.ENSP00000240874,9606.ENSP00000242285,9606.ENSP00000252486,9606.ENSP00000254810,9606.ENSP00000255681,9606.ENSP00000259469,9606.ENSP00000260102,9606.ENSP00000262013,…	RCN1,PSMD5,PSMD8,TTLL12,TAB1,PSME2,AGO2,CTSC,NUP155,UBE3A,EIF2AK2,KALRN,CLTA,APOE,H3F3B,MACROD1,RPL35,MRPL15,SPAG9,SMAD2,SPTBN4,CBL,NUP54,SCYL1,UBXN4,PAK1,MTA2,USP15,DENR,APP,NUP205,USP24,CLPX,FNTA,PRKCE,RPL15,PIGS,KLHL3,ABCF1,PAK2,RPS15A,CARM1,VPS33B,GLRX5,DRG1,HIST2H3D,DLST,DNAJB2,PSMF1,ZFP91,TRIO,CAMK2D,MRPL43,RPS2,BAZ1B,PDPK1,PTP4A2,COPS5,HIST1H3J,SCYL2,MGEA5,UCHL5,PEA15,PSMD4,EIF2S2,RIOK1,ST…
GO:1902036	Regulation of hematopoietic stem cell differentiation	9	74	0.87	0.0015	9606.ENSP00000210313,9606.ENSP00000215071,9606.ENSP00000216802,9606.ENSP00000233057,9606.ENSP00000338039,9606.ENSP00000357879,9606.ENSP00000392466,9606.ENSP00000414359,9606.ENSP00000440485	PSMD5,PSMD8,PSME2,EIF2AK2,PSMF1,PSMD4,LDB1,PSMA1,PSMD9
GO:0071705	Nitrogen compound transport	55	1823	0.27	0.0017	9606.ENSP00000219197,9606.ENSP00000223500,9606.ENSP00000231498,9606.ENSP00000241502,9606.ENSP00000242285,9606.ENSP00000243253,9606.ENSP00000244020,9606.ENSP00000244763,9606.ENSP00000245838,9606.ENSP00000252486,9606.ENSP00000253577,9606.ENSP00000253861,9606.ENSP00000255194,9606.ENSP00000256079,9606.ENSP00000259469,9606.ENSP00000262160,9606.ENSP00000264649,9606.ENSP00000264883,9606.ENSP00000264896,…	CBLN1,CHMP5,NUP155,FYTTD1,CLTA,SEC61A1,SRSF6,SSR1,THOC2,APOE,ABCB7,EXOC4,AP3B1,IPO8,RPL35,SMAD2,ATP6V0A1,NUP54,SCARB2,NUP205,SEC61A2,SRP9,RPL15,ARHGAP1,KIAA0196,RPS15A,MAGOHB,SLC25A22,VPS33B,SRPR,RANBP3,RPS2,RABIF,STX7,FMR1,SRSF4,PARD3,SNX2,DNAJC19,CADPS,SEC13,C17orf85,TIMM9,GRIP1,RPS24,RIMS1,EPHX2,RPS13,IST1,RPL18,NACA,RPL36,RPL27,SNX12,SYNRG
GO:1902905	Positive regulation of supramolecular fiber organization	14	198	0.64	0.0018	9606.ENSP00000252486,9606.ENSP00000256001,9606.ENSP00000262942,9606.ENSP00000278568,9606.ENSP00000284981,9606.ENSP00000294742,9606.ENSP00000306124,9606.ENSP00000309714,9606.ENSP00000316779,9606.ENSP00000329715,9606.ENSP00000348461,9606.ENSP00000351022,9606.ENSP00000376368,9606.ENSP00000407375	APOE,ACTR3B,ARPC1A,PAK1,APP,ARPC5,PRKCE,SH3PXD2B,BIN1,DRG1,RAC1,TPM1,WASF1,GPX1
GO:0032271	Regulation of protein polymerization	15	232	0.6	0.0023	9606.ENSP00000233121,9606.ENSP00000256001,9606.ENSP00000262942,9606.ENSP00000263373,9606.ENSP00000278568,9606.ENSP00000294742,9606.ENSP00000303908,9606.ENSP00000306124,9606.ENSP00000316779,9606.ENSP00000318016,9606.ENSP00000329715,9606.ENSP00000348461,9606.ENSP00000353508,9606.ENSP00000376368,9606.ENSP00000376800	MAPRE3,ACTR3B,ARPC1A,SPTBN4,PAK1,ARPC5,TWF2,PRKCE,BIN1,KIAA0196,DRG1,RAC1,MAP2,WASF1,MTPN
GO:0032970	Regulation of actin filament-based process	20	390	0.5	0.0023	9606.ENSP00000256001,9606.ENSP00000262942,9606.ENSP00000263373,9606.ENSP00000265729,9606.ENSP00000278568,9606.ENSP00000294742,9606.ENSP00000303908,9606.ENSP00000306124,9606.ENSP00000309714,9606.ENSP00000314067,9606.ENSP00000316779,9606.ENSP00000318016,9606.ENSP00000339740,9606.ENSP00000348461,9606.ENSP00000351022,9606.ENSP00000356632,9606.ENSP00000376368,9606.ENSP00000376800,9606.ENSP00000440045,…	ACTR3B,ARPC1A,SPTBN4,SRI,PAK1,ARPC5,TWF2,PRKCE,SH3PXD2B,PAK2,BIN1,KIAA0196,CAMK2D,RAC1,TPM1,ABRACL,WASF1,MTPN,ATP2A2,CORO2B
GO:0016192	Vesicle-mediated transport	54	1805	0.26	0.0025	9606.ENSP00000005257,9606.ENSP00000220325,9606.ENSP00000221086,9606.ENSP00000223500,9606.ENSP00000227266,9606.ENSP00000232165,9606.ENSP00000240874,9606.ENSP00000242285,9606.ENSP00000244007,9606.ENSP00000252486,9606.ENSP00000253861,9606.ENSP00000255194,9606.ENSP00000259632,9606.ENSP00000262013,9606.ENSP00000262942,9606.ENSP00000263246,9606.ENSP00000263373,9606.ENSP00000263650,9606.ENSP00000264033,…	RALA,EHD4,MTMR9,CHMP5,CTSC,UBE3A,KALRN,CLTA,PLCG1,APOE,EXOC4,AP3B1,DCTN3,SPAG9,ARPC1A,PACSIN2,SPTBN4,OSBPL5,CBL,ATP6V0A1,SCARB2,SCYL1,PAK1,APP,ARPC5,ANXA5,PRKCE,ARHGAP1,BIN1,KIAA0196,LLGL1,VPS33B,LAMP1,VAPA,RAC1,COPS5,SCYL2,INPP5F,ILF2,RABIF,STX7,GNAI3,FTL,SNX2,CADPS,SEC13,WASF1,GRIP1,KCMF1,EPN1,RIMS1,IST1,SNX12,SYNRG
GO:0009057	Macromolecule catabolic process	37	1058	0.33	0.003	9606.ENSP00000164139,9606.ENSP00000210313,9606.ENSP00000215071,9606.ENSP00000216802,9606.ENSP00000227266,9606.ENSP00000232165,9606.ENSP00000242285,9606.ENSP00000252486,9606.ENSP00000259469,9606.ENSP00000264033,9606.ENSP00000272638,9606.ENSP00000280377,9606.ENSP00000294383,9606.ENSP00000300107,9606.ENSP00000309334,9606.ENSP00000312397,9606.ENSP00000318646,9606.ENSP00000319240,9606.ENSP00000338019,…	PYGM,PSMD5,PSMD8,PSME2,CTSC,UBE3A,CLTA,APOE,RPL35,CBL,UBXN4,USP15,USP24,CLPX,RPL15,KLHL3,RPS15A,MAGOHB,DNAJB2,PSMF1,RPS2,EDC4,SUPV3L1,MGEA5,UCHL5,PSMD4,DIS3,USP46,RPS24,PSMA1,RNH1,RPS13,PSMD9,RPL18,USP10,RPL36,RPL27
GO:0034622	Cellular protein-containing complex assembly	31	816	0.37	0.0033	9606.ENSP00000210313,9606.ENSP00000220592,9606.ENSP00000228284,9606.ENSP00000242285,9606.ENSP00000244020,9606.ENSP00000254810,9606.ENSP00000262160,9606.ENSP00000280557,9606.ENSP00000285968,9606.ENSP00000293872,9606.ENSP00000300413,9606.ENSP00000316779,9606.ENSP00000333277,9606.ENSP00000333982,9606.ENSP00000338862,9606.ENSP00000342374,9606.ENSP00000348461,9606.ENSP00000352252,9606.ENSP00000357879,…	PSMD5,AGO2,SART3,CLTA,SRSF6,H3F3B,SMAD2,DENR,NUP205,LUC7L,SNRPD1,BIN1,HIST2H3D,NDEL1,BRIX1,SNRPD2,RAC1,HIST1H3J,PSMD4,NDUFAF4,SF3A3,RPA2,EIF2S2,SF1,COX7A2L,WASF1,PFDN6,TMEM55B,CELF4,NDUFA5,PSMD9
GO:0051128	Regulation of cellular component organization	66	2402	0.23	0.0033	9606.ENSP00000005257,9606.ENSP00000219197,9606.ENSP00000220325,9606.ENSP00000223500,9606.ENSP00000228284,9606.ENSP00000232165,9606.ENSP00000233057,9606.ENSP00000233121,9606.ENSP00000240874,9606.ENSP00000245838,9606.ENSP00000250113,9606.ENSP00000252486,9606.ENSP00000254810,9606.ENSP00000256001,9606.ENSP00000258091,9606.ENSP00000262942,9606.ENSP00000263246,9606.ENSP00000263373,9606.ENSP00000264033,…	RALA,CBLN1,EHD4,CHMP5,SART3,UBE3A,EIF2AK2,MAPRE3,KALRN,THOC2,FXR2,APOE,H3F3B,ACTR3B,CCT7,ARPC1A,PACSIN2,SPTBN4,CBL,SCARB2,RALB,PAK1,BICD1,APP,ARPC5,TWF2,PRKCE,SH3PXD2B,PAK2,BIN1,KIAA0196,MAP1S,CARM1,PAXBP1,DRG1,NDEL1,PDE2A,DNAJB2,CAMK2D,GNAI1,EPB41L3,RAC1,TPM1,SUPV3L1,MAP2,SCYL2,INPP5F,FMR1,RCC1,RPA2,IGFBPL1,WASF1,MTPN,GRIP1,DLG4,SEPT9,LDB1,IK,RANBP1,GPX1,USP46,TMEM33,RIMS1,IST1,CORO2B,SNX12
GO:0110053	Regulation of actin filament organization	16	273	0.56	0.0035	9606.ENSP00000256001,9606.ENSP00000262942,9606.ENSP00000263373,9606.ENSP00000278568,9606.ENSP00000294742,9606.ENSP00000303908,9606.ENSP00000306124,9606.ENSP00000309714,9606.ENSP00000314067,9606.ENSP00000316779,9606.ENSP00000318016,9606.ENSP00000348461,9606.ENSP00000351022,9606.ENSP00000376368,9606.ENSP00000376800,9606.ENSP00000454783	ACTR3B,ARPC1A,SPTBN4,PAK1,ARPC5,TWF2,PRKCE,SH3PXD2B,PAK2,BIN1,KIAA0196,RAC1,TPM1,WASF1,MTPN,CORO2B
GO:0006402	mRNA catabolic process	14	214	0.6	0.0036	9606.ENSP00000259469,9606.ENSP00000309334,9606.ENSP00000318646,9606.ENSP00000319240,9606.ENSP00000341885,9606.ENSP00000351811,9606.ENSP00000352678,9606.ENSP00000366997,9606.ENSP00000414321,9606.ENSP00000433999,9606.ENSP00000435777,9606.ENSP00000447001,9606.ENSP00000464342,9606.ENSP00000464813	RPL35,RPL15,RPS15A,MAGOHB,RPS2,EDC4,SUPV3L1,DIS3,RPS24,RNH1,RPS13,RPL18,RPL36,RPL27
GO:0006521	Regulation of cellular amino acid metabolic process	8	64	0.88	0.0036	9606.ENSP00000210313,9606.ENSP00000215071,9606.ENSP00000216802,9606.ENSP00000338039,9606.ENSP00000350310,9606.ENSP00000357879,9606.ENSP00000414359,9606.ENSP00000440485	PSMD5,PSMD8,PSME2,PSMF1,ATP2B4,PSMD4,PSMA1,PSMD9
GO:0043604	Amide biosynthetic process	23	512	0.44	0.0036	9606.ENSP00000220592,9606.ENSP00000233057,9606.ENSP00000259469,9606.ENSP00000260102,9606.ENSP00000280557,9606.ENSP00000308024,9606.ENSP00000309334,9606.ENSP00000313603,9606.ENSP00000318646,9606.ENSP00000329715,9606.ENSP00000339844,9606.ENSP00000341885,9606.ENSP00000350512,9606.ENSP00000364119,9606.ENSP00000382250,9606.ENSP00000414321,9606.ENSP00000420714,9606.ENSP00000422607,9606.ENSP00000435777,…	AGO2,EIF2AK2,RPL35,MRPL15,DENR,PCSK1,RPL15,ABCF1,RPS15A,DRG1,MRPL43,RPS2,COPS5,EIF2S2,MRPS6,RPS24,MRPS14,ACSL1,RPS13,RPL18,NACA,RPL36,RPL27
GO:0060627	Regulation of vesicle-mediated transport	24	550	0.43	0.0036	9606.ENSP00000005257,9606.ENSP00000220325,9606.ENSP00000252486,9606.ENSP00000263246,9606.ENSP00000264033,9606.ENSP00000272519,9606.ENSP00000281474,9606.ENSP00000284981,9606.ENSP00000285419,9606.ENSP00000310491,9606.ENSP00000312999,9606.ENSP00000316779,9606.ENSP00000333298,9606.ENSP00000344220,9606.ENSP00000348461,9606.ENSP00000354061,9606.ENSP00000354519,9606.ENSP00000359506,9606.ENSP00000373215,…	RALA,EHD4,APOE,PACSIN2,CBL,RALB,BICD1,APP,TMEM55A,ARHGAP1,GNAI2,BIN1,LAMP1,PDPK1,RAC1,SCYL2,INPP5F,FMR1,CADPS,DLG4,USP46,RIMS1,ATP2A2,SNX12
GO:1901575	Organic substance catabolic process	52	1750	0.26	0.004	9606.ENSP00000164139,9606.ENSP00000210313,9606.ENSP00000215071,9606.ENSP00000216802,9606.ENSP00000227266,9606.ENSP00000232165,9606.ENSP00000242285,9606.ENSP00000244007,9606.ENSP00000252486,9606.ENSP00000259469,9606.ENSP00000264033,9606.ENSP00000272638,9606.ENSP00000280377,9606.ENSP00000281243,9606.ENSP00000284116,9606.ENSP00000294383,9606.ENSP00000300107,9606.ENSP00000309334,9606.ENSP00000312397,…	PYGM,PSMD5,PSMD8,PSME2,CTSC,UBE3A,CLTA,PLCG1,APOE,RPL35,CBL,UBXN4,USP15,QDPR,GDPD1,USP24,CLPX,RPL15,KLHL3,RPS15A,MAGOHB,BCAT2,PDE2A,DLST,DNAJB2,PSMF1,RPS2,EDC4,SUPV3L1,INPP5F,MGEA5,UCHL5,PSMD4,CPT2,AUH,NUDT11,PCCA,DIS3,GPX1,USP46,RPS24,PSMA1,EPHX2,RNH1,RPS13,PSMD9,LDHA,BPNT1,RPL18,USP10,RPL36,RPL27
GO:0009894	Regulation of catabolic process	36	1038	0.33	0.0042	9606.ENSP00000210313,9606.ENSP00000215071,9606.ENSP00000216802,9606.ENSP00000220592,9606.ENSP00000221086,9606.ENSP00000227266,9606.ENSP00000231498,9606.ENSP00000232165,9606.ENSP00000250113,9606.ENSP00000252486,9606.ENSP00000253861,9606.ENSP00000264649,9606.ENSP00000264883,9606.ENSP00000264896,9606.ENSP00000272519,9606.ENSP00000284981,9606.ENSP00000285968,9606.ENSP00000306124,9606.ENSP00000338019,…	PSMD5,PSMD8,PSME2,AGO2,MTMR9,CTSC,NUP155,UBE3A,FXR2,APOE,EXOC4,ATP6V0A1,NUP54,SCARB2,RALB,APP,NUP205,PRKCE,DNAJB2,PSMF1,ATP2B4,SUPV3L1,UCHL5,PSMD4,GNAI3,GLMN,FMR1,DIS3,SEC13,GPX1,PSMA1,SOGA3,PSMD9,USP10,CIRBP,SNX12
GO:0060964	Regulation of gene silencing by mirna	10	114	0.73	0.0054	9606.ENSP00000220592,9606.ENSP00000231498,9606.ENSP00000254810,9606.ENSP00000256079,9606.ENSP00000264883,9606.ENSP00000285968,9606.ENSP00000333277,9606.ENSP00000352252,9606.ENSP00000359506,9606.ENSP00000373312	AGO2,NUP155,H3F3B,IPO8,NUP54,NUP205,HIST2H3D,HIST1H3J,FMR1,SEC13
GO:0048518	Positive regulation of biological process	134	6112	0.13	0.0063	9606.ENSP00000005257,9606.ENSP00000210313,9606.ENSP00000215071,9606.ENSP00000216160,9606.ENSP00000216802,9606.ENSP00000219197,9606.ENSP00000220325,9606.ENSP00000220592,9606.ENSP00000221086,9606.ENSP00000225698,9606.ENSP00000227266,9606.ENSP00000228284,9606.ENSP00000232165,9606.ENSP00000233057,9606.ENSP00000233121,9606.ENSP00000237264,9606.ENSP00000240874,9606.ENSP00000244007,9606.ENSP00000244020,…	RALA,PSMD5,PSMD8,TAB1,PSME2,CBLN1,EHD4,AGO2,MTMR9,C1QBP,CTSC,SART3,UBE3A,EIF2AK2,MAPRE3,TBPL1,KALRN,PLCG1,SRSF6,SSR1,FXR2,APOE,H3F3B,AP3B1,ACTR3B,CCT7,SPAG9,SMAD2,ARPC1A,SPTBN4,CBL,SCARB2,SRI,SSBP4,RALB,PAK1,MTA2,USP15,BICD1,APP,ARPC5,TCERG1,CLPX,PELP1,FNTA,TWF2,PRKCE,SH3PXD2B,ISCU,GNAI2,ABCF1,PAK2,BIN1,KIAA0196,RPS15A,SMARCE1,CARM1,PAXBP1,DRG1,LAMP1,NDEL1,PDE2A,DNAJB2,PSMF1,ZFP91,TRIO,NELFB,CAMK…
GO:0071702	Organic substance transport	60	2173	0.23	0.0067	9606.ENSP00000219197,9606.ENSP00000223500,9606.ENSP00000231498,9606.ENSP00000241502,9606.ENSP00000242285,9606.ENSP00000243253,9606.ENSP00000244020,9606.ENSP00000244763,9606.ENSP00000245838,9606.ENSP00000252486,9606.ENSP00000253577,9606.ENSP00000253861,9606.ENSP00000255194,9606.ENSP00000256079,9606.ENSP00000259469,9606.ENSP00000262160,9606.ENSP00000263650,9606.ENSP00000264649,9606.ENSP00000264883,…	CBLN1,CHMP5,NUP155,FYTTD1,CLTA,SEC61A1,SRSF6,SSR1,THOC2,APOE,ABCB7,EXOC4,AP3B1,IPO8,RPL35,SMAD2,OSBPL5,ATP6V0A1,NUP54,SCARB2,NUP205,SEC61A2,SRP9,RPL15,ARHGAP1,KIAA0196,RPS15A,MAGOHB,SLC25A22,VPS33B,SRPR,RANBP3,RPS2,RABIF,STX7,PEA15,FMR1,CPT2,SRSF4,PARD3,SNX2,AKR1C1,DNAJC19,CADPS,SEC13,C17orf85,TIMM9,GRIP1,RPS24,ACSL1,RIMS1,EPHX2,RPS13,IST1,RPL18,NACA,RPL36,RPL27,SNX12,SYNRG
GO:0000184	Nuclear-transcribed mrna catabolic process, nonsense-mediated decay	10	119	0.71	0.0072	9606.ENSP00000259469,9606.ENSP00000309334,9606.ENSP00000318646,9606.ENSP00000319240,9606.ENSP00000341885,9606.ENSP00000414321,9606.ENSP00000435777,9606.ENSP00000447001,9606.ENSP00000464342,9606.ENSP00000464813	RPL35,RPL15,RPS15A,MAGOHB,RPS2,RPS24,RPS13,RPL18,RPL36,RPL27
GO:2000736	Regulation of stem cell differentiation	10	119	0.71	0.0072	9606.ENSP00000210313,9606.ENSP00000215071,9606.ENSP00000216802,9606.ENSP00000233057,9606.ENSP00000338039,9606.ENSP00000339495,9606.ENSP00000357879,9606.ENSP00000392466,9606.ENSP00000414359,9606.ENSP00000440485	PSMD5,PSMD8,PSME2,EIF2AK2,PSMF1,NELFB,PSMD4,LDB1,PSMA1,PSMD9
GO:0060071	Wnt signaling pathway, planar cell polarity pathway	9	96	0.76	0.0077	9606.ENSP00000164024,9606.ENSP00000210313,9606.ENSP00000215071,9606.ENSP00000216802,9606.ENSP00000338039,9606.ENSP00000348461,9606.ENSP00000357879,9606.ENSP00000414359,9606.ENSP00000440485	CELSR3,PSMD5,PSMD8,PSME2,PSMF1,RAC1,PSMD4,PSMA1,PSMD9
GO:0009056	Catabolic process	57	2042	0.23	0.0078	9606.ENSP00000164139,9606.ENSP00000210313,9606.ENSP00000215071,9606.ENSP00000216802,9606.ENSP00000227266,9606.ENSP00000232165,9606.ENSP00000242285,9606.ENSP00000244007,9606.ENSP00000252486,9606.ENSP00000256594,9606.ENSP00000259469,9606.ENSP00000264033,9606.ENSP00000272638,9606.ENSP00000280377,9606.ENSP00000281243,9606.ENSP00000284116,9606.ENSP00000294383,9606.ENSP00000300107,9606.ENSP00000309334,…	PYGM,PSMD5,PSMD8,PSME2,CTSC,UBE3A,CLTA,PLCG1,APOE,GSTM3,RPL35,CBL,UBXN4,USP15,QDPR,GDPD1,USP24,CLPX,RPL15,KLHL3,RPS15A,MAGOHB,BCAT2,MAP1S,PDE2A,DLST,DNAJB2,PSMF1,RPS2,EDC4,SUPV3L1,INPP5F,MGEA5,UCHL5,PSMD4,CPT2,AUH,NUDT11,PCCA,DIS3,GPX1,USP46,RPS24,PSMA1,ACSL1,EPHX2,RNH1,RPS13,PSMD9,LDHA,BPNT1,RPL18,MAP1LC3B2,ZFYVE1,USP10,RPL36,RPL27
GO:0030100	Regulation of endocytosis	13	205	0.59	0.0083	9606.ENSP00000220325,9606.ENSP00000252486,9606.ENSP00000263246,9606.ENSP00000264033,9606.ENSP00000281474,9606.ENSP00000284981,9606.ENSP00000316779,9606.ENSP00000348461,9606.ENSP00000354061,9606.ENSP00000359506,9606.ENSP00000382428,9606.ENSP00000407818,9606.ENSP00000481314	EHD4,APOE,PACSIN2,CBL,BICD1,APP,BIN1,RAC1,SCYL2,FMR1,DLG4,USP46,SNX12
GO:0051028	mRNA transport	11	148	0.66	0.0083	9606.ENSP00000231498,9606.ENSP00000241502,9606.ENSP00000244020,9606.ENSP00000245838,9606.ENSP00000264883,9606.ENSP00000285968,9606.ENSP00000319240,9606.ENSP00000359506,9606.ENSP00000362900,9606.ENSP00000373312,9606.ENSP00000373657	NUP155,FYTTD1,SRSF6,THOC2,NUP54,NUP205,MAGOHB,FMR1,SRSF4,SEC13,C17orf85
GO:0080134	Regulation of response to stress	44	1437	0.27	0.0083	9606.ENSP00000210313,9606.ENSP00000215071,9606.ENSP00000216129,9606.ENSP00000216160,9606.ENSP00000216802,9606.ENSP00000222374,9606.ENSP00000225698,9606.ENSP00000227266,9606.ENSP00000231498,9606.ENSP00000233057,9606.ENSP00000244020,9606.ENSP00000250113,9606.ENSP00000252486,9606.ENSP00000262013,9606.ENSP00000264883,9606.ENSP00000278568,9606.ENSP00000280377,9606.ENSP00000284981,9606.ENSP00000285968,…	PSMD5,PSMD8,TTLL12,TAB1,PSME2,CADM4,C1QBP,CTSC,NUP155,EIF2AK2,SRSF6,FXR2,APOE,SPAG9,NUP54,PAK1,USP15,APP,NUP205,PRKCE,PAK2,LAMP1,NDEL1,PDE2A,PSMF1,CAMK2D,PDPK1,ATP2B4,COPS5,INPP5F,PSMD4,HMGB3,FMR1,RPA2,TP53BP1,SEC13,DEK,GPX1,MAP2K4,PSMA1,TMEM33,PSMD9,CORO2B,RSL1D1
GO:0045089	Positive regulation of innate immune response	13	208	0.58	0.0094	9606.ENSP00000210313,9606.ENSP00000215071,9606.ENSP00000216160,9606.ENSP00000216802,9606.ENSP00000278568,9606.ENSP00000314067,9606.ENSP00000333298,9606.ENSP00000338039,9606.ENSP00000344220,9606.ENSP00000357879,9606.ENSP00000359393,9606.ENSP00000414359,9606.ENSP00000440485	PSMD5,PSMD8,TAB1,PSME2,PAK1,PAK2,LAMP1,PSMF1,PDPK1,PSMD4,HMGB3,PSMA1,PSMD9
GO:0006403	RNA localization	13	210	0.58	0.0102	9606.ENSP00000231498,9606.ENSP00000241502,9606.ENSP00000244020,9606.ENSP00000245838,9606.ENSP00000264279,9606.ENSP00000264883,9606.ENSP00000281474,9606.ENSP00000285968,9606.ENSP00000319240,9606.ENSP00000359506,9606.ENSP00000362900,9606.ENSP00000373312,9606.ENSP00000373657	NUP155,FYTTD1,SRSF6,THOC2,NOP58,NUP54,BICD1,NUP205,MAGOHB,FMR1,SRSF4,SEC13,C17orf85
GO:0019538	Protein metabolic process	99	4251	0.15	0.0119	9606.ENSP00000054950,9606.ENSP00000210313,9606.ENSP00000215071,9606.ENSP00000216129,9606.ENSP00000216160,9606.ENSP00000216802,9606.ENSP00000220592,9606.ENSP00000225698,9606.ENSP00000225719,9606.ENSP00000227266,9606.ENSP00000231498,9606.ENSP00000232165,9606.ENSP00000233057,9606.ENSP00000240874,9606.ENSP00000242285,9606.ENSP00000252486,9606.ENSP00000254810,9606.ENSP00000255681,9606.ENSP00000259469,…	RCN1,PSMD5,PSMD8,TTLL12,TAB1,PSME2,AGO2,C1QBP,CPD,CTSC,NUP155,UBE3A,EIF2AK2,KALRN,CLTA,APOE,H3F3B,MACROD1,RPL35,MRPL15,SPAG9,SMAD2,SPTBN4,CBL,NUP54,SCYL1,UBXN4,PAK1,MTA2,USP15,DENR,APP,NUP205,USP24,CLPX,FNTA,PRKCE,PCSK1,RPL15,PIGS,KLHL3,ABCF1,PAK2,RPS15A,CARM1,VPS33B,GLRX5,DRG1,HIST2H3D,NDEL1,DLST,DNAJB2,PSMF1,ZFP91,TRIO,CAMK2D,MRPL43,RPS2,BAZ1B,PDPK1,PTP4A2,NPEPL1,COPS5,HIST1H3J,SCYL2,MGEA5,UCHL…
GO:0043254	Regulation of protein-containing complex assembly	20	451	0.43	0.0119	9606.ENSP00000233057,9606.ENSP00000233121,9606.ENSP00000252486,9606.ENSP00000254810,9606.ENSP00000256001,9606.ENSP00000262942,9606.ENSP00000263373,9606.ENSP00000272519,9606.ENSP00000278568,9606.ENSP00000294742,9606.ENSP00000303908,9606.ENSP00000306124,9606.ENSP00000316779,9606.ENSP00000318016,9606.ENSP00000329715,9606.ENSP00000348461,9606.ENSP00000353508,9606.ENSP00000363017,9606.ENSP00000376368,…	EIF2AK2,MAPRE3,APOE,H3F3B,ACTR3B,ARPC1A,SPTBN4,RALB,PAK1,ARPC5,TWF2,PRKCE,BIN1,KIAA0196,DRG1,RAC1,MAP2,RPA2,WASF1,MTPN
GO:0048522	Positive regulation of cellular process	123	5579	0.13	0.0119	9606.ENSP00000005257,9606.ENSP00000210313,9606.ENSP00000215071,9606.ENSP00000216160,9606.ENSP00000216802,9606.ENSP00000219197,9606.ENSP00000220325,9606.ENSP00000220592,9606.ENSP00000221086,9606.ENSP00000225698,9606.ENSP00000227266,9606.ENSP00000228284,9606.ENSP00000232165,9606.ENSP00000233057,9606.ENSP00000233121,9606.ENSP00000237264,9606.ENSP00000240874,9606.ENSP00000244007,9606.ENSP00000244020,…	RALA,PSMD5,PSMD8,TAB1,PSME2,CBLN1,EHD4,AGO2,MTMR9,C1QBP,CTSC,SART3,UBE3A,EIF2AK2,MAPRE3,TBPL1,KALRN,PLCG1,SRSF6,SSR1,FXR2,APOE,H3F3B,AP3B1,ACTR3B,CCT7,SPAG9,SMAD2,ARPC1A,CBL,SCARB2,SRI,SSBP4,RALB,PAK1,MTA2,USP15,BICD1,APP,ARPC5,TCERG1,CLPX,PELP1,FNTA,TWF2,PRKCE,SH3PXD2B,ISCU,GNAI2,ABCF1,PAK2,BIN1,KIAA0196,RPS15A,SMARCE1,CARM1,PAXBP1,DRG1,LAMP1,NDEL1,DNAJB2,PSMF1,ZFP91,TRIO,CAMK2D,RPS2,GNAI1,PDPK1…
GO:0002429	Immune response-activating cell surface receptor signaling pathway	16	311	0.5	0.0121	9606.ENSP00000210313,9606.ENSP00000215071,9606.ENSP00000216160,9606.ENSP00000216802,9606.ENSP00000244007,9606.ENSP00000262942,9606.ENSP00000278568,9606.ENSP00000294742,9606.ENSP00000306124,9606.ENSP00000314067,9606.ENSP00000338039,9606.ENSP00000344220,9606.ENSP00000348461,9606.ENSP00000357879,9606.ENSP00000414359,9606.ENSP00000440485	PSMD5,PSMD8,TAB1,PSME2,PLCG1,ARPC1A,PAK1,ARPC5,PRKCE,PAK2,PSMF1,PDPK1,RAC1,PSMD4,PSMA1,PSMD9
GO:0002833	Positive regulation of response to biotic stimulus	14	247	0.54	0.0125	9606.ENSP00000210313,9606.ENSP00000215071,9606.ENSP00000216160,9606.ENSP00000216802,9606.ENSP00000278568,9606.ENSP00000280377,9606.ENSP00000314067,9606.ENSP00000333298,9606.ENSP00000338039,9606.ENSP00000344220,9606.ENSP00000357879,9606.ENSP00000359393,9606.ENSP00000414359,9606.ENSP00000440485	PSMD5,PSMD8,TAB1,PSME2,PAK1,USP15,PAK2,LAMP1,PSMF1,PDPK1,PSMD4,HMGB3,PSMA1,PSMD9
GO:0022618	Ribonucleoprotein complex assembly	12	186	0.6	0.0125	9606.ENSP00000220592,9606.ENSP00000228284,9606.ENSP00000244020,9606.ENSP00000280557,9606.ENSP00000293872,9606.ENSP00000300413,9606.ENSP00000338862,9606.ENSP00000342374,9606.ENSP00000362110,9606.ENSP00000364119,9606.ENSP00000366604,9606.ENSP00000410584	AGO2,SART3,SRSF6,DENR,LUC7L,SNRPD1,BRIX1,SNRPD2,SF3A3,EIF2S2,SF1,CELF4
GO:0035567	Non-canonical wnt signaling pathway	10	130	0.67	0.0125	9606.ENSP00000164024,9606.ENSP00000210313,9606.ENSP00000215071,9606.ENSP00000216802,9606.ENSP00000220592,9606.ENSP00000338039,9606.ENSP00000348461,9606.ENSP00000357879,9606.ENSP00000414359,9606.ENSP00000440485	CELSR3,PSMD5,PSMD8,PSME2,AGO2,PSMF1,RAC1,PSMD4,PSMA1,PSMD9
GO:0038061	NIK/NF-kappaB signaling	8	81	0.78	0.0125	9606.ENSP00000210313,9606.ENSP00000215071,9606.ENSP00000216802,9606.ENSP00000338039,9606.ENSP00000339030,9606.ENSP00000357879,9606.ENSP00000414359,9606.ENSP00000440485	PSMD5,PSMD8,PSME2,PSMF1,ZFP91,PSMD4,PSMA1,PSMD9
GO:0044260	Cellular macromolecule metabolic process	112	4976	0.14	0.0125	9606.ENSP00000054950,9606.ENSP00000164139,9606.ENSP00000210313,9606.ENSP00000215071,9606.ENSP00000216129,9606.ENSP00000216160,9606.ENSP00000216802,9606.ENSP00000220592,9606.ENSP00000227266,9606.ENSP00000231498,9606.ENSP00000232165,9606.ENSP00000233057,9606.ENSP00000237264,9606.ENSP00000240874,9606.ENSP00000242285,9606.ENSP00000252486,9606.ENSP00000254810,9606.ENSP00000255681,9606.ENSP00000259469,…	RCN1,PYGM,PSMD5,PSMD8,TTLL12,TAB1,PSME2,AGO2,CTSC,NUP155,UBE3A,EIF2AK2,TBPL1,KALRN,CLTA,APOE,H3F3B,MACROD1,RPL35,MRPL15,SPAG9,SMAD2,SPTBN4,CBL,NUP54,SCYL1,UBXN4,PAK1,MTA2,USP15,DENR,APP,NUP205,USP24,RBMS1,CLPX,FNTA,PDS5A,PRKCE,RPL15,PIGS,KLHL3,ABCF1,PAK2,RPS15A,MAGOHB,MAP1S,CARM1,VPS33B,GLRX5,DRG1,HIST2H3D,DLST,DNAJB2,PSMF1,ZFP91,TRIO,NELFB,CAMK2D,MRPL43,RPS2,BAZ1B,PDPK1,PTP4A2,COPS5,EDC4,HIST1H3…
GO:0016579	Protein deubiquitination	15	281	0.52	0.0127	9606.ENSP00000210313,9606.ENSP00000215071,9606.ENSP00000216160,9606.ENSP00000216802,9606.ENSP00000262160,9606.ENSP00000280377,9606.ENSP00000294383,9606.ENSP00000338039,9606.ENSP00000350512,9606.ENSP00000356425,9606.ENSP00000357879,9606.ENSP00000407818,9606.ENSP00000414359,9606.ENSP00000440485,9606.ENSP00000457411	PSMD5,PSMD8,TAB1,PSME2,SMAD2,USP15,USP24,PSMF1,COPS5,UCHL5,PSMD4,USP46,PSMA1,PSMD9,USP10
GO:0000245	Spliceosomal complex assembly	7	60	0.85	0.0129	9606.ENSP00000244020,9606.ENSP00000293872,9606.ENSP00000300413,9606.ENSP00000342374,9606.ENSP00000362110,9606.ENSP00000366604,9606.ENSP00000410584	SRSF6,LUC7L,SNRPD1,SNRPD2,SF3A3,SF1,CELF4
GO:0006997	Nucleus organization	10	132	0.67	0.0131	9606.ENSP00000223500,9606.ENSP00000231498,9606.ENSP00000237264,9606.ENSP00000254810,9606.ENSP00000259339,9606.ENSP00000264883,9606.ENSP00000285968,9606.ENSP00000316779,9606.ENSP00000333982,9606.ENSP00000366604	CHMP5,NUP155,TBPL1,H3F3B,TOR1B,NUP54,NUP205,BIN1,NDEL1,SF1
GO:0046839	Phospholipid dephosphorylation	6	41	0.95	0.0131	9606.ENSP00000221086,9606.ENSP00000285419,9606.ENSP00000354519,9606.ENSP00000373713,9606.ENSP00000381102,9606.ENSP00000430269	MTMR9,TMEM55A,INPP5F,SACM1L,TMEM55B,EPHX2
GO:0010608	Posttranscriptional regulation of gene expression	23	574	0.39	0.0135	9606.ENSP00000210313,9606.ENSP00000215071,9606.ENSP00000216802,9606.ENSP00000220592,9606.ENSP00000225698,9606.ENSP00000233057,9606.ENSP00000250113,9606.ENSP00000262160,9606.ENSP00000280557,9606.ENSP00000284981,9606.ENSP00000305230,9606.ENSP00000313603,9606.ENSP00000338039,9606.ENSP00000350512,9606.ENSP00000357879,9606.ENSP00000359506,9606.ENSP00000364119,9606.ENSP00000366997,9606.ENSP00000376800,…	PSMD5,PSMD8,PSME2,AGO2,C1QBP,EIF2AK2,FXR2,SMAD2,DENR,APP,SRP9,ABCF1,PSMF1,COPS5,PSMD4,FMR1,EIF2S2,DIS3,MTPN,CELF4,PSMA1,PSMD9,CIRBP
GO:0006406	mRNA export from nucleus	9	109	0.7	0.0155	9606.ENSP00000231498,9606.ENSP00000241502,9606.ENSP00000244020,9606.ENSP00000245838,9606.ENSP00000264883,9606.ENSP00000285968,9606.ENSP00000319240,9606.ENSP00000362900,9606.ENSP00000373312	NUP155,FYTTD1,SRSF6,THOC2,NUP54,NUP205,MAGOHB,SRSF4,SEC13
GO:0033043	Regulation of organelle organization	40	1306	0.27	0.0155	9606.ENSP00000219197,9606.ENSP00000223500,9606.ENSP00000228284,9606.ENSP00000233121,9606.ENSP00000254810,9606.ENSP00000256001,9606.ENSP00000258091,9606.ENSP00000262942,9606.ENSP00000263373,9606.ENSP00000264896,9606.ENSP00000272519,9606.ENSP00000278568,9606.ENSP00000281474,9606.ENSP00000284981,9606.ENSP00000294742,9606.ENSP00000303908,9606.ENSP00000306124,9606.ENSP00000309714,9606.ENSP00000314067,…	CBLN1,CHMP5,SART3,MAPRE3,H3F3B,ACTR3B,CCT7,ARPC1A,SPTBN4,SCARB2,RALB,PAK1,BICD1,APP,ARPC5,TWF2,PRKCE,SH3PXD2B,PAK2,BIN1,KIAA0196,MAP1S,PAXBP1,DRG1,PDE2A,CAMK2D,GNAI1,RAC1,TPM1,MAP2,FMR1,RCC1,WASF1,MTPN,SEPT9,IK,RANBP1,GPX1,TMEM33,CORO2B
GO:0000956	Nuclear-transcribed mrna catabolic process	12	194	0.58	0.0161	9606.ENSP00000259469,9606.ENSP00000309334,9606.ENSP00000318646,9606.ENSP00000319240,9606.ENSP00000341885,9606.ENSP00000351811,9606.ENSP00000366997,9606.ENSP00000414321,9606.ENSP00000435777,9606.ENSP00000447001,9606.ENSP00000464342,9606.ENSP00000464813	RPL35,RPL15,RPS15A,MAGOHB,RPS2,EDC4,DIS3,RPS24,RPS13,RPL18,RPL36,RPL27
GO:0031329	Regulation of cellular catabolic process	30	875	0.32	0.0177	9606.ENSP00000210313,9606.ENSP00000215071,9606.ENSP00000216802,9606.ENSP00000220592,9606.ENSP00000221086,9606.ENSP00000227266,9606.ENSP00000232165,9606.ENSP00000250113,9606.ENSP00000252486,9606.ENSP00000253861,9606.ENSP00000264649,9606.ENSP00000264896,9606.ENSP00000272519,9606.ENSP00000284981,9606.ENSP00000338019,9606.ENSP00000338039,9606.ENSP00000350310,9606.ENSP00000352678,9606.ENSP00000356425,…	PSMD5,PSMD8,PSME2,AGO2,MTMR9,CTSC,UBE3A,FXR2,APOE,EXOC4,ATP6V0A1,SCARB2,RALB,APP,DNAJB2,PSMF1,ATP2B4,SUPV3L1,UCHL5,PSMD4,GNAI3,GLMN,FMR1,DIS3,GPX1,PSMA1,SOGA3,PSMD9,USP10,CIRBP
GO:0033119	Negative regulation of rna splicing	5	27	1.06	0.0177	9606.ENSP00000225698,9606.ENSP00000244020,9606.ENSP00000362900,9606.ENSP00000410584,9606.ENSP00000435777	C1QBP,SRSF6,SRSF4,CELF4,RPS13
GO:0046856	Phosphatidylinositol dephosphorylation	5	27	1.06	0.0177	9606.ENSP00000221086,9606.ENSP00000285419,9606.ENSP00000354519,9606.ENSP00000373713,9606.ENSP00000381102	MTMR9,TMEM55A,INPP5F,SACM1L,TMEM55B
GO:0050852	T cell receptor signaling pathway	11	167	0.61	0.0177	9606.ENSP00000210313,9606.ENSP00000215071,9606.ENSP00000216802,9606.ENSP00000244007,9606.ENSP00000278568,9606.ENSP00000314067,9606.ENSP00000338039,9606.ENSP00000344220,9606.ENSP00000357879,9606.ENSP00000414359,9606.ENSP00000440485	PSMD5,PSMD8,PSME2,PLCG1,PAK1,PAK2,PSMF1,PDPK1,PSMD4,PSMA1,PSMD9
GO:1901361	Organic cyclic compound catabolic process	20	472	0.41	0.0177	9606.ENSP00000252486,9606.ENSP00000259469,9606.ENSP00000281243,9606.ENSP00000309334,9606.ENSP00000318646,9606.ENSP00000319240,9606.ENSP00000334910,9606.ENSP00000341885,9606.ENSP00000351811,9606.ENSP00000352678,9606.ENSP00000365160,9606.ENSP00000366997,9606.ENSP00000407375,9606.ENSP00000414321,9606.ENSP00000430269,9606.ENSP00000433999,9606.ENSP00000435777,9606.ENSP00000447001,9606.ENSP00000464342,…	APOE,RPL35,QDPR,RPL15,RPS15A,MAGOHB,PDE2A,RPS2,EDC4,SUPV3L1,NUDT11,DIS3,GPX1,RPS24,EPHX2,RNH1,RPS13,RPL18,RPL36,RPL27
GO:0016310	Phosphorylation	39	1275	0.27	0.018	9606.ENSP00000210313,9606.ENSP00000215071,9606.ENSP00000216160,9606.ENSP00000216802,9606.ENSP00000233057,9606.ENSP00000240874,9606.ENSP00000262013,9606.ENSP00000262160,9606.ENSP00000263373,9606.ENSP00000270176,9606.ENSP00000278568,9606.ENSP00000280377,9606.ENSP00000284981,9606.ENSP00000304802,9606.ENSP00000306003,9606.ENSP00000306124,9606.ENSP00000308515,9606.ENSP00000314067,9606.ENSP00000338039,…	PSMD5,PSMD8,TAB1,PSME2,EIF2AK2,KALRN,SPAG9,SMAD2,SPTBN4,SCYL1,PAK1,USP15,APP,DTYMK,ATP5I,PRKCE,DCAKD,PAK2,PSMF1,TRIO,NDUFA4,CAMK2D,BAZ1B,PDPK1,AK2,SCYL2,PEA15,PMVK,PSMD4,COX7A2L,RIOK1,GRK5,DLG4,MAP2K4,PSMA1,NDUFA5,PSMD9,LDHA,BPNT1
GO:0019439	Aromatic compound catabolic process	19	437	0.43	0.0182	9606.ENSP00000259469,9606.ENSP00000281243,9606.ENSP00000309334,9606.ENSP00000318646,9606.ENSP00000319240,9606.ENSP00000334910,9606.ENSP00000341885,9606.ENSP00000351811,9606.ENSP00000352678,9606.ENSP00000365160,9606.ENSP00000366997,9606.ENSP00000407375,9606.ENSP00000414321,9606.ENSP00000430269,9606.ENSP00000433999,9606.ENSP00000435777,9606.ENSP00000447001,9606.ENSP00000464342,9606.ENSP00000464813	RPL35,QDPR,RPL15,RPS15A,MAGOHB,PDE2A,RPS2,EDC4,SUPV3L1,NUDT11,DIS3,GPX1,RPS24,EPHX2,RNH1,RPS13,RPL18,RPL36,RPL27
GO:0019222	Regulation of metabolic process	145	6948	0.11	0.0209	9606.ENSP00000164024,9606.ENSP00000210313,9606.ENSP00000215071,9606.ENSP00000216160,9606.ENSP00000216802,9606.ENSP00000220325,9606.ENSP00000220592,9606.ENSP00000221086,9606.ENSP00000222374,9606.ENSP00000223500,9606.ENSP00000225698,9606.ENSP00000227266,9606.ENSP00000228284,9606.ENSP00000231498,9606.ENSP00000232165,9606.ENSP00000233057,9606.ENSP00000233121,9606.ENSP00000237264,9606.ENSP00000244020,…	CELSR3,PSMD5,PSMD8,TAB1,PSME2,EHD4,AGO2,MTMR9,CADM4,CHMP5,C1QBP,CTSC,SART3,NUP155,UBE3A,EIF2AK2,MAPRE3,TBPL1,SRSF6,THOC2,FXR2,KIAA1244,APOE,EXOC4,H3F3B,IPO8,CCT7,RPL35,SPAG9,SMAD2,SPTBN4,CBL,ATP6V0A1,NUP54,SCARB2,SRI,SSBP4,RALB,PAK1,MTA2,USP15,DENR,GGPS1,MSI2,APP,NUP205,TCERG1,CLPX,PELP1,FNTA,PDS5A,SRP9,PRKCE,H2AFV,RPL15,SH3PXD2B,ISCU,GNAI2,ABCF1,PAK2,BIN1,RPS15A,MAGOHB,SMARCE1,CARM1,PAXBP1,HIST2…
GO:2000026	Regulation of multicellular organismal development	56	2096	0.21	0.0209	9606.ENSP00000164024,9606.ENSP00000210313,9606.ENSP00000215071,9606.ENSP00000216802,9606.ENSP00000219197,9606.ENSP00000220592,9606.ENSP00000225698,9606.ENSP00000227266,9606.ENSP00000232165,9606.ENSP00000233057,9606.ENSP00000240874,9606.ENSP00000244007,9606.ENSP00000244020,9606.ENSP00000245838,9606.ENSP00000252486,9606.ENSP00000254810,9606.ENSP00000255194,9606.ENSP00000262013,9606.ENSP00000262160,…	CELSR3,PSMD5,PSMD8,PSME2,CBLN1,AGO2,C1QBP,CTSC,UBE3A,EIF2AK2,KALRN,PLCG1,SRSF6,THOC2,APOE,H3F3B,AP3B1,SPAG9,SMAD2,SCARB2,PAK1,APP,LUC7L,TWF2,SH3PXD2B,BIN1,KIAA0196,CARM1,HIST2H3D,NDEL1,PSMF1,PDPK1,RAC1,ATP2B4,HIST1H3J,MAP2,INPP5F,PSMD4,HMGB3,FMR1,PARD3,NLN,TP53BP1,MTPN,GRIP1,DLG4,LDB1,EPN1,GPX1,CELF4,PSMA1,RIMS1,RNH1,IST1,PSMD9,NACA
GO:0045088	Regulation of innate immune response	15	301	0.49	0.022	9606.ENSP00000210313,9606.ENSP00000215071,9606.ENSP00000216129,9606.ENSP00000216160,9606.ENSP00000216802,9606.ENSP00000252486,9606.ENSP00000278568,9606.ENSP00000314067,9606.ENSP00000333298,9606.ENSP00000338039,9606.ENSP00000344220,9606.ENSP00000357879,9606.ENSP00000359393,9606.ENSP00000414359,9606.ENSP00000440485	PSMD5,PSMD8,TTLL12,TAB1,PSME2,APOE,PAK1,PAK2,LAMP1,PSMF1,PDPK1,PSMD4,HMGB3,PSMA1,PSMD9
GO:0034655	Nucleobase-containing compound catabolic process	17	373	0.45	0.023	9606.ENSP00000259469,9606.ENSP00000309334,9606.ENSP00000318646,9606.ENSP00000319240,9606.ENSP00000334910,9606.ENSP00000341885,9606.ENSP00000351811,9606.ENSP00000352678,9606.ENSP00000365160,9606.ENSP00000366997,9606.ENSP00000407375,9606.ENSP00000414321,9606.ENSP00000433999,9606.ENSP00000435777,9606.ENSP00000447001,9606.ENSP00000464342,9606.ENSP00000464813	RPL35,RPL15,RPS15A,MAGOHB,PDE2A,RPS2,EDC4,SUPV3L1,NUDT11,DIS3,GPX1,RPS24,RNH1,RPS13,RPL18,RPL36,RPL27
GO:0061013	Regulation of mrna catabolic process	12	205	0.56	0.0237	9606.ENSP00000210313,9606.ENSP00000215071,9606.ENSP00000216802,9606.ENSP00000220592,9606.ENSP00000250113,9606.ENSP00000338039,9606.ENSP00000357879,9606.ENSP00000359506,9606.ENSP00000366997,9606.ENSP00000414359,9606.ENSP00000440485,9606.ENSP00000466897	PSMD5,PSMD8,PSME2,AGO2,FXR2,PSMF1,PSMD4,FMR1,DIS3,PSMA1,PSMD9,CIRBP
GO:0062012	Regulation of small molecule metabolic process	19	449	0.41	0.0242	9606.ENSP00000210313,9606.ENSP00000215071,9606.ENSP00000216802,9606.ENSP00000231498,9606.ENSP00000252486,9606.ENSP00000264883,9606.ENSP00000282841,9606.ENSP00000284981,9606.ENSP00000285968,9606.ENSP00000306124,9606.ENSP00000338039,9606.ENSP00000350310,9606.ENSP00000357452,9606.ENSP00000357879,9606.ENSP00000370372,9606.ENSP00000373312,9606.ENSP00000414359,9606.ENSP00000430269,9606.ENSP00000440485	PSMD5,PSMD8,PSME2,NUP155,APOE,NUP54,GGPS1,APP,NUP205,PRKCE,PSMF1,ATP2B4,PMVK,PSMD4,NLN,SEC13,PSMA1,EPHX2,PSMD9
GO:1901566	Organonitrogen compound biosynthetic process	40	1346	0.26	0.0249	9606.ENSP00000220592,9606.ENSP00000233057,9606.ENSP00000237264,9606.ENSP00000252486,9606.ENSP00000256594,9606.ENSP00000259469,9606.ENSP00000260102,9606.ENSP00000280557,9606.ENSP00000281243,9606.ENSP00000304802,9606.ENSP00000306003,9606.ENSP00000308024,9606.ENSP00000308515,9606.ENSP00000309334,9606.ENSP00000309430,9606.ENSP00000313603,9606.ENSP00000318646,9606.ENSP00000322991,9606.ENSP00000329715,…	AGO2,EIF2AK2,TBPL1,APOE,GSTM3,RPL35,MRPL15,DENR,QDPR,DTYMK,ATP5I,PCSK1,DCAKD,RPL15,PIGS,ABCF1,RPS15A,BCAT2,DRG1,MRPL43,RPS2,VAPA,ALDH9A1,AK2,COPS5,MGEA5,GSTA4,EIF2S2,ASPDH,STT3A,MRPS6,ZDHHC13,RPS24,MRPS14,ACSL1,RPS13,RPL18,NACA,RPL36,RPL27
GO:0006611	Protein export from nucleus	10	150	0.61	0.0295	9606.ENSP00000231498,9606.ENSP00000241502,9606.ENSP00000244020,9606.ENSP00000245838,9606.ENSP00000264883,9606.ENSP00000285968,9606.ENSP00000319240,9606.ENSP00000341483,9606.ENSP00000362900,9606.ENSP00000373312	NUP155,FYTTD1,SRSF6,THOC2,NUP54,NUP205,MAGOHB,RANBP3,SRSF4,SEC13
GO:0002474	Antigen processing and presentation of peptide antigen via mhc class i	8	96	0.71	0.0298	9606.ENSP00000210313,9606.ENSP00000215071,9606.ENSP00000216802,9606.ENSP00000338039,9606.ENSP00000357879,9606.ENSP00000373312,9606.ENSP00000414359,9606.ENSP00000440485	PSMD5,PSMD8,PSME2,PSMF1,PSMD4,SEC13,PSMA1,PSMD9
GO:0070498	interleukin-1-mediated signaling pathway	8	96	0.71	0.0298	9606.ENSP00000210313,9606.ENSP00000215071,9606.ENSP00000216160,9606.ENSP00000216802,9606.ENSP00000338039,9606.ENSP00000357879,9606.ENSP00000414359,9606.ENSP00000440485	PSMD5,PSMD8,TAB1,PSME2,PSMF1,PSMD4,PSMA1,PSMD9
GO:0002253	Activation of immune response	17	385	0.43	0.0311	9606.ENSP00000210313,9606.ENSP00000215071,9606.ENSP00000216160,9606.ENSP00000216802,9606.ENSP00000225698,9606.ENSP00000244007,9606.ENSP00000262942,9606.ENSP00000278568,9606.ENSP00000294742,9606.ENSP00000306124,9606.ENSP00000314067,9606.ENSP00000338039,9606.ENSP00000344220,9606.ENSP00000348461,9606.ENSP00000357879,9606.ENSP00000414359,9606.ENSP00000440485	PSMD5,PSMD8,TAB1,PSME2,C1QBP,PLCG1,ARPC1A,PAK1,ARPC5,PRKCE,PAK2,PSMF1,PDPK1,RAC1,PSMD4,PSMA1,PSMD9
GO:0019637	Organophosphate metabolic process	29	870	0.31	0.0316	9606.ENSP00000074304,9606.ENSP00000221086,9606.ENSP00000237264,9606.ENSP00000244007,9606.ENSP00000263650,9606.ENSP00000282841,9606.ENSP00000284116,9606.ENSP00000285419,9606.ENSP00000304802,9606.ENSP00000306003,9606.ENSP00000308515,9606.ENSP00000309430,9606.ENSP00000314036,9606.ENSP00000334910,9606.ENSP00000335304,9606.ENSP00000337358,9606.ENSP00000346921,9606.ENSP00000354519,9606.ENSP00000357452,…	INPP4A,MTMR9,TBPL1,PLCG1,OSBPL5,GGPS1,GDPD1,TMEM55A,DTYMK,ATP5I,DCAKD,PIGS,AGPAT4,PDE2A,DLST,CECR5,AK2,INPP5F,PMVK,GNAI3,NUDT11,SACM1L,ASPDH,TMEM55B,GPX1,SUCLG2,ACSL1,LDHA,BPNT1
GO:0019884	Antigen processing and presentation of exogenous antigen	11	182	0.57	0.0316	9606.ENSP00000210313,9606.ENSP00000215071,9606.ENSP00000216802,9606.ENSP00000242285,9606.ENSP00000255194,9606.ENSP00000259632,9606.ENSP00000338039,9606.ENSP00000357879,9606.ENSP00000373312,9606.ENSP00000414359,9606.ENSP00000440485	PSMD5,PSMD8,PSME2,CLTA,AP3B1,DCTN3,PSMF1,PSMD4,SEC13,PSMA1,PSMD9
GO:0043488	Regulation of mrna stability	11	183	0.57	0.0328	9606.ENSP00000210313,9606.ENSP00000215071,9606.ENSP00000216802,9606.ENSP00000250113,9606.ENSP00000338039,9606.ENSP00000357879,9606.ENSP00000359506,9606.ENSP00000366997,9606.ENSP00000414359,9606.ENSP00000440485,9606.ENSP00000466897	PSMD5,PSMD8,PSME2,FXR2,PSMF1,PSMD4,FMR1,DIS3,PSMA1,PSMD9,CIRBP
GO:0044089	Positive regulation of cellular component biogenesis	21	542	0.38	0.0336	9606.ENSP00000005257,9606.ENSP00000219197,9606.ENSP00000252486,9606.ENSP00000256001,9606.ENSP00000262942,9606.ENSP00000272519,9606.ENSP00000278568,9606.ENSP00000294742,9606.ENSP00000303908,9606.ENSP00000306124,9606.ENSP00000309714,9606.ENSP00000316779,9606.ENSP00000329715,9606.ENSP00000333982,9606.ENSP00000348461,9606.ENSP00000351022,9606.ENSP00000359506,9606.ENSP00000363017,9606.ENSP00000369162,…	RALA,CBLN1,APOE,ACTR3B,ARPC1A,RALB,PAK1,ARPC5,TWF2,PRKCE,SH3PXD2B,BIN1,DRG1,NDEL1,RAC1,TPM1,FMR1,RPA2,RIOK1,WASF1,SEPT9
GO:0002479	Antigen processing and presentation of exogenous peptide antigen via mhc class i, tap-dependent	7	75	0.76	0.0358	9606.ENSP00000210313,9606.ENSP00000215071,9606.ENSP00000216802,9606.ENSP00000338039,9606.ENSP00000357879,9606.ENSP00000414359,9606.ENSP00000440485	PSMD5,PSMD8,PSME2,PSMF1,PSMD4,PSMA1,PSMD9
GO:0044271	Cellular nitrogen compound biosynthetic process	43	1522	0.24	0.0378	9606.ENSP00000220592,9606.ENSP00000233057,9606.ENSP00000237264,9606.ENSP00000259469,9606.ENSP00000260102,9606.ENSP00000280557,9606.ENSP00000281243,9606.ENSP00000304802,9606.ENSP00000306003,9606.ENSP00000308024,9606.ENSP00000308515,9606.ENSP00000309334,9606.ENSP00000313603,9606.ENSP00000318646,9606.ENSP00000329715,9606.ENSP00000334910,9606.ENSP00000339495,9606.ENSP00000339844,9606.ENSP00000341885,…	AGO2,EIF2AK2,TBPL1,RPL35,MRPL15,DENR,QDPR,DTYMK,ATP5I,PCSK1,DCAKD,RPL15,ABCF1,RPS15A,DRG1,PDE2A,NELFB,MRPL43,RPS2,ALDH9A1,AK2,COPS5,ILF2,RPA2,EIF2S2,SPIN1,NUDT11,NELFA,ASPDH,DEK,MRPS6,LDB1,GPX1,RPS24,MRPS14,ACSL1,INTS9,RPS13,RPL18,NACA,USP10,RPL36,RPL27
GO:0032273	Positive regulation of protein polymerization	9	128	0.63	0.0381	9606.ENSP00000256001,9606.ENSP00000262942,9606.ENSP00000278568,9606.ENSP00000294742,9606.ENSP00000306124,9606.ENSP00000316779,9606.ENSP00000329715,9606.ENSP00000348461,9606.ENSP00000376368	ACTR3B,ARPC1A,PAK1,ARPC5,PRKCE,BIN1,DRG1,RAC1,WASF1
GO:0006376	mRNA splice site selection	5	34	0.96	0.0384	9606.ENSP00000244020,9606.ENSP00000293872,9606.ENSP00000362110,9606.ENSP00000366604,9606.ENSP00000410584	SRSF6,LUC7L,SF3A3,SF1,CELF4
GO:0051495	Positive regulation of cytoskeleton organization	12	220	0.52	0.0391	9606.ENSP00000256001,9606.ENSP00000262942,9606.ENSP00000278568,9606.ENSP00000294742,9606.ENSP00000306124,9606.ENSP00000309714,9606.ENSP00000316779,9606.ENSP00000329715,9606.ENSP00000348461,9606.ENSP00000351022,9606.ENSP00000376368,9606.ENSP00000401564	ACTR3B,ARPC1A,PAK1,ARPC5,PRKCE,SH3PXD2B,BIN1,DRG1,RAC1,TPM1,WASF1,RANBP1
GO:0032103	Positive regulation of response to external stimulus	20	511	0.38	0.0394	9606.ENSP00000210313,9606.ENSP00000215071,9606.ENSP00000216160,9606.ENSP00000216802,9606.ENSP00000225698,9606.ENSP00000227266,9606.ENSP00000278568,9606.ENSP00000280377,9606.ENSP00000284981,9606.ENSP00000314067,9606.ENSP00000333298,9606.ENSP00000333982,9606.ENSP00000334910,9606.ENSP00000338039,9606.ENSP00000344220,9606.ENSP00000348461,9606.ENSP00000357879,9606.ENSP00000359393,9606.ENSP00000414359,…	PSMD5,PSMD8,TAB1,PSME2,C1QBP,CTSC,PAK1,USP15,APP,PAK2,LAMP1,NDEL1,PDE2A,PSMF1,PDPK1,RAC1,PSMD4,HMGB3,PSMA1,PSMD9
GO:0048259	Regulation of receptor-mediated endocytosis	8	102	0.68	0.0397	9606.ENSP00000264033,9606.ENSP00000281474,9606.ENSP00000284981,9606.ENSP00000348461,9606.ENSP00000354061,9606.ENSP00000359506,9606.ENSP00000382428,9606.ENSP00000407818	CBL,BICD1,APP,RAC1,SCYL2,FMR1,DLG4,USP46
GO:0043687	Post-translational protein modification	16	360	0.44	0.0399	9606.ENSP00000054950,9606.ENSP00000210313,9606.ENSP00000215071,9606.ENSP00000216802,9606.ENSP00000252486,9606.ENSP00000284981,9606.ENSP00000312397,9606.ENSP00000338039,9606.ENSP00000344909,9606.ENSP00000350512,9606.ENSP00000357879,9606.ENSP00000376472,9606.ENSP00000414359,9606.ENSP00000440485,9606.ENSP00000476795,9606.ENSP00000483236	RCN1,PSMD5,PSMD8,PSME2,APOE,APP,KLHL3,PSMF1,PTP4A2,COPS5,PSMD4,STT3A,PSMA1,PSMD9,GAN,DCAF7
GO:0044057	Regulation of system process	22	592	0.36	0.0399	9606.ENSP00000219197,9606.ENSP00000227266,9606.ENSP00000231498,9606.ENSP00000252486,9606.ENSP00000263373,9606.ENSP00000265729,9606.ENSP00000278568,9606.ENSP00000284981,9606.ENSP00000312999,9606.ENSP00000316779,9606.ENSP00000339740,9606.ENSP00000350310,9606.ENSP00000351022,9606.ENSP00000353414,9606.ENSP00000359506,9606.ENSP00000363921,9606.ENSP00000376800,9606.ENSP00000382428,9606.ENSP00000410584,…	CBLN1,CTSC,NUP155,APOE,SPTBN4,SRI,PAK1,APP,GNAI2,BIN1,CAMK2D,ATP2B4,TPM1,ATP2B2,FMR1,PARD3,MTPN,DLG4,CELF4,RIMS1,ATP2A2,CORO2B
GO:1903523	Negative regulation of blood circulation	5	35	0.94	0.0413	9606.ENSP00000263373,9606.ENSP00000265729,9606.ENSP00000284981,9606.ENSP00000316779,9606.ENSP00000440045	SPTBN4,SRI,APP,BIN1,ATP2A2
GO:0061418	Regulation of transcription from rna polymerase ii promoter in response to hypoxia	7	78	0.74	0.0417	9606.ENSP00000210313,9606.ENSP00000215071,9606.ENSP00000216802,9606.ENSP00000338039,9606.ENSP00000357879,9606.ENSP00000414359,9606.ENSP00000440485	PSMD5,PSMD8,PSME2,PSMF1,PSMD4,PSMA1,PSMD9
GO:0051130	Positive regulation of cellular component organization	36	1209	0.26	0.043	9606.ENSP00000005257,9606.ENSP00000219197,9606.ENSP00000228284,9606.ENSP00000240874,9606.ENSP00000252486,9606.ENSP00000256001,9606.ENSP00000258091,9606.ENSP00000262942,9606.ENSP00000264033,9606.ENSP00000264896,9606.ENSP00000272519,9606.ENSP00000278568,9606.ENSP00000281474,9606.ENSP00000284981,9606.ENSP00000294742,9606.ENSP00000303908,9606.ENSP00000306124,9606.ENSP00000309714,9606.ENSP00000316779,…	RALA,CBLN1,SART3,KALRN,APOE,ACTR3B,CCT7,ARPC1A,CBL,SCARB2,RALB,PAK1,BICD1,APP,ARPC5,TWF2,PRKCE,SH3PXD2B,BIN1,KIAA0196,PAXBP1,DRG1,NDEL1,RAC1,TPM1,SCYL2,FMR1,RPA2,WASF1,GRIP1,DLG4,SEPT9,RANBP1,GPX1,RIMS1,IST1
GO:0070507	Regulation of microtubule cytoskeleton organization	11	192	0.55	0.043	9606.ENSP00000223500,9606.ENSP00000233121,9606.ENSP00000278568,9606.ENSP00000281474,9606.ENSP00000325313,9606.ENSP00000329715,9606.ENSP00000343027,9606.ENSP00000348461,9606.ENSP00000353508,9606.ENSP00000362937,9606.ENSP00000401564	CHMP5,MAPRE3,PAK1,BICD1,MAP1S,DRG1,GNAI1,RAC1,MAP2,RCC1,RANBP1
GO:0031349	Positive regulation of defense response	16	367	0.43	0.046	9606.ENSP00000210313,9606.ENSP00000215071,9606.ENSP00000216160,9606.ENSP00000216802,9606.ENSP00000227266,9606.ENSP00000278568,9606.ENSP00000280377,9606.ENSP00000314067,9606.ENSP00000333298,9606.ENSP00000334910,9606.ENSP00000338039,9606.ENSP00000344220,9606.ENSP00000357879,9606.ENSP00000359393,9606.ENSP00000414359,9606.ENSP00000440485	PSMD5,PSMD8,TAB1,PSME2,CTSC,PAK1,USP15,PAK2,LAMP1,PDE2A,PSMF1,PDPK1,PSMD4,HMGB3,PSMA1,PSMD9
GO:0051051	Negative regulation of transport	18	443	0.4	0.0461	9606.ENSP00000240874,9606.ENSP00000252486,9606.ENSP00000263246,9606.ENSP00000265729,9606.ENSP00000285419,9606.ENSP00000306124,9606.ENSP00000310491,9606.ENSP00000310623,9606.ENSP00000312999,9606.ENSP00000316779,9606.ENSP00000339740,9606.ENSP00000348461,9606.ENSP00000357055,9606.ENSP00000359506,9606.ENSP00000382428,9606.ENSP00000420298,9606.ENSP00000440485,9606.ENSP00000481314	KALRN,APOE,PACSIN2,SRI,TMEM55A,PRKCE,ARHGAP1,ISCU,GNAI2,BIN1,CAMK2D,RAC1,PEA15,FMR1,DLG4,CD200,PSMD9,SNX12
GO:0002831	Regulation of response to biotic stimulus	17	406	0.41	0.0471	9606.ENSP00000210313,9606.ENSP00000215071,9606.ENSP00000216129,9606.ENSP00000216160,9606.ENSP00000216802,9606.ENSP00000225698,9606.ENSP00000252486,9606.ENSP00000278568,9606.ENSP00000280377,9606.ENSP00000314067,9606.ENSP00000333298,9606.ENSP00000338039,9606.ENSP00000344220,9606.ENSP00000357879,9606.ENSP00000359393,9606.ENSP00000414359,9606.ENSP00000440485	PSMD5,PSMD8,TTLL12,TAB1,PSME2,C1QBP,APOE,PAK1,USP15,PAK2,LAMP1,PSMF1,PDPK1,PSMD4,HMGB3,PSMA1,PSMD9
GO:0007010	Cytoskeleton organization	34	1126	0.27	0.0471	9606.ENSP00000005257,9606.ENSP00000233121,9606.ENSP00000251691,9606.ENSP00000252486,9606.ENSP00000256001,9606.ENSP00000262942,9606.ENSP00000263246,9606.ENSP00000263373,9606.ENSP00000278568,9606.ENSP00000281474,9606.ENSP00000282074,9606.ENSP00000294742,9606.ENSP00000303908,9606.ENSP00000316779,9606.ENSP00000318016,9606.ENSP00000321537,9606.ENSP00000325313,9606.ENSP00000333982,9606.ENSP00000343158,…	RALA,MAPRE3,KIAA1244,APOE,ACTR3B,ARPC1A,PACSIN2,SPTBN4,PAK1,BICD1,SPC25,ARPC5,TWF2,BIN1,KIAA0196,LLGL1,MAP1S,NDEL1,EPB41L3,PDPK1,TPM4,RAC1,SON,TPM1,MAP2,RCC1,PARD3,TPM2,WASF1,WDR47,TLN2,CORO2B,GAN,NTMT1
GO:0010033	Response to organic substance	72	3011	0.17	0.0471	9606.ENSP00000005257,9606.ENSP00000210313,9606.ENSP00000215071,9606.ENSP00000216160,9606.ENSP00000216802,9606.ENSP00000220325,9606.ENSP00000223500,9606.ENSP00000227266,9606.ENSP00000232165,9606.ENSP00000233057,9606.ENSP00000243253,9606.ENSP00000244007,9606.ENSP00000244020,9606.ENSP00000244763,9606.ENSP00000254193,9606.ENSP00000256594,9606.ENSP00000259339,9606.ENSP00000260102,9606.ENSP00000261366,…	RALA,PSMD5,PSMD8,TAB1,PSME2,EHD4,CHMP5,CTSC,UBE3A,EIF2AK2,SEC61A1,PLCG1,SRSF6,SSR1,SNRPA1,GSTM3,TOR1B,MRPL15,LMNB1,SMAD2,CBL,ATP6V0A1,RALB,UBXN4,PAK1,USP15,QDPR,APP,ANXA5,PELP1,FNTA,TWF2,DTYMK,PRKCE,GNAI2,PAK2,BCAT2,CARM1,SRPR,HIST2H3D,NDEL1,PDE2A,DNAJB2,PSMF1,CAMK2D,GNAI1,PDPK1,ATP2B4,HIST1H3J,MAP2,PEA15,PMVK,PSMD4,GNAI3,FMR1,SRSF4,PARD3,CNTFR,AKR1C1,WASF1,GRIP1,SNRPN,EFTUD2,USP46,MAP2K4,PSMA1,A…
GO:0006913	Nucleocytoplasmic transport	13	263	0.48	0.0493	9606.ENSP00000231498,9606.ENSP00000241502,9606.ENSP00000244020,9606.ENSP00000245838,9606.ENSP00000256079,9606.ENSP00000264883,9606.ENSP00000285968,9606.ENSP00000300413,9606.ENSP00000319240,9606.ENSP00000341483,9606.ENSP00000342374,9606.ENSP00000362900,9606.ENSP00000373312	NUP155,FYTTD1,SRSF6,THOC2,IPO8,NUP54,NUP205,SNRPD1,MAGOHB,RANBP3,SNRPD2,SRSF4,SEC13

[truncated: 2 more sheets: Rat_enriched_bioProcesses_6h, Mouse_enriched_bioProcesses_6h]
