# Supplementary material for: Secreted Amyloid Precursor Protein Alpha, a Neuroprotective Protein in the Brain Has Widespread Effects on the Transcriptome and Proteome of Human Inducible Pluripotent Stem Cell-Derived Glutamatergic Neurons Related to Memory Mechanisms
Source: Front Neurosci. 2022 May 26;16:858524. doi: 10.3389/fnins.2022.858524 (PMC9179159; doi:10.3389/fnins.2022.858524)
Supplement: Supplementary Table 4 — SWATH-MS 24 h STRING enrichment: cellular component, molecular function and biological process GO Terms. [file Table_4.XLSX]

## Sheet: Notes
SWATH-MS i3N 24h data set of differentially expressed proteins were subject to STRING analysis.
Searches were performed against the Mouse (Mus musclus), Human and Rat (Rattus Norvegicus) databases.
Enriched GO terms are reported on each tab of the spreadsheet.
Key:	Componant = Cellular componant GO terms
	Function = Molecular function GO terms
	BioProcesses = Biological process GO terms
	Selection_of_componant = GO terms with obvious link to neuronal function were grouped together

## Sheet: 24h_Data_Input
Peak Name	GI number	Gene Symbol	Gene Synonyms	Group	p-val_T24vs0	FC_T24vsT0	Log2_FC_T24vs0
gi|1034643648	1034643648	SREK1	SRrp86; SRrp508; SFRS12	splicing regulatory glutamine/lysine-rich protein 1 isoform X2 [Homo sapiens]	5.95775e-06	21.7488	4.44286
gi|6005842	6005842	PLPBP	EPVB6D; PROSC	pyridoxal phosphate homeostasis protein isoform 2 [Homo sapiens]	9.47488e-08	18.7567	4.22934
gi|6005860	6005860	RPL35	DBA19; L35	60S ribosomal protein L35 [Homo sapiens]	9.58882e-07	9.98412	3.31963
gi|48255957	48255957	ATP2B4	MXRA1; ATP2B2; PMCA4; PMCA4x; PMCA4b	plasma membrane calcium-transporting ATPase 4 isoform 4b [Homo sapiens]	2.17215e-06	9.62597	3.26693
gi|259013537	259013537	DTYMK	CDC8; PP3731; TMPK; TYMK	thymidylate kinase isoform 2 [Homo sapiens]	2.91922e-05	8.90632	3.15483
gi|669033277	669033277	TPM2	DA2B; NEM4; AMCD1; HEL-S-273; DA1; DA2B4; TMSB	tropomyosin beta chain isoform Tpm2.4 [Homo sapiens]	6.50469e-06	7.83205	2.96939
gi|19923748	19923748	DLST	DLTS; KGD2; PGL7	dihydrolipoyllysine-residue succinyltransferase component of 2-oxoglutarate dehydrogenase complex, mitochondrial isoform 1 precursor [Homo sapiens]	6.64578e-06	7.75492	2.95511
gi|10947135	10947135	ABCF1	ABC27; ABC50	ATP-binding cassette sub-family F member 1 isoform b [Homo sapiens]	4.74515e-05	7.24892	2.85777
gi|767983141	767983141	CLPX	EPP2	ATP-dependent Clp protease ATP-binding subunit clpX-like, mitochondrial isoform X1 [Homo sapiens]	7.75935e-06	7.14204	2.83634
gi|578813852	578813852	ARPC1B	p40-ARC; ARC41; IMD71; p41-ARC; PLTEID	actin-related protein 2/3 complex subunit 1B isoform X1 [Homo sapiens]	0.00032177	6.24081	2.64173
gi|4507651	4507651	TPM4	HEL-S-108	tropomyosin alpha-4 chain isoform Tpm4.2cy [Homo sapiens]	1.66551e-05	5.36689	2.42409
gi|371874557	371874557	SNX12	-	sorting nexin-12 isoform 1 [Homo sapiens]	0.00206855	4.31937	2.11082
gi|8923579	8923579	LAMTOR1	Ragulator1; PDRO; C11orf59; p18; p27RF-Rho	ragulator complex protein LAMTOR1 [Homo sapiens]	0.000991882	4.1816	2.06406
gi|15011880	15011880	STK26	MST4; MASK	serine/threonine-protein kinase 26 isoform 1 [Homo sapiens]	0.000348634	4.17017	2.06011
gi|768038875	768038875	DOCK11	ACG; ZIZ2; bB128O4.1	dedicator of cytokinesis protein 11 isoform X2 [Homo sapiens]	6.28292e-05	4.16287	2.05758
gi|1057867587	1057867587	TPM1	LVNC9; TMSA; CMH3; HTM-alpha; C15orf13; CMD1Y; HEL-S-265	tropomyosin alpha-1 chain isoform 12 [Homo sapiens]	7.70172e-06	4.05071	2.01817
gi|5902102	5902102	SNRPD1	HsT2456; SMD1; SNRPD; Sm-D1	small nuclear ribonucleoprotein Sm D1 isoform 1 [Homo sapiens]	2.52027e-05	4.04154	2.01491
gi|4757922	4757922	CBLN1	-	cerebellin-1 precursor [Homo sapiens]	1.61133e-05	3.95641	1.98419
gi|15088795	15088795	PIGS	GPIBD18	GPI transamidase component PIG-S [Homo sapiens]	4.67721e-05	3.48291	1.80029
gi|5454122	5454122	TIMM23	TIM23	mitochondrial import inner membrane translocase subunit Tim23 [Homo sapiens]	0.00408062	3.43199	1.77904
gi|37221177	37221177	NUDT11	APS1; DIPP3beta; ASP1; DIPP3b; hDIPP3beta	diphosphoinositol polyphosphate phosphohydrolase 3-beta [Homo sapiens]	2.16875e-06	3.42185	1.77478
gi|189083844	189083844	CTSC	-	dipeptidyl peptidase 1 isoform a preproprotein [Homo sapiens]	0.000407891	3.4082	1.76901
gi|47106067	47106067	TMED8	FAM15B	protein TMED8 isoform b [Homo sapiens]	1.58117e-05	3.38044	1.75721
gi|112420977	112420977	CAND2	TIP120B; Tp120b	cullin-associated NEDD8-dissociated protein 2 isoform 2 [Homo sapiens]	0.000147721	3.3613	1.74902
gi|987437885	987437885	SUPT5H	Tat-CT1; SPT5H; SPT5	transcription elongation factor SPT5 isoform a [Homo sapiens]	0.000436415	3.26749	1.70818
gi|5031631	5031631	SCARB2	LIMPII; SR-BII; LIMP-2; HLGP85; CD36L2; AMRF; EPM4; LGP85	lysosome membrane protein 2 isoform 1 precursor [Homo sapiens]	1.04275e-05	3.2309	1.69194
RRRRRgi|68299767	68299767	AADAC	CES5A1; DAC	REVERSED arylacetamide deacetylase [Homo sapiens]	0.00108485	3.19063	1.67384
gi|190014601	190014601	JAGN1	GL009; SCN6	protein jagunal homolog 1 isoform a [Homo sapiens]	0.00344936	3.17516	1.66683
gi|756398282	756398282	CCDC92	-	coiled-coil domain-containing protein 92 isoform 1 [Homo sapiens]	0.00685741	3.16391	1.66171
gi|4502327	4502327	AUH	-	methylglutaconyl-CoA hydratase, mitochondrial isoform 1 precursor [Homo sapiens]	1.62601e-07	3.02654	1.59767
gi|12408677	12408677	PFDN4	PFD4; C1	prefoldin subunit 4 [Homo sapiens]	1.05527e-05	2.99021	1.58025
gi|767995932	767995932	DCAKD	-	dephospho-CoA kinase domain-containing protein isoform X1 [Homo sapiens]	7.15231e-06	2.95285	1.56211
gi|112293285	112293285	SPIN1	TDRD24; SPIN	spindlin-1 [Homo sapiens]	0.000208149	2.93688	1.55428
gi|119395754	119395754	KRT5	EBS2; KRT5A; DDD1; K5; DDD; CK5	keratin, type II cytoskeletal 5 [Homo sapiens]	0.00900341	2.89727	1.53469
gi|768037630	768037630	YIPF6	FinGER6	protein YIPF6 isoform X1 [Homo sapiens]	0.00235661	2.85507	1.51353
gi|4758404	4758404	FRG1	FRG1A; FSG1	protein FRG1 [Homo sapiens]	0.000681982	2.83895	1.50536
gi|767951010	767951010	INTS9	CPSF2L; RC74; INT9	integrator complex subunit 9 isoform X5 [Homo sapiens]	0.000846992	2.83134	1.50149
gi|9966811	9966811	SLC17A6	VGLUT2; DNPI	vesicular glutamate transporter 2 [Homo sapiens]	6.14904e-05	2.82075	1.49608
gi|16554604	16554604	MRPS23	COXPD46; CGI-138; HSPC329; MRP-S23	28S ribosomal protein S23, mitochondrial [Homo sapiens]	7.5049e-05	2.78388	1.4771
gi|1034636241	1034636241	SUCLG2	GBETA; GTPSCS; G-SCS	succinate--CoA ligase [GDP-forming] subunit beta, mitochondrial isoform X1 [Homo sapiens]	0.00103754	2.78301	1.47665
gi|56090548	56090548	IGFBPL1	IGFBPRP4; bA113O24.1; IGFBP-RP4	insulin-like growth factor-binding protein-like 1 precursor [Homo sapiens]	1.94626e-05	2.77299	1.47144
gi|5453539	5453539	PAICS	ADE2H1; ADE2; AIRC; PAIS	multifunctional protein ADE2 isoform 2 [Homo sapiens]	2.50609e-07	2.76935	1.46955
gi|767958209	767958209	CORO2A	IR10; WDR2; CLIPINB	coronin-2A isoform X1 [Homo sapiens]	0.000757393	2.7136	1.44021
gi|518831687	518831687	NUP54	-	nucleoporin p54 isoform 2 [Homo sapiens]	1.20454e-05	2.65526	1.40886
gi|57863295	57863295	KIAA0930	LSC3; C22orf9	uncharacterized protein KIAA0930 isoform b [Homo sapiens]	0.000166636	2.65499	1.40871
gi|74136559	74136559	ERI3	PINT1; PRNPIP	ERI1 exoribonuclease 3 isoform 1 [Homo sapiens]	8.12991e-07	2.62615	1.39295
gi|38027923	38027923	COPS5	MOV-34; CSN5; JAB1; SGN5	COP9 signalosome complex subunit 5 [Homo sapiens]	4.71435e-05	2.61262	1.3855
gi|7706425	7706425	LSM8	NAA38	LSM8 homolog, U6 small nuclear RNA associated [Homo sapiens]	6.80392e-05	2.60322	1.3803
gi|499137511	499137511	HERC4	-	probable E3 ubiquitin-protein ligase HERC4 isoform d [Homo sapiens]	0.000526671	2.57684	1.3656
gi|767914884	767914884	PRKCE	PKCE; nPKC-epsilon	protein kinase C epsilon type isoform X4 [Homo sapiens]	0.00164052	2.57568	1.36495
gi|768021990	768021990	PAXBP1	GCFC1; GCFC; FSAP105; C21orf66; BM020	PAX3- and PAX7-binding protein 1 isoform X2 [Homo sapiens]	0.000361586	2.56893	1.36117
gi|1219185144	1219185144	CELF4	BRUNOL4; CELF-4	CUGBP Elav-like family member 4 isoform 48 [Homo sapiens]	0.000709524	2.5513	1.35123
gi|68161504	68161504	WASF1	WAVE1; WAVE; SCAR1; NEDALVS	wiskott-Aldrich syndrome protein family member 1 [Homo sapiens]	0.000209472	2.5343	1.34159
gi|767905565	767905565	SRSF4	SFRS4; SRP75	serine/arginine-rich splicing factor 4 isoform X1 [Homo sapiens]	2.46091e-05	2.53171	1.34011
gi|8923930	8923930	CISD1	C10orf70; MDS029; ZCD1; mitoNEET	CDGSH iron-sulfur domain-containing protein 1 [Homo sapiens]	0.00449907	2.50925	1.32725
gi|169404009	169404009	SSR1	TRAPA	translocon-associated protein subunit alpha isoform 1 precursor [Homo sapiens]	0.00142319	2.48936	1.31577
gi|34740329	34740329	HNRNPA3	2610510D13Rik; D10S102; HNRPA3; FBRNP	heterogeneous nuclear ribonucleoprotein A3 isoform a [Homo sapiens]	5.7609e-06	2.48808	1.31503
gi|411147365	411147365	ABCB7	Atm1p; ABC7; ASAT; EST140535	ATP-binding cassette sub-family B member 7, mitochondrial isoform 3 [Homo sapiens]	8.85514e-06	2.45354	1.29487
gi|939320334	939320334	EIF2S2	EIF2beta; EIF2; PPP1R67; EIF2B; eIF-2-beta	eukaryotic translation initiation factor 2 subunit 2 isoform 3 [Homo sapiens]	6.20861e-06	2.44712	1.29109
gi|1370515983	1370515983	EMD	STA; EDMD; LEMD5	emerin isoform X1 [Homo sapiens]	2.30628e-05	2.43758	1.28545
gi|89274169	89274169	CIAPIN1	Anamorsin; DRE2; PRO0915; CIAE2	anamorsin isoform 1 [Homo sapiens]	0.000113033	2.40733	1.26743
gi|7657609	7657609	SEC11A	1810012E07Rik; SEC11L1; SPCS4A; sid2895; SPC18	signal peptidase complex catalytic subunit SEC11A isoform 2 [Homo sapiens]	0.000149278	2.397	1.26123
gi|4504025	4504025	GLRX	GRX; GRX1	glutaredoxin-1 [Homo sapiens]	0.000162346	2.39673	1.26107
gi|530415930	530415930	CADM4	Necl-4; synCAM4; TSLL2; NECL4; IGSF4C	cell adhesion molecule 4 isoform X2 [Homo sapiens]	0.000460434	2.38857	1.25615
gi|530364821	530364821	NIT1	-	deaminated glutathione amidase isoform X2 [Homo sapiens]	0.00362429	2.37767	1.24955
gi|14149653	14149653	TOR1B	DQ1	torsin-1B isoform 1 precursor [Homo sapiens]	0.00187792	2.35119	1.23339
gi|155969697	155969697	KRT6C	K6E; PPKNEFD; KRT6E	keratin, type II cytoskeletal 6C [Homo sapiens]	0.00847333	2.34801	1.23144
gi|10835015	10835015	GABBR1	GABABR1; GB1; GPRC3A; GABBR1-3	gamma-aminobutyric acid type B receptor subunit 1 isoform a precursor [Homo sapiens]	0.00386054	2.33133	1.22116
gi|20127499	20127499	SRSF6	SRP55; B52; HEL-S-91; SFRS6	serine/arginine-rich splicing factor 6 [Homo sapiens]	1.97123e-05	2.32437	1.21684
gi|4506179	4506179	PSMA1	NU; HC2; HEL-S-275; PROS30	proteasome subunit alpha type-1 isoform 2 [Homo sapiens]	6.86524e-06	2.32218	1.21548
gi|170016081	170016081	RP2	TBCCD2; DELXp11.3; NM23-H10; NME10; XRP2	protein XRP2 [Homo sapiens]	0.00855531	2.29733	1.19996
gi|4507401	4507401	TFAM	TCF6; MTDPS15; MTTFA; TCF6L3; MTTF1; TCF6L1; TCF6L2	transcription factor A, mitochondrial isoform 1 precursor [Homo sapiens]	0.000178293	2.29707	1.1998
gi|662033833	662033833	RPA2	RP-A p32; RPA32; RP-A p34; REPA2	replication protein A 32 kDa subunit isoform 3 [Homo sapiens]	0.000967108	2.26789	1.18135
gi|294660765	294660765	ABHD16A	NG26; hBAT5; BAT5; PP199; D6S82E	protein ABHD16A isoform b [Homo sapiens]	0.00572624	2.26354	1.17858
gi|4503023	4503023	CPT2	CPTASE; CPT1; IIAE4	carnitine O-palmitoyltransferase 2, mitochondrial isoform 1 precursor [Homo sapiens]	0.00107324	2.26193	1.17756
gi|49574537	49574537	GCSH	NKH; GCE	glycine cleavage system H protein, mitochondrial precursor [Homo sapiens]	0.00871356	2.23608	1.16097
gi|197116386	197116386	NT5DC2	-	5'-nucleotidase domain-containing protein 2 isoform 1 [Homo sapiens]	6.71802e-05	2.22915	1.15649
gi|308081964	308081964	ZFP91	FKSG11; PZF; ZFP-91; DMS-8; ZNF757; DSM-8	E3 ubiquitin-protein ligase ZFP91 isoform 2 [Homo sapiens]	0.00137658	2.22852	1.15609
gi|767996449	767996449	HGS	-	hepatocyte growth factor-regulated tyrosine kinase substrate isoform X1 [Homo sapiens]	0.00162167	2.207	1.14209
gi|190014578	190014578	SACM1L	SAC1	phosphatidylinositide phosphatase SAC1 isoform 1 [Homo sapiens]	0.000571593	2.20053	1.13785
gi|42794769	42794769	PAK1	PAKalpha; IDDMSSD; p65-PAK; alpha-PAK	serine/threonine-protein kinase PAK 1 isoform 2 [Homo sapiens]	0.000917059	2.19195	1.13221
gi|5031593	5031593	ARPC5	p16-Arc; dJ127C7.3; ARC16	actin-related protein 2/3 complex subunit 5 isoform 1 [Homo sapiens]	0.0023895	2.18871	1.13008
gi|7706339	7706339	PPIL1	CYPL1; hCyPX; PPIase; CGI-124	peptidyl-prolyl cis-trans isomerase-like 1 [Homo sapiens]	9.3892e-05	2.16878	1.11688
gi|297374791	297374791	FMR1	POF; FMRP; FRAXA; POF1	synaptic functional regulator FMR1 isoform ISO9 [Homo sapiens]	7.84054e-05	2.15698	1.10901
gi|1034649230	1034649230	RIMS1	CORD7; RIM; RIM1; RAB3IP2	regulating synaptic membrane exocytosis protein 1 isoform X13 [Homo sapiens]	5.52027e-05	2.15615	1.10846
gi|62530388	62530388	MRPL22	MRP-L25; RPML25; HSPC158; L22mt; MRP-L22	39S ribosomal protein L22, mitochondrial isoform b [Homo sapiens]	0.00107127	2.15416	1.10713
gi|72534692	72534692	NT5DC3	TU12B1-TY; TU12B1TY	5'-nucleotidase domain-containing protein 3 [Homo sapiens]	0.00123249	2.13994	1.09757
gi|33149331	33149331	NXN	TRG-4; RRS2; NRX	nucleoredoxin isoform 1 [Homo sapiens]	0.00827024	2.13953	1.09729
gi|296010842	296010842	GRIP1	FRASRS3; GRIP	glutamate receptor-interacting protein 1 isoform 2 [Homo sapiens]	0.000893148	2.12832	1.08972
gi|4508021	4508021	ZPR1	ZNF259	zinc finger protein ZPR1 isoform 1 [Homo sapiens]	0.00299254	2.11633	1.08156
gi|7019415	7019415	SEC61A1	SEC61A; HNFJ4; HSEC61; SEC61	protein transport protein Sec61 subunit alpha isoform 1 [Homo sapiens]	9.79264e-05	2.11427	1.08016
gi|154816186	154816186	PIP4P1	C14orf9; TMEM55B	type 1 phosphatidylinositol 4,5-bisphosphate 4-phosphatase isoform 1 [Homo sapiens]	0.00651947	2.11057	1.07763
gi|530404461	530404461	SEL1L	Hrd3; PRO1063; SEL1L1; SEL1-LIKE	protein sel-1 homolog 1 isoform X2 [Homo sapiens]	0.00200181	2.10998	1.07723
gi|295424143	295424143	PCSK1	PC1; SPC3; BMIQ12; NEC1; PC3	neuroendocrine convertase 1 isoform 2 [Homo sapiens]	0.00118167	2.10843	1.07617
gi|1034571884	1034571884	OSBPL5	ORP5; OBPH1	oxysterol-binding protein-related protein 5 isoform X2 [Homo sapiens]	0.00746173	2.10757	1.07558
gi|530391034	530391034	UBQLN1	PLIC-1; UBQN; DA41; DSK2; XDRP1	ubiquilin-1 isoform X1 [Homo sapiens]	0.000346847	2.10565	1.07427
gi|5729730	5729730	API5	AAC11; AAC-11	apoptosis inhibitor 5 isoform b [Homo sapiens]	9.66265e-07	2.10405	1.07317
gi|4557781	4557781	NAGA	D22S674; GALB	alpha-N-acetylgalactosaminidase precursor [Homo sapiens]	0.00151529	2.09813	1.06911
gi|9845511	9845511	RAC1	Rac-1; p21-Rac1; MIG5; TC-25; MRD48	ras-related C3 botulinum toxin substrate 1 isoform Rac1 [Homo sapiens]	2.65346e-05	2.09697	1.06831
gi|63055059	63055059	SH3PXD2B	FTHS; HOFI; TSK4; FAD49; KIAA1295; TKS4	SH3 and PX domain-containing protein 2B isoform a [Homo sapiens]	0.00119089	2.09517	1.06706
gi|18543329	18543329	PSMD9	Rpn4; p27	26S proteasome non-ATPase regulatory subunit 9 isoform 1 [Homo sapiens]	0.00236929	2.07509	1.05317
gi|7706501	7706501	WBP11	WBP-11; PPP1R165; FAP90; CFAP90; SIPP1; NPWBP; BUG13	WW domain-binding protein 11 [Homo sapiens]	0.00107898	2.06498	1.04613
gi|11067747	11067747	CDC5L	PCDC5RP; CDC5-LIKE; dJ319D22.1; CEF1; CDC5	cell division cycle 5-like protein [Homo sapiens]	0.000385328	2.06029	1.04284
gi|557786221	557786221	STK24	HEL-S-95; MST3; STE20; STK3; MST3B	serine/threonine-protein kinase 24 isoform c precursor [Homo sapiens]	0.000319059	2.05736	1.04079
gi|10764847	10764847	NDUFB7	B18; CI-B18	NADH dehydrogenase [ubiquinone] 1 beta subcomplex subunit 7 [Homo sapiens]	0.00151284	2.04753	1.03388
gi|223029510	223029510	EML4	-	echinoderm microtubule-associated protein-like 4 isoform b [Homo sapiens]	0.000554414	2.0403	1.02878
gi|666637959	666637959	SNRNP70	U1-70K; Snp1; U170K; SNRP70; U1AP; U1RNP; RPU1; RNPU1Z	U1 small nuclear ribonucleoprotein 70 kDa isoform 2 [Homo sapiens]	0.00124625	2.03593	1.02569
gi|4506685	4506685	RPS13	S13	40S ribosomal protein S13 [Homo sapiens]	0.00154691	2.03276	1.02344
gi|4502013	4502013	AK2	ADK2	adenylate kinase 2, mitochondrial isoform a [Homo sapiens]	4.03751e-05	2.02674	1.01916
gi|4504169	4504169	GSS	HEL-S-64p; HEL-S-88n; GSHS	glutathione synthetase [Homo sapiens]	0.000526112	2.01714	1.01231
gi|530425355	530425355	PTPRS	R-PTP-sigma; PTPSIGMA; R-PTP-S	receptor-type tyrosine-protein phosphatase S isoform X15 [Homo sapiens]	0.00985649	2.01302	1.00936
gi|750321429	750321429	TMEM132E	DFNB99	transmembrane protein 132E precursor [Homo sapiens]	0.00110001	2.00574	1.00414
gi|578833035	578833035	SSBP4	-	single-stranded DNA-binding protein 4 isoform X9 [Homo sapiens]	0.00390928	2.00421	1.00303
gi|1034614052	1034614052	MAP2	-	microtubule-associated protein 2 isoform X22 [Homo sapiens]	0.00018855	2.00401	1.00289
gi|1171343345	1171343345	PACSIN2	SDPII	protein kinase C and casein kinase substrate in neurons protein 2 isoform C [Homo sapiens]	6.06917e-06	1.99931	0.999499
gi|7706617	7706617	GDE1	363E6.2; MIR16	glycerophosphodiester phosphodiesterase 1 isoform 1 [Homo sapiens]	0.000297397	1.99403	0.995686
gi|768032318	768032318	SH3KBP1	GIG10; HSB1; CIN85; AGMX2; HSB-1; IMD61; CD2BP3; MIG18	SH3 domain-containing kinase-binding protein 1 isoform X10 [Homo sapiens]	0.00704064	1.99392	0.995608
gi|1034645545	1034645545	NLN	MEP; AGTBP; MOP; EP24.16	neurolysin, mitochondrial isoform X3 [Homo sapiens]	0.00610243	1.98667	0.990354
gi|18104971	18104971	PTP4A2	HH13; PTP4A; PTPCAAX2; ptp-IV1b; PRL2; HH7-2; ptp-IV1a; HU-PP-1; PRL-2; OV-1	protein tyrosine phosphatase type IVA 2 isoform 1 [Homo sapiens]	0.00141882	1.98601	0.989872
gi|733216453	733216453	MAPRE3	RP3; EB3; EBF3-S; EBF3	microtubule-associated protein RP/EB family member 3 [Homo sapiens]	2.13934e-05	1.98328	0.987888
gi|29171734	29171734	AGO2	CASC7; EIF2C2; LINC00980; Q10; PPD	protein argonaute-2 isoform 1 [Homo sapiens]	6.91983e-05	1.97781	0.983902
gi|4502107	4502107	ANXA5	ANX5; ENX2; HEL-S-7; RPRGL3; PP4	annexin A5 [Homo sapiens]	0.00876734	1.97155	0.979328
gi|25777615	25777615	PSMD7	MOV34; Rpn8; P40; S12	26S proteasome non-ATPase regulatory subunit 7 [Homo sapiens]	6.24408e-05	1.95343	0.966009
gi|5453543	5453543	AKR1C1	HAKRC; DD1; HBAB; 20-ALPHA-HSD; DD1/DD2; DDH; DDH1; 2-ALPHA-HSD; MBAB; C9; H-37	aldo-keto reductase family 1 member C1 [Homo sapiens]	0.00281826	1.94556	0.960185
gi|571026635	571026635	RHOT1	MIRO-1; ARHT1; MIRO1	mitochondrial Rho GTPase 1 isoform 6 [Homo sapiens]	0.00137086	1.94373	0.958829
gi|17978519	17978519	VPS26A	Hbeta58; HB58; PEP8A; VPS26	vacuolar protein sorting-associated protein 26A isoform 1 [Homo sapiens]	0.00138919	1.93936	0.955581
gi|6005846	6005846	TWF2	A6RP; PTK9L; MSTP011; A6r	twinfilin-2 [Homo sapiens]	0.0019806	1.93606	0.953126
gi|189458819	189458819	TFRC	TRFR; TFR; T9; TR; CD71; IMD46; TFR1; p90	transferrin receptor protein 1 isoform 1 [Homo sapiens]	0.000839065	1.92932	0.948094
gi|19263340	19263340	GPT2	MRT49; ALT2; GPT 2; NEDSPM	alanine aminotransferase 2 isoform 1 [Homo sapiens]	0.00225298	1.92135	0.942124
gi|216548382	216548382	WDR47	-	WD repeat-containing protein 47 isoform 3 [Homo sapiens]	0.00144307	1.91836	0.939871
gi|1018443364	1018443364	KALRN	CHDS5; ARHGEF24; DUO; HAPIP; CHD5; DUET; TRAD	kalirin isoform 4 [Homo sapiens]	0.00154022	1.91258	0.935518
gi|530382968	530382968	SYNCRIP	GRY-RBP; HNRPQ1; PP68; hnRNP-Q; GRYRBP; NSAP1; HNRNPQ	heterogeneous nuclear ribonucleoprotein Q isoform X5 [Homo sapiens]	0.000208529	1.91189	0.935
gi|767935682	767935682	SLAP75	-	soluble lamin-associated protein of 75 kDa isoform X1 [Homo sapiens]	0.000492036	1.90635	0.930814
gi|312176431	312176431	SMAP2	SMAP1L	stromal membrane-associated protein 2 isoform 3 [Homo sapiens]	0.00656425	1.90578	0.930385
gi|530369320	530369320	RALB	-	ras-related protein Ral-B isoform X1 [Homo sapiens]	5.68704e-06	1.89346	0.921027
gi|94721252	94721252	VAPA	hVAP-33; VAP33; VAMP-A; VAP-33; VAP-A	vesicle-associated membrane protein-associated protein A isoform 2 [Homo sapiens]	6.29894e-05	1.89256	0.920342
gi|22907052	22907052	ARPC1A	SOP2Hs; HEL-S-307; SOP2L; HEL-68; Arc40	actin-related protein 2/3 complex subunit 1A isoform 1 [Homo sapiens]	0.0024966	1.88955	0.918043
gi|4506203	4506203	PSMB7	Z	proteasome subunit beta type-7 precursor [Homo sapiens]	0.000328193	1.88221	0.912428
gi|5729850	5729850	GNAI3	87U6; ARCND1	guanine nucleotide-binding protein G(k) subunit alpha [Homo sapiens]	0.00836646	1.88139	0.911799
gi|1052292352	1052292352	ANKFY1	ANKHZN; ZFYVE14; BTBD23	rabankyrin-5 isoform 4 [Homo sapiens]	0.00415345	1.87463	0.906609
gi|7705706	7705706	RPS27L	-	40S ribosomal protein S27-like [Homo sapiens]	0.0012293	1.86824	0.901676
gi|1034561845	1034561845	ZYG11B	ZYG11	protein zyg-11 homolog B isoform X2 [Homo sapiens]	0.00441181	1.86279	0.897467
gi|22902128	22902128	PTK7	CCK4; CCK-4	inactive tyrosine-protein kinase 7 isoform c precursor [Homo sapiens]	0.000571151	1.8621	0.896934
gi|767945672	767945672	RALA	RAL	ras-related protein Ral-A isoform X1 [Homo sapiens]	1.27576e-05	1.85991	0.895231
gi|259013556	259013556	FXR2	FMR1L2; FXR2P	fragile X mental retardation syndrome-related protein 2 [Homo sapiens]	0.000345575	1.84863	0.886455
gi|530374680	530374680	CD200	MOX1, MOX2	OX-2 membrane glycoprotein isoform X3 [Homo sapiens]	0.000161465	1.84209	0.881341
gi|530366190	530366190	LBR	PHA; C14SR; DHCR14B; TDRD18; PHASK; LMN2R	lamin-B receptor isoform X2 [Homo sapiens]	0.00274538	1.84001	0.879714
gi|8922331	8922331	MAGOHB	mago; MGN2; magoh	protein mago nashi homolog 2 isoform 1 [Homo sapiens]	0.00686818	1.83886	0.878809
gi|555943842	555943842	MRS2	HPT; MRS2L	magnesium transporter MRS2 homolog, mitochondrial isoform a [Homo sapiens]	0.0076976	1.83548	0.876154
gi|6005717	6005717	ATP5ME	ATP5I; ATP5K	ATP synthase subunit e, mitochondrial [Homo sapiens]	0.00874814	1.83467	0.875522
gi|217330618	217330618	SEC61A2	-	protein transport protein Sec61 subunit alpha isoform 2 isoform b [Homo sapiens]	1.61376e-05	1.82745	0.869829
gi|1034600391	1034600391	NCBP3	ELG; HSA277841; C17orf85	nuclear cap-binding protein subunit 3 isoform X4 [Homo sapiens]	0.000110092	1.82639	0.868993
gi|305410793	305410793	GSR	HEL-75; GR; HEL-S-122m; GSRD	glutathione reductase, mitochondrial isoform 4 [Homo sapiens]	0.00163615	1.82624	0.868879
gi|767966557	767966557	SLC25A22	EIEE3; DEE3; GC-1; NET44; GC1	mitochondrial glutamate carrier 1 isoform X1 [Homo sapiens]	0.00106653	1.82495	0.867858
gi|1243455799	1243455799	H3-2	p06; HIST2H3PS2	histone cluster 2 H3 pseudogene 2 [Homo sapiens]	0.00012195	1.81848	0.862729
gi|115527060	115527060	CLTA	LCA	clathrin light chain A isoform c [Homo sapiens]	0.00260839	1.81326	0.858585
gi|669033286	669033286	HMGB3	HMG2A; HMG-4; HMG4; HMG-2a	high mobility group protein B3 isoform b [Homo sapiens]	0.00159709	1.81058	0.856454
gi|42544123	42544123	SF1	MBBP; D11S636; ZCCHC25; BBP; ZFM1; ZNF162	splicing factor 1 isoform 3 [Homo sapiens]	0.00246747	1.80802	0.854412
gi|118498359	118498359	RSL1D1	PBK1; L12; UTP30; CSIG	ribosomal L1 domain-containing protein 1 [Homo sapiens]	2.00635e-05	1.80753	0.854023
gi|16117796	16117796	RPL36	L36	60S ribosomal protein L36 [Homo sapiens]	0.000719213	1.80728	0.853817
gi|767990829	767990829	USP10	UBPO	ubiquitin carboxyl-terminal hydrolase 10 isoform X1 [Homo sapiens]	0.00188012	1.80722	0.853774
gi|23065552	23065552	GSTM3	GST5; GSTB; GTM3; GSTM3-3	glutathione S-transferase Mu 3 [Homo sapiens]	0.00172003	1.80571	0.852565
gi|663856157	663856157	PITPNM2	NIR-3; RDGBA2; NIR3; RDGB2	membrane-associated phosphatidylinositol transfer protein 2 isoform 2 [Homo sapiens]	0.00245986	1.80288	0.850306
gi|21687102	21687102	DNAJC19	PAM18; TIM14; TIMM14	mitochondrial import inner membrane translocase subunit TIM14 isoform 1 [Homo sapiens]	0.000321874	1.80187	0.849492
gi|89363020	89363020	NFXL1	CDZFP; OZFP; HOZFP; URCC5	NF-X1-type zinc finger protein NFXL1 [Homo sapiens]	0.000791003	1.80098	0.848778
gi|216548478	216548478	SYT11	sytXI; SYT12	synaptotagmin-11 [Homo sapiens]	1.77801e-05	1.79858	0.846859
gi|214010226	214010226	RPS24	DBA3; S24; eS24	40S ribosomal protein S24 isoform d [Homo sapiens]	0.00225799	1.7964	0.845109
gi|11024698	11024698	OGA	NCOAT; MGEA5; MEA5	protein O-GlcNAcase isoform a [Homo sapiens]	0.00037838	1.79552	0.844399
gi|705044152	705044152	APOE	AD2; APO-E; LPG; LDLCQ5; ApoE4	apolipoprotein E isoform b precursor [Homo sapiens]	0.00873714	1.79144	0.841118
gi|4506711	4506711	RPS27	DBA17; MPS-1; S27; MPS1	40S ribosomal protein S27 isoform 1 [Homo sapiens]	0.00124474	1.79083	0.84063
gi|73747879	73747879	WDR7	TRAG	WD repeat-containing protein 7 isoform 2 [Homo sapiens]	0.00623815	1.78777	0.838164
gi|358356404	358356404	RPL15	RPYL10; DBA12; EC45; RPLY10; L15; RPL10	60S ribosomal protein L15 isoform 1 [Homo sapiens]	0.00145609	1.7872	0.837702
gi|5292161	5292161	PSMD4	MCB1; S5A; AF-1; pUB-R5; AF; ASF; Rpn10	26S proteasome non-ATPase regulatory subunit 4 isoform 2 [Homo sapiens]	0.000751096	1.78497	0.835898
gi|4506607	4506607	RPL18	DBA18; L18	60S ribosomal protein L18 isoform 1 [Homo sapiens]	0.000297372	1.78394	0.835066
gi|71067336	71067336	CD99L2	MIC2L1; CD99B	CD99 antigen-like protein 2 isoform 1 precursor [Homo sapiens]	0.00252572	1.78297	0.834285
gi|46409324	46409324	SPRYD4	-	SPRY domain-containing protein 4 [Homo sapiens]	0.00238902	1.77861	0.830751
gi|55749804	55749804	ERMP1	FXNA; KIAA1815; bA207C16.3	endoplasmic reticulum metallopeptidase 1 [Homo sapiens]	0.00243104	1.77413	0.827114
gi|530362260	530362260	USP24	-	ubiquitin carboxyl-terminal hydrolase 24 isoform X5 [Homo sapiens]	0.0094237	1.77396	0.826973
gi|116063554	116063554	DERA	CGI-26; DEOC	deoxyribose-phosphate aldolase isoform 1 [Homo sapiens]	0.0015315	1.77323	0.826384
gi|4505657	4505657	PDE2A	CGS-PDE; cGSPDE; PDE2A1; PED2A4	cGMP-dependent 3',5'-cyclic phosphodiesterase isoform PDE2A3 [Homo sapiens]	0.000495399	1.75993	0.815515
gi|6005745	6005745	DCTN3	DCTN-22; DCTN22	dynactin subunit 3 isoform 1 [Homo sapiens]	0.00031154	1.7583	0.814178
gi|254587994	254587994	SYNRG	AP1GBP1; SYNG	synergin gamma isoform 7 [Homo sapiens]	0.00481161	1.7576	0.813604
gi|5031877	5031877	LMNB1	LMN2; LMNB; LMN; ADLD	lamin-B1 isoform 1 [Homo sapiens]	2.6562e-06	1.75417	0.810785
gi|11225260	11225260	TOP1	TOPI	DNA topoisomerase 1 [Homo sapiens]	0.00239536	1.75381	0.810495
gi|530360771	530360771	HNRNPR	hnRNP-R; HNRPR	heterogeneous nuclear ribonucleoprotein R isoform X2 [Homo sapiens]	0.00127531	1.74997	0.807334
gi|7661786	7661786	NDUFAF4	MC1DN15; bA22L21.1; C6orf66; HRPAP20; HSPC125; My013	NADH dehydrogenase [ubiquinone] 1 alpha subcomplex assembly factor 4 [Homo sapiens]	0.00177005	1.7452	0.803391
gi|13654278	13654278	SLIRP	C14orf156; DC50; PD04872	SRA stem-loop-interacting RNA-binding protein, mitochondrial isoform 1 precursor [Homo sapiens]	0.00143775	1.73292	0.793202
gi|257900462	257900462	PYGM	GSD5	glycogen phosphorylase, muscle form isoform 2 [Homo sapiens]	0.000828427	1.73288	0.793173
gi|16753207	16753207	UBQLN2	DSK2; HRIHFB2157; PLIC2; CHAP1; ALS15; N4BP4	ubiquilin-2 [Homo sapiens]	0.000216533	1.73056	0.791237
gi|1201080608	1201080608	VEZT	VEZATIN	vezatin isoform u [Homo sapiens]	0.00398609	1.72549	0.787005
gi|379317149	379317149	SRI	V19; CP22; SCN; CP-22	sorcin isoform D [Homo sapiens]	0.00594334	1.72213	0.784194
gi|926459557	926459557	HMGB1	HMG3; SBP-1; HMG-1; HMG1	high mobility group protein B1 isoform 1 [Homo sapiens]	0.00406736	1.71298	0.77651
gi|520975477	520975477	RANBP1	HTF9A	ran-specific GTPase-activating protein isoform 1 [Homo sapiens]	4.60608e-05	1.71294	0.776473
gi|767970116	767970116	STT3A	ITM1; TMC; STT3-A	dolichyl-diphosphooligosaccharide--protein glycosyltransferase subunit STT3A isoform X1 [Homo sapiens]	0.00705343	1.70984	0.773861
gi|767927733	767927733	FXR1	FXR1P; MYORIBF; MYOPMIL	fragile X mental retardation syndrome-related protein 1 isoform X2 [Homo sapiens]	2.94743e-05	1.70824	0.772509
gi|217272894	217272894	EFTUD2	MFDGA; Snrp116; Snu114; SNRNP116; U5-116KD; MFDM	116 kDa U5 small nuclear ribonucleoprotein component isoform b [Homo sapiens]	0.00207015	1.70291	0.768002
gi|1034660766	1034660766	OXR1	CHEGDD; Nbla00307; TLDC3	oxidation resistance protein 1 isoform X3 [Homo sapiens]	0.0056859	1.69971	0.765292
gi|14670375	14670375	STMN3	SCLIP	stathmin-3 isoform 1 [Homo sapiens]	0.00806182	1.69748	0.763391
gi|954170033	954170033	MTCH2	MIMP; HSPC032; SLC25A50	mitochondrial carrier homolog 2 isoform 1x [Homo sapiens]	0.00486557	1.69434	0.760722
gi|503774159	503774159	SNX2	TRG-9	sorting nexin-2 isoform 2 [Homo sapiens]	0.00271255	1.6895	0.756597
gi|520261969	520261969	SON	-	protein SON isoform F [Homo sapiens]	0.00625832	1.6865	0.754035
gi|61966711	61966711	HNRNPCL1	HNRPCL1	heterogeneous nuclear ribonucleoprotein C-like 1 [Homo sapiens]	0.0041597	1.67851	0.74718
gi|1008909360	1008909360	NRBP1	BCON3; NRBP; MADM; MUDPNP	nuclear receptor-binding protein isoform 2 [Homo sapiens]	0.000102171	1.67528	0.744405
gi|7657441	7657441	PDAP1	PAP1; HASPP28; PAP	28 kDa heat- and acid-stable phosphoprotein [Homo sapiens]	0.000251695	1.67182	0.741423
gi|767925586	767925586	PDCD10	CCM3; TFAR15	programmed cell death protein 10 isoform X1 [Homo sapiens]	0.00348822	1.67101	0.740724
gi|4885385	4885385	H3-3B	H3.3B; H3F3B; H3-3A	histone H3.3 [Homo sapiens]	6.92788e-06	1.66734	0.737549
gi|768013639	768013639	ABHD12	dJ965G21.2; C20orf22; BEM46L2; PHARC; ABHD12A; hABHD12	monoacylglycerol lipase ABHD12 isoform X1 [Homo sapiens]	0.000105994	1.6661	0.736479
gi|4759158	4759158	SNRPD2	SMD2; SNRPD1; Sm-D2	small nuclear ribonucleoprotein Sm D2 isoform 1 [Homo sapiens]	0.0064549	1.66606	0.736444
gi|4503607	4503607	ETFA	GA2; MADD; EMA	electron transfer flavoprotein subunit alpha, mitochondrial isoform a [Homo sapiens]	0.00956486	1.6634	0.734137
gi|4502673	4502673	CD47	IAP; MER6; OA3	leukocyte surface antigen CD47 isoform 1 precursor [Homo sapiens]	0.0088129	1.6629	0.733699
gi|4826962	4826962	RAC3	-	ras-related C3 botulinum toxin substrate 3 isoform 1 [Homo sapiens]	8.36075e-06	1.65988	0.731079
gi|15812198	15812198	FBXO2	FBX2; FBG1; Fbs1; NFB42; OCP1	F-box only protein 2 [Homo sapiens]	0.00300068	1.6567	0.728315
gi|71772415	71772415	RPS15A	S15a; DBA20	40S ribosomal protein S15a [Homo sapiens]	0.00200149	1.65624	0.727913
gi|344179096	344179096	ATPAF1	ATP11p; ATP11	ATP synthase mitochondrial F1 complex assembly factor 1 isoform 1 precursor [Homo sapiens]	0.00187437	1.65574	0.727476
gi|7657162	7657162	PFDN6	KE-2; PFD6; H2-KE2; HKE2	prefoldin subunit 6 [Homo sapiens]	6.14054e-05	1.65412	0.726061
gi|4504297	4504297	H3C2	H3/l; H3C11; H3C10; H3C12; H3C4; HIST1H3B; H3C6; H3C8; H3C1; H3C3; H3C7; H3FL	histone H3.1 [Homo sapiens]	1.06773e-05	1.65393	0.725897
gi|1034556826	1034556826	NFASC	NEDCPMD; NRCAML; NF	neurofascin isoform X33 [Homo sapiens]	0.000123778	1.65377	0.72576
gi|5729980	5729980	PMVK	HUMPMKI; PMK; PMKA; PMKASE; POROK1	phosphomevalonate kinase isoform 1 [Homo sapiens]	0.000730016	1.65335	0.725396
gi|53793688	53793688	H3C15	H3C13; H3/o; HIST2H3A; H3/n; H3C14	histone H3.2 [Homo sapiens]	9.39203e-06	1.64294	0.716282
gi|62241042	62241042	EPRS1	HLD15; QPRS; PARS; EARS; PIG32; EPRS; GLUPRORS; QARS	bifunctional glutamate/proline--tRNA ligase [Homo sapiens]	0.00173791	1.6426	0.715978
gi|215982794	215982794	MY05A	-	unconventional myosin-Va isoform 2 [Homo sapiens]	0.000120468	1.632	0.706645
gi|4759154	4759154	SNAP29	CEDNIK; SNAP-29	synaptosomal-associated protein 29 [Homo sapiens]	0.00460671	1.62745	0.702612
gi|1034644953	1034644953	ARSB	ASB; MPS6; G4S	arylsulfatase B isoform X2 [Homo sapiens]	0.00485682	1.62553	0.700908
gi|5803167	5803167	SF3A3	PRP9; PRPF9; SAP61; SF3a60	splicing factor 3A subunit 3 isoform 1 [Homo sapiens]	0.000180428	1.62341	0.699028
gi|7706481	7706481	CAB39	CGI-66; MO25	calcium-binding protein 39 [Homo sapiens]	0.000201619	1.61731	0.693592
gi|9257192	9257192	ADD2	ADDB	beta-adducin isoform a [Homo sapiens]	8.12771e-05	1.61126	0.688187
gi|50428938	50428938	GET3	ARSA1; ARSA-I; ASNA1; ASNA-I; TRC40	ATPase ASNA1 [Homo sapiens]	0.000244198	1.61003	0.687088
gi|530413067	530413067	SPAG9	HLC-6; JIP4; PIG6; JLP; HLC6; PHET; CT89; HLC4; JIP-4	C-Jun-amino-terminal kinase-interacting protein 4 isoform X5 [Homo sapiens]	0.000552757	1.60258	0.680397
gi|4506623	4506623	RPL27	DBA16; L27	60S ribosomal protein L27 [Homo sapiens]	0.00887392	1.5998	0.677893
gi|815930053	815930053	MIX23	CCDC58	coiled-coil domain-containing protein 58 isoform 2 [Homo sapiens]	0.00205809	1.59916	0.677311
gi|1034674752	1034674752	GRIPAP1	-	GRIP1-associated protein 1 isoform X4 [Homo sapiens]	0.00129265	1.59883	0.677018
gi|578815670	578815670	ATP6V1H	CGI-11; MSTP042; SFDalpha; NBP1; SFDbeta; SFD; VMA13	V-type proton ATPase subunit H isoform X1 [Homo sapiens]	0.000210058	1.59824	0.676487
gi|767979244	767979244	LAMP1	CD107a; LAMPA; LGP120	lysosome-associated membrane glycoprotein 1 isoform X1 [Homo sapiens]	0.00412012	1.5925	0.671297
gi|19913418	19913418	ATP6V0A1	ATP6N1A; VPP1; ATP6N1; a1; Stv1; Vph1	V-type proton ATPase 116 kDa subunit a isoform 1 isoform c [Homo sapiens]	0.00107399	1.58812	0.667323
gi|5453607	5453607	CCT7	CCTETA; NIP7-1; CCTH; TCP1ETA	T-complex protein 1 subunit eta isoform a [Homo sapiens]	7.82093e-05	1.58355	0.663162
gi|65787364	65787364	CORO1B	CORONIN-2	coronin-1B [Homo sapiens]	0.00821583	1.58207	0.661814
gi|289547568	289547568	CELF1	CUGBP1; NAB50; hNab50; CUG-BP; CUGBP; BRUNOL2; NAPOR; EDEN-BP	CUGBP Elav-like family member 1 isoform 5 [Homo sapiens]	0.00839114	1.57797	0.658066
gi|13376617	13376617	PTGES2	GBF1; GBF-1; PGES2; C9orf15; mPGES-2	prostaglandin E synthase 2 isoform 1 [Homo sapiens]	0.0015672	1.57733	0.657485
gi|222136639	222136639	MTHFD1	CIMAH; MTHFC; MTHFD	C-1-tetrahydrofolate synthase, cytoplasmic isoform 1 [Homo sapiens]	0.00959141	1.56715	0.648145
gi|41281489	41281489	IST1	CHMP8; OLC1	IST1 homolog isoform b [Homo sapiens]	1.65718e-05	1.56349	0.64477
gi|5031863	5031863	LGALS3BP	TANGO10B; CyCAP; gp90; 90K; BTBD17B; M2BP; MAC-2-BP	galectin-3-binding protein precursor [Homo sapiens]	0.0042051	1.56131	0.642759
gi|22748667	22748667	ATP1A3	CAPOS; RDP; DYT12; AHC2; ATP1A1	sodium/potassium-transporting ATPase subunit alpha-3 isoform 1 [Homo sapiens]	0.000139301	1.56072	0.642216
gi|116805340	116805340	GARS1	HMN5; HMN5A; SMAJI; CMT2D; DSMAV; GlyRS; GARS; SMAD1	glycine--tRNA ligase isoform 1 precursor [Homo sapiens]	0.00364736	1.55624	0.638068
gi|49574502	49574502	CYB5R1	B5R.1; B5R2; B5R1; humb5R2; NQO3A2	NADH-cytochrome b5 reductase 1 [Homo sapiens]	0.00123703	1.55422	0.63619
gi|4504245	4504245	H2AC6	dJ221C16.4; H2A/l; H2AFL; HIST1H2AC	histone H2A type 1-C [Homo sapiens]	4.70566e-05	1.5525	0.634589
gi|24234747	24234747	ILF2	NF45; PRO3063	interleukin enhancer-binding factor 2 isoform 1 [Homo sapiens]	0.000569897	1.54565	0.628214
gi|1034607691	1034607691	PRMT1	HRMT1L2; ANM1; HCP1; IR1B4	protein arginine N-methyltransferase 1 isoform X1 [Homo sapiens]	0.00781015	1.54366	0.626359
gi|7662276	7662276	TCAF1	FAM115A, KIAA0738	TRPM8 channel-associated factor 1 isoform 1 [Homo sapiens]	0.00360507	1.53676	0.619893
gi|578830974	578830974	MPP3	DLG3	MAGUK p55 subfamily member 3 isoform X1 [Homo sapiens]	0.00571751	1.53352	0.616851
gi|15149476	15149476	RARS1	HLD9; DALRD1; ArgRS; RARS	arginine--tRNA ligase, cytoplasmic [Homo sapiens]	0.00895727	1.53315	0.616495
gi|530376692	530376692	TMEM33	SHINC-3; SHINC3; 1600019D15Rik; Pom33	transmembrane protein 33 isoform X1 [Homo sapiens]	0.00576454	1.53284	0.616209
gi|31543667	31543667	SUPV3L1	SUV3	ATP-dependent RNA helicase SUPV3L1, mitochondrial isoform 1 [Homo sapiens]	0.0057945	1.52565	0.609422
gi|530415994	530415994	FBL	Nop1; FIB; FLRN; RNU3IP1	rRNA 2'-O-methyltransferase fibrillarin isoform X1 [Homo sapiens]	0.00751393	1.52546	0.609244
gi|522023554	522023554	EDIL3	DEL1	EGF-like repeat and discoidin I-like domain-containing protein 3 isoform 2 precursor [Homo sapiens]	0.000257974	1.52448	0.608314
gi|24638454	24638454	ATP2A2	DAR; SERCA2; ATP2B; DD	sarcoplasmic/endoplasmic reticulum calcium ATPase 2 isoform b [Homo sapiens]	0.0025094	1.52013	0.604192
gi|635574573	635574573	RAB5A	RAB5	ras-related protein Rab-5A isoform 2 [Homo sapiens]	0.000738617	1.51699	0.601215
gi|23510381	23510381	TNPO1	MIP; IPO2; MIP1; TRN; KPNB2	transportin-1 isoform 2 [Homo sapiens]	0.000308618	1.51636	0.600615
gi|71772942	71772942	AP1G1	ADTG; CLAPG1	AP-1 complex subunit gamma-1 isoform b [Homo sapiens]	0.00354954	1.51628	0.600535
gi|4507135	4507135	SNRPN	SNURF-SNRPN; HCERN3; RT-LI; SM-D; SNRNP-N; PWCR; SMN; sm-N	small nuclear ribonucleoprotein-associated protein N [Homo sapiens]	0.00744635	1.5088	0.593403
gi|767968319	767968319	PC	PCB	pyruvate carboxylase, mitochondrial isoform X1 [Homo sapiens]	0.00108545	1.50754	0.592199
gi|20127408	20127408	HADHA	MTPA; LCHAD; ECHA; GBP; TP-ALPHA; HADH; LCEH	trifunctional enzyme subunit alpha, mitochondrial precursor [Homo sapiens]	0.00346465	1.50161	0.586511
gi|815891093	815891093	RPS15	RIG; S15	40S ribosomal protein S15 isoform 1 [Homo sapiens]	0.000301635	1.50027	0.585223
gi|109948304	109948304	SMU1	SMU-1; BWD; fSAP57	WD40 repeat-containing protein SMU1 [Homo sapiens]	0.000895031	1.4998	0.584775
gi|237681109	237681109	ATP1A1	HOMGSMR2; CMT2DD	sodium/potassium-transporting ATPase subunit alpha-1 isoform c [Homo sapiens]	0.000202871	1.49812	0.583153
gi|4885375	4885375	H1-2	H1F2; H1s-1; HIST1H1C; H1.2; H1C	histone H1.2 [Homo sapiens]	0.00262729	1.49592	0.581036
gi|4507789	4507789	UBE2L3	E2-F1; L-UBC; UBCH7; UbcM4	ubiquitin-conjugating enzyme E2 L3 isoform 1 [Homo sapiens]	0.000596024	0.669779	-0.578244
gi|332801090	332801090	HNRNPDL	LGMDD3; LGMD1G; HNRNP; HNRPDL; JKTBP2; JKTBP; laAUF1	heterogeneous nuclear ribonucleoprotein D-like isoform b [Homo sapiens]	0.000334727	0.665146	-0.588257
gi|574584816	574584816	TUBB4A	beta-5; DYT4; TUBB4	tubulin beta-4A chain isoform 3 [Homo sapiens]	0.000838153	0.663383	-0.592086
gi|119943100	119943100	PCCB	-	propionyl-CoA carboxylase beta chain, mitochondrial isoform 1 precursor [Homo sapiens]	0.00455863	0.659111	-0.601407
gi|14110420	14110420	HNRNPD	P37; AUF1; AUF1A; HNRPD; hnRNPD0	heterogeneous nuclear ribonucleoprotein D0 isoform a [Homo sapiens]	1.35166e-05	0.658317	-0.603145
gi|56549677	56549677	SLC41A3	SLC41A1-L2	solute carrier family 41 member 3 isoform 4 [Homo sapiens]	0.00942994	0.65749	-0.604958
gi|62821776	62821776	FAM234B	KIAA1467	protein FAM234B [Homo sapiens]	0.000280812	0.656843	-0.606379
gi|209693426	209693426	SMAD2	hSMAD2; hMAD-2; MADH2; JV18; MADR2; JV18-1	mothers against decapentaplegic homolog 2 isoform 2 [Homo sapiens]	0.00453707	0.656611	-0.60689
gi|530383156	530383156	MY06	-	unconventional myosin-VI isoform X8 [Homo sapiens]	0.000219599	0.651834	-0.617423
gi|134152667	134152667	UHRF1BP1	ICBP90; dJ349A12.1; C6orf107	UHRF1-binding protein 1 [Homo sapiens]	0.00460294	0.647034	-0.628087
gi|226059159	226059159	PTGR1	ZADH3; DIG-1; LTB4DH; PGR1	prostaglandin reductase 1 isoform 1 [Homo sapiens]	0.00619977	0.646294	-0.629736
gi|1394533240	1394533240	BCL2L13	BCL-RAMBO; Bcl2-L-13; MIL1	bcl-2-like protein 13 isoform j [Homo sapiens]	0.00649129	0.642077	-0.639182
gi|5803036	5803036	HNRNPA0	HNRPA0	heterogeneous nuclear ribonucleoprotein A0 [Homo sapiens]	0.000104738	0.641173	-0.641214
gi|7657603	7657603	HEBP2	SOUL; C6ORF34B; PP23; C6orf34	heme-binding protein 2 isoform 2 [Homo sapiens]	0.00178687	0.640425	-0.642899
gi|50053795	50053795	EIF4B	PRO1843; EIF-4B	eukaryotic translation initiation factor 4B isoform 2 [Homo sapiens]	0.00291047	0.640018	-0.643815
gi|7706244	7706244	CUTA	ACHAP; C6orf82	protein CutA isoform 2 precursor [Homo sapiens]	0.000748705	0.63864	-0.646924
gi|4557010	4557010	ACP2	LAP	lysosomal acid phosphatase isoform 1 precursor [Homo sapiens]	0.00688861	0.635608	-0.653791
gi|1057503108	1057503108	NPEPPS	PSA; AAP-S; MP100	puromycin-sensitive aminopeptidase isoform 2 [Homo sapiens]	3.94817e-05	0.634828	-0.655563
gi|4505995	4505995	PPM1B	PP2C-beta; PP2CBETA; PP2CB; PP2C-beta-X; PPC2BETAX	protein phosphatase 1B isoform 1 [Homo sapiens]	0.0038415	0.633826	-0.65784
gi|530393442	530393442	GRK5	FP2025; GPRK5	G protein-coupled receptor kinase 5 isoform X2 [Homo sapiens]	0.00422408	0.632654	-0.660511
gi|82546830	82546830	EXOC4	SEC8; Sec8p; SEC8L1	exocyst complex component 4 isoform a [Homo sapiens]	0.000983647	0.631325	-0.663545
gi|9910186	9910186	ENY2	Sus1; DC6; e(y)2	transcription and mRNA export factor ENY2 isoform 1 [Homo sapiens]	0.00929912	0.631082	-0.6641
gi|5174735	5174735	TUBB4B	LCAEOD; TUBB2C; TUBB2; Beta2	tubulin beta-4B chain [Homo sapiens]	3.43493e-05	0.630706	-0.664961
gi|45827776	45827776	RTN1	NSP	reticulon-1 isoform C [Homo sapiens]	1.57355e-05	0.630409	-0.665641
gi|1034600604	1034600604	NLGN2	-	neuroligin-2 isoform X2 [Homo sapiens]	0.00472029	0.627023	-0.67341
gi|98985795	98985795	NCALD	-	neurocalcin-delta [Homo sapiens]	0.000101202	0.625285	-0.677415
gi|62460637	62460637	IPO4	Imp4	importin-4 [Homo sapiens]	0.000181041	0.623722	-0.681024
gi|194097489	194097489	RANBP3	-	ran-binding protein 3 isoform RANBP3-b [Homo sapiens]	0.00138846	0.623629	-0.68124
gi|751557642	751557642	PRKAG2	CMH6; H91620p; WPWS; AAKG; AAKG2	5'-AMP-activated protein kinase subunit gamma-2 isoform d [Homo sapiens]	0.000954748	0.612619	-0.706937
gi|4557367	4557367	BLMH	BMH; BH	bleomycin hydrolase [Homo sapiens]	0.000264217	0.611029	-0.710687
gi|24308273	24308273	ABRACL	C6orf115; Costars; HSPC280; PRO2013	costars family protein ABRACL [Homo sapiens]	0.00125847	0.608079	-0.717669
gi|767988216	767988216	CORO1A	HCORO1; p57; CLIPINA; CLABP; TACO; IMD8	coronin-1A isoform X2 [Homo sapiens]	0.00149478	0.607334	-0.719438
gi|530397480	530397480	PICALM	CALM; LAP; CLTH	phosphatidylinositol-binding clathrin assembly protein isoform X30 [Homo sapiens]	0.00491245	0.604648	-0.725833
gi|4507129	4507129	SNRPE	SME; Sm-E; snRNP-E; HYPT11	small nuclear ribonucleoprotein E isoform 1 [Homo sapiens]	0.00507769	0.602673	-0.730554
gi|1034615946	1034615946	REEP1	HMN5B; C2orf23; SPG31; Yip2a	receptor expression-enhancing protein 1 isoform X7 [Homo sapiens]	0.00307946	0.602225	-0.731626
gi|394025672	394025672	PSMD5	S5B	26S proteasome non-ATPase regulatory subunit 5 isoform 2 [Homo sapiens]	0.00185195	0.599161	-0.738984
RRRRRgi|970598266	970598266	ROR2	NTRKR2; BDB; BDB1	REVERSED tyrosine-protein kinase transmembrane receptor ROR2 isoform 2 precursor [Homo sapiens]	0.00168733	0.598913	-0.739582
gi|24308213	24308213	SERINC1	TMS2; TDE2; TDE1L; TMS-2	serine incorporator 1 precursor [Homo sapiens]	0.00482343	0.598819	-0.739808
gi|151108473	151108473	FIS1	CGI-135; TTC11	mitochondrial fission 1 protein [Homo sapiens]	0.00661301	0.598011	-0.741756
gi|260099723	260099723	LDHA	PIG19; GSD11; LDHM; HEL-S-133P	L-lactate dehydrogenase A chain isoform 3 [Homo sapiens]	8.60594e-06	0.596367	-0.745728
gi|768017364	768017364	PLCG1	PLC-II; NCKAP3; PLC1; PLC148; PLCgamma1	1-phosphatidylinositol 4,5-bisphosphate phosphodiesterase gamma-1 isoform X2 [Homo sapiens]	3.22979e-05	0.596317	-0.745849
gi|291045183	291045183	ASMTL	ASTML; ASMTLY; ASMTLX	N-acetylserotonin O-methyltransferase-like protein isoform 3 [Homo sapiens]	0.00386141	0.59625	-0.746012
gi|55770906	55770906	XAB2	HCRN; SYF1; NTC90; HCNP	pre-mRNA-splicing factor SYF1 [Homo sapiens]	0.0068872	0.586868	-0.768892
gi|38198663	38198663	KCTD8	-	BTB/POZ domain-containing protein KCTD8 [Homo sapiens]	0.00262978	0.582946	-0.778566
gi|746816147	746816147	PPP4C	PPH3; PP-X; PP4C; PPP4; PP4; PPX	serine/threonine-protein phosphatase 4 catalytic subunit isoform 2 [Homo sapiens]	7.8962e-05	0.582421	-0.779866
gi|239735590	239735590	TNIK	MRT54	TRAF2 and NCK-interacting protein kinase isoform 7 [Homo sapiens]	0.00985556	0.579568	-0.786951
gi|767966106	767966106	ZDHHC13	HIP14L; HIP3RP	palmitoyltransferase ZDHHC13 isoform X2 [Homo sapiens]	0.00026686	0.578777	-0.78892
gi|816197590	816197590	MAP1S	MAP8; VCY2IP-1; BPY2IP1; C19orf5; VCY2IP1	microtubule-associated protein 1S isoform 2 [Homo sapiens]	0.0017382	0.577919	-0.79106
gi|634743292	634743292	WASF3	SCAR3; WAVE3; Brush-1	wiskott-Aldrich syndrome protein family member 3 isoform 2 [Homo sapiens]	0.00140723	0.575543	-0.797005
gi|9966913	9966913	ACTR3B	ARP3BETA; ARP11	actin-related protein 3B isoform 1 [Homo sapiens]	0.00117788	0.573729	-0.801558
gi|994318375	994318375	NACA	HSD48; NACA1; skNAC; NAC-alpha	nascent polypeptide-associated complex subunit alpha isoform b [Homo sapiens]	0.000451445	0.570982	-0.808483
gi|767939010	767939010	RANBP9	BPM-L; RanBP7; BPM90; RANBPM	ran-binding protein 9 isoform X1 [Homo sapiens]	0.00433284	0.570511	-0.809672
gi|1370470341	1370470341	DLG4	SAP-90; MRD62; PSD95; SAP90	disks large homolog 4 isoform X3 [Homo sapiens]	0.00020767	0.563839	-0.826645
gi|767957229	767957229	DPP7	QPP; DPP2; DPPII	dipeptidyl peptidase 2 isoform X4 [Homo sapiens]	0.000793158	0.562493	-0.830094
gi|21536449	21536449	PFDN1	PDF; PFD1	prefoldin subunit 1 [Homo sapiens]	0.00155064	0.548439	-0.866598
gi|151101407	151101407	PTMA	TMSA	prothymosin alpha isoform 1 [Homo sapiens]	3.90697e-06	0.547541	-0.86896
gi|306966146	306966146	CHMP5	SNF7DC2; Vps60; CGI-34; HSPC177; PNAS-2; C9orf83	charged multivesicular body protein 5 isoform 2 [Homo sapiens]	0.000435813	0.541679	-0.88449
gi|62244044	62244044	OCIAD2	-	OCIA domain-containing protein 2 isoform 1 [Homo sapiens]	0.000211424	0.539979	-0.889026
gi|4503771	4503771	FNTA	PGGT1A; FPTA; PTAR2	protein farnesyltransferase/geranylgeranyltransferase type-1 subunit alpha [Homo sapiens]	0.000845917	0.539667	-0.889858
gi|578828264	578828264	ROGDI	KTZS	protein rogdi homolog isoform X1 [Homo sapiens]	0.00285808	0.53446	-0.903847
gi|8923541	8923541	CZIB	C1orf123	UPF0587 protein C1orf123 isoform 1 [Homo sapiens]	0.00194551	0.53406	-0.904926
gi|30795227	30795227	DTD1	C20orf88; DUE-B; HARS2; DTD; DUEB; pqn-68	D-aminoacyl-tRNA deacylase 1 isoform 2 [Homo sapiens]	0.000418808	0.53368	-0.905954
gi|567757609	567757609	CLIC1	CL1C1; G6; NCC27; CLCNL1	chloride intracellular channel protein 1 [Homo sapiens]	6.29766e-05	0.527199	-0.92358
gi|120952851	120952851	WASHC5	KIAA0196; RTSC; SPG8; RTSC1	WASH complex subunit 5 isoform 1 [Homo sapiens]	0.00574022	0.525633	-0.927873
gi|42716295	42716295	FYTTD1	UIF	UAP56-interacting factor isoform 1 [Homo sapiens]	0.000924845	0.524564	-0.930809
gi|767939853	767939853	GSTA4	GSTA4-4; GTA4	glutathione S-transferase A4 isoform X2 [Homo sapiens]	0.000111006	0.523854	-0.932764
gi|222080092	222080092	WDR91	SORF-1; HSPC049; SORF1	WD repeat-containing protein 91 isoform 3 [Homo sapiens]	0.000898267	0.523574	-0.933536
gi|14249398	14249398	PHF5A	SAP14b; INI; Rds3; bK223H9.2; SF3B7; SF3b14b	PHD finger-like domain-containing protein 5A [Homo sapiens]	0.00120299	0.521387	-0.939575
gi|1016563101	1016563101	DIS3	RRP44; EXOSC11; KIAA1008; 2810028N01Rik; dis3p	exosome complex exonuclease RRP44 isoform d [Homo sapiens]	0.000287115	0.520139	-0.94303
gi|163644311	163644311	PLCL2	PLCE2	inactive phospholipase C-like protein 2 isoform 2 [Homo sapiens]	0.000679175	0.515462	-0.956062
gi|13899317	13899317	SH3BGRL2	-	SH3 domain-binding glutamic acid-rich-like protein 2 [Homo sapiens]	1.6177e-06	0.503199	-0.9908
gi|4826848	4826848	NDUFA5	B13; NUFM; CI-13kB; UQOR13; CI-13KD-B	NADH dehydrogenase [ubiquinone] 1 alpha subcomplex subunit 5 isoform 1 [Homo sapiens]	7.01836e-06	0.50279	-0.991973
gi|1072314122	1072314122	RELCH	HsT885; KIAA1468; HsT3308	RAB11-binding protein RELCH isoform c [Homo sapiens]	0.000686235	0.499405	-1.00172
gi|225703104	225703104	MFSD10	TETTRAN; TETRAN	major facilitator superfamily domain-containing protein 10 isoform a [Homo sapiens]	0.00240776	0.497598	-1.00695
gi|299473742	299473742	CORO2B	CLIPINC	coronin-2B isoform 2 [Homo sapiens]	0.00153075	0.495967	-1.01169
gi|42516576	42516576	GLRX5	PRSA; GRX5; PR01238; C14orf87; SPAHGC; SIDBA3; FLB4739; PRO1238	glutaredoxin-related protein 5, mitochondrial precursor [Homo sapiens]	0.000765852	0.495083	-1.01426
gi|751247020	751247020	TIMM9	TIM9; TIM9A	mitochondrial import inner membrane translocase subunit Tim9 isoform a [Homo sapiens]	0.000254066	0.494294	-1.01656
gi|4505357	4505357	NDUFA4	CI-9k; COXFA4; MC4DN21; MLRQ; CI-MLRQ	cytochrome c oxidase subunit NDUFA4 [Homo sapiens]	0.00225774	0.493544	-1.01875
gi|557948008	557948008	NTMT1	NTM1A; METTL11A; NRMT1; AD-003; HOMT1A; NRMT; C9orf32	N-terminal Xaa-Pro-Lys N-methyltransferase 1 isoform b [Homo sapiens]	0.000386724	0.489992	-1.02917
gi|380692312	380692312	KLHL3	PHA2D	kelch-like protein 3 isoform 3 [Homo sapiens]	0.00952034	0.489799	-1.02974
gi|4759234	4759234	TBPL1	MGC:8389; TLF; STUD; MGC:9620; TLP; TRF2	TATA box-binding protein-like protein 1 [Homo sapiens]	0.00392104	0.486849	-1.03845
gi|208431829	208431829	EIF2AK2	PKR; EIF2AK1; LEUDEN; PPP1R83; PRKR	interferon-induced, double-stranded RNA-activated protein kinase isoform b [Homo sapiens]	0.000517083	0.473005	-1.08007
RRRRRgi|1034562040	1034562040	PCNX2	PCNXL2	REVERSED pecanex-like protein 2 isoform X4 [Homo sapiens]	0.00827091	0.466938	-1.0987
gi|7549793	7549793	TBL2	WBSCR13; WS-betaTRP	transducin beta-like protein 2 isoform 1 precursor [Homo sapiens]	0.00302596	0.462795	-1.11155
gi|768000952	768000952	DIRAS1	Di-Ras1; GBTS1; RIG	GTP-binding protein Di-Ras1 isoform X1 [Homo sapiens]	8.31727e-06	0.462021	-1.11397
gi|528524508	528524508	ZFYVE1	TAFF1; PPP1R172; ZNFN2A1; DFCP1; SR3	zinc finger FYVE domain-containing protein 1 isoform 3 [Homo sapiens]	0.000311378	0.46083	-1.11769
gi|16554616	16554616	MRPS6	S6mt; RPMS6; C21orf101; MRP-S6	28S ribosomal protein S6, mitochondrial [Homo sapiens]	0.00248643	0.455811	-1.13349
gi|66346708	66346708	MAGI1	BAIAP1; MAGI-1b; WWP3; AIP3; BAP-1; AIP-3; MAGI-1; TNRC19; BAP1; Magi1d	membrane-associated guanylate kinase, WW and PDZ domain-containing protein 1 isoform b [Homo sapiens]	6.172e-05	0.448593	-1.15652
gi|11545731	11545731	GAN	GIG; GAN1; KLHL16	gigaxonin [Homo sapiens]	0.00145534	0.447719	-1.15933
gi|767965879	767965879	ARHGAP1	p50rhoGAP; RHOGAP; RHOGAP1; CDC42GAP	rho GTPase-activating protein 1 isoform X2 [Homo sapiens]	1.00323e-05	0.447344	-1.16054
gi|1237938124	1237938124	BICD1	bic-D 1; BICD	protein bicaudal D homolog 1 isoform 5 [Homo sapiens]	0.000876833	0.443038	-1.1745
gi|14141170	14141170	MTA2	MTA1L1; PID	metastasis-associated protein MTA2 isoform 1 [Homo sapiens]	0.00745416	0.442983	-1.17468
gi|597955330	597955330	MTX1	MTXN; MTX	metaxin-1 isoform 1 [Homo sapiens]	1.10722e-05	0.414782	-1.26957
gi|1072314560	1072314560	WDR48	SPG60; UAF1; P80	WD repeat-containing protein 48 isoform 7 [Homo sapiens]	0.000108445	0.401962	-1.31487
gi|116268103	116268103	ZFYVE19	ANCHR; MPFYVE	abscission/NoCut checkpoint regulator isoform 1 [Homo sapiens]	6.17396e-05	0.386855	-1.37013
gi|109452587	109452587	FAM98B	-	protein FAM98B [Homo sapiens]	1.33927e-05	0.379041	-1.39957
gi|4557663	4557663	IGBP1	ALPHA-4; IBP1; alpha4	immunoglobulin-binding protein 1 [Homo sapiens]	0.0030656	0.379037	-1.39959
gi|24307965	24307965	UBXN4	UBXD2; UBXDC1; erasin	UBX domain-containing protein 4 [Homo sapiens]	0.000213183	0.373543	-1.42065
gi|1034601558	1034601558	NDEL1	NDE2; EOPA; NUDEL; MITAP1; NDE1L1	nuclear distribution protein nudE-like 1 isoform X2 [Homo sapiens]	0.00933965	0.372523	-1.4246
gi|4502491	4502491	C1QBP	GC1QBP; HABP1; gC1Q-R; COXPD33; SF2p32; p32; SF2AP32; gC1qR	complement component 1 Q subcomponent-binding protein, mitochondrial precursor [Homo sapiens]	0.00212418	0.364995	-1.45405
gi|194733742	194733742	NELFA	WHSC2	negative elongation factor A [Homo sapiens]	0.000148134	0.356086	-1.4897
gi|315138990	315138990	CPD	GP180	carboxypeptidase D isoform 2 [Homo sapiens]	0.000100145	0.354774	-1.49503
gi|767906034	767906034	LIN28A	LIN28; LIN-28; ZCCHC1; lin-28A; CSDD1	protein lin-28 homolog A isoform X1 [Homo sapiens]	0.000270892	0.347414	-1.52527
gi|1034608703	1034608703	SPTBN4	QV; NEDHND; SPTBN3; CMND; SPNB4	spectrin beta chain, non-erythrocytic 4 isoform X2 [Homo sapiens]	0.000208497	0.33598	-1.57355
gi|13787215	13787215	SIRT5	SIR2L5	NAD-dependent protein deacylase sirtuin-5, mitochondrial isoform 2 [Homo sapiens]	0.00116464	0.326697	-1.61398
gi|4506455	4506455	RCN1	HEL-S-84; PIG20; RCN; RCAL	reticulocalbin-1 precursor [Homo sapiens]	0.00013318	0.322783	-1.63136
gi|30410792	30410792	PSME2	REGbeta; PA28B; PA28beta	proteasome activator complex subunit 2 [Homo sapiens]	0.000187284	0.296653	-1.75315
gi|109659841	109659841	UBTD2	DCUBP	ubiquitin domain-containing protein 2 [Homo sapiens]	0.000406417	0.281172	-1.83048
gi|41393554	41393554	LUC7L	hLuc7B1; LUC7B1; SR+89; Luc7	putative RNA-binding protein Luc7-like 1 isoform b [Homo sapiens]	0.00578613	0.268244	-1.89838
gi|767930270	767930270	PDS5A	PIG54; SCC112; SCC-112	sister chromatid cohesion protein PDS5 homolog A isoform X1 [Homo sapiens]	2.8222e-06	0.258876	-1.94967
gi|695898490	695898490	CYTB	-	cytochrome b (mitochondrion) [Homo sapiens neanderthalensis]	4.3024e-06	0.253879	-1.97779
gi|58219014	58219014	SLC6A17	MRT48; NTT4	sodium-dependent neutral amino acid transporter SLC6A17 [Homo sapiens]	0.00714097	0.253513	-1.97987
gi|219555646	219555646	PHYHIPL	-	phytanoyl-CoA hydroxylase-interacting protein-like isoform 2 [Homo sapiens]	2.30217e-06	0.240293	-2.05713
gi|56847620	56847620	BTF3L4	-	transcription factor BTF3 homolog 4 isoform 1 [Homo sapiens]	0.000146628	0.216512	-2.20748
gi|767918006	767918006	INPP4A	INPP4; TVAS1	type I inositol 3,4-bisphosphate 4-phosphatase isoform X19 [Homo sapiens]	1.20469e-06	0.122835	-3.0252

## Sheet: Human_enriched_componant_24h
STRING enriched cellular componant GO terms at 24 h input proteins - Human
#term ID	term description	observed gene count	background gene count	strength	false discovery rate	matching proteins in your network (IDs)	matching proteins in your network (labels)
GO:1902737	Dendritic filopodium	4	4	1.71	0.00042	9606.ENSP00000250113,9606.ENSP00000350170,9606.ENSP00000353508,9606.ENSP00000359506	FXR2,FXR1,MAP2,FMR1
GO:0005862	Muscle thin filament tropomyosin	3	4	1.59	0.0064	9606.ENSP00000345230,9606.ENSP00000351022,9606.ENSP00000367542	TPM4,TPM1,TPM2
GO:0044326	Dendritic spine neck	4	7	1.47	0.0015	9606.ENSP00000250113,9606.ENSP00000265729,9606.ENSP00000350170,9606.ENSP00000359506	FXR2,SRI,FXR1,FMR1
GO:0034715	pICln-Sm protein complex	3	6	1.41	0.0123	9606.ENSP00000300413,9606.ENSP00000342374,9606.ENSP00000400591	SNRPD1,SNRPD2,SNRPE
GO:0005687	U4 snRNP	4	9	1.36	0.0028	9606.ENSP00000300413,9606.ENSP00000342374,9606.ENSP00000382972,9606.ENSP00000400591	SNRPD1,SNRPD2,SNRPN,SNRPE
GO:0016272	Prefoldin complex	3	7	1.35	0.0155	9606.ENSP00000261813,9606.ENSP00000360473,9606.ENSP00000378563	PFDN1,PFDN4,PFDN6
GO:0043203	Axon hillock	3	8	1.29	0.0204	9606.ENSP00000263373,9606.ENSP00000333982,9606.ENSP00000353508	SPTBN4,NDEL1,MAP2
GO:0005885	Arp2/3 protein complex	4	11	1.27	0.0046	9606.ENSP00000256001,9606.ENSP00000262942,9606.ENSP00000294742,9606.ENSP00000389631	ACTR3B,ARPC1A,ARPC5,ARPC1B
GO:0005686	U2 snRNP	6	18	1.24	0.00025	9606.ENSP00000216252,9606.ENSP00000300413,9606.ENSP00000342374,9606.ENSP00000362110,9606.ENSP00000382972,9606.ENSP00000400591	PHF5A,SNRPD1,SNRPD2,SF3A3,SNRPN,SNRPE
GO:0034709	Methylosome	4	12	1.24	0.0058	9606.ENSP00000300413,9606.ENSP00000342374,9606.ENSP00000400591,9606.ENSP00000406162	SNRPD1,SNRPD2,SNRPE,PRMT1
GO:0030130	Clathrin coat of trans-golgi network vesicle	4	13	1.2	0.007	9606.ENSP00000242285,9606.ENSP00000377148,9606.ENSP00000379256,9606.ENSP00000483453	CLTA,AP1G1,NCALD,SYNRG
GO:0005685	U1 snRNP	6	21	1.17	0.00046	9606.ENSP00000293872,9606.ENSP00000300413,9606.ENSP00000342374,9606.ENSP00000382972,9606.ENSP00000400591,9606.ENSP00000472998	LUC7L,SNRPD1,SNRPD2,SNRPN,SNRPE,SNRNP70
GO:0030904	Retromer complex	3	11	1.15	0.0395	9606.ENSP00000362480,9606.ENSP00000368831,9606.ENSP00000481314	VPS26A,SNX2,SNX12
GO:0005682	U5 snRNP	4	16	1.11	0.0117	9606.ENSP00000300413,9606.ENSP00000342374,9606.ENSP00000382972,9606.ENSP00000400591	SNRPD1,SNRPD2,SNRPN,SNRPE
GO:0071007	U2-type catalytic step 2 spliceosome	7	30	1.08	0.00029	9606.ENSP00000300413,9606.ENSP00000342374,9606.ENSP00000351137,9606.ENSP00000360532,9606.ENSP00000362803,9606.ENSP00000392094,9606.ENSP00000400591	SNRPD1,SNRPD2,XAB2,CDC5L,PPIL1,EFTUD2,SNRPE
GO:0022624	Proteasome accessory complex	5	24	1.03	0.0058	9606.ENSP00000210313,9606.ENSP00000216802,9606.ENSP00000219313,9606.ENSP00000357879,9606.ENSP00000440485	PSMD5,PSME2,PSMD7,PSMD4,PSMD9
GO:0046540	U4/U6 x U5 tri-snRNP complex	6	31	1	0.0023	9606.ENSP00000249299,9606.ENSP00000300413,9606.ENSP00000342374,9606.ENSP00000382972,9606.ENSP00000392094,9606.ENSP00000400591	LSM8,SNRPD1,SNRPD2,SNRPN,EFTUD2,SNRPE
GO:0097525	Spliceosomal snrnp complex	10	56	0.97	3.69e-05	9606.ENSP00000216252,9606.ENSP00000249299,9606.ENSP00000293872,9606.ENSP00000300413,9606.ENSP00000342374,9606.ENSP00000362110,9606.ENSP00000382972,9606.ENSP00000392094,9606.ENSP00000400591,9606.ENSP00000472998	PHF5A,LSM8,LUC7L,SNRPD1,SNRPD2,SF3A3,SNRPN,EFTUD2,SNRPE,SNRNP70
GO:0071005	U2-type precatalytic spliceosome	9	50	0.97	0.0001	9606.ENSP00000216252,9606.ENSP00000249299,9606.ENSP00000300413,9606.ENSP00000319240,9606.ENSP00000342374,9606.ENSP00000362110,9606.ENSP00000380336,9606.ENSP00000392094,9606.ENSP00000400591	PHF5A,LSM8,SNRPD1,MAGOHB,SNRPD2,SF3A3,SMU1,EFTUD2,SNRPE
GO:0005684	U2-type spliceosomal complex	15	94	0.92	3.43e-07	9606.ENSP00000216252,9606.ENSP00000249299,9606.ENSP00000293872,9606.ENSP00000300413,9606.ENSP00000319240,9606.ENSP00000342374,9606.ENSP00000351137,9606.ENSP00000360532,9606.ENSP00000362110,9606.ENSP00000362803,9606.ENSP00000380336,9606.ENSP00000382972,9606.ENSP00000392094,9606.ENSP00000400591,9606.ENSP00000472998	PHF5A,LSM8,LUC7L,SNRPD1,MAGOHB,SNRPD2,XAB2,CDC5L,SF3A3,PPIL1,SMU1,SNRPN,EFTUD2,SNRPE,SNRNP70
GO:0071013	Catalytic step 2 spliceosome	14	87	0.92	7.82e-07	9606.ENSP00000226798,9606.ENSP00000300413,9606.ENSP00000319240,9606.ENSP00000342374,9606.ENSP00000351137,9606.ENSP00000358635,9606.ENSP00000360532,9606.ENSP00000362110,9606.ENSP00000362803,9606.ENSP00000363745,9606.ENSP00000376309,9606.ENSP00000382972,9606.ENSP00000392094,9606.ENSP00000400591	FRG1,SNRPD1,MAGOHB,SNRPD2,XAB2,SYNCRIP,CDC5L,SF3A3,PPIL1,HNRNPR,HNRNPA3,SNRPN,EFTUD2,SNRPE
GO:0005689	U12-type spliceosomal complex	4	25	0.92	0.0392	9606.ENSP00000216252,9606.ENSP00000300413,9606.ENSP00000342374,9606.ENSP00000400591	PHF5A,SNRPD1,SNRPD2,SNRPE
GO:0022627	Cytosolic small ribosomal subunit	6	39	0.9	0.0058	9606.ENSP00000318646,9606.ENSP00000331019,9606.ENSP00000357555,9606.ENSP00000414321,9606.ENSP00000435777,9606.ENSP00000467466	RPS15A,RPS27L,RPS27,RPS24,RPS13,RPS15
GO:0005844	Polysome	10	68	0.88	0.00013	9606.ENSP00000220592,9606.ENSP00000250113,9606.ENSP00000313603,9606.ENSP00000350170,9606.ENSP00000359506,9606.ENSP00000363314,9606.ENSP00000388806,9606.ENSP00000414359,9606.ENSP00000447001,9606.ENSP00000464342	AGO2,FXR2,ABCF1,FXR1,FMR1,LIN28A,EIF4B,PSMA1,RPL18,RPL36
GO:1905369	Endopeptidase complex	9	68	0.84	0.00069	9606.ENSP00000210313,9606.ENSP00000216802,9606.ENSP00000219313,9606.ENSP00000259457,9606.ENSP00000309430,9606.ENSP00000357879,9606.ENSP00000365576,9606.ENSP00000414359,9606.ENSP00000440485	PSMD5,PSME2,PSMD7,PSMB7,PIGS,PSMD4,UBQLN1,PSMA1,PSMD9
GO:0000502	Proteasome complex	8	62	0.82	0.002	9606.ENSP00000210313,9606.ENSP00000216802,9606.ENSP00000219313,9606.ENSP00000259457,9606.ENSP00000357879,9606.ENSP00000365576,9606.ENSP00000414359,9606.ENSP00000440485	PSMD5,PSME2,PSMD7,PSMB7,PSMD4,UBQLN1,PSMA1,PSMD9
GO:0005681	Spliceosomal complex	24	192	0.81	6.48e-10	9606.ENSP00000216252,9606.ENSP00000226798,9606.ENSP00000249299,9606.ENSP00000261167,9606.ENSP00000293872,9606.ENSP00000300413,9606.ENSP00000319240,9606.ENSP00000334538,9606.ENSP00000342374,9606.ENSP00000351137,9606.ENSP00000358635,9606.ENSP00000360532,9606.ENSP00000362110,9606.ENSP00000362803,9606.ENSP00000363745,9606.ENSP00000366604,9606.ENSP00000376309,9606.ENSP00000380336,9606.ENSP00000382972,…	PHF5A,FRG1,LSM8,WBP11,LUC7L,SNRPD1,MAGOHB,SREK1,SNRPD2,XAB2,SYNCRIP,CDC5L,SF3A3,PPIL1,HNRNPR,SF1,HNRNPA3,SMU1,SNRPN,EFTUD2,SNRPE,API5,SNRNP70,HNRNPDL
GO:0022626	Cytosolic ribosome	12	97	0.81	7.83e-05	9606.ENSP00000250113,9606.ENSP00000259469,9606.ENSP00000309334,9606.ENSP00000318646,9606.ENSP00000331019,9606.ENSP00000357555,9606.ENSP00000414321,9606.ENSP00000435777,9606.ENSP00000447001,9606.ENSP00000464342,9606.ENSP00000464813,9606.ENSP00000467466	FXR2,RPL35,RPL15,RPS15A,RPS27L,RPS27,RPS24,RPS13,RPL18,RPL36,RPL27,RPS15
GO:1905368	Peptidase complex	11	92	0.79	0.00024	9606.ENSP00000210313,9606.ENSP00000216802,9606.ENSP00000219313,9606.ENSP00000259457,9606.ENSP00000309430,9606.ENSP00000357879,9606.ENSP00000365576,9606.ENSP00000414359,9606.ENSP00000429986,9606.ENSP00000440485,9606.ENSP00000452697	PSMD5,PSME2,PSMD7,PSMB7,PIGS,PSMD4,UBQLN1,PSMA1,ENY2,PSMD9,SEC11A
GO:0022625	Cytosolic large ribosomal subunit	6	56	0.74	0.022	9606.ENSP00000250113,9606.ENSP00000259469,9606.ENSP00000309334,9606.ENSP00000447001,9606.ENSP00000464342,9606.ENSP00000464813	FXR2,RPL35,RPL15,RPL18,RPL36,RPL27
GO:0015935	Small ribosomal subunit	7	68	0.73	0.0126	9606.ENSP00000318646,9606.ENSP00000331019,9606.ENSP00000357555,9606.ENSP00000382250,9606.ENSP00000414321,9606.ENSP00000435777,9606.ENSP00000467466	RPS15A,RPS27L,RPS27,MRPS6,RPS24,RPS13,RPS15
GO:0031970	Organelle envelope lumen	9	91	0.71	0.004	9606.ENSP00000215565,9606.ENSP00000284981,9606.ENSP00000304802,9606.ENSP00000346921,9606.ENSP00000370372,9606.ENSP00000377914,9606.ENSP00000378588,9606.ENSP00000464522,9606.ENSP00000476228	NDUFB7,APP,DTYMK,AK2,NLN,CIAPIN1,TIMM9,TIMM23,SIRT5
GO:0005758	Mitochondrial intermembrane space	8	81	0.71	0.0076	9606.ENSP00000215565,9606.ENSP00000304802,9606.ENSP00000346921,9606.ENSP00000370372,9606.ENSP00000377914,9606.ENSP00000378588,9606.ENSP00000464522,9606.ENSP00000476228	NDUFB7,DTYMK,AK2,NLN,CIAPIN1,TIMM9,TIMM23,SIRT5
GO:0030665	Clathrin-coated vesicle membrane	10	113	0.66	0.004	9606.ENSP00000242285,9606.ENSP00000252486,9606.ENSP00000264896,9606.ENSP00000273047,9606.ENSP00000353224,9606.ENSP00000357307,9606.ENSP00000364860,9606.ENSP00000377148,9606.ENSP00000379256,9606.ENSP00000483453	CLTA,APOE,SCARB2,RAB5A,TFRC,SYT11,ROR2,AP1G1,NCALD,SYNRG
GO:0005884	Actin filament	9	101	0.66	0.007	9606.ENSP00000219150,9606.ENSP00000263373,9606.ENSP00000278568,9606.ENSP00000303908,9606.ENSP00000304283,9606.ENSP00000345230,9606.ENSP00000351022,9606.ENSP00000367542,9606.ENSP00000377471	CORO1A,SPTBN4,PAK1,TWF2,RAC3,TPM4,TPM1,TPM2,CORO1B
GO:0005791	Rough endoplasmic reticulum	7	82	0.65	0.029	9606.ENSP00000243253,9606.ENSP00000264914,9606.ENSP00000284981,9606.ENSP00000298428,9606.ENSP00000363314,9606.ENSP00000447001,9606.ENSP00000464813	SEC61A1,ARSB,APP,SEC61A2,LIN28A,RPL18,RPL27
GO:0005840	Ribosome	18	213	0.64	3.84e-05	9606.ENSP00000233057,9606.ENSP00000250113,9606.ENSP00000259469,9606.ENSP00000309334,9606.ENSP00000313603,9606.ENSP00000318646,9606.ENSP00000320184,9606.ENSP00000331019,9606.ENSP00000357555,9606.ENSP00000366604,9606.ENSP00000382250,9606.ENSP00000414321,9606.ENSP00000431040,9606.ENSP00000435777,9606.ENSP00000447001,9606.ENSP00000464342,9606.ENSP00000464813,9606.ENSP00000467466	EIF2AK2,FXR2,RPL35,RPL15,ABCF1,RPS15A,MRPS23,RPS27L,RPS27,SF1,MRPS6,RPS24,MRPL22,RPS13,RPL18,RPL36,RPL27,RPS15
GO:1990904	Ribonucleoprotein complex	54	677	0.62	3.28e-15	9606.ENSP00000216252,9606.ENSP00000220592,9606.ENSP00000221801,9606.ENSP00000226798,9606.ENSP00000249299,9606.ENSP00000250113,9606.ENSP00000259469,9606.ENSP00000261167,9606.ENSP00000293872,9606.ENSP00000300413,9606.ENSP00000309334,9606.ENSP00000313199,9606.ENSP00000313603,9606.ENSP00000316042,9606.ENSP00000318646,9606.ENSP00000319240,9606.ENSP00000331019,9606.ENSP00000334538,9606.ENSP00000342374,…	PHF5A,AGO2,FBL,FRG1,LSM8,FXR2,RPL35,WBP11,LUC7L,SNRPD1,RPL15,HNRNPD,ABCF1,HNRNPA0,RPS15A,MAGOHB,RPS27L,SREK1,SNRPD2,FXR1,XAB2,ILF2,EPRS,RPS27,SYNCRIP,FMR1,CDC5L,SF3A3,PPIL1,LIN28A,HNRNPR,SF1,HNRNPA3,SMU1,MRPS6,SNRPN,EIF4B,EFTUD2,SNRPE,CELF4,RPS24,PSMA1,MRPL22,API5,RPS13,CELF1,RPL18,SLIRP,RSL1D1,RPL36,RPL27,RPS15,SNRNP70,HNRNPDL
GO:0030426	Growth cone	15	186	0.62	0.00038	9606.ENSP00000227322,9606.ENSP00000250113,9606.ENSP00000253861,9606.ENSP00000284981,9606.ENSP00000294742,9606.ENSP00000303908,9606.ENSP00000304283,9606.ENSP00000333982,9606.ENSP00000349932,9606.ENSP00000350170,9606.ENSP00000353508,9606.ENSP00000359070,9606.ENSP00000359506,9606.ENSP00000363745,9606.ENSP00000383599	ZPR1,FXR2,EXOC4,APP,ARPC5,TWF2,RAC3,NDEL1,PTPRS,FXR1,MAP2,STMN3,FMR1,HNRNPR,WDR47
GO:0044391	Ribosomal subunit	14	178	0.61	0.00081	9606.ENSP00000250113,9606.ENSP00000259469,9606.ENSP00000309334,9606.ENSP00000318646,9606.ENSP00000331019,9606.ENSP00000357555,9606.ENSP00000382250,9606.ENSP00000414321,9606.ENSP00000431040,9606.ENSP00000435777,9606.ENSP00000447001,9606.ENSP00000464342,9606.ENSP00000464813,9606.ENSP00000467466	FXR2,RPL35,RPL15,RPS15A,RPS27L,RPS27,MRPS6,RPS24,MRPL22,RPS13,RPL18,RPL36,RPL27,RPS15
GO:0042582	Azurophil granule	11	155	0.57	0.0086	9606.ENSP00000215730,9606.ENSP00000227266,9606.ENSP00000264914,9606.ENSP00000278671,9606.ENSP00000333298,9606.ENSP00000341289,9606.ENSP00000345341,9606.ENSP00000345656,9606.ENSP00000360635,9606.ENSP00000438399,9606.ENSP00000475750	SNAP29,CTSC,ARSB,LAMTOR1,LAMP1,TUBB4B,PTGES2,VAPA,DPP7,IST1,HEBP2
GO:1904813	ficolin-1-rich granule lumen	9	125	0.57	0.0211	9606.ENSP00000219313,9606.ENSP00000222968,9606.ENSP00000258418,9606.ENSP00000259457,9606.ENSP00000264914,9606.ENSP00000294742,9606.ENSP00000345347,9606.ENSP00000355011,9606.ENSP00000416583	PSMD7,PDAP1,CAB39,PSMB7,ARSB,ARPC5,HMGB1,ILF2,DERA
GO:0042734	Presynaptic membrane	11	158	0.56	0.0096	9606.ENSP00000242285,9606.ENSP00000305288,9606.ENSP00000334910,9606.ENSP00000349932,9606.ENSP00000350310,9606.ENSP00000353129,9606.ENSP00000357307,9606.ENSP00000359506,9606.ENSP00000366233,9606.ENSP00000377015,9606.ENSP00000428417	CLTA,NLGN2,PDE2A,PTPRS,ATP2B4,KCTD8,SYT11,FMR1,GABBR1,PICALM,RIMS1
GO:0008021	Synaptic vesicle	14	203	0.55	0.0026	9606.ENSP00000242285,9606.ENSP00000254442,9606.ENSP00000263160,9606.ENSP00000273047,9606.ENSP00000284981,9606.ENSP00000322832,9606.ENSP00000330199,9606.ENSP00000333298,9606.ENSP00000333982,9606.ENSP00000349932,9606.ENSP00000350512,9606.ENSP00000357307,9606.ENSP00000377015,9606.ENSP00000382428	CLTA,WDR7,SLC17A6,RAB5A,APP,ROGDI,SLC6A17,LAMP1,NDEL1,PTPRS,COPS5,SYT11,PICALM,DLG4
GO:0030027	Lamellipodium	13	202	0.52	0.007	9606.ENSP00000219150,9606.ENSP00000233557,9606.ENSP00000244007,9606.ENSP00000278568,9606.ENSP00000284981,9606.ENSP00000294742,9606.ENSP00000303908,9606.ENSP00000304283,9606.ENSP00000335055,9606.ENSP00000348461,9606.ENSP00000368831,9606.ENSP00000376368,9606.ENSP00000377471	CORO1A,NRBP1,PLCG1,PAK1,APP,ARPC5,TWF2,RAC3,WASF3,RAC1,SNX2,WASF1,CORO1B
GO:0150034	Distal axon	18	310	0.48	0.0022	9606.ENSP00000227322,9606.ENSP00000250113,9606.ENSP00000253861,9606.ENSP00000265729,9606.ENSP00000273047,9606.ENSP00000284981,9606.ENSP00000294742,9606.ENSP00000303908,9606.ENSP00000304283,9606.ENSP00000333982,9606.ENSP00000349932,9606.ENSP00000350170,9606.ENSP00000353508,9606.ENSP00000357307,9606.ENSP00000359070,9606.ENSP00000359506,9606.ENSP00000363745,9606.ENSP00000383599	ZPR1,FXR2,EXOC4,SRI,RAB5A,APP,ARPC5,TWF2,RAC3,NDEL1,PTPRS,FXR1,MAP2,SYT11,STMN3,FMR1,HNRNPR,WDR47
GO:0098798	Mitochondrial protein complex	15	262	0.47	0.0075	9606.ENSP00000215565,9606.ENSP00000300107,9606.ENSP00000306003,9606.ENSP00000339720,9606.ENSP00000352678,9606.ENSP00000354554,9606.ENSP00000357360,9606.ENSP00000370023,9606.ENSP00000372005,9606.ENSP00000378588,9606.ENSP00000382250,9606.ENSP00000417142,9606.ENSP00000419325,9606.ENSP00000431040,9606.ENSP00000464522	NDUFB7,CLPX,ATP5I,NDUFA4,SUPV3L1,MT-CYB,MTX1,HADHA,DNAJC19,TIMM9,MRPS6,NDUFA5,SUCLG2,MRPL22,TIMM23
GO:0030136	Clathrin-coated vesicle	11	191	0.47	0.0324	9606.ENSP00000242285,9606.ENSP00000252486,9606.ENSP00000264896,9606.ENSP00000273047,9606.ENSP00000353224,9606.ENSP00000357307,9606.ENSP00000364860,9606.ENSP00000377015,9606.ENSP00000377148,9606.ENSP00000379256,9606.ENSP00000483453	CLTA,APOE,SCARB2,RAB5A,TFRC,SYT11,ROR2,PICALM,AP1G1,NCALD,SYNRG
GO:0098793	Presynapse	28	526	0.44	0.00017	9606.ENSP00000215730,9606.ENSP00000225698,9606.ENSP00000242285,9606.ENSP00000250113,9606.ENSP00000254442,9606.ENSP00000263160,9606.ENSP00000265729,9606.ENSP00000273047,9606.ENSP00000284981,9606.ENSP00000305288,9606.ENSP00000322832,9606.ENSP00000330199,9606.ENSP00000333298,9606.ENSP00000333982,9606.ENSP00000334910,9606.ENSP00000349932,9606.ENSP00000350170,9606.ENSP00000350310,9606.ENSP00000350512,…	SNAP29,C1QBP,CLTA,FXR2,WDR7,SLC17A6,SRI,RAB5A,APP,NLGN2,ROGDI,SLC6A17,LAMP1,NDEL1,PDE2A,PTPRS,FXR1,ATP2B4,COPS5,KCTD8,SYT11,FMR1,HNRNPR,GABBR1,PICALM,DLG4,TNIK,RIMS1
GO:0034774	Secretory granule lumen	17	324	0.43	0.0078	9606.ENSP00000219313,9606.ENSP00000227266,9606.ENSP00000258418,9606.ENSP00000259457,9606.ENSP00000262776,9606.ENSP00000264914,9606.ENSP00000284981,9606.ENSP00000294742,9606.ENSP00000308024,9606.ENSP00000341289,9606.ENSP00000345341,9606.ENSP00000345347,9606.ENSP00000355011,9606.ENSP00000360635,9606.ENSP00000416583,9606.ENSP00000438399,9606.ENSP00000475750	PSMD7,CTSC,CAB39,PSMB7,LGALS3BP,ARSB,APP,ARPC5,PCSK1,TUBB4B,PTGES2,HMGB1,ILF2,DPP7,DERA,IST1,HEBP2
GO:0005635	Nuclear envelope	24	472	0.42	0.0012	9606.ENSP00000259339,9606.ENSP00000261366,9606.ENSP00000264883,9606.ENSP00000272638,9606.ENSP00000278568,9606.ENSP00000284981,9606.ENSP00000313603,9606.ENSP00000320184,9606.ENSP00000322832,9606.ENSP00000332646,9606.ENSP00000333982,9606.ENSP00000339883,9606.ENSP00000341483,9606.ENSP00000345656,9606.ENSP00000358853,9606.ENSP00000358857,9606.ENSP00000364935,9606.ENSP00000365019,9606.ENSP00000373808,…	TOR1B,LMNB1,NUP54,UBXN4,PAK1,APP,ABCF1,MRPS23,ROGDI,MFSD10,NDEL1,LBR,RANBP3,VAPA,SH3BGRL2,EMD,CLIC1,SPIN1,FAM169A,GRK5,RANBP1,TMEM33,ENY2,IST1
GO:0044297	Cell body	29	588	0.41	0.00039	9606.ENSP00000227322,9606.ENSP00000250113,9606.ENSP00000252486,9606.ENSP00000258091,9606.ENSP00000263373,9606.ENSP00000264071,9606.ENSP00000273047,9606.ENSP00000284981,9606.ENSP00000304283,9606.ENSP00000316532,9606.ENSP00000318016,9606.ENSP00000319240,9606.ENSP00000322218,9606.ENSP00000322832,9606.ENSP00000325313,9606.ENSP00000328570,9606.ENSP00000333298,9606.ENSP00000333982,9606.ENSP00000349932,…	ZPR1,FXR2,APOE,CCT7,SPTBN4,TUBB4A,RAB5A,APP,RAC3,TMEM132E,KIAA0196,MAGOHB,PITPNM2,ROGDI,MAP1S,GLRX5,LAMP1,NDEL1,PTPRS,FXR1,MAP2,TOP1,SYT11,FMR1,ROR2,PICALM,GRIP1,CD200,ATP1A3
GO:0043025	Neuronal cell body	26	518	0.41	0.00074	9606.ENSP00000227322,9606.ENSP00000250113,9606.ENSP00000252486,9606.ENSP00000263373,9606.ENSP00000264071,9606.ENSP00000273047,9606.ENSP00000284981,9606.ENSP00000304283,9606.ENSP00000318016,9606.ENSP00000319240,9606.ENSP00000322832,9606.ENSP00000325313,9606.ENSP00000328570,9606.ENSP00000333298,9606.ENSP00000333982,9606.ENSP00000349932,9606.ENSP00000350170,9606.ENSP00000353508,9606.ENSP00000354522,…	ZPR1,FXR2,APOE,SPTBN4,TUBB4A,RAB5A,APP,RAC3,KIAA0196,MAGOHB,ROGDI,MAP1S,GLRX5,LAMP1,NDEL1,PTPRS,FXR1,MAP2,TOP1,SYT11,FMR1,ROR2,PICALM,GRIP1,CD200,ATP1A3
GO:0005925	Focal adhesion	20	405	0.41	0.0058	9606.ENSP00000005257,9606.ENSP00000263246,9606.ENSP00000264896,9606.ENSP00000278568,9606.ENSP00000294742,9606.ENSP00000296511,9606.ENSP00000344786,9606.ENSP00000345230,9606.ENSP00000348461,9606.ENSP00000376368,9606.ENSP00000377471,9606.ENSP00000380921,9606.ENSP00000389631,9606.ENSP00000418754,9606.ENSP00000435777,9606.ENSP00000447001,9606.ENSP00000454783,9606.ENSP00000464813,9606.ENSP00000467466,…	RALA,PACSIN2,SCARB2,PAK1,ARPC5,ANXA5,NFASC,TPM4,RAC1,WASF1,CORO1B,SH3KBP1,ARPC1B,PTK7,RPS13,RPL18,CORO2B,RPL27,RPS15,CD99L2
GO:0019866	Organelle inner membrane	26	541	0.4	0.0014	9606.ENSP00000215565,9606.ENSP00000253577,9606.ENSP00000261366,9606.ENSP00000300107,9606.ENSP00000303222,9606.ENSP00000306003,9606.ENSP00000320184,9606.ENSP00000322020,9606.ENSP00000332646,9606.ENSP00000334910,9606.ENSP00000339720,9606.ENSP00000339883,9606.ENSP00000354554,9606.ENSP00000358272,9606.ENSP00000358857,9606.ENSP00000360541,9606.ENSP00000370023,9606.ENSP00000372005,9606.ENSP00000373808,…	NDUFB7,ABCB7,LMNB1,CLPX,MTCH2,ATP5I,MRPS23,SLC25A22,MFSD10,PDE2A,NDUFA4,LBR,MT-CYB,NDUFAF4,EMD,CPT2,HADHA,DNAJC19,FAM169A,TIMM9,MRPS6,MRS2,NDUFA5,MRPL22,TIMM23,SIRT5
GO:0005769	Early endosome	18	375	0.4	0.0126	9606.ENSP00000074304,9606.ENSP00000219150,9606.ENSP00000252486,9606.ENSP00000263246,9606.ENSP00000273047,9606.ENSP00000284981,9606.ENSP00000318016,9606.ENSP00000331201,9606.ENSP00000344909,9606.ENSP00000346466,9606.ENSP00000353224,9606.ENSP00000362480,9606.ENSP00000365606,9606.ENSP00000368831,9606.ENSP00000377015,9606.ENSP00000457411,9606.ENSP00000459943,9606.ENSP00000481314	INPP4A,CORO1A,APOE,PACSIN2,RAB5A,APP,KIAA0196,HGS,PTP4A2,WDR91,TFRC,VPS26A,GRIPAP1,SNX2,PICALM,USP10,ANKFY1,SNX12
GO:0030135	Coated vesicle	14	292	0.39	0.0415	9606.ENSP00000227266,9606.ENSP00000242285,9606.ENSP00000252486,9606.ENSP00000264896,9606.ENSP00000273047,9606.ENSP00000284981,9606.ENSP00000353224,9606.ENSP00000357307,9606.ENSP00000364860,9606.ENSP00000377015,9606.ENSP00000377148,9606.ENSP00000379256,9606.ENSP00000417573,9606.ENSP00000483453	CTSC,CLTA,APOE,SCARB2,RAB5A,APP,TFRC,SYT11,ROR2,PICALM,AP1G1,NCALD,YIPF6,SYNRG
GO:0098794	Postsynapse	30	643	0.38	0.00068	9606.ENSP00000074304,9606.ENSP00000197268,9606.ENSP00000219197,9606.ENSP00000242285,9606.ENSP00000250113,9606.ENSP00000264436,9606.ENSP00000265729,9606.ENSP00000273047,9606.ENSP00000284981,9606.ENSP00000305288,9606.ENSP00000330199,9606.ENSP00000335055,9606.ENSP00000346240,9606.ENSP00000348461,9606.ENSP00000349932,9606.ENSP00000350170,9606.ENSP00000353129,9606.ENSP00000353508,9606.ENSP00000357307,…	INPP4A,KIAA1467,CBLN1,CLTA,FXR2,ADD2,SRI,RAB5A,APP,NLGN2,SLC6A17,WASF3,FBXO2,RAC1,PTPRS,FXR1,KCTD8,MAP2,SYT11,RPS27,FMR1,GRIPAP1,GABBR1,WASF1,PICALM,GRIP1,DLG4,TNIK,RPS13,ATP1A1
GO:0030424	Axon	30	646	0.38	0.00071	9606.ENSP00000219150,9606.ENSP00000227322,9606.ENSP00000250113,9606.ENSP00000253861,9606.ENSP00000263373,9606.ENSP00000264071,9606.ENSP00000265729,9606.ENSP00000273047,9606.ENSP00000278568,9606.ENSP00000284981,9606.ENSP00000294742,9606.ENSP00000303908,9606.ENSP00000304283,9606.ENSP00000322832,9606.ENSP00000333982,9606.ENSP00000344786,9606.ENSP00000349932,9606.ENSP00000350170,9606.ENSP00000353508,…	CORO1A,ZPR1,FXR2,EXOC4,SPTBN4,TUBB4A,SRI,RAB5A,PAK1,APP,ARPC5,TWF2,RAC3,ROGDI,NDEL1,NFASC,PTPRS,FXR1,MAP2,SYT11,STMN3,FMR1,HNRNPR,ROR2,GRIPAP1,GARS,DLG4,WDR47,CD200,ATP1A3
GO:0005759	Mitochondrial matrix	22	479	0.38	0.007	9606.ENSP00000221130,9606.ENSP00000225698,9606.ENSP00000300107,9606.ENSP00000304802,9606.ENSP00000319531,9606.ENSP00000328570,9606.ENSP00000334910,9606.ENSP00000335304,9606.ENSP00000345282,9606.ENSP00000352678,9606.ENSP00000364883,9606.ENSP00000370023,9606.ENSP00000372005,9606.ENSP00000373918,9606.ENSP00000377532,9606.ENSP00000382250,9606.ENSP00000419027,9606.ENSP00000419325,9606.ENSP00000420588,…	GSR,C1QBP,CLPX,DTYMK,GCSH,GLRX5,PDE2A,DLST,GPT2,SUPV3L1,AUH,HADHA,DNAJC19,GARS,PC,MRPS6,PCCB,SUCLG2,TFAM,MRPL22,ETFA,SIRT5
GO:0031967	Organelle envelope	55	1213	0.37	7.83e-07	9606.ENSP00000215565,9606.ENSP00000223136,9606.ENSP00000253577,9606.ENSP00000259339,9606.ENSP00000261366,9606.ENSP00000264883,9606.ENSP00000272638,9606.ENSP00000278568,9606.ENSP00000284981,9606.ENSP00000300107,9606.ENSP00000303222,9606.ENSP00000304802,9606.ENSP00000306003,9606.ENSP00000313603,9606.ENSP00000320184,9606.ENSP00000322020,9606.ENSP00000322832,9606.ENSP00000332646,9606.ENSP00000333982,…	NDUFB7,FIS1,ABCB7,TOR1B,LMNB1,NUP54,UBXN4,PAK1,APP,CLPX,MTCH2,DTYMK,ATP5I,ABCF1,MRPS23,SLC25A22,ROGDI,MFSD10,NDEL1,PDE2A,NDUFA4,LBR,RANBP3,VAPA,AK2,RHOT1,MT-CYB,MTX1,NDUFAF4,SH3BGRL2,EMD,CPT2,CISD1,CLIC1,SPIN1,HADHA,NLN,DNAJC19,FAM169A,WASF1,GRK5,CIAPIN1,TIMM9,MRPS6,MRS2,RANBP1,NDUFA5,TMEM33,ENY2,MRPL22,REEP1,IST1,TIMM23,SIRT5,BCL2L13
GO:0036477	Somatodendritic compartment	39	852	0.37	7.83e-05	9606.ENSP00000220592,9606.ENSP00000227322,9606.ENSP00000250113,9606.ENSP00000252486,9606.ENSP00000263373,9606.ENSP00000264071,9606.ENSP00000265729,9606.ENSP00000273047,9606.ENSP00000278568,9606.ENSP00000284981,9606.ENSP00000304283,9606.ENSP00000318016,9606.ENSP00000319240,9606.ENSP00000322832,9606.ENSP00000325313,9606.ENSP00000328570,9606.ENSP00000333298,9606.ENSP00000333982,9606.ENSP00000344786,…	AGO2,ZPR1,FXR2,APOE,SPTBN4,TUBB4A,SRI,RAB5A,PAK1,APP,RAC3,KIAA0196,MAGOHB,ROGDI,MAP1S,GLRX5,LAMP1,NDEL1,NFASC,FBXO2,RAC1,PTPRS,FXR1,MAP2,TOP1,SYT11,FMR1,HNRNPR,ROR2,GRIPAP1,ABHD12,GABBR1,WASF1,PICALM,GRIP1,DLG4,WDR47,CD200,ATP1A3
GO:1903561	Extracellular vesicle	94	2121	0.36	6.32e-12	9606.ENSP00000005257,9606.ENSP00000164139,9606.ENSP00000216605,9606.ENSP00000216802,9606.ENSP00000216951,9606.ENSP00000218340,9606.ENSP00000219150,9606.ENSP00000219313,9606.ENSP00000220592,9606.ENSP00000221130,9606.ENSP00000221801,9606.ENSP00000223500,9606.ENSP00000225719,9606.ENSP00000227266,9606.ENSP00000231572,9606.ENSP00000240874,9606.ENSP00000252242,9606.ENSP00000252250,9606.ENSP00000252486,…	RALA,PYGM,MTHFD1,PSME2,GSS,RP2,CORO1A,PSMD7,AGO2,GSR,FBL,CHMP5,CPD,CTSC,RARS,KALRN,KRT5,KRT6C,APOE,H3F3B,ACTR3B,GSTM3,ACP2,CCT7,CAB39,TOR1B,BLMH,SPAG9,LGALS3BP,ARPC1A,PACSIN2,SPTBN4,TUBB4A,ATP6V0A1,SCARB2,ARSB,SRI,RALB,RAB5A,LAMTOR1,APP,ARPC5,ANXA5,EDIL3,TWF2,RAC3,ARHGAP1,RPS15A,NPEPPS,HGS,HIST2H3D,LAMP1,WASF3,TNPO1,TUBB4B,SNRPD2,TPM4,AK2,RAC1,PTPRS,HIST1H3J,ATP6V1H,TFRC,CD47,CYB5R1,PMVK,GNAI3,DP…
GO:0070062	Extracellular exosome	93	2099	0.36	7.7e-12	9606.ENSP00000005257,9606.ENSP00000164139,9606.ENSP00000216605,9606.ENSP00000216802,9606.ENSP00000216951,9606.ENSP00000218340,9606.ENSP00000219150,9606.ENSP00000219313,9606.ENSP00000220592,9606.ENSP00000221130,9606.ENSP00000221801,9606.ENSP00000223500,9606.ENSP00000225719,9606.ENSP00000227266,9606.ENSP00000231572,9606.ENSP00000240874,9606.ENSP00000252242,9606.ENSP00000252250,9606.ENSP00000252486,…	RALA,PYGM,MTHFD1,PSME2,GSS,RP2,CORO1A,PSMD7,AGO2,GSR,FBL,CHMP5,CPD,CTSC,RARS,KALRN,KRT5,KRT6C,APOE,H3F3B,ACTR3B,GSTM3,ACP2,CCT7,CAB39,TOR1B,BLMH,SPAG9,LGALS3BP,ARPC1A,PACSIN2,SPTBN4,TUBB4A,ATP6V0A1,SCARB2,ARSB,SRI,RALB,RAB5A,LAMTOR1,APP,ARPC5,ANXA5,EDIL3,TWF2,RAC3,ARHGAP1,RPS15A,NPEPPS,HGS,HIST2H3D,LAMP1,WASF3,TNPO1,TUBB4B,SNRPD2,TPM4,AK2,RAC1,PTPRS,HIST1H3J,ATP6V1H,TFRC,CD47,CYB5R1,PMVK,GNAI3,DP…
GO:0030425	Dendrite	27	612	0.36	0.0033	9606.ENSP00000220592,9606.ENSP00000250113,9606.ENSP00000252486,9606.ENSP00000265729,9606.ENSP00000273047,9606.ENSP00000278568,9606.ENSP00000284981,9606.ENSP00000322832,9606.ENSP00000325313,9606.ENSP00000328570,9606.ENSP00000333298,9606.ENSP00000344786,9606.ENSP00000346240,9606.ENSP00000348461,9606.ENSP00000350170,9606.ENSP00000353508,9606.ENSP00000357307,9606.ENSP00000359506,9606.ENSP00000363745,…	AGO2,FXR2,APOE,SRI,RAB5A,PAK1,APP,ROGDI,MAP1S,GLRX5,LAMP1,NFASC,FBXO2,RAC1,FXR1,MAP2,SYT11,FMR1,HNRNPR,ROR2,GRIPAP1,ABHD12,GABBR1,WASF1,GRIP1,DLG4,WDR47
GO:0031252	Cell leading edge	19	425	0.36	0.0183	9606.ENSP00000219150,9606.ENSP00000222374,9606.ENSP00000233557,9606.ENSP00000244007,9606.ENSP00000263246,9606.ENSP00000273047,9606.ENSP00000278568,9606.ENSP00000284981,9606.ENSP00000294742,9606.ENSP00000303908,9606.ENSP00000304283,9606.ENSP00000333982,9606.ENSP00000335055,9606.ENSP00000348461,9606.ENSP00000351022,9606.ENSP00000368831,9606.ENSP00000376368,9606.ENSP00000377471,9606.ENSP00000410083	CORO1A,CADM4,NRBP1,PLCG1,PACSIN2,RAB5A,PAK1,APP,ARPC5,TWF2,RAC3,NDEL1,WASF3,RAC1,TPM1,SNX2,WASF1,CORO1B,VEZT
GO:0030133	Transport vesicle	18	407	0.36	0.0261	9606.ENSP00000242285,9606.ENSP00000254442,9606.ENSP00000263160,9606.ENSP00000273047,9606.ENSP00000284981,9606.ENSP00000308024,9606.ENSP00000322832,9606.ENSP00000330199,9606.ENSP00000333298,9606.ENSP00000333982,9606.ENSP00000349932,9606.ENSP00000350512,9606.ENSP00000357307,9606.ENSP00000377015,9606.ENSP00000377148,9606.ENSP00000379256,9606.ENSP00000382428,9606.ENSP00000483453	CLTA,WDR7,SLC17A6,RAB5A,APP,PCSK1,ROGDI,SLC6A17,LAMP1,NDEL1,PTPRS,COPS5,SYT11,PICALM,AP1G1,NCALD,DLG4,SYNRG
GO:0098978	Glutamatergic synapse	16	361	0.36	0.0438	9606.ENSP00000219150,9606.ENSP00000219197,9606.ENSP00000225698,9606.ENSP00000244007,9606.ENSP00000252486,9606.ENSP00000263246,9606.ENSP00000330199,9606.ENSP00000335055,9606.ENSP00000348461,9606.ENSP00000349932,9606.ENSP00000350170,9606.ENSP00000350310,9606.ENSP00000365606,9606.ENSP00000381098,9606.ENSP00000382428,9606.ENSP00000399511	CORO1A,CBLN1,C1QBP,PLCG1,APOE,PACSIN2,SLC6A17,WASF3,RAC1,PTPRS,FXR1,ATP2B4,GRIPAP1,GRIP1,DLG4,TNIK
GO:0099503	Secretory vesicle	44	1010	0.35	6.17e-05	9606.ENSP00000215730,9606.ENSP00000219313,9606.ENSP00000222968,9606.ENSP00000227266,9606.ENSP00000242285,9606.ENSP00000254442,9606.ENSP00000258418,9606.ENSP00000259457,9606.ENSP00000262013,9606.ENSP00000262776,9606.ENSP00000263160,9606.ENSP00000264649,9606.ENSP00000264914,9606.ENSP00000273047,9606.ENSP00000278671,9606.ENSP00000284981,9606.ENSP00000294742,9606.ENSP00000308024,9606.ENSP00000322832,…	SNAP29,PSMD7,PDAP1,CTSC,CLTA,WDR7,CAB39,PSMB7,SPAG9,LGALS3BP,SLC17A6,ATP6V0A1,ARSB,RAB5A,LAMTOR1,APP,ARPC5,PCSK1,ROGDI,SLC6A17,LAMP1,NDEL1,TUBB4B,NFASC,PTGES2,HMGB1,VAPA,RAC1,PTPRS,COPS5,ILF2,CD47,CYB5R1,SYT11,GNAI3,DPP7,GARS,PICALM,DLG4,VEZT,DERA,IST1,SLIRP,HEBP2
GO:0005743	Mitochondrial inner membrane	21	480	0.35	0.0139	9606.ENSP00000215565,9606.ENSP00000253577,9606.ENSP00000300107,9606.ENSP00000303222,9606.ENSP00000306003,9606.ENSP00000320184,9606.ENSP00000322020,9606.ENSP00000334910,9606.ENSP00000339720,9606.ENSP00000354554,9606.ENSP00000358272,9606.ENSP00000360541,9606.ENSP00000370023,9606.ENSP00000372005,9606.ENSP00000378588,9606.ENSP00000382250,9606.ENSP00000399585,9606.ENSP00000417142,9606.ENSP00000431040,…	NDUFB7,ABCB7,CLPX,MTCH2,ATP5I,MRPS23,SLC25A22,PDE2A,NDUFA4,MT-CYB,NDUFAF4,CPT2,HADHA,DNAJC19,TIMM9,MRPS6,MRS2,NDUFA5,MRPL22,TIMM23,SIRT5
GO:0010008	Endosome membrane	21	499	0.34	0.0204	9606.ENSP00000074304,9606.ENSP00000223500,9606.ENSP00000242285,9606.ENSP00000263246,9606.ENSP00000264649,9606.ENSP00000264896,9606.ENSP00000273047,9606.ENSP00000278671,9606.ENSP00000310491,9606.ENSP00000331201,9606.ENSP00000333298,9606.ENSP00000346466,9606.ENSP00000348461,9606.ENSP00000353224,9606.ENSP00000357307,9606.ENSP00000362480,9606.ENSP00000365606,9606.ENSP00000368831,9606.ENSP00000381102,…	INPP4A,CHMP5,CLTA,PACSIN2,ATP6V0A1,SCARB2,RAB5A,LAMTOR1,ARHGAP1,HGS,LAMP1,WDR91,RAC1,TFRC,SYT11,VPS26A,GRIPAP1,SNX2,TMEM55B,ANKFY1,SNX12
GO:0015629	Actin cytoskeleton	20	477	0.34	0.0265	9606.ENSP00000219150,9606.ENSP00000240874,9606.ENSP00000256001,9606.ENSP00000259632,9606.ENSP00000262942,9606.ENSP00000263373,9606.ENSP00000264436,9606.ENSP00000273047,9606.ENSP00000278568,9606.ENSP00000294742,9606.ENSP00000303908,9606.ENSP00000304283,9606.ENSP00000309714,9606.ENSP00000345230,9606.ENSP00000351022,9606.ENSP00000367542,9606.ENSP00000376368,9606.ENSP00000377471,9606.ENSP00000389631,…	CORO1A,KALRN,ACTR3B,DCTN3,ARPC1A,SPTBN4,ADD2,RAB5A,PAK1,ARPC5,TWF2,RAC3,SH3PXD2B,TPM4,TPM1,TPM2,WASF1,CORO1B,ARPC1B,CORO2B
GO:0012506	Vesicle membrane	33	793	0.33	0.0019	9606.ENSP00000005257,9606.ENSP00000215730,9606.ENSP00000219150,9606.ENSP00000242285,9606.ENSP00000252486,9606.ENSP00000261386,9606.ENSP00000263160,9606.ENSP00000263246,9606.ENSP00000264649,9606.ENSP00000264896,9606.ENSP00000273047,9606.ENSP00000278671,9606.ENSP00000330199,9606.ENSP00000332646,9606.ENSP00000333298,9606.ENSP00000344786,9606.ENSP00000345656,9606.ENSP00000348461,9606.ENSP00000349932,…	RALA,SNAP29,CORO1A,CLTA,APOE,GDE1,SLC17A6,PACSIN2,ATP6V0A1,SCARB2,RAB5A,LAMTOR1,SLC6A17,MFSD10,LAMP1,NFASC,VAPA,RAC1,PTPRS,TFRC,CD47,CYB5R1,SYT11,ROR2,AP1G1,MST4,NCALD,SH3KBP1,TMEM55B,DLG4,ZDHHC13,ATP2A2,SYNRG
GO:0005740	Mitochondrial envelope	32	766	0.33	0.0022	9606.ENSP00000215565,9606.ENSP00000223136,9606.ENSP00000253577,9606.ENSP00000300107,9606.ENSP00000303222,9606.ENSP00000304802,9606.ENSP00000306003,9606.ENSP00000320184,9606.ENSP00000322020,9606.ENSP00000334910,9606.ENSP00000339720,9606.ENSP00000346921,9606.ENSP00000351132,9606.ENSP00000354554,9606.ENSP00000357360,9606.ENSP00000358272,9606.ENSP00000360541,9606.ENSP00000363041,9606.ENSP00000370023,…	NDUFB7,FIS1,ABCB7,CLPX,MTCH2,DTYMK,ATP5I,MRPS23,SLC25A22,PDE2A,NDUFA4,AK2,RHOT1,MT-CYB,MTX1,NDUFAF4,CPT2,CISD1,HADHA,NLN,DNAJC19,WASF1,CIAPIN1,TIMM9,MRPS6,MRS2,NDUFA5,MRPL22,REEP1,TIMM23,SIRT5,BCL2L13
GO:0048471	Perinuclear region of cytoplasm	30	727	0.33	0.004	9606.ENSP00000227322,9606.ENSP00000233057,9606.ENSP00000233121,9606.ENSP00000259632,9606.ENSP00000262013,9606.ENSP00000264649,9606.ENSP00000281474,9606.ENSP00000284981,9606.ENSP00000303908,9606.ENSP00000304283,9606.ENSP00000306124,9606.ENSP00000310491,9606.ENSP00000325313,9606.ENSP00000333298,9606.ENSP00000334910,9606.ENSP00000345341,9606.ENSP00000350170,9606.ENSP00000350512,9606.ENSP00000353224,…	ZPR1,EIF2AK2,MAPRE3,DCTN3,SPAG9,ATP6V0A1,BICD1,APP,TWF2,RAC3,PRKCE,ARHGAP1,MAP1S,LAMP1,PDE2A,PTGES2,FXR1,COPS5,TFRC,SYT11,FMR1,CDC5L,CLIC1,UBQLN1,PICALM,CORO1B,MST4,ATP2A2,ZFYVE1,SLIRP
GO:0030659	Cytoplasmic vesicle membrane	31	770	0.32	0.0046	9606.ENSP00000005257,9606.ENSP00000215730,9606.ENSP00000219150,9606.ENSP00000242285,9606.ENSP00000252486,9606.ENSP00000261386,9606.ENSP00000263160,9606.ENSP00000263246,9606.ENSP00000264649,9606.ENSP00000264896,9606.ENSP00000273047,9606.ENSP00000278671,9606.ENSP00000330199,9606.ENSP00000332646,9606.ENSP00000333298,9606.ENSP00000344786,9606.ENSP00000345656,9606.ENSP00000348461,9606.ENSP00000349932,…	RALA,SNAP29,CORO1A,CLTA,APOE,GDE1,SLC17A6,PACSIN2,ATP6V0A1,SCARB2,RAB5A,LAMTOR1,SLC6A17,MFSD10,LAMP1,NFASC,VAPA,RAC1,PTPRS,TFRC,CD47,CYB5R1,SYT11,ROR2,AP1G1,NCALD,SH3KBP1,TMEM55B,DLG4,ZDHHC13,SYNRG
GO:0045202	Synapse	53	1351	0.31	8.05e-05	9606.ENSP00000074304,9606.ENSP00000197268,9606.ENSP00000215730,9606.ENSP00000219150,9606.ENSP00000219197,9606.ENSP00000225698,9606.ENSP00000242285,9606.ENSP00000244007,9606.ENSP00000250113,9606.ENSP00000252486,9606.ENSP00000253861,9606.ENSP00000254442,9606.ENSP00000263160,9606.ENSP00000263246,9606.ENSP00000264436,9606.ENSP00000265729,9606.ENSP00000273047,9606.ENSP00000284981,9606.ENSP00000304283,…	INPP4A,KIAA1467,SNAP29,CORO1A,CBLN1,C1QBP,CLTA,PLCG1,FXR2,APOE,EXOC4,WDR7,SLC17A6,PACSIN2,ADD2,SRI,RAB5A,APP,RAC3,NLGN2,HNRNPD,ROGDI,MAP1S,SLC6A17,LAMP1,NDEL1,PDE2A,WASF3,FBXO2,RAC1,PTPRS,FXR1,ATP2B4,COPS5,KCTD8,MAP2,SYT11,RPS27,FMR1,HNRNPR,GRIPAP1,GABBR1,WASF1,PICALM,SH3KBP1,GRIP1,DLG4,TNIK,RIMS1,RPS13,ATP2A2,ATP1A3,ATP1A1
GO:0005739	Mitochondrion	62	1611	0.3	2.18e-05	9606.ENSP00000215565,9606.ENSP00000216605,9606.ENSP00000221130,9606.ENSP00000223136,9606.ENSP00000225698,9606.ENSP00000253577,9606.ENSP00000264914,9606.ENSP00000265729,9606.ENSP00000284981,9606.ENSP00000300107,9606.ENSP00000303222,9606.ENSP00000304802,9606.ENSP00000306003,9606.ENSP00000306124,9606.ENSP00000319531,9606.ENSP00000320184,9606.ENSP00000322020,9606.ENSP00000328570,9606.ENSP00000334910,…	NDUFB7,MTHFD1,GSR,FIS1,C1QBP,ABCB7,ARSB,SRI,APP,CLPX,MTCH2,DTYMK,ATP5I,PRKCE,GCSH,MRPS23,SLC25A22,GLRX5,PDE2A,DLST,NDUFA4,GPT2,PTGES2,AK2,RHOT1,SUPV3L1,MT-CYB,CYB5R1,NIT1,MTX1,NDUFAF4,PFDN4,CPT2,CISD1,AUH,CLIC1,HADHA,NLN,DNAJC19,GARS,WASF1,PC,CIAPIN1,TIMM9,MRPS6,MRS2,OXR1,NDUFA5,PCCB,SUCLG2,TFAM,ENY2,MRPL22,REEP1,ZFYVE1,SLIRP,ETFA,ATPAF1,TIMM23,HEBP2,SIRT5,BCL2L13
GO:1902494	Catalytic complex	51	1328	0.3	0.00021	9606.ENSP00000011619,9606.ENSP00000210313,9606.ENSP00000215565,9606.ENSP00000216802,9606.ENSP00000219313,9606.ENSP00000220592,9606.ENSP00000226798,9606.ENSP00000237264,9606.ENSP00000258418,9606.ENSP00000259457,9606.ENSP00000278823,9606.ENSP00000279387,9606.ENSP00000287878,9606.ENSP00000294353,9606.ENSP00000300413,9606.ENSP00000303423,9606.ENSP00000309430,9606.ENSP00000312397,9606.ENSP00000319240,…	RANBP9,PSMD5,NDUFB7,PSME2,PSMD7,AGO2,FRG1,TBPL1,CAB39,PSMB7,MTA2,PPP4C,PRKAG2,ZYG11B,SNRPD1,FNTA,PIGS,KLHL3,MAGOHB,GCSH,DLST,SEL1L,NDUFA4,SNRPD2,FBXO2,XAB2,SUPV3L1,MT-CYB,PSMD4,SYNCRIP,GNAI3,CDC5L,SF3A3,PPIL1,HNRNPR,UBQLN1,DIS3,HNRNPA3,STT3A,SNRPN,EFTUD2,SNRPE,UBE2L3,PRMT1,PSMA1,NDUFA5,SUCLG2,ENY2,PSMD9,SEC11A,GAN
GO:0031966	Mitochondrial membrane	28	722	0.3	0.0126	9606.ENSP00000215565,9606.ENSP00000223136,9606.ENSP00000253577,9606.ENSP00000300107,9606.ENSP00000303222,9606.ENSP00000306003,9606.ENSP00000320184,9606.ENSP00000322020,9606.ENSP00000334910,9606.ENSP00000339720,9606.ENSP00000351132,9606.ENSP00000354554,9606.ENSP00000357360,9606.ENSP00000358272,9606.ENSP00000360541,9606.ENSP00000363041,9606.ENSP00000370023,9606.ENSP00000372005,9606.ENSP00000376368,…	NDUFB7,FIS1,ABCB7,CLPX,MTCH2,ATP5I,MRPS23,SLC25A22,PDE2A,NDUFA4,RHOT1,MT-CYB,MTX1,NDUFAF4,CPT2,CISD1,HADHA,DNAJC19,WASF1,TIMM9,MRPS6,MRS2,NDUFA5,MRPL22,REEP1,TIMM23,SIRT5,BCL2L13
GO:0005764	Lysosome	27	698	0.3	0.015	9606.ENSP00000215730,9606.ENSP00000227266,9606.ENSP00000242285,9606.ENSP00000256997,9606.ENSP00000262013,9606.ENSP00000264649,9606.ENSP00000264896,9606.ENSP00000264914,9606.ENSP00000278671,9606.ENSP00000307491,9606.ENSP00000331201,9606.ENSP00000333298,9606.ENSP00000341289,9606.ENSP00000345341,9606.ENSP00000345656,9606.ENSP00000352522,9606.ENSP00000357307,9606.ENSP00000358867,9606.ENSP00000360635,…	SNAP29,CTSC,CLTA,ACP2,SPAG9,ATP6V0A1,SCARB2,ARSB,LAMTOR1,WDR48,HGS,LAMP1,TUBB4B,PTGES2,VAPA,ATP6V1H,SYT11,GNAI3,DPP7,VPS26A,SNX2,AP1G1,NAGA,TMEM55B,IST1,ANKFY1,HEBP2
GO:0031982	Vesicle	145	3879	0.29	5.09e-14	9606.ENSP00000005257,9606.ENSP00000074304,9606.ENSP00000164139,9606.ENSP00000215730,9606.ENSP00000216605,9606.ENSP00000216802,9606.ENSP00000216951,9606.ENSP00000218340,9606.ENSP00000219150,9606.ENSP00000219313,9606.ENSP00000220592,9606.ENSP00000221130,9606.ENSP00000221801,9606.ENSP00000222968,9606.ENSP00000223500,9606.ENSP00000225719,9606.ENSP00000227266,9606.ENSP00000231572,9606.ENSP00000240874,…	RALA,INPP4A,PYGM,SNAP29,MTHFD1,PSME2,GSS,RP2,CORO1A,PSMD7,AGO2,GSR,FBL,PDAP1,CHMP5,CPD,CTSC,RARS,KALRN,CLTA,KRT5,KRT6C,APOE,WDR7,H3F3B,ACTR3B,GSTM3,ACP2,CCT7,CAB39,TOR1B,PSMB7,GDE1,BLMH,SPAG9,LGALS3BP,ARPC1A,SLC17A6,PACSIN2,SPTBN4,TUBB4A,ADD2,ATP6V0A1,SCARB2,ARSB,SRI,RALB,RAB5A,LAMTOR1,BICD1,APP,ARPC5,ANXA5,EDIL3,TWF2,RAC3,WDR48,PCSK1,ARHGAP1,KIAA0196,RPS15A,NPEPPS,ROGDI,SLC6A17,HGS,MFSD10,HIST2H…
GO:0005768	Endosome	36	959	0.29	0.005	9606.ENSP00000074304,9606.ENSP00000219150,9606.ENSP00000223500,9606.ENSP00000242285,9606.ENSP00000252486,9606.ENSP00000263246,9606.ENSP00000264649,9606.ENSP00000264896,9606.ENSP00000273047,9606.ENSP00000278671,9606.ENSP00000284981,9606.ENSP00000294742,9606.ENSP00000307491,9606.ENSP00000310491,9606.ENSP00000318016,9606.ENSP00000331201,9606.ENSP00000333298,9606.ENSP00000344909,9606.ENSP00000345347,…	INPP4A,CORO1A,CHMP5,CLTA,APOE,PACSIN2,ATP6V0A1,SCARB2,RAB5A,LAMTOR1,APP,ARPC5,WDR48,ARHGAP1,KIAA0196,HGS,LAMP1,PTP4A2,HMGB1,WDR91,RAC1,TFRC,SYT11,VPS26A,GRIPAP1,SNX2,PICALM,AP1G1,TMEM55B,KIAA1468,TNIK,OCIAD2,ATP1A1,USP10,ANKFY1,SNX12
GO:0030141	Secretory granule	32	845	0.29	0.0084	9606.ENSP00000215730,9606.ENSP00000219313,9606.ENSP00000222968,9606.ENSP00000227266,9606.ENSP00000258418,9606.ENSP00000259457,9606.ENSP00000262013,9606.ENSP00000262776,9606.ENSP00000264649,9606.ENSP00000264914,9606.ENSP00000278671,9606.ENSP00000284981,9606.ENSP00000294742,9606.ENSP00000308024,9606.ENSP00000333298,9606.ENSP00000341289,9606.ENSP00000344786,9606.ENSP00000345341,9606.ENSP00000345347,…	SNAP29,PSMD7,PDAP1,CTSC,CAB39,PSMB7,SPAG9,LGALS3BP,ATP6V0A1,ARSB,LAMTOR1,APP,ARPC5,PCSK1,LAMP1,TUBB4B,NFASC,PTGES2,HMGB1,VAPA,RAC1,ILF2,CD47,CYB5R1,GNAI3,DPP7,GARS,VEZT,DERA,IST1,SLIRP,HEBP2
GO:0005773	Vacuole	30	792	0.29	0.0118	9606.ENSP00000215730,9606.ENSP00000227266,9606.ENSP00000242285,9606.ENSP00000256997,9606.ENSP00000262013,9606.ENSP00000264649,9606.ENSP00000264896,9606.ENSP00000264914,9606.ENSP00000278671,9606.ENSP00000307491,9606.ENSP00000331201,9606.ENSP00000333298,9606.ENSP00000341289,9606.ENSP00000345195,9606.ENSP00000345341,9606.ENSP00000345656,9606.ENSP00000352522,9606.ENSP00000357307,9606.ENSP00000358867,…	SNAP29,CTSC,CLTA,ACP2,SPAG9,ATP6V0A1,SCARB2,ARSB,LAMTOR1,WDR48,HGS,LAMP1,TUBB4B,UBQLN2,PTGES2,VAPA,ATP6V1H,SYT11,GNAI3,DPP7,VPS26A,UBQLN1,SNX2,AP1G1,NAGA,TMEM55B,IST1,ZFYVE1,ANKFY1,HEBP2
GO:0031410	Cytoplasmic vesicle	87	2386	0.28	6.89e-07	9606.ENSP00000005257,9606.ENSP00000074304,9606.ENSP00000215730,9606.ENSP00000218340,9606.ENSP00000219150,9606.ENSP00000219313,9606.ENSP00000222968,9606.ENSP00000223500,9606.ENSP00000227266,9606.ENSP00000242285,9606.ENSP00000252486,9606.ENSP00000254442,9606.ENSP00000258418,9606.ENSP00000259457,9606.ENSP00000261386,9606.ENSP00000262013,9606.ENSP00000262776,9606.ENSP00000263160,9606.ENSP00000263246,…	RALA,INPP4A,SNAP29,RP2,CORO1A,PSMD7,PDAP1,CHMP5,CTSC,CLTA,APOE,WDR7,CAB39,PSMB7,GDE1,SPAG9,LGALS3BP,SLC17A6,PACSIN2,ADD2,ATP6V0A1,SCARB2,ARSB,RAB5A,LAMTOR1,BICD1,APP,ARPC5,RAC3,WDR48,PCSK1,ARHGAP1,KIAA0196,ROGDI,SLC6A17,HGS,MFSD10,LAMP1,NDEL1,TUBB4B,NFASC,PTP4A2,UBQLN2,PTGES2,HMGB1,VAPA,WDR91,RAC1,PTPRS,COPS5,TFRC,ILF2,CD47,CYB5R1,SYT11,GNAI3,DPP7,VPS26A,ROR2,UBQLN1,GRIPAP1,SNX2,GARS,PICALM,AP1G1…
GO:0070161	Anchoring junction	30	820	0.28	0.0179	9606.ENSP00000005257,9606.ENSP00000219150,9606.ENSP00000222374,9606.ENSP00000244007,9606.ENSP00000263246,9606.ENSP00000263373,9606.ENSP00000264896,9606.ENSP00000278568,9606.ENSP00000284981,9606.ENSP00000294742,9606.ENSP00000296511,9606.ENSP00000344786,9606.ENSP00000345230,9606.ENSP00000345656,9606.ENSP00000348461,9606.ENSP00000376368,9606.ENSP00000377471,9606.ENSP00000380921,9606.ENSP00000385450,…	RALA,CORO1A,CADM4,PLCG1,PACSIN2,SPTBN4,SCARB2,PAK1,APP,ARPC5,ANXA5,NFASC,TPM4,VAPA,RAC1,WASF1,CORO1B,SH3KBP1,MAGI1,ARPC1B,VEZT,PTK7,RPS13,ATP2A2,ATP1A1,RPL18,CORO2B,RPL27,RPS15,CD99L2
GO:0030054	Cell junction	75	2075	0.27	1.13e-05	9606.ENSP00000005257,9606.ENSP00000074304,9606.ENSP00000197268,9606.ENSP00000215730,9606.ENSP00000219150,9606.ENSP00000219197,9606.ENSP00000220592,9606.ENSP00000222374,9606.ENSP00000225698,9606.ENSP00000242285,9606.ENSP00000244007,9606.ENSP00000250113,9606.ENSP00000252486,9606.ENSP00000253861,9606.ENSP00000254442,9606.ENSP00000263160,9606.ENSP00000263246,9606.ENSP00000263373,9606.ENSP00000264436,…	RALA,INPP4A,KIAA1467,SNAP29,CORO1A,CBLN1,AGO2,CADM4,C1QBP,CLTA,PLCG1,FXR2,APOE,EXOC4,WDR7,SLC17A6,PACSIN2,SPTBN4,ADD2,SCARB2,SRI,RAB5A,PAK1,APP,ARPC5,ANXA5,RAC3,NLGN2,SH3PXD2B,HNRNPD,ROGDI,MAP1S,SLC6A17,LAMP1,NDEL1,PDE2A,WASF3,NFASC,TPM4,VAPA,FBXO2,RAC1,PTPRS,FXR1,ATP2B4,COPS5,KCTD8,MAP2,SYT11,RPS27,FMR1,HNRNPR,GRIPAP1,GABBR1,WASF1,PICALM,CORO1B,SH3KBP1,GRIP1,DLG4,MAGI1,ARPC1B,TNIK,VEZT,PTK7,RIMS…
GO:0032991	Protein-containing complex	178	5073	0.26	1.25e-15	9606.ENSP00000011619,9606.ENSP00000210313,9606.ENSP00000215565,9606.ENSP00000215730,9606.ENSP00000216252,9606.ENSP00000216802,9606.ENSP00000219150,9606.ENSP00000219313,9606.ENSP00000220592,9606.ENSP00000221801,9606.ENSP00000223136,9606.ENSP00000226798,9606.ENSP00000231572,9606.ENSP00000237264,9606.ENSP00000242285,9606.ENSP00000243253,9606.ENSP00000244007,9606.ENSP00000249299,9606.ENSP00000250113,…	RANBP9,PSMD5,NDUFB7,SNAP29,PHF5A,PSME2,CORO1A,PSMD7,AGO2,FBL,FIS1,FRG1,RARS,TBPL1,CLTA,SEC61A1,PLCG1,LSM8,FXR2,APOE,EXOC4,H3F3B,ACTR3B,CCT7,CAB39,PSMB7,RPL35,DCTN3,WBP11,PFDN1,SMAD2,ARPC1A,SPTBN4,ADD2,ATP6V0A1,NUP54,PAK1,LAMTOR1,MTA2,PPP4C,APP,PRKAG2,LUC7L,ZYG11B,ARPC5,SEC61A2,CLPX,SNRPD1,FNTA,RAC3,ATP5I,RPL15,PIGS,KLHL3,HNRNPD,ABCF1,HNRNPA0,KIAA0196,RPS15A,MAGOHB,GCSH,ROGDI,MAP1S,RPS27L,HGS,HIST…
GO:0043005	Neuron projection	47	1366	0.25	0.004	9606.ENSP00000219150,9606.ENSP00000220592,9606.ENSP00000227322,9606.ENSP00000250113,9606.ENSP00000252486,9606.ENSP00000253861,9606.ENSP00000263160,9606.ENSP00000263373,9606.ENSP00000264071,9606.ENSP00000265729,9606.ENSP00000273047,9606.ENSP00000278568,9606.ENSP00000284981,9606.ENSP00000294742,9606.ENSP00000303908,9606.ENSP00000304283,9606.ENSP00000308024,9606.ENSP00000318016,9606.ENSP00000322832,…	CORO1A,AGO2,ZPR1,FXR2,APOE,EXOC4,SLC17A6,SPTBN4,TUBB4A,SRI,RAB5A,PAK1,APP,ARPC5,TWF2,RAC3,PCSK1,KIAA0196,ROGDI,MAP1S,GLRX5,LAMP1,NDEL1,NFASC,FBXO2,RAC1,PTPRS,FXR1,ATP2B4,MAP2,SYT11,STMN3,FMR1,HNRNPR,ROR2,GRIPAP1,ABHD12,GABBR1,GARS,WASF1,SH3KBP1,GRIP1,DLG4,WDR47,VEZT,CD200,ATP1A3
GO:0005829	Cytosol	171	5193	0.23	2.43e-12	9606.ENSP00000011619,9606.ENSP00000074304,9606.ENSP00000164139,9606.ENSP00000210313,9606.ENSP00000215730,9606.ENSP00000216605,9606.ENSP00000216802,9606.ENSP00000216951,9606.ENSP00000219150,9606.ENSP00000219313,9606.ENSP00000220592,9606.ENSP00000221130,9606.ENSP00000222968,9606.ENSP00000223500,9606.ENSP00000225698,9606.ENSP00000231572,9606.ENSP00000233057,9606.ENSP00000240874,9606.ENSP00000242285,…	RANBP9,INPP4A,PYGM,PSMD5,SNAP29,MTHFD1,PSME2,GSS,CORO1A,PSMD7,AGO2,GSR,PDAP1,CHMP5,C1QBP,RARS,EIF2AK2,KALRN,CLTA,SEC61A1,PLCG1,FXR2,KRT5,KRT6C,EXOC4,GSTM3,CCT7,CAB39,PSMB7,RPL35,DCTN3,WBP11,BLMH,SPAG9,SMAD2,ARPC1A,PACSIN2,SPTBN4,OSBPL5,TUBB4A,ADD2,ATP6V0A1,SRI,UBXN4,RAB5A,DOCK11,PAK1,PPP4C,BICD1,PPM1B,APP,PRKAG2,USP24,ARPC5,ANXA5,SEC61A2,CLPX,SNRPD1,FNTA,PDS5A,RAC3,DTYMK,PRKCE,RPL15,ARHGAP1,KLHL3…
GO:0031090	Organelle membrane	117	3548	0.23	2.89e-07	9606.ENSP00000005257,9606.ENSP00000074304,9606.ENSP00000215565,9606.ENSP00000215730,9606.ENSP00000219150,9606.ENSP00000223136,9606.ENSP00000223500,9606.ENSP00000227266,9606.ENSP00000232892,9606.ENSP00000242285,9606.ENSP00000243253,9606.ENSP00000244763,9606.ENSP00000252486,9606.ENSP00000253577,9606.ENSP00000256997,9606.ENSP00000259339,9606.ENSP00000261366,9606.ENSP00000261386,9606.ENSP00000262013,…	RALA,INPP4A,NDUFB7,SNAP29,CORO1A,FIS1,CHMP5,CTSC,AADAC,CLTA,SEC61A1,SSR1,APOE,ABCB7,ACP2,TOR1B,LMNB1,GDE1,SPAG9,SLC17A6,PACSIN2,OSBPL5,ATP6V0A1,NUP54,SCARB2,SRI,RTN1,UBXN4,RAB5A,PAK1,LAMTOR1,APP,SEC61A2,CLPX,MTCH2,ATP5I,JAGN1,TBL2,PIGS,ARHGAP1,MRPS23,SLC25A22,SLC6A17,HGS,MFSD10,LAMP1,PDE2A,SEL1L,NDUFA4,LBR,ERMP1,SERINC1,NFASC,PTGES2,VAPA,FBXO2,WDR91,RAC1,PTPRS,RHOT1,ATP6V1H,TFRC,MT-CYB,CD47,CYB5R…
GO:0005615	Extracellular space	99	3195	0.21	7.69e-05	9606.ENSP00000005257,9606.ENSP00000164139,9606.ENSP00000216605,9606.ENSP00000216802,9606.ENSP00000216951,9606.ENSP00000218340,9606.ENSP00000219150,9606.ENSP00000219313,9606.ENSP00000220592,9606.ENSP00000221130,9606.ENSP00000221801,9606.ENSP00000223500,9606.ENSP00000225698,9606.ENSP00000225719,9606.ENSP00000227266,9606.ENSP00000231572,9606.ENSP00000240874,9606.ENSP00000252242,9606.ENSP00000252250,…	RALA,PYGM,MTHFD1,PSME2,GSS,RP2,CORO1A,PSMD7,AGO2,GSR,FBL,CHMP5,C1QBP,CPD,CTSC,RARS,KALRN,KRT5,KRT6C,APOE,H3F3B,ACTR3B,GSTM3,ACP2,CCT7,CAB39,TOR1B,BLMH,SPAG9,LGALS3BP,ARPC1A,PACSIN2,SPTBN4,TUBB4A,ATP6V0A1,SCARB2,ARSB,SRI,RALB,RAB5A,LAMTOR1,APP,PRKAG2,ARPC5,ANXA5,EDIL3,TWF2,RAC3,PCSK1,ARHGAP1,RPS15A,NPEPPS,HGS,HIST2H3D,LAMP1,WASF3,TNPO1,TUBB4B,SNRPD2,TPM4,HMGB1,AK2,RAC1,PTPRS,HIST1H3J,ATP6V1H,TFRC,…
GO:0042995	Cell projection	70	2287	0.2	0.003	9606.ENSP00000215730,9606.ENSP00000218340,9606.ENSP00000219150,9606.ENSP00000220592,9606.ENSP00000227322,9606.ENSP00000233557,9606.ENSP00000244007,9606.ENSP00000250113,9606.ENSP00000252486,9606.ENSP00000253861,9606.ENSP00000256001,9606.ENSP00000256594,9606.ENSP00000262942,9606.ENSP00000263160,9606.ENSP00000263246,9606.ENSP00000263373,9606.ENSP00000264071,9606.ENSP00000265729,9606.ENSP00000273047,…	SNAP29,RP2,CORO1A,AGO2,ZPR1,NRBP1,PLCG1,FXR2,APOE,EXOC4,ACTR3B,GSTM3,ARPC1A,SLC17A6,PACSIN2,SPTBN4,TUBB4A,SRI,RAB5A,PAK1,APP,ARPC5,TWF2,RAC3,NLGN2,PCSK1,SH3PXD2B,KIAA0196,ROGDI,MAP1S,GLRX5,SLC6A17,MFSD10,LAMP1,NDEL1,WASF3,TNPO1,NFASC,FBXO2,RAC1,PTPRS,FXR1,ATP2B4,TPM1,KCTD8,MAP2,SYT11,STMN3,FMR1,HNRNPR,ROR2,GRIPAP1,ABHD12,GABBR1,SNX2,GARS,WASF1,CORO1B,SH3KBP1,GRIP1,DLG4,WDR47,MAGI1,VEZT,CD200,RIMS…
GO:0098805	Whole membrane	53	1715	0.2	0.0129	9606.ENSP00000074304,9606.ENSP00000215730,9606.ENSP00000219150,9606.ENSP00000223136,9606.ENSP00000223500,9606.ENSP00000242285,9606.ENSP00000252486,9606.ENSP00000256997,9606.ENSP00000262013,9606.ENSP00000263160,9606.ENSP00000263246,9606.ENSP00000264436,9606.ENSP00000264649,9606.ENSP00000264896,9606.ENSP00000273047,9606.ENSP00000278671,9606.ENSP00000284981,9606.ENSP00000310491,9606.ENSP00000330199,…	INPP4A,SNAP29,CORO1A,FIS1,CHMP5,CLTA,APOE,ACP2,SPAG9,SLC17A6,PACSIN2,ADD2,ATP6V0A1,SCARB2,RAB5A,LAMTOR1,APP,ARHGAP1,SLC6A17,HGS,LAMP1,PDE2A,NFASC,VAPA,WDR91,RAC1,PTPRS,ATP2B4,RHOT1,ATP6V1H,TFRC,CD47,CYB5R1,SYT11,MTX1,EMD,GNAI3,VPS26A,CISD1,ROR2,GRIPAP1,SNX2,WASF1,AP1G1,NCALD,GRIP1,TMEM55B,DLG4,ZDHHC13,ATP1A1,ANKFY1,SNX12,SYNRG
GO:0012505	Endomembrane system	136	4542	0.19	2.11e-06	9606.ENSP00000054950,9606.ENSP00000074304,9606.ENSP00000197268,9606.ENSP00000215730,9606.ENSP00000218340,9606.ENSP00000219150,9606.ENSP00000219313,9606.ENSP00000222968,9606.ENSP00000223136,9606.ENSP00000223500,9606.ENSP00000227266,9606.ENSP00000232892,9606.ENSP00000233557,9606.ENSP00000242285,9606.ENSP00000243253,9606.ENSP00000244763,9606.ENSP00000252486,9606.ENSP00000254442,9606.ENSP00000258418,…	RCN1,INPP4A,KIAA1467,SNAP29,RP2,CORO1A,PSMD7,PDAP1,FIS1,CHMP5,CTSC,AADAC,NRBP1,CLTA,SEC61A1,SSR1,APOE,WDR7,CAB39,TOR1B,PSMB7,LMNB1,SPAG9,LGALS3BP,SLC17A6,PACSIN2,OSBPL5,ATP6V0A1,NUP54,SCARB2,ARSB,SRI,RTN1,UBXN4,RAB5A,PAK1,LAMTOR1,BICD1,APP,ARPC5,SEC61A2,RAC3,JAGN1,PRKCE,TBL2,WDR48,PCSK1,PIGS,ARHGAP1,ABCF1,KIAA0196,MRPS23,PITPNM2,ROGDI,SLC6A17,HGS,MFSD10,LAMP1,NDEL1,PDE2A,SEL1L,LBR,ERMP1,TUBB4B,RA…
GO:0098588	Bounding membrane of organelle	62	2107	0.18	0.0141	9606.ENSP00000074304,9606.ENSP00000215730,9606.ENSP00000219150,9606.ENSP00000223136,9606.ENSP00000223500,9606.ENSP00000227266,9606.ENSP00000242285,9606.ENSP00000243253,9606.ENSP00000252486,9606.ENSP00000256997,9606.ENSP00000262013,9606.ENSP00000263160,9606.ENSP00000263246,9606.ENSP00000264649,9606.ENSP00000264896,9606.ENSP00000265729,9606.ENSP00000267484,9606.ENSP00000273047,9606.ENSP00000278671,…	INPP4A,SNAP29,CORO1A,FIS1,CHMP5,CTSC,CLTA,SEC61A1,APOE,ACP2,SPAG9,SLC17A6,PACSIN2,ATP6V0A1,SCARB2,SRI,RTN1,RAB5A,LAMTOR1,APP,SEC61A2,ARHGAP1,SLC6A17,HGS,LAMP1,PDE2A,NFASC,PTGES2,VAPA,WDR91,RAC1,PTPRS,RHOT1,ATP6V1H,TFRC,CD47,CYB5R1,SYT11,MTX1,EMD,GNAI3,VPS26A,CISD1,ROR2,GRIPAP1,SNX2,SACM1L,WASF1,PDCD10,AP1G1,MST4,NCALD,TMEM55B,DLG4,ZDHHC13,YIPF6,ATP2A2,ZFYVE1,ANKFY1,RPL27,SNX12,SYNRG
GO:0070013	Intracellular organelle lumen	168	5857	0.17	3.86e-07	9606.ENSP00000054950,9606.ENSP00000210313,9606.ENSP00000215565,9606.ENSP00000215730,9606.ENSP00000216252,9606.ENSP00000216802,9606.ENSP00000218340,9606.ENSP00000219313,9606.ENSP00000220592,9606.ENSP00000221130,9606.ENSP00000221801,9606.ENSP00000222968,9606.ENSP00000225698,9606.ENSP00000226798,9606.ENSP00000227266,9606.ENSP00000227322,9606.ENSP00000231572,9606.ENSP00000233557,9606.ENSP00000237264,…	RCN1,PSMD5,NDUFB7,SNAP29,PHF5A,PSME2,RP2,PSMD7,AGO2,GSR,FBL,PDAP1,C1QBP,FRG1,CTSC,ZPR1,RARS,NRBP1,TBPL1,CCDC92,KALRN,FYTTD1,SRSF6,LSM8,APOE,H3F3B,ACP2,CAB39,TOR1B,PSMB7,RPL35,DCTN3,WBP11,LMNB1,SMAD2,LGALS3BP,PACSIN2,SPTBN4,ATP6V0A1,SCARB2,ARSB,SRI,PAK1,MTA2,PPP4C,PPM1B,APP,PRKAG2,USP24,ARPC5,CLPX,SNRPD1,PDS5A,DTYMK,WDR48,PCSK1,HNRNPD,ABCF1,HNRNPA0,KIAA0196,RPS15A,MAGOHB,GCSH,MAP1S,GLRX5,HIST2H3D,…
GO:0005856	Cytoskeleton	64	2221	0.17	0.0183	9606.ENSP00000011619,9606.ENSP00000197268,9606.ENSP00000215730,9606.ENSP00000218340,9606.ENSP00000219150,9606.ENSP00000227266,9606.ENSP00000233121,9606.ENSP00000238156,9606.ENSP00000240874,9606.ENSP00000242285,9606.ENSP00000252242,9606.ENSP00000252250,9606.ENSP00000256001,9606.ENSP00000258091,9606.ENSP00000259632,9606.ENSP00000261366,9606.ENSP00000262013,9606.ENSP00000262942,9606.ENSP00000263246,…	RANBP9,KIAA1467,SNAP29,RP2,CORO1A,CTSC,MAPRE3,CCDC92,KALRN,CLTA,KRT5,KRT6C,ACTR3B,CCT7,DCTN3,LMNB1,SPAG9,ARPC1A,PACSIN2,SPTBN4,TUBB4A,ADD2,RAB5A,PAK1,PPP4C,BICD1,APP,ARPC5,FNTA,TWF2,RAC3,PRKCE,SH3PXD2B,KLHL3,EML4,MAP1S,NDEL1,WASF3,TUBB4B,TPM4,VAPA,ZFYVE19,RAC1,TPM1,MAP2,EMD,GNAI3,ROR2,SPIN1,TPM2,WASF1,CORO1B,SH3KBP1,DLG4,WDR47,ARPC1B,TNIK,RANBP1,PSMA1,RIMS1,REEP1,IST1,CORO2B,GAN
GO:0120025	Plasma membrane bounded cell projection	63	2193	0.17	0.0211	9606.ENSP00000215730,9606.ENSP00000218340,9606.ENSP00000219150,9606.ENSP00000220592,9606.ENSP00000227322,9606.ENSP00000233557,9606.ENSP00000244007,9606.ENSP00000250113,9606.ENSP00000252486,9606.ENSP00000253861,9606.ENSP00000256594,9606.ENSP00000262942,9606.ENSP00000263160,9606.ENSP00000263246,9606.ENSP00000263373,9606.ENSP00000264071,9606.ENSP00000265729,9606.ENSP00000273047,9606.ENSP00000278568,…	SNAP29,RP2,CORO1A,AGO2,ZPR1,NRBP1,PLCG1,FXR2,APOE,EXOC4,GSTM3,ARPC1A,SLC17A6,PACSIN2,SPTBN4,TUBB4A,SRI,RAB5A,PAK1,APP,ARPC5,TWF2,RAC3,PCSK1,KIAA0196,ROGDI,MAP1S,GLRX5,MFSD10,LAMP1,NDEL1,WASF3,TNPO1,NFASC,FBXO2,RAC1,PTPRS,FXR1,ATP2B4,TPM1,MAP2,SYT11,STMN3,FMR1,HNRNPR,ROR2,GRIPAP1,ABHD12,GABBR1,SNX2,GARS,WASF1,CORO1B,SH3KBP1,GRIP1,DLG4,WDR47,VEZT,CD200,ATP2A2,ATP1A3,ATP1A1,SLIRP
GO:0005654	Nucleoplasm	110	3973	0.16	0.0015	9606.ENSP00000210313,9606.ENSP00000215730,9606.ENSP00000216252,9606.ENSP00000216802,9606.ENSP00000218340,9606.ENSP00000219313,9606.ENSP00000220592,9606.ENSP00000221801,9606.ENSP00000226798,9606.ENSP00000227266,9606.ENSP00000227322,9606.ENSP00000231572,9606.ENSP00000233557,9606.ENSP00000237264,9606.ENSP00000238156,9606.ENSP00000240874,9606.ENSP00000241502,9606.ENSP00000244020,9606.ENSP00000249299,…	PSMD5,SNAP29,PHF5A,PSME2,RP2,PSMD7,AGO2,FBL,FRG1,CTSC,ZPR1,RARS,NRBP1,TBPL1,CCDC92,KALRN,FYTTD1,SRSF6,LSM8,H3F3B,PSMB7,WBP11,LMNB1,SMAD2,PACSIN2,SPTBN4,ATP6V0A1,SRI,PAK1,MTA2,PPP4C,PRKAG2,USP24,CLPX,SNRPD1,PDS5A,WDR48,HNRNPD,ABCF1,HNRNPA0,KIAA0196,RPS15A,MAGOHB,MAP1S,HIST2H3D,SREK1,ZFP91,RANBP3,SNRPD2,PTMA,HMGB1,SON,COPS5,XAB2,HIST1H3J,TOP1,ILF2,RPS27,PSMD4,SYNCRIP,SH3BGRL2,EMD,FMR1,CDC5L,CPT2,SF…
GO:0005737	Cytoplasm	308	11428	0.14	4.86e-18	9606.ENSP00000005257,9606.ENSP00000011619,9606.ENSP00000054950,9606.ENSP00000074304,9606.ENSP00000164139,9606.ENSP00000197268,9606.ENSP00000210313,9606.ENSP00000215565,9606.ENSP00000215730,9606.ENSP00000216605,9606.ENSP00000216802,9606.ENSP00000216951,9606.ENSP00000218340,9606.ENSP00000219150,9606.ENSP00000219313,9606.ENSP00000220592,9606.ENSP00000221130,9606.ENSP00000222968,9606.ENSP00000223136,…	RALA,RANBP9,RCN1,INPP4A,PYGM,KIAA1467,PSMD5,NDUFB7,SNAP29,MTHFD1,PSME2,GSS,RP2,CORO1A,PSMD7,AGO2,GSR,PDAP1,FIS1,CHMP5,C1QBP,FRG1,CTSC,ZPR1,RARS,EIF2AK2,MAPRE3,NRBP1,TBPL1,CCDC92,KALRN,CLTA,SEC61A1,PLCG1,SSR1,FXR2,KRT5,KRT6C,APOE,ABCB7,EXOC4,WDR7,ACTR3B,GSTM3,ACP2,CCT7,CAB39,TOR1B,PSMB7,RPL35,DCTN3,WBP11,GDE1,BLMH,PFDN1,SPAG9,SMAD2,LGALS3BP,ARPC1A,SLC17A6,PACSIN2,SPTBN4,OSBPL5,TUBB4A,ADD2,ATP6V0A1…
GO:0031981	Nuclear lumen	126	4733	0.14	0.0018	9606.ENSP00000210313,9606.ENSP00000215730,9606.ENSP00000216252,9606.ENSP00000216802,9606.ENSP00000218340,9606.ENSP00000219313,9606.ENSP00000220592,9606.ENSP00000221801,9606.ENSP00000225698,9606.ENSP00000226798,9606.ENSP00000227266,9606.ENSP00000227322,9606.ENSP00000231572,9606.ENSP00000233557,9606.ENSP00000237264,9606.ENSP00000238156,9606.ENSP00000240874,9606.ENSP00000241502,9606.ENSP00000244020,…	PSMD5,SNAP29,PHF5A,PSME2,RP2,PSMD7,AGO2,FBL,C1QBP,FRG1,CTSC,ZPR1,RARS,NRBP1,TBPL1,CCDC92,KALRN,FYTTD1,SRSF6,LSM8,H3F3B,PSMB7,RPL35,DCTN3,WBP11,LMNB1,SMAD2,PACSIN2,SPTBN4,ATP6V0A1,SRI,PAK1,MTA2,PPP4C,PPM1B,PRKAG2,USP24,CLPX,SNRPD1,PDS5A,WDR48,HNRNPD,ABCF1,HNRNPA0,KIAA0196,RPS15A,MAGOHB,MAP1S,HIST2H3D,SREK1,ZFP91,HIST1H1C,RANBP3,SNRPD2,PTMA,HMGB1,IPO4,SON,FXR1,COPS5,XAB2,HIST1H3J,MAP2,TOP1,ILF2,RPS…
GO:0043227	Membrane-bounded organelle	321	12427	0.13	4.97e-17	9606.ENSP00000005257,9606.ENSP00000011619,9606.ENSP00000054950,9606.ENSP00000074304,9606.ENSP00000164139,9606.ENSP00000197268,9606.ENSP00000210313,9606.ENSP00000215565,9606.ENSP00000215730,9606.ENSP00000216252,9606.ENSP00000216605,9606.ENSP00000216802,9606.ENSP00000216951,9606.ENSP00000218340,9606.ENSP00000219150,9606.ENSP00000219313,9606.ENSP00000220592,9606.ENSP00000221130,9606.ENSP00000221801,…	RALA,RANBP9,RCN1,INPP4A,PYGM,KIAA1467,PSMD5,NDUFB7,SNAP29,PHF5A,MTHFD1,PSME2,GSS,RP2,CORO1A,PSMD7,AGO2,GSR,FBL,PDAP1,FIS1,CHMP5,C1QBP,CPD,FRG1,CTSC,ZPR1,RARS,AADAC,EIF2AK2,NRBP1,TBPL1,CCDC92,KALRN,FYTTD1,CLTA,SEC61A1,PLCG1,SRSF6,SSR1,LSM8,FXR2,KRT5,KRT6C,APOE,ABCB7,WDR7,H3F3B,ACTR3B,GSTM3,ACP2,CCT7,CAB39,TOR1B,PSMB7,RPL35,DCTN3,WBP11,LMNB1,GDE1,BLMH,SPAG9,SMAD2,LGALS3BP,ARPC1A,SLC17A6,PACSIN2,SPT…
GO:0005634	Nucleus	191	7390	0.13	3.47e-05	9606.ENSP00000011619,9606.ENSP00000074304,9606.ENSP00000210313,9606.ENSP00000215730,9606.ENSP00000216252,9606.ENSP00000216802,9606.ENSP00000218340,9606.ENSP00000219313,9606.ENSP00000220592,9606.ENSP00000221801,9606.ENSP00000223500,9606.ENSP00000225698,9606.ENSP00000226798,9606.ENSP00000227266,9606.ENSP00000227322,9606.ENSP00000231572,9606.ENSP00000233057,9606.ENSP00000233557,9606.ENSP00000237264,…	RANBP9,INPP4A,PSMD5,SNAP29,PHF5A,PSME2,RP2,PSMD7,AGO2,FBL,CHMP5,C1QBP,FRG1,CTSC,ZPR1,RARS,EIF2AK2,NRBP1,TBPL1,CCDC92,KALRN,FYTTD1,PLCG1,SRSF6,LSM8,FXR2,KRT5,APOE,H3F3B,GSTM3,TOR1B,PSMB7,RPL35,DCTN3,WBP11,LMNB1,BLMH,SMAD2,ARPC1A,PACSIN2,SPTBN4,TUBB4A,ATP6V0A1,NUP54,SRI,SSBP4,UBXN4,PAK1,MTA2,PPP4C,PPM1B,APP,PRKAG2,LUC7L,USP24,ARPC5,CLPX,SNRPD1,MTCH2,PDS5A,DTYMK,PRKCE,WDR48,RPL15,HNRNPD,ABCF1,HNRNPA…
GO:0005576	Extracellular region	108	4166	0.13	0.013	9606.ENSP00000005257,9606.ENSP00000164139,9606.ENSP00000216605,9606.ENSP00000216802,9606.ENSP00000216951,9606.ENSP00000218340,9606.ENSP00000219150,9606.ENSP00000219197,9606.ENSP00000219313,9606.ENSP00000220592,9606.ENSP00000221130,9606.ENSP00000221801,9606.ENSP00000222968,9606.ENSP00000223500,9606.ENSP00000225698,9606.ENSP00000225719,9606.ENSP00000227266,9606.ENSP00000231572,9606.ENSP00000240874,…	RALA,PYGM,MTHFD1,PSME2,GSS,RP2,CORO1A,CBLN1,PSMD7,AGO2,GSR,FBL,PDAP1,CHMP5,C1QBP,CPD,CTSC,RARS,KALRN,KRT5,KRT6C,APOE,H3F3B,ACTR3B,GSTM3,ACP2,CCT7,CAB39,TOR1B,PSMB7,BLMH,SPAG9,LGALS3BP,ARPC1A,PACSIN2,SPTBN4,TUBB4A,ATP6V0A1,SCARB2,ARSB,SRI,RALB,RAB5A,LAMTOR1,APP,PRKAG2,ARPC5,ANXA5,EDIL3,TWF2,RAC3,PCSK1,ARHGAP1,RPS15A,NPEPPS,HGS,HIST2H3D,LAMP1,WASF3,TNPO1,TUBB4B,SNRPD2,TPM4,PTGES2,HMGB1,AK2,RAC1,PTP…
GO:0043229	Intracellular organelle	318	12528	0.12	3.22e-15	9606.ENSP00000005257,9606.ENSP00000011619,9606.ENSP00000054950,9606.ENSP00000074304,9606.ENSP00000197268,9606.ENSP00000210313,9606.ENSP00000215565,9606.ENSP00000215730,9606.ENSP00000216252,9606.ENSP00000216605,9606.ENSP00000216802,9606.ENSP00000218340,9606.ENSP00000219150,9606.ENSP00000219313,9606.ENSP00000220592,9606.ENSP00000221130,9606.ENSP00000221801,9606.ENSP00000222968,9606.ENSP00000223136,…	RALA,RANBP9,RCN1,INPP4A,KIAA1467,PSMD5,NDUFB7,SNAP29,PHF5A,MTHFD1,PSME2,RP2,CORO1A,PSMD7,AGO2,GSR,FBL,PDAP1,FIS1,CHMP5,C1QBP,FRG1,CTSC,ZPR1,RARS,EIF2AK2,MAPRE3,NRBP1,TBPL1,CCDC92,KALRN,FYTTD1,CLTA,SEC61A1,PLCG1,SRSF6,SSR1,LSM8,FXR2,KRT5,KRT6C,APOE,ABCB7,WDR7,H3F3B,ACTR3B,GSTM3,ACP2,CCT7,CAB39,TOR1B,PSMB7,RPL35,DCTN3,WBP11,LMNB1,GDE1,BLMH,SPAG9,SMAD2,LGALS3BP,ARPC1A,SLC17A6,PACSIN2,SPTBN4,OSBPL5,T…
GO:0043231	Intracellular membrane-bounded organelle	277	10761	0.12	5.61e-11	9606.ENSP00000011619,9606.ENSP00000054950,9606.ENSP00000074304,9606.ENSP00000197268,9606.ENSP00000210313,9606.ENSP00000215565,9606.ENSP00000215730,9606.ENSP00000216252,9606.ENSP00000216605,9606.ENSP00000216802,9606.ENSP00000218340,9606.ENSP00000219313,9606.ENSP00000220592,9606.ENSP00000221130,9606.ENSP00000221801,9606.ENSP00000223136,9606.ENSP00000223500,9606.ENSP00000225698,9606.ENSP00000226798,…	RANBP9,RCN1,INPP4A,KIAA1467,PSMD5,NDUFB7,SNAP29,PHF5A,MTHFD1,PSME2,RP2,PSMD7,AGO2,GSR,FBL,FIS1,CHMP5,C1QBP,FRG1,CTSC,ZPR1,RARS,EIF2AK2,NRBP1,TBPL1,CCDC92,KALRN,FYTTD1,CLTA,SEC61A1,PLCG1,SRSF6,SSR1,LSM8,FXR2,KRT5,APOE,ABCB7,H3F3B,GSTM3,ACP2,TOR1B,PSMB7,RPL35,DCTN3,WBP11,LMNB1,BLMH,SPAG9,SMAD2,ARPC1A,PACSIN2,SPTBN4,OSBPL5,TUBB4A,ATP6V0A1,NUP54,SCARB2,ARSB,SRI,RTN1,SSBP4,UBXN4,PAK1,LAMTOR1,MTA2,PPP4…
GO:0043232	Intracellular non-membrane-bounded organelle	123	4880	0.12	0.0137	9606.ENSP00000011619,9606.ENSP00000197268,9606.ENSP00000215730,9606.ENSP00000218340,9606.ENSP00000219150,9606.ENSP00000220592,9606.ENSP00000221801,9606.ENSP00000225698,9606.ENSP00000226798,9606.ENSP00000227266,9606.ENSP00000227322,9606.ENSP00000233057,9606.ENSP00000233121,9606.ENSP00000238156,9606.ENSP00000240874,9606.ENSP00000242285,9606.ENSP00000250113,9606.ENSP00000252242,9606.ENSP00000252250,…	RANBP9,KIAA1467,SNAP29,RP2,CORO1A,AGO2,FBL,C1QBP,FRG1,CTSC,ZPR1,EIF2AK2,MAPRE3,CCDC92,KALRN,CLTA,FXR2,KRT5,KRT6C,H3F3B,ACTR3B,CCT7,CAB39,RPL35,DCTN3,LMNB1,SPAG9,SMAD2,ARPC1A,PACSIN2,SPTBN4,TUBB4A,ADD2,SRI,RAB5A,PAK1,MTA2,PPP4C,BICD1,PPM1B,APP,ARPC5,CLPX,FNTA,PDS5A,TWF2,RAC3,PRKCE,RPL15,SH3PXD2B,KLHL3,HNRNPD,ABCF1,RPS15A,MRPS23,EML4,MAP1S,RPS27L,HIST2H3D,NDEL1,WASF3,HIST1H1C,TUBB4B,TPM4,HMGB1,VAPA…
GO:0043226	Organelle	334	13515	0.11	1.25e-15	9606.ENSP00000005257,9606.ENSP00000011619,9606.ENSP00000054950,9606.ENSP00000074304,9606.ENSP00000164139,9606.ENSP00000197268,9606.ENSP00000210313,9606.ENSP00000215565,9606.ENSP00000215730,9606.ENSP00000216252,9606.ENSP00000216605,9606.ENSP00000216802,9606.ENSP00000216951,9606.ENSP00000218340,9606.ENSP00000219150,9606.ENSP00000219313,9606.ENSP00000220592,9606.ENSP00000221130,9606.ENSP00000221801,…	RALA,RANBP9,RCN1,INPP4A,PYGM,KIAA1467,PSMD5,NDUFB7,SNAP29,PHF5A,MTHFD1,PSME2,GSS,RP2,CORO1A,PSMD7,AGO2,GSR,FBL,PDAP1,FIS1,CHMP5,C1QBP,CPD,FRG1,CTSC,ZPR1,RARS,AADAC,EIF2AK2,MAPRE3,NRBP1,TBPL1,CCDC92,KALRN,FYTTD1,CLTA,SEC61A1,PLCG1,SRSF6,SSR1,LSM8,FXR2,KRT5,KRT6C,APOE,ABCB7,WDR7,H3F3B,ACTR3B,GSTM3,ACP2,CCT7,CAB39,TOR1B,PSMB7,RPL35,DCTN3,WBP11,LMNB1,GDE1,BLMH,SPAG9,SMAD2,LGALS3BP,ARPC1A,SLC17A6,PACS…
GO:0005622	Intracellular	343	14276	0.09	3.9e-15	9606.ENSP00000005257,9606.ENSP00000011619,9606.ENSP00000054950,9606.ENSP00000074304,9606.ENSP00000164139,9606.ENSP00000197268,9606.ENSP00000210313,9606.ENSP00000215565,9606.ENSP00000215730,9606.ENSP00000216252,9606.ENSP00000216605,9606.ENSP00000216802,9606.ENSP00000216951,9606.ENSP00000218340,9606.ENSP00000219150,9606.ENSP00000219313,9606.ENSP00000220592,9606.ENSP00000221130,9606.ENSP00000221801,…	RALA,RANBP9,RCN1,INPP4A,PYGM,KIAA1467,PSMD5,NDUFB7,SNAP29,PHF5A,MTHFD1,PSME2,GSS,RP2,CORO1A,PSMD7,AGO2,GSR,FBL,PDAP1,FIS1,CHMP5,C1QBP,FRG1,CTSC,ZPR1,RARS,EIF2AK2,MAPRE3,NRBP1,TBPL1,CCDC92,KALRN,FYTTD1,CLTA,SEC61A1,PLCG1,SRSF6,SSR1,LSM8,FXR2,KRT5,KRT6C,APOE,ABCB7,EXOC4,WDR7,H3F3B,ACTR3B,GSTM3,ACP2,CCT7,CAB39,TOR1B,PSMB7,RPL35,DCTN3,WBP11,LMNB1,GDE1,BLMH,PFDN1,SPAG9,SMAD2,LGALS3BP,ARPC1A,SLC17A6,PA…
GO:0016020	Membrane	218	9072	0.09	0.00042	9606.ENSP00000005257,9606.ENSP00000011619,9606.ENSP00000074304,9606.ENSP00000197268,9606.ENSP00000215565,9606.ENSP00000215730,9606.ENSP00000216605,9606.ENSP00000216802,9606.ENSP00000218340,9606.ENSP00000219150,9606.ENSP00000219197,9606.ENSP00000219313,9606.ENSP00000220592,9606.ENSP00000221130,9606.ENSP00000221801,9606.ENSP00000222374,9606.ENSP00000222968,9606.ENSP00000223136,9606.ENSP00000223500,…	RALA,RANBP9,INPP4A,KIAA1467,NDUFB7,SNAP29,MTHFD1,PSME2,RP2,CORO1A,CBLN1,PSMD7,AGO2,GSR,FBL,CADM4,PDAP1,FIS1,CHMP5,C1QBP,CPD,CTSC,RARS,AADAC,EIF2AK2,NRBP1,CLTA,SEC61A1,PLCG1,SSR1,FXR2,KRT5,APOE,ABCB7,EXOC4,ACP2,PCNXL2,CAB39,TOR1B,RPL35,DCTN3,LMNB1,GDE1,SPAG9,LGALS3BP,ARPC1A,SLC17A6,PACSIN2,SPTBN4,OSBPL5,ADD2,ATP6V0A1,NUP54,SCARB2,SRI,RTN1,RALB,UBXN4,RAB5A,PAK1,LAMTOR1,MTA2,PPP4C,BICD1,PPM1B,APP,AN…
GO:0110165	Cellular anatomical entity	365	17788	0.03	0.00074	9606.ENSP00000005257,9606.ENSP00000011619,9606.ENSP00000054950,9606.ENSP00000074304,9606.ENSP00000164139,9606.ENSP00000197268,9606.ENSP00000210313,9606.ENSP00000215565,9606.ENSP00000215730,9606.ENSP00000216252,9606.ENSP00000216605,9606.ENSP00000216802,9606.ENSP00000216951,9606.ENSP00000218340,9606.ENSP00000219150,9606.ENSP00000219197,9606.ENSP00000219313,9606.ENSP00000220592,9606.ENSP00000221130,…	RALA,RANBP9,RCN1,INPP4A,PYGM,KIAA1467,PSMD5,NDUFB7,SNAP29,PHF5A,MTHFD1,PSME2,GSS,RP2,CORO1A,CBLN1,PSMD7,AGO2,GSR,FBL,CADM4,PDAP1,FIS1,CHMP5,C1QBP,CPD,FRG1,CTSC,ZPR1,RARS,AADAC,EIF2AK2,MAPRE3,NRBP1,TBPL1,CCDC92,KALRN,FYTTD1,CLTA,SEC61A1,PLCG1,SRSF6,SSR1,LSM8,FXR2,KRT5,KRT6C,APOE,ABCB7,EXOC4,WDR7,H3F3B,ACTR3B,GSTM3,ACP2,CCT7,PCNXL2,CAB39,TOR1B,PSMB7,RPL35,DCTN3,WBP11,LMNB1,GDE1,BLMH,PFDN1,SPAG9,SMA…

## Sheet: Mouse_enriched_componant_24h
STRING enriched cellular componant GO terms at 24 h input proteins - mouse
#term ID	term description	observed gene count	background gene count	strength	false discovery rate	matching proteins in your network (IDs)	matching proteins in your network (labels)
GO:0005862	Muscle thin filament tropomyosin	2	2	1.77	0.0302	10090.ENSMUSP00000030184,10090.ENSMUSP00000109337	Tpm2,Tpm1
GO:1902737	Dendritic filopodium	4	5	1.67	0.00031	10090.ENSMUSP00000001620,10090.ENSMUSP00000018909,10090.ENSMUSP00000076577,10090.ENSMUSP00000085906	Fxr1,Fxr2,Map2,Fmr1
GO:0070381	Endosome to plasma membrane transport vesicle	2	3	1.6	0.0443	10090.ENSMUSP00000005406,10090.ENSMUSP00000051092	App,Picalm
GO:0098842	Postsynaptic early endosome	2	3	1.6	0.0443	10090.ENSMUSP00000017975,10090.ENSMUSP00000068789	Rab5a,Gripap1
GO:0044326	Dendritic spine neck	5	8	1.57	7.17e-05	10090.ENSMUSP00000001620,10090.ENSMUSP00000018909,10090.ENSMUSP00000085906,10090.ENSMUSP00000099922,10090.ENSMUSP00000118221	Fxr1,Fxr2,Fmr1,Atp1a3,Sri
GO:0034715	pICln-Sm protein complex	3	6	1.47	0.0077	10090.ENSMUSP00000002551,10090.ENSMUSP00000037597,10090.ENSMUSP00000128400	Snrpd1,Snrpd2,Snrpe
GO:0005687	U4 snRNP	4	10	1.37	0.0018	10090.ENSMUSP00000002551,10090.ENSMUSP00000037597,10090.ENSMUSP00000096003,10090.ENSMUSP00000128400	Snrpd1,Snrpd2,Snrpn,Snrpe
GO:0005885	Arp2/3 protein complex	4	10	1.37	0.0018	10090.ENSMUSP00000031625,10090.ENSMUSP00000076933,10090.ENSMUSP00000082822,10090.ENSMUSP00000085578	Arpc1a,Arpc5,Arpc1b,Actr3b
GO:0005686	U2 snRNP	6	17	1.32	7.95e-05	10090.ENSMUSP00000002551,10090.ENSMUSP00000023117,10090.ENSMUSP00000030734,10090.ENSMUSP00000037597,10090.ENSMUSP00000096003,10090.ENSMUSP00000128400	Snrpd1,Phf5a,Sf3a3,Snrpd2,Snrpn,Snrpe
GO:0005685	U1 snRNP	6	18	1.29	0.0001	10090.ENSMUSP00000002551,10090.ENSMUSP00000037597,10090.ENSMUSP00000074160,10090.ENSMUSP00000096003,10090.ENSMUSP00000110627,10090.ENSMUSP00000128400	Snrpd1,Snrpd2,Snrnp70,Snrpn,Luc7l,Snrpe
GO:0034709	Methylosome	4	12	1.29	0.003	10090.ENSMUSP00000002551,10090.ENSMUSP00000037597,10090.ENSMUSP00000103474,10090.ENSMUSP00000128400	Snrpd1,Snrpd2,Prmt1,Snrpe
GO:0030130	Clathrin coat of trans-golgi network vesicle	3	10	1.25	0.0223	10090.ENSMUSP00000059000,10090.ENSMUSP00000090844,10090.ENSMUSP00000103481	Synrg,Ap1g1,Clta
GO:0005682	U5 snRNP	4	14	1.23	0.0047	10090.ENSMUSP00000002551,10090.ENSMUSP00000037597,10090.ENSMUSP00000096003,10090.ENSMUSP00000128400	Snrpd1,Snrpd2,Snrpn,Snrpe
GO:0071007	U2-type catalytic step 2 spliceosome	7	30	1.14	0.0001	10090.ENSMUSP00000002551,10090.ENSMUSP00000019614,10090.ENSMUSP00000021306,10090.ENSMUSP00000024727,10090.ENSMUSP00000024802,10090.ENSMUSP00000037597,10090.ENSMUSP00000128400	Snrpd1,Xab2,Eftud2,Cdc5l,Ppil1,Snrpd2,Snrpe
GO:0030904	Retromer complex	4	20	1.07	0.0127	10090.ENSMUSP00000039243,10090.ENSMUSP00000090130,10090.ENSMUSP00000118751,10090.ENSMUSP00000119102	Snx2,Vps26a,Ankfy1,Snx12
GO:0046540	U4/U6 x U5 tri-snRNP complex	6	31	1.06	0.00095	10090.ENSMUSP00000002551,10090.ENSMUSP00000021306,10090.ENSMUSP00000037597,10090.ENSMUSP00000057238,10090.ENSMUSP00000096003,10090.ENSMUSP00000128400	Snrpd1,Eftud2,Snrpd2,Lsm8,Snrpn,Snrpe
GO:0097525	Spliceosomal snrnp complex	10	53	1.05	6.45e-06	10090.ENSMUSP00000002551,10090.ENSMUSP00000021306,10090.ENSMUSP00000023117,10090.ENSMUSP00000030734,10090.ENSMUSP00000037597,10090.ENSMUSP00000057238,10090.ENSMUSP00000074160,10090.ENSMUSP00000096003,10090.ENSMUSP00000110627,10090.ENSMUSP00000128400	Snrpd1,Eftud2,Phf5a,Sf3a3,Snrpd2,Lsm8,Snrnp70,Snrpn,Luc7l,Snrpe
GO:0071005	U2-type precatalytic spliceosome	9	49	1.04	2.83e-05	10090.ENSMUSP00000002551,10090.ENSMUSP00000021306,10090.ENSMUSP00000023117,10090.ENSMUSP00000030117,10090.ENSMUSP00000030734,10090.ENSMUSP00000032307,10090.ENSMUSP00000037597,10090.ENSMUSP00000057238,10090.ENSMUSP00000128400	Snrpd1,Eftud2,Phf5a,Smu1,Sf3a3,Magohb,Snrpd2,Lsm8,Snrpe
GO:0005684	U2-type spliceosomal complex	15	90	0.99	2.12e-08	10090.ENSMUSP00000002551,10090.ENSMUSP00000019614,10090.ENSMUSP00000021306,10090.ENSMUSP00000023117,10090.ENSMUSP00000024727,10090.ENSMUSP00000024802,10090.ENSMUSP00000030117,10090.ENSMUSP00000030734,10090.ENSMUSP00000032307,10090.ENSMUSP00000037597,10090.ENSMUSP00000057238,10090.ENSMUSP00000074160,10090.ENSMUSP00000096003,10090.ENSMUSP00000110627,10090.ENSMUSP00000128400	Snrpd1,Xab2,Eftud2,Phf5a,Cdc5l,Ppil1,Smu1,Sf3a3,Magohb,Snrpd2,Lsm8,Snrnp70,Snrpn,Luc7l,Snrpe
GO:0022624	Proteasome accessory complex	4	24	0.99	0.0221	10090.ENSMUSP00000028225,10090.ENSMUSP00000041968,10090.ENSMUSP00000071589,10090.ENSMUSP00000123798	Psmd5,Psmd7,Psmd4,Psme2
GO:0071013	Catalytic step 2 spliceosome	12	77	0.96	2.4e-06	10090.ENSMUSP00000002551,10090.ENSMUSP00000019614,10090.ENSMUSP00000021306,10090.ENSMUSP00000024727,10090.ENSMUSP00000024802,10090.ENSMUSP00000030734,10090.ENSMUSP00000032307,10090.ENSMUSP00000033999,10090.ENSMUSP00000037597,10090.ENSMUSP00000063744,10090.ENSMUSP00000096003,10090.ENSMUSP00000128400	Snrpd1,Xab2,Eftud2,Cdc5l,Ppil1,Sf3a3,Magohb,Frg1,Snrpd2,Syncrip,Snrpn,Snrpe
GO:0030125	Clathrin vesicle coat	4	26	0.96	0.0277	10090.ENSMUSP00000051092,10090.ENSMUSP00000059000,10090.ENSMUSP00000090844,10090.ENSMUSP00000103481	Picalm,Synrg,Ap1g1,Clta
GO:0022627	Cytosolic small ribosomal subunit	6	41	0.94	0.0031	10090.ENSMUSP00000046016,10090.ENSMUSP00000069004,10090.ENSMUSP00000119975,10090.ENSMUSP00000125977,10090.ENSMUSP00000126294,10090.ENSMUSP00000132102	Rps27l,Rps15,Rps15a,Rps24,Rps13,Rps27
GO:0005790	Smooth endoplasmic reticulum	5	36	0.91	0.0118	10090.ENSMUSP00000005406,10090.ENSMUSP00000076577,10090.ENSMUSP00000077594,10090.ENSMUSP00000085906,10090.ENSMUSP00000118221	App,Map2,Rtn1,Fmr1,Sri
GO:0030285	Integral component of synaptic vesicle membrane	6	46	0.89	0.0051	10090.ENSMUSP00000029499,10090.ENSMUSP00000032710,10090.ENSMUSP00000033824,10090.ENSMUSP00000044838,10090.ENSMUSP00000064048,10090.ENSMUSP00000103129	Slc6a17,Slc17a6,Lamp1,Atp6v0a1,Ptprs,Syt11
GO:0090543	Flemming body	4	31	0.88	0.0439	10090.ENSMUSP00000009003,10090.ENSMUSP00000034164,10090.ENSMUSP00000051965,10090.ENSMUSP00000087636	Rala,Ist1,Exoc4,Zfyve19
GO:0005681	Spliceosomal complex	22	183	0.85	6.31e-10	10090.ENSMUSP00000002551,10090.ENSMUSP00000019614,10090.ENSMUSP00000021306,10090.ENSMUSP00000023117,10090.ENSMUSP00000024727,10090.ENSMUSP00000024802,10090.ENSMUSP00000028617,10090.ENSMUSP00000030117,10090.ENSMUSP00000030734,10090.ENSMUSP00000032307,10090.ENSMUSP00000033999,10090.ENSMUSP00000037597,10090.ENSMUSP00000057238,10090.ENSMUSP00000063744,10090.ENSMUSP00000074160,10090.ENSMUSP00000074196…	Snrpd1,Xab2,Eftud2,Phf5a,Cdc5l,Ppil1,Api5,Smu1,Sf3a3,Magohb,Frg1,Snrpd2,Lsm8,Syncrip,Snrnp70,Srek1,Snrpn,Hnrnpa3,Luc7l,Wbp11,Sf1,Snrpe
GO:1905369	Endopeptidase complex	8	69	0.84	0.0013	10090.ENSMUSP00000028083,10090.ENSMUSP00000028225,10090.ENSMUSP00000033008,10090.ENSMUSP00000041968,10090.ENSMUSP00000044871,10090.ENSMUSP00000050191,10090.ENSMUSP00000071589,10090.ENSMUSP00000123798	Psmb7,Psmd5,Psma1,Psmd7,Pigs,Ubqln1,Psmd4,Psme2
GO:0022626	Cytosolic ribosome	11	99	0.82	0.0001	10090.ENSMUSP00000046016,10090.ENSMUSP00000069004,10090.ENSMUSP00000079163,10090.ENSMUSP00000079340,10090.ENSMUSP00000079672,10090.ENSMUSP00000090305,10090.ENSMUSP00000103365,10090.ENSMUSP00000119975,10090.ENSMUSP00000125977,10090.ENSMUSP00000126294,10090.ENSMUSP00000132102	Rps27l,Rps15,Rpl15,Rpl36,Rpl35,Rpl27,Rpl18,Rps15a,Rps24,Rps13,Rps27
GO:0015935	Small ribosomal subunit	8	72	0.82	0.0016	10090.ENSMUSP00000024486,10090.ENSMUSP00000037631,10090.ENSMUSP00000046016,10090.ENSMUSP00000069004,10090.ENSMUSP00000119975,10090.ENSMUSP00000125977,10090.ENSMUSP00000126294,10090.ENSMUSP00000132102	Mrps23,Mrps6,Rps27l,Rps15,Rps15a,Rps24,Rps13,Rps27
GO:0000502	Proteasome complex	7	63	0.82	0.004	10090.ENSMUSP00000028083,10090.ENSMUSP00000028225,10090.ENSMUSP00000033008,10090.ENSMUSP00000041968,10090.ENSMUSP00000050191,10090.ENSMUSP00000071589,10090.ENSMUSP00000123798	Psmb7,Psmd5,Psma1,Psmd7,Ubqln1,Psmd4,Psme2
GO:0005844	Polysome	8	75	0.8	0.0019	10090.ENSMUSP00000001620,10090.ENSMUSP00000018909,10090.ENSMUSP00000036881,10090.ENSMUSP00000042207,10090.ENSMUSP00000050488,10090.ENSMUSP00000085906,10090.ENSMUSP00000103365,10090.ENSMUSP00000127774	Fxr1,Fxr2,Abcf1,Ago2,Lin28a,Fmr1,Rpl18,Eif4b
GO:0098563	Intrinsic component of synaptic vesicle membrane	7	65	0.8	0.0047	10090.ENSMUSP00000017975,10090.ENSMUSP00000029499,10090.ENSMUSP00000032710,10090.ENSMUSP00000033824,10090.ENSMUSP00000044838,10090.ENSMUSP00000064048,10090.ENSMUSP00000103129	Rab5a,Slc6a17,Slc17a6,Lamp1,Atp6v0a1,Ptprs,Syt11
GO:0030665	Clathrin-coated vesicle membrane	5	47	0.8	0.0314	10090.ENSMUSP00000051092,10090.ENSMUSP00000059000,10090.ENSMUSP00000090844,10090.ENSMUSP00000103129,10090.ENSMUSP00000103481	Picalm,Synrg,Ap1g1,Syt11,Clta
GO:1905368	Peptidase complex	10	96	0.79	0.00038	10090.ENSMUSP00000026818,10090.ENSMUSP00000028083,10090.ENSMUSP00000028225,10090.ENSMUSP00000033008,10090.ENSMUSP00000041968,10090.ENSMUSP00000044871,10090.ENSMUSP00000050191,10090.ENSMUSP00000052905,10090.ENSMUSP00000071589,10090.ENSMUSP00000123798	Sec11a,Psmb7,Psmd5,Psma1,Psmd7,Pigs,Ubqln1,Eny2,Psmd4,Psme2
GO:0030666	Endocytic vesicle membrane	7	68	0.78	0.0058	10090.ENSMUSP00000017975,10090.ENSMUSP00000031377,10090.ENSMUSP00000032168,10090.ENSMUSP00000032949,10090.ENSMUSP00000033824,10090.ENSMUSP00000051092,10090.ENSMUSP00000124782	Rab5a,Scarb2,Sec61a1,Coro1a,Lamp1,Picalm,Tmem55b
GO:0030670	Phagocytic vesicle membrane	5	51	0.76	0.0406	10090.ENSMUSP00000017975,10090.ENSMUSP00000032168,10090.ENSMUSP00000032949,10090.ENSMUSP00000033824,10090.ENSMUSP00000124782	Rab5a,Sec61a1,Coro1a,Lamp1,Tmem55b
GO:0015030	Cajal body	5	52	0.75	0.0433	10090.ENSMUSP00000021306,10090.ENSMUSP00000033999,10090.ENSMUSP00000037613,10090.ENSMUSP00000085906,10090.ENSMUSP00000117725	Eftud2,Frg1,Fbl,Fmr1,Zpr1
GO:0005758	Mitochondrial intermembrane space	8	88	0.73	0.0048	10090.ENSMUSP00000022082,10090.ENSMUSP00000027503,10090.ENSMUSP00000030583,10090.ENSMUSP00000037341,10090.ENSMUSP00000071048,10090.ENSMUSP00000104938,10090.ENSMUSP00000125451,10090.ENSMUSP00000126298	Glrx,Dtymk,Ak2,Ndufb7,Sirt5,Nln,Ciapin1,Timm9
GO:0031970	Organelle envelope lumen	9	101	0.72	0.0025	10090.ENSMUSP00000005406,10090.ENSMUSP00000022082,10090.ENSMUSP00000027503,10090.ENSMUSP00000030583,10090.ENSMUSP00000037341,10090.ENSMUSP00000071048,10090.ENSMUSP00000104938,10090.ENSMUSP00000125451,10090.ENSMUSP00000126298	App,Glrx,Dtymk,Ak2,Ndufb7,Sirt5,Nln,Ciapin1,Timm9
GO:0070062	Extracellular exosome	7	81	0.71	0.0135	10090.ENSMUSP00000003572,10090.ENSMUSP00000007257,10090.ENSMUSP00000023486,10090.ENSMUSP00000034164,10090.ENSMUSP00000042207,10090.ENSMUSP00000099853,10090.ENSMUSP00000118221	Gars,Clic1,Tfrc,Ist1,Ago2,Cd47,Sri
GO:0055038	Recycling endosome membrane	6	72	0.69	0.0345	10090.ENSMUSP00000023486,10090.ENSMUSP00000068789,10090.ENSMUSP00000079380,10090.ENSMUSP00000103129,10090.ENSMUSP00000110583,10090.ENSMUSP00000130098	Tfrc,Gripap1,Rac1,Syt11,Inpp4a,Pacsin2
GO:0060076	Excitatory synapse	6	72	0.69	0.0345	10090.ENSMUSP00000018700,10090.ENSMUSP00000032710,10090.ENSMUSP00000034076,10090.ENSMUSP00000051092,10090.ENSMUSP00000053097,10090.ENSMUSP00000103129	Dlg4,Slc17a6,Cbln1,Picalm,Nlgn2,Syt11
GO:1990904	Ribonucleoprotein complex	53	669	0.67	2.25e-17	10090.ENSMUSP00000001042,10090.ENSMUSP00000001620,10090.ENSMUSP00000002551,10090.ENSMUSP00000007980,10090.ENSMUSP00000018909,10090.ENSMUSP00000019614,10090.ENSMUSP00000020820,10090.ENSMUSP00000021306,10090.ENSMUSP00000023117,10090.ENSMUSP00000024486,10090.ENSMUSP00000024727,10090.ENSMUSP00000024802,10090.ENSMUSP00000028617,10090.ENSMUSP00000030117,10090.ENSMUSP00000030734,10090.ENSMUSP00000032307…	Ilf2,Fxr1,Snrpd1,Hnrnpa0,Fxr2,Xab2,Mrpl22,Eftud2,Phf5a,Mrps23,Cdc5l,Ppil1,Api5,Smu1,Sf3a3,Magohb,Frg1,Abcf1,Snrpd2,Fbl,Mrps6,Ago2,Eprs,Rps27l,Lin28a,Lsm8,Syncrip,Rps15,Celf1,Snrnp70,Srek1,Rpl15,Rpl36,Rpl35,Fmr1,Rpl27,Snrpn,Rpl18,Hnrnpa3,Luc7l,Celf4,Wbp11,Rsl1d1,Rps15a,Hnrnpdl,Sf1,Slirp,Rps24,Rps13,Eif4b,Snrpe,Rps27,Hnrnpd
GO:0005791	Rough endoplasmic reticulum	9	113	0.67	0.0049	10090.ENSMUSP00000005406,10090.ENSMUSP00000032168,10090.ENSMUSP00000050488,10090.ENSMUSP00000076577,10090.ENSMUSP00000085906,10090.ENSMUSP00000088964,10090.ENSMUSP00000090305,10090.ENSMUSP00000100046,10090.ENSMUSP00000103365	App,Sec61a1,Lin28a,Map2,Fmr1,Arsb,Rpl27,Sec61a2,Rpl18
GO:0044391	Ribosomal subunit	14	181	0.66	0.0002	10090.ENSMUSP00000020820,10090.ENSMUSP00000024486,10090.ENSMUSP00000037631,10090.ENSMUSP00000046016,10090.ENSMUSP00000069004,10090.ENSMUSP00000079163,10090.ENSMUSP00000079340,10090.ENSMUSP00000079672,10090.ENSMUSP00000090305,10090.ENSMUSP00000103365,10090.ENSMUSP00000119975,10090.ENSMUSP00000125977,10090.ENSMUSP00000126294,10090.ENSMUSP00000132102	Mrpl22,Mrps23,Mrps6,Rps27l,Rps15,Rpl15,Rpl36,Rpl35,Rpl27,Rpl18,Rps15a,Rps24,Rps13,Rps27
GO:0008021	Synaptic vesicle	18	244	0.64	2.83e-05	10090.ENSMUSP00000005406,10090.ENSMUSP00000017975,10090.ENSMUSP00000018700,10090.ENSMUSP00000018880,10090.ENSMUSP00000023191,10090.ENSMUSP00000025338,10090.ENSMUSP00000027050,10090.ENSMUSP00000029266,10090.ENSMUSP00000029499,10090.ENSMUSP00000032710,10090.ENSMUSP00000033824,10090.ENSMUSP00000044838,10090.ENSMUSP00000051092,10090.ENSMUSP00000051965,10090.ENSMUSP00000064048,10090.ENSMUSP00000072509…	App,Rab5a,Dlg4,Ndel1,Rogdi,Gabbr1,Cops5,Anxa5,Slc6a17,Slc17a6,Lamp1,Atp6v0a1,Picalm,Exoc4,Ptprs,Wdr7,Syt11,Clta
GO:0005884	Actin filament	8	111	0.63	0.0172	10090.ENSMUSP00000003575,10090.ENSMUSP00000008893,10090.ENSMUSP00000018156,10090.ENSMUSP00000024047,10090.ENSMUSP00000030184,10090.ENSMUSP00000032949,10090.ENSMUSP00000033040,10090.ENSMUSP00000109337	Tpm4,Coro1b,Rac3,Twf2,Tpm2,Coro1a,Pak1,Tpm1
GO:0120111	Neuron projection cytoplasm	7	97	0.63	0.0326	10090.ENSMUSP00000018700,10090.ENSMUSP00000018880,10090.ENSMUSP00000019975,10090.ENSMUSP00000053558,10090.ENSMUSP00000076577,10090.ENSMUSP00000085906,10090.ENSMUSP00000111309	Dlg4,Ndel1,Wasf1,Abhd12,Map2,Fmr1,Ranbp1
GO:0005840	Ribosome	15	213	0.62	0.00026	10090.ENSMUSP00000020820,10090.ENSMUSP00000024486,10090.ENSMUSP00000036881,10090.ENSMUSP00000037631,10090.ENSMUSP00000046016,10090.ENSMUSP00000069004,10090.ENSMUSP00000079163,10090.ENSMUSP00000079340,10090.ENSMUSP00000079672,10090.ENSMUSP00000090305,10090.ENSMUSP00000103365,10090.ENSMUSP00000119975,10090.ENSMUSP00000125977,10090.ENSMUSP00000126294,10090.ENSMUSP00000132102	Mrpl22,Mrps23,Abcf1,Mrps6,Rps27l,Rps15,Rpl15,Rpl36,Rpl35,Rpl27,Rpl18,Rps15a,Rps24,Rps13,Rps27
GO:1990204	Oxidoreductase complex	7	104	0.6	0.0434	10090.ENSMUSP00000023851,10090.ENSMUSP00000031637,10090.ENSMUSP00000034866,10090.ENSMUSP00000037131,10090.ENSMUSP00000037341,10090.ENSMUSP00000060346,10090.ENSMUSP00000081003	Ndufa5,Ndufa4,Etfa,Gcsh,Ndufb7,Dlst,mt-Cytb
GO:0030027	Lamellipodium	13	202	0.58	0.0019	10090.ENSMUSP00000005406,10090.ENSMUSP00000008893,10090.ENSMUSP00000016143,10090.ENSMUSP00000018156,10090.ENSMUSP00000019975,10090.ENSMUSP00000024047,10090.ENSMUSP00000031034,10090.ENSMUSP00000032949,10090.ENSMUSP00000033040,10090.ENSMUSP00000039243,10090.ENSMUSP00000076933,10090.ENSMUSP00000079380,10090.ENSMUSP00000099404	App,Coro1b,Wasf3,Rac3,Wasf1,Twf2,Nrbp1,Coro1a,Pak1,Snx2,Arpc5,Rac1,Plcg1
GO:0030426	Growth cone	14	224	0.57	0.0014	10090.ENSMUSP00000001620,10090.ENSMUSP00000005406,10090.ENSMUSP00000018156,10090.ENSMUSP00000018880,10090.ENSMUSP00000018909,10090.ENSMUSP00000024047,10090.ENSMUSP00000033040,10090.ENSMUSP00000051965,10090.ENSMUSP00000064048,10090.ENSMUSP00000076577,10090.ENSMUSP00000076933,10090.ENSMUSP00000085906,10090.ENSMUSP00000099334,10090.ENSMUSP00000117725	Fxr1,App,Rac3,Ndel1,Fxr2,Twf2,Pak1,Exoc4,Ptprs,Map2,Arpc5,Fmr1,Stmn3,Zpr1
GO:0098798	Mitochondrial protein complex	16	261	0.56	0.0006	10090.ENSMUSP00000011029,10090.ENSMUSP00000015501,10090.ENSMUSP00000020273,10090.ENSMUSP00000020820,10090.ENSMUSP00000023851,10090.ENSMUSP00000024486,10090.ENSMUSP00000031637,10090.ENSMUSP00000034866,10090.ENSMUSP00000037341,10090.ENSMUSP00000037631,10090.ENSMUSP00000051222,10090.ENSMUSP00000073261,10090.ENSMUSP00000078774,10090.ENSMUSP00000081003,10090.ENSMUSP00000120976,10090.ENSMUSP00000126298	Dnajc19,Clpx,Supv3l1,Mrpl22,Ndufa5,Mrps23,Ndufa4,Etfa,Ndufb7,Mrps6,Atp5k,Mtx1,Suclg2,mt-Cytb,Hadha,Timm9
GO:0055037	Recycling endosome	11	179	0.56	0.0077	10090.ENSMUSP00000005406,10090.ENSMUSP00000017975,10090.ENSMUSP00000023486,10090.ENSMUSP00000039178,10090.ENSMUSP00000068789,10090.ENSMUSP00000079380,10090.ENSMUSP00000090844,10090.ENSMUSP00000103129,10090.ENSMUSP00000110583,10090.ENSMUSP00000125081,10090.ENSMUSP00000130098	App,Rab5a,Tfrc,Relch,Gripap1,Rac1,Ap1g1,Syt11,Inpp4a,Tnik,Pacsin2
GO:0030672	Synaptic vesicle membrane	8	129	0.56	0.0374	10090.ENSMUSP00000017975,10090.ENSMUSP00000029499,10090.ENSMUSP00000032710,10090.ENSMUSP00000033824,10090.ENSMUSP00000044838,10090.ENSMUSP00000064048,10090.ENSMUSP00000103129,10090.ENSMUSP00000103481	Rab5a,Slc6a17,Slc17a6,Lamp1,Atp6v0a1,Ptprs,Syt11,Clta
GO:0031901	Early endosome membrane	8	130	0.56	0.0383	10090.ENSMUSP00000017975,10090.ENSMUSP00000026900,10090.ENSMUSP00000039243,10090.ENSMUSP00000068789,10090.ENSMUSP00000079380,10090.ENSMUSP00000079974,10090.ENSMUSP00000110583,10090.ENSMUSP00000119102	Rab5a,Hgs,Snx2,Gripap1,Rac1,Wdr91,Inpp4a,Snx12
GO:0005769	Early endosome	20	350	0.53	0.00017	10090.ENSMUSP00000005406,10090.ENSMUSP00000017975,10090.ENSMUSP00000022976,10090.ENSMUSP00000023486,10090.ENSMUSP00000026900,10090.ENSMUSP00000030578,10090.ENSMUSP00000032710,10090.ENSMUSP00000032949,10090.ENSMUSP00000039243,10090.ENSMUSP00000051092,10090.ENSMUSP00000068789,10090.ENSMUSP00000079380,10090.ENSMUSP00000079974,10090.ENSMUSP00000082682,10090.ENSMUSP00000090130,10090.ENSMUSP00000110583…	App,Rab5a,Washc5,Tfrc,Hgs,Ptp4a2,Slc17a6,Coro1a,Snx2,Picalm,Gripap1,Rac1,Wdr91,Hmgb1,Vps26a,Inpp4a,Ankfy1,Snx12,Usp10,Pacsin2
GO:0042734	Presynaptic membrane	12	207	0.53	0.0072	10090.ENSMUSP00000025338,10090.ENSMUSP00000051092,10090.ENSMUSP00000053097,10090.ENSMUSP00000055326,10090.ENSMUSP00000064048,10090.ENSMUSP00000085906,10090.ENSMUSP00000095420,10090.ENSMUSP00000099922,10090.ENSMUSP00000103129,10090.ENSMUSP00000103481,10090.ENSMUSP00000119242,10090.ENSMUSP00000131553	Gabbr1,Picalm,Nlgn2,Kctd8,Ptprs,Fmr1,Rims1,Atp1a3,Syt11,Clta,Atp2b4,Pde2a
GO:0005635	Nuclear envelope	25	455	0.51	3.17e-05	10090.ENSMUSP00000001109,10090.ENSMUSP00000002029,10090.ENSMUSP00000002445,10090.ENSMUSP00000003313,10090.ENSMUSP00000005003,10090.ENSMUSP00000005406,10090.ENSMUSP00000007257,10090.ENSMUSP00000018880,10090.ENSMUSP00000023191,10090.ENSMUSP00000024486,10090.ENSMUSP00000024897,10090.ENSMUSP00000025486,10090.ENSMUSP00000027592,10090.ENSMUSP00000028199,10090.ENSMUSP00000033040,10090.ENSMUSP00000034164…	Mfsd10,Emd,Ranbp3,Grk5,Lbr,App,Clic1,Ndel1,Rogdi,Mrps23,Vapa,Lmnb1,Ubxn4,Tor1b,Pak1,Ist1,Abcf1,Tmem33,Fam169a,Nup54,Eny2,Spin1,Sh3bgrl2,Ranbp1,Apoe
GO:0030133	Transport vesicle	21	384	0.51	0.00019	10090.ENSMUSP00000005406,10090.ENSMUSP00000017975,10090.ENSMUSP00000018700,10090.ENSMUSP00000018880,10090.ENSMUSP00000022075,10090.ENSMUSP00000023191,10090.ENSMUSP00000025338,10090.ENSMUSP00000027050,10090.ENSMUSP00000029266,10090.ENSMUSP00000029499,10090.ENSMUSP00000032710,10090.ENSMUSP00000033824,10090.ENSMUSP00000044838,10090.ENSMUSP00000051092,10090.ENSMUSP00000051965,10090.ENSMUSP00000059000…	App,Rab5a,Dlg4,Ndel1,Pcsk1,Rogdi,Gabbr1,Cops5,Anxa5,Slc6a17,Slc17a6,Lamp1,Atp6v0a1,Picalm,Exoc4,Synrg,Ptprs,Wdr7,Ap1g1,Syt11,Clta
GO:0030658	Transport vesicle membrane	10	189	0.5	0.0345	10090.ENSMUSP00000017975,10090.ENSMUSP00000029499,10090.ENSMUSP00000032710,10090.ENSMUSP00000033824,10090.ENSMUSP00000044838,10090.ENSMUSP00000059000,10090.ENSMUSP00000064048,10090.ENSMUSP00000090844,10090.ENSMUSP00000103129,10090.ENSMUSP00000103481	Rab5a,Slc6a17,Slc17a6,Lamp1,Atp6v0a1,Synrg,Ptprs,Ap1g1,Syt11,Clta
GO:0098793	Presynapse	33	636	0.49	2.51e-06	10090.ENSMUSP00000001620,10090.ENSMUSP00000005406,10090.ENSMUSP00000017975,10090.ENSMUSP00000018700,10090.ENSMUSP00000018880,10090.ENSMUSP00000018909,10090.ENSMUSP00000023191,10090.ENSMUSP00000023449,10090.ENSMUSP00000025338,10090.ENSMUSP00000027050,10090.ENSMUSP00000029266,10090.ENSMUSP00000029499,10090.ENSMUSP00000032710,10090.ENSMUSP00000033040,10090.ENSMUSP00000033824,10090.ENSMUSP00000044838…	Fxr1,App,Rab5a,Dlg4,Ndel1,Fxr2,Rogdi,Snap29,Gabbr1,Cops5,Anxa5,Slc6a17,Slc17a6,Pak1,Lamp1,Atp6v0a1,Picalm,Exoc4,Nlgn2,Kctd8,Ptprs,Wdr7,C1qbp,Fmr1,Prkce,Rims1,Atp1a3,Syt11,Clta,Kalrn,Sri,Atp2b4,Pde2a
GO:0031252	Cell leading edge	23	438	0.49	0.00014	10090.ENSMUSP00000005406,10090.ENSMUSP00000008893,10090.ENSMUSP00000016143,10090.ENSMUSP00000017975,10090.ENSMUSP00000018156,10090.ENSMUSP00000018880,10090.ENSMUSP00000019975,10090.ENSMUSP00000024047,10090.ENSMUSP00000025338,10090.ENSMUSP00000031034,10090.ENSMUSP00000032949,10090.ENSMUSP00000033040,10090.ENSMUSP00000037955,10090.ENSMUSP00000039243,10090.ENSMUSP00000051965,10090.ENSMUSP00000066880…	App,Coro1b,Wasf3,Rab5a,Rac3,Ndel1,Wasf1,Twf2,Gabbr1,Nrbp1,Coro1a,Pak1,Vezt,Snx2,Exoc4,Cadm4,Map2,Arpc5,Rac1,Plcg1,Arhgap1,Tpm1,Pacsin2
GO:0030016	Myofibril	12	227	0.49	0.0142	10090.ENSMUSP00000001620,10090.ENSMUSP00000024047,10090.ENSMUSP00000029266,10090.ENSMUSP00000030184,10090.ENSMUSP00000033040,10090.ENSMUSP00000033999,10090.ENSMUSP00000047564,10090.ENSMUSP00000079163,10090.ENSMUSP00000108987,10090.ENSMUSP00000109337,10090.ENSMUSP00000118221,10090.ENSMUSP00000119242	Fxr1,Twf2,Anxa5,Tpm2,Pak1,Frg1,Pygm,Rpl15,Cab39,Tpm1,Sri,Atp2b4
GO:0043197	Dendritic spine	11	212	0.49	0.0256	10090.ENSMUSP00000001620,10090.ENSMUSP00000005406,10090.ENSMUSP00000018700,10090.ENSMUSP00000018909,10090.ENSMUSP00000025338,10090.ENSMUSP00000037377,10090.ENSMUSP00000079380,10090.ENSMUSP00000085906,10090.ENSMUSP00000099922,10090.ENSMUSP00000103129,10090.ENSMUSP00000118221	Fxr1,App,Dlg4,Fxr2,Gabbr1,Fbxo2,Rac1,Fmr1,Atp1a3,Syt11,Sri
GO:0030139	Endocytic vesicle	10	195	0.48	0.0406	10090.ENSMUSP00000009003,10090.ENSMUSP00000017975,10090.ENSMUSP00000031377,10090.ENSMUSP00000032168,10090.ENSMUSP00000032949,10090.ENSMUSP00000033824,10090.ENSMUSP00000051092,10090.ENSMUSP00000103129,10090.ENSMUSP00000108075,10090.ENSMUSP00000124782	Rala,Rab5a,Scarb2,Sec61a1,Coro1a,Lamp1,Picalm,Syt11,Sh3kbp1,Tmem55b
GO:0031967	Organelle envelope	56	1131	0.47	2.56e-10	10090.ENSMUSP00000001109,10090.ENSMUSP00000002029,10090.ENSMUSP00000002445,10090.ENSMUSP00000003313,10090.ENSMUSP00000005003,10090.ENSMUSP00000005406,10090.ENSMUSP00000007257,10090.ENSMUSP00000009256,10090.ENSMUSP00000011029,10090.ENSMUSP00000015501,10090.ENSMUSP00000017831,10090.ENSMUSP00000018880,10090.ENSMUSP00000019198,10090.ENSMUSP00000019226,10090.ENSMUSP00000019975,10090.ENSMUSP00000021772…	Mfsd10,Emd,Ranbp3,Grk5,Lbr,App,Clic1,Bcl2l13,Dnajc19,Clpx,Rhot1,Ndel1,Fis1,Slc25a22,Wasf1,Mrs2,Glrx,Rogdi,Ndufa5,Mrps23,Vapa,Gabbr1,Lmnb1,Dtymk,Ubxn4,Tor1b,Ndufaf4,Cpt2,Ak2,Ndufa4,Pak1,Abcb7,Ist1,Abcf1,Ndufb7,Tmem33,Cisd1,Fam169a,Nup54,Atp5k,Eny2,Sirt5,Mtx1,mt-Cytb,Ociad2,Spin1,Nln,Sh3bgrl2,Ranbp1,Reep1,Hadha,Mtch2,Ciapin1,Timm9,Pde2a,Apoe
GO:0098978	Glutamatergic synapse	25	501	0.47	0.00013	10090.ENSMUSP00000001620,10090.ENSMUSP00000016143,10090.ENSMUSP00000018700,10090.ENSMUSP00000018909,10090.ENSMUSP00000025338,10090.ENSMUSP00000029499,10090.ENSMUSP00000032069,10090.ENSMUSP00000032949,10090.ENSMUSP00000033040,10090.ENSMUSP00000034076,10090.ENSMUSP00000064048,10090.ENSMUSP00000068789,10090.ENSMUSP00000077612,10090.ENSMUSP00000079380,10090.ENSMUSP00000085906,10090.ENSMUSP00000094874…	Fxr1,Wasf3,Dlg4,Fxr2,Gabbr1,Slc6a17,Add2,Coro1a,Pak1,Cbln1,Ptprs,Gripap1,C1qbp,Rac1,Fmr1,Prkce,Rims1,Plcg1,Clta,Kalrn,Atp2b4,Grip1,Tnik,Pacsin2,Apoe
GO:0016607	Nuclear speck	19	383	0.47	0.0014	10090.ENSMUSP00000003313,10090.ENSMUSP00000021135,10090.ENSMUSP00000021306,10090.ENSMUSP00000023117,10090.ENSMUSP00000023489,10090.ENSMUSP00000024727,10090.ENSMUSP00000026662,10090.ENSMUSP00000028617,10090.ENSMUSP00000030117,10090.ENSMUSP00000030734,10090.ENSMUSP00000044838,10090.ENSMUSP00000061474,10090.ENSMUSP00000074160,10090.ENSMUSP00000074196,10090.ENSMUSP00000096003,10090.ENSMUSP00000109671…	Grk5,Ncbp3,Eftud2,Phf5a,Fyttd1,Cdc5l,Cbx2,Api5,Smu1,Sf3a3,Atp6v0a1,Srsf4,Snrnp70,Srek1,Snrpn,Son,Wbp11,Srsf6,Pacsin2
GO:0005759	Mitochondrial matrix	17	340	0.47	0.0029	10090.ENSMUSP00000011029,10090.ENSMUSP00000015501,10090.ENSMUSP00000020273,10090.ENSMUSP00000020820,10090.ENSMUSP00000021522,10090.ENSMUSP00000024486,10090.ENSMUSP00000027503,10090.ENSMUSP00000034866,10090.ENSMUSP00000035116,10090.ENSMUSP00000037631,10090.ENSMUSP00000060346,10090.ENSMUSP00000071048,10090.ENSMUSP00000077612,10090.ENSMUSP00000078774,10090.ENSMUSP00000090086,10090.ENSMUSP00000120976…	Dnajc19,Clpx,Supv3l1,Mrpl22,Glrx5,Mrps23,Dtymk,Etfa,Pccb,Mrps6,Dlst,Sirt5,C1qbp,Suclg2,Tfam,Hadha,Pde2a
GO:0019866	Organelle inner membrane	24	492	0.46	0.00025	10090.ENSMUSP00000001109,10090.ENSMUSP00000002029,10090.ENSMUSP00000005003,10090.ENSMUSP00000011029,10090.ENSMUSP00000015501,10090.ENSMUSP00000019226,10090.ENSMUSP00000021772,10090.ENSMUSP00000023851,10090.ENSMUSP00000025486,10090.ENSMUSP00000030345,10090.ENSMUSP00000030583,10090.ENSMUSP00000031637,10090.ENSMUSP00000033695,10090.ENSMUSP00000037341,10090.ENSMUSP00000043738,10090.ENSMUSP00000051222…	Mfsd10,Emd,Lbr,Dnajc19,Clpx,Slc25a22,Mrs2,Ndufa5,Lmnb1,Cpt2,Ak2,Ndufa4,Abcb7,Ndufb7,Fam169a,Atp5k,Sirt5,Mtx1,mt-Cytb,Ociad2,Hadha,Mtch2,Timm9,Pde2a
GO:0031965	Nuclear membrane	14	290	0.46	0.0127	10090.ENSMUSP00000001109,10090.ENSMUSP00000002029,10090.ENSMUSP00000003313,10090.ENSMUSP00000005003,10090.ENSMUSP00000007257,10090.ENSMUSP00000024486,10090.ENSMUSP00000024897,10090.ENSMUSP00000025486,10090.ENSMUSP00000028199,10090.ENSMUSP00000033040,10090.ENSMUSP00000043738,10090.ENSMUSP00000046540,10090.ENSMUSP00000093473,10090.ENSMUSP00000108841	Mfsd10,Emd,Grk5,Lbr,Clic1,Mrps23,Vapa,Lmnb1,Tor1b,Pak1,Fam169a,Nup54,Spin1,Sh3bgrl2
GO:0150034	Distal axon	19	399	0.45	0.0022	10090.ENSMUSP00000001620,10090.ENSMUSP00000005406,10090.ENSMUSP00000017975,10090.ENSMUSP00000018156,10090.ENSMUSP00000018880,10090.ENSMUSP00000018909,10090.ENSMUSP00000024047,10090.ENSMUSP00000029266,10090.ENSMUSP00000033040,10090.ENSMUSP00000051965,10090.ENSMUSP00000064048,10090.ENSMUSP00000076577,10090.ENSMUSP00000076933,10090.ENSMUSP00000085906,10090.ENSMUSP00000099334,10090.ENSMUSP00000099922…	Fxr1,App,Rab5a,Rac3,Ndel1,Fxr2,Twf2,Anxa5,Pak1,Exoc4,Ptprs,Map2,Arpc5,Fmr1,Stmn3,Atp1a3,Syt11,Zpr1,Sri
GO:0048471	Perinuclear region of cytoplasm	36	775	0.44	7.43e-06	10090.ENSMUSP00000001620,10090.ENSMUSP00000005406,10090.ENSMUSP00000007257,10090.ENSMUSP00000008893,10090.ENSMUSP00000017975,10090.ENSMUSP00000018156,10090.ENSMUSP00000019405,10090.ENSMUSP00000021201,10090.ENSMUSP00000023486,10090.ENSMUSP00000024047,10090.ENSMUSP00000024727,10090.ENSMUSP00000024884,10090.ENSMUSP00000024897,10090.ENSMUSP00000027050,10090.ENSMUSP00000030158,10090.ENSMUSP00000031034…	Fxr1,App,Clic1,Coro1b,Rab5a,Rac3,Map1s,Cpd,Tfrc,Twf2,Cdc5l,Eif2ak2,Vapa,Cops5,Dctn3,Nrbp1,Mapre3,Atp2a2,Mst4,Lamp1,Zfyve1,Spag9,Atp6v0a1,Ubqln1,Bicd1,Fmr1,Ap1g1,Prkce,Stmn3,Syt11,Arhgap1,Kalrn,Zpr1,Tnik,Slirp,Pde2a
GO:0098794	Postsynapse	35	761	0.43	1.3e-05	10090.ENSMUSP00000001620,10090.ENSMUSP00000005406,10090.ENSMUSP00000016143,10090.ENSMUSP00000017975,10090.ENSMUSP00000018700,10090.ENSMUSP00000018909,10090.ENSMUSP00000019975,10090.ENSMUSP00000025338,10090.ENSMUSP00000029499,10090.ENSMUSP00000032069,10090.ENSMUSP00000033040,10090.ENSMUSP00000034076,10090.ENSMUSP00000037377,10090.ENSMUSP00000039657,10090.ENSMUSP00000051092,10090.ENSMUSP00000051965…	Fxr1,App,Wasf3,Rab5a,Dlg4,Fxr2,Wasf1,Gabbr1,Slc6a17,Add2,Pak1,Cbln1,Fbxo2,Atp1a1,Picalm,Exoc4,Nlgn2,Kctd8,Ptprs,Gripap1,Map2,Rac1,Fmr1,Rims1,Atp1a3,Syt11,Clta,Fam234b,Hnrnpa3,Inpp4a,Kalrn,Sri,Grip1,Rps13,Eif4b
GO:0012506	Vesicle membrane	23	507	0.43	0.00095	10090.ENSMUSP00000001109,10090.ENSMUSP00000009003,10090.ENSMUSP00000017975,10090.ENSMUSP00000029499,10090.ENSMUSP00000031377,10090.ENSMUSP00000031423,10090.ENSMUSP00000032168,10090.ENSMUSP00000032710,10090.ENSMUSP00000032949,10090.ENSMUSP00000033824,10090.ENSMUSP00000044838,10090.ENSMUSP00000046371,10090.ENSMUSP00000051092,10090.ENSMUSP00000059000,10090.ENSMUSP00000064048,10090.ENSMUSP00000090844…	Mfsd10,Rala,Rab5a,Slc6a17,Scarb2,Atp2a2,Sec61a1,Slc17a6,Coro1a,Lamp1,Atp6v0a1,Gde1,Picalm,Synrg,Ptprs,Ap1g1,Syt11,Clta,Sh3kbp1,Zdhhc13,Sri,Tmem55b,Pacsin2
GO:0030659	Cytoplasmic vesicle membrane	22	485	0.43	0.0014	10090.ENSMUSP00000001109,10090.ENSMUSP00000009003,10090.ENSMUSP00000017975,10090.ENSMUSP00000029499,10090.ENSMUSP00000031377,10090.ENSMUSP00000032168,10090.ENSMUSP00000032710,10090.ENSMUSP00000032949,10090.ENSMUSP00000033824,10090.ENSMUSP00000044838,10090.ENSMUSP00000046371,10090.ENSMUSP00000051092,10090.ENSMUSP00000059000,10090.ENSMUSP00000064048,10090.ENSMUSP00000090844,10090.ENSMUSP00000103129…	Mfsd10,Rala,Rab5a,Slc6a17,Scarb2,Sec61a1,Slc17a6,Coro1a,Lamp1,Atp6v0a1,Gde1,Picalm,Synrg,Ptprs,Ap1g1,Syt11,Clta,Sh3kbp1,Zdhhc13,Sri,Tmem55b,Pacsin2
GO:0010008	Endosome membrane	18	392	0.43	0.0047	10090.ENSMUSP00000017975,10090.ENSMUSP00000023486,10090.ENSMUSP00000026900,10090.ENSMUSP00000030128,10090.ENSMUSP00000033131,10090.ENSMUSP00000033824,10090.ENSMUSP00000039243,10090.ENSMUSP00000068789,10090.ENSMUSP00000079380,10090.ENSMUSP00000079974,10090.ENSMUSP00000090130,10090.ENSMUSP00000103129,10090.ENSMUSP00000106963,10090.ENSMUSP00000110583,10090.ENSMUSP00000118751,10090.ENSMUSP00000119102…	Rab5a,Tfrc,Hgs,Chmp5,Lamtor1,Lamp1,Snx2,Gripap1,Rac1,Wdr91,Vps26a,Syt11,Arhgap1,Inpp4a,Ankfy1,Snx12,Tmem55b,Pacsin2
GO:0005740	Mitochondrial envelope	31	697	0.42	9.24e-05	10090.ENSMUSP00000009256,10090.ENSMUSP00000011029,10090.ENSMUSP00000015501,10090.ENSMUSP00000017831,10090.ENSMUSP00000019198,10090.ENSMUSP00000019226,10090.ENSMUSP00000019975,10090.ENSMUSP00000021772,10090.ENSMUSP00000022082,10090.ENSMUSP00000023851,10090.ENSMUSP00000025338,10090.ENSMUSP00000027503,10090.ENSMUSP00000029925,10090.ENSMUSP00000030345,10090.ENSMUSP00000030583,10090.ENSMUSP00000031637…	Bcl2l13,Dnajc19,Clpx,Rhot1,Fis1,Slc25a22,Wasf1,Mrs2,Glrx,Ndufa5,Gabbr1,Dtymk,Ndufaf4,Cpt2,Ak2,Ndufa4,Abcb7,Ndufb7,Cisd1,Atp5k,Sirt5,Mtx1,mt-Cytb,Ociad2,Nln,Reep1,Hadha,Mtch2,Ciapin1,Timm9,Pde2a
GO:0005739	Mitochondrion	77	1776	0.41	8.12e-12	10090.ENSMUSP00000003572,10090.ENSMUSP00000005406,10090.ENSMUSP00000007257,10090.ENSMUSP00000009256,10090.ENSMUSP00000011029,10090.ENSMUSP00000015501,10090.ENSMUSP00000017831,10090.ENSMUSP00000018992,10090.ENSMUSP00000019198,10090.ENSMUSP00000019226,10090.ENSMUSP00000019975,10090.ENSMUSP00000020000,10090.ENSMUSP00000020273,10090.ENSMUSP00000020820,10090.ENSMUSP00000021313,10090.ENSMUSP00000021443…	Gars,App,Clic1,Bcl2l13,Dnajc19,Clpx,Rhot1,Rars,Fis1,Slc25a22,Wasf1,Hebp2,Supv3l1,Mrpl22,Dcakd,Mthfd1,Glrx5,Mrs2,Auh,Glrx,Tfrc,Krt5,Ndufa5,Mrps23,Gabbr1,Mgea5,Dtymk,Cyb5r1,Ptges2,Ndufaf4,Cpt2,Ak2,Ndufa4,Cct7,Abcb7,Prosc,Gsr,Gpt2,Etfa,Gsta4,Pccb,Gcsh,Ndufb7,Mrps6,Ago2,Zfyve1,Cisd1,Phyhipl,Atp5k,Eny2,Abhd12,Spryd4,Dlst,Sirt5,Mtx1,C1qbp,Suclg2,mt-Cytb,Ociad2,Arsb,Tfam,Prkce,Nt5dc3,Ldha,Nln,Oxr1,Nit1,…
GO:0005743	Mitochondrial inner membrane	19	435	0.41	0.0056	10090.ENSMUSP00000011029,10090.ENSMUSP00000015501,10090.ENSMUSP00000019226,10090.ENSMUSP00000021772,10090.ENSMUSP00000023851,10090.ENSMUSP00000030345,10090.ENSMUSP00000030583,10090.ENSMUSP00000031637,10090.ENSMUSP00000033695,10090.ENSMUSP00000037341,10090.ENSMUSP00000051222,10090.ENSMUSP00000071048,10090.ENSMUSP00000073261,10090.ENSMUSP00000081003,10090.ENSMUSP00000084445,10090.ENSMUSP00000120976…	Dnajc19,Clpx,Slc25a22,Mrs2,Ndufa5,Cpt2,Ak2,Ndufa4,Abcb7,Ndufb7,Atp5k,Sirt5,Mtx1,mt-Cytb,Ociad2,Hadha,Mtch2,Timm9,Pde2a
GO:0014069	Postsynaptic density	18	414	0.41	0.0078	10090.ENSMUSP00000001620,10090.ENSMUSP00000018700,10090.ENSMUSP00000018909,10090.ENSMUSP00000032069,10090.ENSMUSP00000033040,10090.ENSMUSP00000039657,10090.ENSMUSP00000051092,10090.ENSMUSP00000051965,10090.ENSMUSP00000064048,10090.ENSMUSP00000076577,10090.ENSMUSP00000085906,10090.ENSMUSP00000095420,10090.ENSMUSP00000103129,10090.ENSMUSP00000107595,10090.ENSMUSP00000110583,10090.ENSMUSP00000110611…	Fxr1,Dlg4,Fxr2,Add2,Pak1,Atp1a1,Picalm,Exoc4,Ptprs,Map2,Fmr1,Rims1,Syt11,Hnrnpa3,Inpp4a,Kalrn,Grip1,Rps13
GO:0030425	Dendrite	32	753	0.4	0.00014	10090.ENSMUSP00000001620,10090.ENSMUSP00000005406,10090.ENSMUSP00000017975,10090.ENSMUSP00000018700,10090.ENSMUSP00000018909,10090.ENSMUSP00000019405,10090.ENSMUSP00000019975,10090.ENSMUSP00000021522,10090.ENSMUSP00000021918,10090.ENSMUSP00000022082,10090.ENSMUSP00000023191,10090.ENSMUSP00000025338,10090.ENSMUSP00000029266,10090.ENSMUSP00000033040,10090.ENSMUSP00000033824,10090.ENSMUSP00000037377…	Fxr1,App,Rab5a,Dlg4,Fxr2,Map1s,Wasf1,Glrx5,Ror2,Glrx,Rogdi,Gabbr1,Anxa5,Pak1,Lamp1,Fbxo2,Ago2,Exoc4,Nlgn2,Abhd12,Gripap1,Map2,Rac1,Fmr1,Nfasc,Atp1a3,Syt11,Sri,Grip1,Eif4b,Pde2a,Apoe
GO:0099503	Secretory vesicle	25	592	0.4	0.0013	10090.ENSMUSP00000000001,10090.ENSMUSP00000003572,10090.ENSMUSP00000005406,10090.ENSMUSP00000017975,10090.ENSMUSP00000018700,10090.ENSMUSP00000018880,10090.ENSMUSP00000022075,10090.ENSMUSP00000023191,10090.ENSMUSP00000025338,10090.ENSMUSP00000026900,10090.ENSMUSP00000027050,10090.ENSMUSP00000029266,10090.ENSMUSP00000029499,10090.ENSMUSP00000032710,10090.ENSMUSP00000033824,10090.ENSMUSP00000037955…	Gnai3,Gars,App,Rab5a,Dlg4,Ndel1,Pcsk1,Rogdi,Gabbr1,Hgs,Cops5,Anxa5,Slc6a17,Slc17a6,Lamp1,Vezt,Atp6v0a1,Picalm,Exoc4,Ptprs,Wdr7,Syt11,Clta,Sri,Slirp
GO:0098984	Neuron to neuron synapse	19	446	0.4	0.0072	10090.ENSMUSP00000001620,10090.ENSMUSP00000018700,10090.ENSMUSP00000018909,10090.ENSMUSP00000032069,10090.ENSMUSP00000033040,10090.ENSMUSP00000039657,10090.ENSMUSP00000051092,10090.ENSMUSP00000051965,10090.ENSMUSP00000064048,10090.ENSMUSP00000076577,10090.ENSMUSP00000085906,10090.ENSMUSP00000095420,10090.ENSMUSP00000099922,10090.ENSMUSP00000103129,10090.ENSMUSP00000107595,10090.ENSMUSP00000110583…	Fxr1,Dlg4,Fxr2,Add2,Pak1,Atp1a1,Picalm,Exoc4,Ptprs,Map2,Fmr1,Rims1,Atp1a3,Syt11,Hnrnpa3,Inpp4a,Kalrn,Grip1,Rps13
GO:0099572	Postsynaptic specialization	19	449	0.4	0.0076	10090.ENSMUSP00000001620,10090.ENSMUSP00000018700,10090.ENSMUSP00000018909,10090.ENSMUSP00000032069,10090.ENSMUSP00000033040,10090.ENSMUSP00000039657,10090.ENSMUSP00000051092,10090.ENSMUSP00000051965,10090.ENSMUSP00000053097,10090.ENSMUSP00000064048,10090.ENSMUSP00000076577,10090.ENSMUSP00000085906,10090.ENSMUSP00000095420,10090.ENSMUSP00000103129,10090.ENSMUSP00000107595,10090.ENSMUSP00000110583…	Fxr1,Dlg4,Fxr2,Add2,Pak1,Atp1a1,Picalm,Exoc4,Nlgn2,Ptprs,Map2,Fmr1,Rims1,Syt11,Hnrnpa3,Inpp4a,Kalrn,Grip1,Rps13
GO:0043025	Neuronal cell body	31	743	0.39	0.00025	10090.ENSMUSP00000001620,10090.ENSMUSP00000005406,10090.ENSMUSP00000017975,10090.ENSMUSP00000018156,10090.ENSMUSP00000018880,10090.ENSMUSP00000018909,10090.ENSMUSP00000019405,10090.ENSMUSP00000021522,10090.ENSMUSP00000021918,10090.ENSMUSP00000022082,10090.ENSMUSP00000022976,10090.ENSMUSP00000023191,10090.ENSMUSP00000025338,10090.ENSMUSP00000029266,10090.ENSMUSP00000032307,10090.ENSMUSP00000033824…	Fxr1,App,Rab5a,Rac3,Ndel1,Fxr2,Map1s,Glrx5,Ror2,Glrx,Washc5,Rogdi,Gabbr1,Anxa5,Magohb,Lamp1,Picalm,Exoc4,Ptprs,Tubb4a,Map2,Fmr1,Atp1a3,Syt11,Top1,Kalrn,Zpr1,Grip1,Eif4b,Cd200,Apoe
GO:0031966	Mitochondrial membrane	27	647	0.39	0.00083	10090.ENSMUSP00000009256,10090.ENSMUSP00000011029,10090.ENSMUSP00000015501,10090.ENSMUSP00000017831,10090.ENSMUSP00000019198,10090.ENSMUSP00000019226,10090.ENSMUSP00000019975,10090.ENSMUSP00000021772,10090.ENSMUSP00000023851,10090.ENSMUSP00000025338,10090.ENSMUSP00000029925,10090.ENSMUSP00000030345,10090.ENSMUSP00000030583,10090.ENSMUSP00000031637,10090.ENSMUSP00000033695,10090.ENSMUSP00000037341…	Bcl2l13,Dnajc19,Clpx,Rhot1,Fis1,Slc25a22,Wasf1,Mrs2,Ndufa5,Gabbr1,Ndufaf4,Cpt2,Ak2,Ndufa4,Abcb7,Ndufb7,Cisd1,Atp5k,Sirt5,Mtx1,mt-Cytb,Ociad2,Reep1,Hadha,Mtch2,Timm9,Pde2a
GO:0031982	Vesicle	81	2007	0.38	5.71e-11	10090.ENSMUSP00000000001,10090.ENSMUSP00000001109,10090.ENSMUSP00000002172,10090.ENSMUSP00000003572,10090.ENSMUSP00000005406,10090.ENSMUSP00000007257,10090.ENSMUSP00000009003,10090.ENSMUSP00000017975,10090.ENSMUSP00000018156,10090.ENSMUSP00000018700,10090.ENSMUSP00000018880,10090.ENSMUSP00000022075,10090.ENSMUSP00000022976,10090.ENSMUSP00000023191,10090.ENSMUSP00000023449,10090.ENSMUSP00000023486…	Gnai3,Mfsd10,Acp2,Gars,App,Clic1,Rala,Rab5a,Rac3,Dlg4,Ndel1,Pcsk1,Washc5,Rogdi,Snap29,Tfrc,Vapa,Gabbr1,Hgs,Cops5,Dpp7,Anxa5,Slc6a17,Chmp5,Ptp4a2,Scarb2,Atp2a2,Add2,Sec61a1,Slc17a6,Coro1a,Lamtor1,Rp2h,Mst4,Lamp1,Ist1,Vezt,Relch,Snx2,Atp1a1,Ago2,Wdr48,Tmem33,Atp6v0a1,Gde1,Ubqln1,Picalm,Exoc4,Yipf6,Ubqln2,Synrg,Ptprs,Gripap1,Wdr7,Arpc5,Rac1,Wdr91,Hmgb1,Bicd1,Ociad2,Vps26a,Ap1g1,Rims1,Plcg1,Cd47,Syt1…
GO:0045202	Synapse	61	1492	0.38	2.69e-08	10090.ENSMUSP00000001620,10090.ENSMUSP00000005406,10090.ENSMUSP00000016143,10090.ENSMUSP00000017975,10090.ENSMUSP00000018156,10090.ENSMUSP00000018700,10090.ENSMUSP00000018880,10090.ENSMUSP00000018909,10090.ENSMUSP00000019405,10090.ENSMUSP00000019975,10090.ENSMUSP00000023191,10090.ENSMUSP00000023449,10090.ENSMUSP00000025338,10090.ENSMUSP00000027050,10090.ENSMUSP00000029266,10090.ENSMUSP00000029499…	Fxr1,App,Wasf3,Rab5a,Rac3,Dlg4,Ndel1,Fxr2,Map1s,Wasf1,Rogdi,Snap29,Gabbr1,Cops5,Anxa5,Slc6a17,Atp2a2,Add2,Slc17a6,Coro1a,Pak1,Lamp1,Cbln1,Fbxo2,Atp1a1,Atp6v0a1,Picalm,Exoc4,Nlgn2,Kctd8,Ptprs,Gripap1,Rps15,Wdr7,Map2,C1qbp,Rpl36,Rac1,Fmr1,Prkce,Rims1,Plcg1,Atp1a3,Syt11,Rpl18,Clta,Fam234b,Hnrnpa3,Sh3kbp1,Inpp4a,Kalrn,Sri,Atp2b4,Grip1,Tnik,Rps13,Eif4b,Pacsin2,Pde2a,Hnrnpd,Apoe
GO:0044297	Cell body	34	836	0.38	0.00016	10090.ENSMUSP00000001620,10090.ENSMUSP00000005406,10090.ENSMUSP00000017975,10090.ENSMUSP00000018156,10090.ENSMUSP00000018880,10090.ENSMUSP00000018909,10090.ENSMUSP00000019405,10090.ENSMUSP00000021522,10090.ENSMUSP00000021918,10090.ENSMUSP00000022082,10090.ENSMUSP00000022976,10090.ENSMUSP00000023191,10090.ENSMUSP00000025338,10090.ENSMUSP00000029266,10090.ENSMUSP00000032078,10090.ENSMUSP00000032307…	Fxr1,App,Rab5a,Rac3,Ndel1,Fxr2,Map1s,Glrx5,Ror2,Glrx,Washc5,Rogdi,Gabbr1,Anxa5,Cct7,Magohb,Lamp1,Picalm,Exoc4,Tmem132e,Ptprs,Tubb4a,Map2,Fmr1,Atp1a3,Syt11,Top1,Kalrn,Zpr1,Grip1,Pitpnm2,Eif4b,Cd200,Apoe
GO:0030424	Axon	32	791	0.38	0.0003	10090.ENSMUSP00000001620,10090.ENSMUSP00000003572,10090.ENSMUSP00000005406,10090.ENSMUSP00000017975,10090.ENSMUSP00000018156,10090.ENSMUSP00000018700,10090.ENSMUSP00000018880,10090.ENSMUSP00000018909,10090.ENSMUSP00000021918,10090.ENSMUSP00000023191,10090.ENSMUSP00000024047,10090.ENSMUSP00000025338,10090.ENSMUSP00000029266,10090.ENSMUSP00000032710,10090.ENSMUSP00000032949,10090.ENSMUSP00000033040…	Fxr1,Gars,App,Rab5a,Rac3,Dlg4,Ndel1,Fxr2,Ror2,Rogdi,Twf2,Gabbr1,Anxa5,Slc17a6,Coro1a,Pak1,Exoc4,Ptprs,Gripap1,Tubb4a,Map2,Arpc5,Fmr1,Nfasc,Stmn3,Atp1a3,Syt11,Ranbp1,Zpr1,Sri,Cd200,Pde2a
GO:0031410	Cytoplasmic vesicle	75	1872	0.37	5.89e-10	10090.ENSMUSP00000000001,10090.ENSMUSP00000001109,10090.ENSMUSP00000002172,10090.ENSMUSP00000003572,10090.ENSMUSP00000005406,10090.ENSMUSP00000009003,10090.ENSMUSP00000017975,10090.ENSMUSP00000018156,10090.ENSMUSP00000018700,10090.ENSMUSP00000018880,10090.ENSMUSP00000022075,10090.ENSMUSP00000022976,10090.ENSMUSP00000023191,10090.ENSMUSP00000023449,10090.ENSMUSP00000023486,10090.ENSMUSP00000025338…	Gnai3,Mfsd10,Acp2,Gars,App,Rala,Rab5a,Rac3,Dlg4,Ndel1,Pcsk1,Washc5,Rogdi,Snap29,Tfrc,Gabbr1,Hgs,Cops5,Dpp7,Anxa5,Slc6a17,Chmp5,Ptp4a2,Scarb2,Add2,Sec61a1,Slc17a6,Coro1a,Lamtor1,Rp2h,Mst4,Lamp1,Ist1,Vezt,Relch,Snx2,Atp1a1,Wdr48,Tmem33,Atp6v0a1,Gde1,Ubqln1,Picalm,Exoc4,Yipf6,Ubqln2,Synrg,Ptprs,Gripap1,Wdr7,Arpc5,Rac1,Wdr91,Hmgb1,Bicd1,Ociad2,Vps26a,Ap1g1,Plcg1,Syt11,Clta,Arhgap1,Sh3kbp1,Inpp4a,Zdhh…
GO:0036477	Somatodendritic compartment	43	1080	0.37	2.11e-05	10090.ENSMUSP00000001620,10090.ENSMUSP00000005406,10090.ENSMUSP00000017975,10090.ENSMUSP00000018156,10090.ENSMUSP00000018700,10090.ENSMUSP00000018880,10090.ENSMUSP00000018909,10090.ENSMUSP00000019405,10090.ENSMUSP00000019975,10090.ENSMUSP00000021522,10090.ENSMUSP00000021918,10090.ENSMUSP00000022082,10090.ENSMUSP00000022976,10090.ENSMUSP00000023191,10090.ENSMUSP00000025338,10090.ENSMUSP00000029266…	Fxr1,App,Rab5a,Rac3,Dlg4,Ndel1,Fxr2,Map1s,Wasf1,Glrx5,Ror2,Glrx,Washc5,Rogdi,Gabbr1,Anxa5,Magohb,Pak1,Lamp1,Fbxo2,Ago2,Picalm,Exoc4,Nlgn2,Abhd12,Ptprs,Gripap1,Tubb4a,Map2,Rac1,Fmr1,Nfasc,Atp1a3,Syt11,Top1,Kalrn,Zpr1,Sri,Grip1,Eif4b,Cd200,Pde2a,Apoe
GO:0005768	Endosome	34	862	0.37	0.00027	10090.ENSMUSP00000005406,10090.ENSMUSP00000017975,10090.ENSMUSP00000022976,10090.ENSMUSP00000023486,10090.ENSMUSP00000026900,10090.ENSMUSP00000030128,10090.ENSMUSP00000030578,10090.ENSMUSP00000032710,10090.ENSMUSP00000032949,10090.ENSMUSP00000033131,10090.ENSMUSP00000033824,10090.ENSMUSP00000039178,10090.ENSMUSP00000039243,10090.ENSMUSP00000039657,10090.ENSMUSP00000042509,10090.ENSMUSP00000051092…	App,Rab5a,Washc5,Tfrc,Hgs,Chmp5,Ptp4a2,Slc17a6,Coro1a,Lamtor1,Lamp1,Relch,Snx2,Atp1a1,Wdr48,Picalm,Gripap1,Arpc5,Rac1,Wdr91,Hmgb1,Ociad2,Vps26a,Ap1g1,Syt11,Arhgap1,Inpp4a,Ankfy1,Snx12,Usp10,Tmem55b,Tnik,Pacsin2,Apoe
GO:0099513	Polymeric cytoskeletal fiber	25	631	0.37	0.003	10090.ENSMUSP00000002029,10090.ENSMUSP00000003575,10090.ENSMUSP00000008893,10090.ENSMUSP00000018156,10090.ENSMUSP00000018880,10090.ENSMUSP00000019405,10090.ENSMUSP00000021918,10090.ENSMUSP00000023709,10090.ENSMUSP00000024047,10090.ENSMUSP00000025486,10090.ENSMUSP00000030158,10090.ENSMUSP00000030184,10090.ENSMUSP00000031058,10090.ENSMUSP00000032078,10090.ENSMUSP00000032949,10090.ENSMUSP00000033040…	Emd,Tpm4,Coro1b,Rac3,Ndel1,Map1s,Ror2,Krt5,Twf2,Lmnb1,Dctn3,Tpm2,Mapre3,Cct7,Coro1a,Pak1,Igbp1,Tubb4b,Wdr47,Tubb4a,Map2,Bicd1,Eml4,Tpm1,Reep1
GO:0005773	Vacuole	22	558	0.37	0.007	10090.ENSMUSP00000002172,10090.ENSMUSP00000023088,10090.ENSMUSP00000023449,10090.ENSMUSP00000026900,10090.ENSMUSP00000028332,10090.ENSMUSP00000031377,10090.ENSMUSP00000032779,10090.ENSMUSP00000033131,10090.ENSMUSP00000033824,10090.ENSMUSP00000039243,10090.ENSMUSP00000040756,10090.ENSMUSP00000042224,10090.ENSMUSP00000042271,10090.ENSMUSP00000042509,10090.ENSMUSP00000044838,10090.ENSMUSP00000050191…	Acp2,Naga,Snap29,Hgs,Dpp7,Scarb2,Ctsc,Lamtor1,Lamp1,Snx2,Atp6v1h,Zfyve1,Spag9,Wdr48,Atp6v0a1,Ubqln1,Ubqln2,Arsb,Vps26a,Syt11,Tmem55b,Apoe
GO:0015629	Actin cytoskeleton	18	458	0.37	0.0221	10090.ENSMUSP00000003575,10090.ENSMUSP00000008893,10090.ENSMUSP00000017975,10090.ENSMUSP00000018156,10090.ENSMUSP00000024047,10090.ENSMUSP00000030158,10090.ENSMUSP00000030184,10090.ENSMUSP00000031625,10090.ENSMUSP00000032069,10090.ENSMUSP00000032949,10090.ENSMUSP00000033040,10090.ENSMUSP00000041826,10090.ENSMUSP00000044276,10090.ENSMUSP00000076577,10090.ENSMUSP00000076933,10090.ENSMUSP00000082822…	Tpm4,Coro1b,Rab5a,Rac3,Twf2,Dctn3,Tpm2,Arpc1a,Add2,Coro1a,Pak1,Coro2b,Sh3pxd2b,Map2,Arpc5,Arpc1b,Actr3b,Tpm1
GO:0099512	Supramolecular fiber	33	861	0.36	0.0006	10090.ENSMUSP00000001620,10090.ENSMUSP00000002029,10090.ENSMUSP00000003575,10090.ENSMUSP00000008893,10090.ENSMUSP00000018156,10090.ENSMUSP00000018880,10090.ENSMUSP00000019405,10090.ENSMUSP00000021918,10090.ENSMUSP00000023709,10090.ENSMUSP00000024047,10090.ENSMUSP00000025486,10090.ENSMUSP00000029266,10090.ENSMUSP00000030158,10090.ENSMUSP00000030184,10090.ENSMUSP00000031058,10090.ENSMUSP00000032078…	Fxr1,Emd,Tpm4,Coro1b,Rac3,Ndel1,Map1s,Ror2,Krt5,Twf2,Lmnb1,Anxa5,Dctn3,Tpm2,Mapre3,Cct7,Coro1a,Pak1,Igbp1,Frg1,Tubb4b,Pygm,Wdr47,Tubb4a,Map2,Rpl15,Bicd1,Eml4,Cab39,Tpm1,Reep1,Sri,Atp2b4
GO:1902494	Catalytic complex	49	1280	0.35	1.06e-05	10090.ENSMUSP00000000001,10090.ENSMUSP00000002551,10090.ENSMUSP00000016138,10090.ENSMUSP00000019614,10090.ENSMUSP00000020273,10090.ENSMUSP00000021306,10090.ENSMUSP00000021347,10090.ENSMUSP00000023851,10090.ENSMUSP00000024727,10090.ENSMUSP00000024802,10090.ENSMUSP00000026662,10090.ENSMUSP00000026818,10090.ENSMUSP00000028083,10090.ENSMUSP00000028225,10090.ENSMUSP00000030734,10090.ENSMUSP00000030784…	Gnai3,Snrpd1,Fnta,Xab2,Supv3l1,Eftud2,Sel1l,Ndufa5,Cdc5l,Ppil1,Cbx2,Sec11a,Psmb7,Psmd5,Sf3a3,Prkag2,Ndufa4,Magohb,Ppp4c,Psma1,Frg1,Etfa,Gcsh,Ndufb7,Fbxo2,Snrpd2,Dis3,Psmd7,Ago2,Zyg11b,Pigs,Ubqln1,Eny2,Dlst,Syncrip,Psmd4,Suclg2,mt-Cytb,Klhl3,Mta2,Snrpn,Prmt1,Ube2l3,Stt3a,Tbpl1,Psme2,Gan,Snrpe,Ranbp9
GO:0031090	Organelle membrane	109	2973	0.34	8.09e-13	10090.ENSMUSP00000000001,10090.ENSMUSP00000001109,10090.ENSMUSP00000002029,10090.ENSMUSP00000002172,10090.ENSMUSP00000003313,10090.ENSMUSP00000005003,10090.ENSMUSP00000007257,10090.ENSMUSP00000009003,10090.ENSMUSP00000009256,10090.ENSMUSP00000011029,10090.ENSMUSP00000015501,10090.ENSMUSP00000017831,10090.ENSMUSP00000017975,10090.ENSMUSP00000019198,10090.ENSMUSP00000019226,10090.ENSMUSP00000019975…	Gnai3,Mfsd10,Emd,Acp2,Grk5,Lbr,Clic1,Rala,Bcl2l13,Dnajc19,Clpx,Rhot1,Rab5a,Fis1,Slc25a22,Wasf1,Serinc1,Osbpl5,Sel1l,Mrs2,Ssr1,Snap29,Tfrc,Ndufa5,Mrps23,Vapa,Gabbr1,Lmnb1,Sacm1l,Sec11a,Hgs,Ubxn4,Ptges2,Tor1b,Aadac,Slc6a17,Ndufaf4,Chmp5,Cpt2,Ak2,Scarb2,Atp2a2,Ndufa4,Sec61a1,Slc17a6,Coro1a,Pak1,Lamtor1,Mst4,Abcb7,Lamp1,Ndufb7,Fbxo2,Snx2,Atp1a1,Atp6v1h,Zfyve1,Spag9,Tmem33,Cisd1,Fam169a,Atp6v0a1,Pigs,…
GO:0016604	Nuclear body	27	754	0.33	0.0068	10090.ENSMUSP00000003313,10090.ENSMUSP00000021135,10090.ENSMUSP00000021306,10090.ENSMUSP00000023117,10090.ENSMUSP00000023489,10090.ENSMUSP00000024727,10090.ENSMUSP00000026662,10090.ENSMUSP00000028617,10090.ENSMUSP00000030117,10090.ENSMUSP00000030734,10090.ENSMUSP00000030993,10090.ENSMUSP00000033372,10090.ENSMUSP00000033999,10090.ENSMUSP00000037613,10090.ENSMUSP00000044838,10090.ENSMUSP00000061474…	Grk5,Ncbp3,Eftud2,Phf5a,Fyttd1,Cdc5l,Cbx2,Api5,Smu1,Sf3a3,Nelfa,Rp2h,Frg1,Fbl,Atp6v0a1,Srsf4,Snrnp70,Srek1,Fmr1,Snrpn,Rpa2,Son,Wbp11,Zpr1,Srsf6,Sf1,Pacsin2
GO:0032991	Protein-containing complex	173	4895	0.32	5.18e-22	10090.ENSMUSP00000000001,10090.ENSMUSP00000001042,10090.ENSMUSP00000001620,10090.ENSMUSP00000002445,10090.ENSMUSP00000002551,10090.ENSMUSP00000003527,10090.ENSMUSP00000005003,10090.ENSMUSP00000005406,10090.ENSMUSP00000007257,10090.ENSMUSP00000007980,10090.ENSMUSP00000011029,10090.ENSMUSP00000015501,10090.ENSMUSP00000016138,10090.ENSMUSP00000016143,10090.ENSMUSP00000017975,10090.ENSMUSP00000018156…	Gnai3,Ilf2,Fxr1,Ranbp3,Snrpd1,Supt5,Lbr,App,Clic1,Hnrnpa0,Dnajc19,Clpx,Fnta,Wasf3,Rab5a,Rac3,Dlg4,Ndel1,Fxr2,Rars,Fis1,Map1s,Xab2,Wasf1,Supv3l1,Mrpl22,Eftud2,Sel1l,Ror2,Washc5,Phf5a,Rogdi,Snap29,Tfrc,Ndufa5,Mrps23,Cdc5l,Ppil1,Pfdn6,Pfdn1,Gabbr1,Sacm1l,Cbx2,Sec11a,Hgs,Cops5,Psmb7,Psmd5,Api5,Fam98b,Smu1,Dctn3,Tpm2,Sf3a3,Prkag2,Nelfa,Atp2a2,Arpc1a,Ndufa4,Add2,Cct7,Sec61a1,Magohb,Ppp4c,Coro1a,Psma1,P…
GO:0030054	Cell junction	72	2050	0.32	3.16e-07	10090.ENSMUSP00000001620,10090.ENSMUSP00000005406,10090.ENSMUSP00000009003,10090.ENSMUSP00000016143,10090.ENSMUSP00000017975,10090.ENSMUSP00000018156,10090.ENSMUSP00000018700,10090.ENSMUSP00000018880,10090.ENSMUSP00000018909,10090.ENSMUSP00000019405,10090.ENSMUSP00000019975,10090.ENSMUSP00000023191,10090.ENSMUSP00000023449,10090.ENSMUSP00000024897,10090.ENSMUSP00000025338,10090.ENSMUSP00000027050…	Fxr1,App,Rala,Wasf3,Rab5a,Rac3,Dlg4,Ndel1,Fxr2,Map1s,Wasf1,Rogdi,Snap29,Vapa,Gabbr1,Cops5,Anxa5,Slc6a17,Atp2a2,Add2,Slc17a6,Coro1a,Pak1,Lamp1,Cbln1,Fbxo2,Vezt,Atp1a1,Coro2b,Ago2,Ptk7,Sh3pxd2b,Atp6v0a1,Picalm,Exoc4,Nlgn2,Kctd8,Ptprs,Cadm4,Gripap1,Rps15,Wdr7,Map2,C1qbp,Cd99l2,Rpl36,Rac1,Fmr1,Magi1,Nfasc,Prkce,Rims1,Plcg1,Atp1a3,Syt11,Rpl18,Clta,Fam234b,Hnrnpa3,Sh3kbp1,Inpp4a,Kalrn,Sri,Atp2b4,Grip1,…
GO:0005783	Endoplasmic reticulum	46	1311	0.32	0.00015	10090.ENSMUSP00000002029,10090.ENSMUSP00000005406,10090.ENSMUSP00000006128,10090.ENSMUSP00000018700,10090.ENSMUSP00000019198,10090.ENSMUSP00000021347,10090.ENSMUSP00000021864,10090.ENSMUSP00000022075,10090.ENSMUSP00000022976,10090.ENSMUSP00000024897,10090.ENSMUSP00000026270,10090.ENSMUSP00000027592,10090.ENSMUSP00000028199,10090.ENSMUSP00000029266,10090.ENSMUSP00000031423,10090.ENSMUSP00000032168…	Emd,App,Rcn1,Dlg4,Fis1,Sel1l,Ssr1,Pcsk1,Washc5,Vapa,Sacm1l,Ubxn4,Tor1b,Anxa5,Atp2a2,Sec61a1,Ctsc,Fbxo2,Atp1a1,Zfyve1,Tmem33,Pigs,Pygm,Ubqln1,Lin28a,Yipf6,Syncrip,Asna1,Map2,Rtn1,Fmr1,Arsb,Rpl27,Prkce,Jagn1,Atp1a3,Sec61a2,Rpl18,Zdhhc13,Reep1,Stt3a,Tbl2,Sri,Ermp1,Pde2a,Apoe
GO:0005829	Cytosol	123	3573	0.31	6.7e-13	10090.ENSMUSP00000001480,10090.ENSMUSP00000001620,10090.ENSMUSP00000002551,10090.ENSMUSP00000003313,10090.ENSMUSP00000003572,10090.ENSMUSP00000008893,10090.ENSMUSP00000015501,10090.ENSMUSP00000017975,10090.ENSMUSP00000018156,10090.ENSMUSP00000018880,10090.ENSMUSP00000018909,10090.ENSMUSP00000018992,10090.ENSMUSP00000019405,10090.ENSMUSP00000020258,10090.ENSMUSP00000020411,10090.ENSMUSP00000021204…	Npepps,Fxr1,Snrpd1,Grk5,Gars,Coro1b,Clpx,Rab5a,Rac3,Ndel1,Fxr2,Rars,Map1s,Herc4,Osbpl5,Nxn,Eftud2,Mthfd1,Akr1c6,Glrx,Washc5,Snap29,Eif2ak2,Mgea5,Hgs,Cops5,Dtymk,Ubxn4,Psmb7,Ptges2,Dpp7,Anxa5,Pmvk,Chmp5,Dctn3,Ak2,Prkag2,Nelfa,Paics,Pdap1,Cct7,Ppp4c,Coro1a,Psma1,Pak1,Mst4,Igbp1,Lamp1,Prosc,Gsr,Ist1,Ntmt1,Abcf1,Fbxo2,Snrpd2,Vezt,Zfp91,Snx2,Dis3,Ago2,Spag9,Ptma,Atp6v0a1,Ints9,Eprs,Rps27l,Ubqln1,Lin28…
GO:0098588	Bounding membrane of organelle	57	1636	0.31	1.72e-05	10090.ENSMUSP00000000001,10090.ENSMUSP00000002029,10090.ENSMUSP00000002172,10090.ENSMUSP00000017831,10090.ENSMUSP00000017975,10090.ENSMUSP00000019198,10090.ENSMUSP00000019975,10090.ENSMUSP00000023449,10090.ENSMUSP00000023486,10090.ENSMUSP00000024897,10090.ENSMUSP00000026270,10090.ENSMUSP00000026900,10090.ENSMUSP00000028162,10090.ENSMUSP00000029499,10090.ENSMUSP00000030128,10090.ENSMUSP00000031377…	Gnai3,Emd,Acp2,Rhot1,Rab5a,Fis1,Wasf1,Snap29,Tfrc,Vapa,Sacm1l,Hgs,Ptges2,Slc6a17,Chmp5,Scarb2,Atp2a2,Sec61a1,Slc17a6,Coro1a,Lamtor1,Mst4,Lamp1,Snx2,Atp6v1h,Zfyve1,Spag9,Cisd1,Atp6v0a1,Picalm,Yipf6,Synrg,Ptprs,Gripap1,Mtx1,Rtn1,Stk24,Rac1,Wdr91,Vps26a,Rpl27,Ap1g1,Prkce,Sec61a2,Syt11,Clta,Arhgap1,Inpp4a,Zdhhc13,Sri,Ankfy1,Snx12,Mtch2,Tmem55b,Pdcd10,Pacsin2,Pde2a
GO:0043005	Neuron projection	55	1583	0.31	2.83e-05	10090.ENSMUSP00000001620,10090.ENSMUSP00000002172,10090.ENSMUSP00000003572,10090.ENSMUSP00000005406,10090.ENSMUSP00000017975,10090.ENSMUSP00000018156,10090.ENSMUSP00000018700,10090.ENSMUSP00000018880,10090.ENSMUSP00000018909,10090.ENSMUSP00000019405,10090.ENSMUSP00000019975,10090.ENSMUSP00000021522,10090.ENSMUSP00000021918,10090.ENSMUSP00000022075,10090.ENSMUSP00000022082,10090.ENSMUSP00000022976…	Fxr1,Acp2,Gars,App,Rab5a,Rac3,Dlg4,Ndel1,Fxr2,Map1s,Wasf1,Glrx5,Ror2,Pcsk1,Glrx,Washc5,Rogdi,Twf2,Gabbr1,Anxa5,Slc17a6,Coro1a,Pak1,Lamp1,Fbxo2,Vezt,Ago2,Picalm,Exoc4,Nlgn2,Abhd12,Ptprs,Gripap1,Tubb4a,Map2,Arpc5,Rac1,Hmgb1,Fmr1,Nfasc,Stmn3,Atp1a3,Syt11,Hnrnpa3,Sh3kbp1,Kalrn,Ranbp1,Zpr1,Sri,Atp2b4,Grip1,Eif4b,Cd200,Pde2a,Apoe
GO:0098805	Whole membrane	49	1415	0.31	0.00011	10090.ENSMUSP00000000001,10090.ENSMUSP00000002029,10090.ENSMUSP00000002172,10090.ENSMUSP00000005406,10090.ENSMUSP00000017831,10090.ENSMUSP00000017975,10090.ENSMUSP00000019198,10090.ENSMUSP00000019975,10090.ENSMUSP00000023449,10090.ENSMUSP00000023486,10090.ENSMUSP00000025338,10090.ENSMUSP00000026900,10090.ENSMUSP00000029499,10090.ENSMUSP00000030128,10090.ENSMUSP00000031377,10090.ENSMUSP00000032069…	Gnai3,Emd,Acp2,App,Rhot1,Rab5a,Fis1,Wasf1,Snap29,Tfrc,Gabbr1,Hgs,Slc6a17,Chmp5,Scarb2,Add2,Sec61a1,Slc17a6,Coro1a,Lamtor1,Lamp1,Snx2,Atp1a1,Atp6v1h,Spag9,Cisd1,Atp6v0a1,Picalm,Synrg,Ptprs,Gripap1,Mtx1,Rac1,Wdr91,Vps26a,Ap1g1,Syt11,Clta,Arhgap1,Inpp4a,Zdhhc13,Sri,Ankfy1,Snx12,Mtch2,Grip1,Tmem55b,Pacsin2,Pde2a
GO:0099080	Supramolecular complex	40	1160	0.31	0.00077	10090.ENSMUSP00000001620,10090.ENSMUSP00000002029,10090.ENSMUSP00000003575,10090.ENSMUSP00000008893,10090.ENSMUSP00000018156,10090.ENSMUSP00000018880,10090.ENSMUSP00000018909,10090.ENSMUSP00000019405,10090.ENSMUSP00000021918,10090.ENSMUSP00000023709,10090.ENSMUSP00000024047,10090.ENSMUSP00000025486,10090.ENSMUSP00000029266,10090.ENSMUSP00000030158,10090.ENSMUSP00000030184,10090.ENSMUSP00000031058…	Fxr1,Emd,Tpm4,Coro1b,Rac3,Ndel1,Fxr2,Map1s,Ror2,Krt5,Twf2,Lmnb1,Anxa5,Dctn3,Tpm2,Mapre3,Cct7,Coro1a,Pak1,Igbp1,Frg1,Ago2,Tubb4b,Pygm,Lin28a,Wdr47,Tubb4a,Map2,Rpl15,Rac1,Bicd1,Fmr1,Eml4,Top1,Hnrnpa3,Cab39,Tpm1,Reep1,Sri,Atp2b4
GO:0012505	Endomembrane system	127	3859	0.29	4.46e-12	10090.ENSMUSP00000000001,10090.ENSMUSP00000001109,10090.ENSMUSP00000002029,10090.ENSMUSP00000002445,10090.ENSMUSP00000003313,10090.ENSMUSP00000003572,10090.ENSMUSP00000005003,10090.ENSMUSP00000005406,10090.ENSMUSP00000006128,10090.ENSMUSP00000007257,10090.ENSMUSP00000017975,10090.ENSMUSP00000018156,10090.ENSMUSP00000018700,10090.ENSMUSP00000018880,10090.ENSMUSP00000019198,10090.ENSMUSP00000020027…	Gnai3,Mfsd10,Emd,Ranbp3,Grk5,Gars,Lbr,App,Rcn1,Clic1,Rab5a,Rac3,Dlg4,Ndel1,Fis1,Serinc1,Osbpl5,Cpd,Sel1l,Ssr1,Pcsk1,Washc5,Rogdi,Snap29,Tfrc,Mrps23,Vapa,Gabbr1,Lmnb1,Sacm1l,Sec11a,Hgs,Cops5,Ubxn4,Ptges2,Tor1b,Dpp7,Anxa5,Aadac,Slc6a17,Chmp5,Ptp4a2,Nrbp1,Atp2a2,Sec61a1,Slc17a6,Ctsc,Coro1a,Pak1,Lamtor1,Rp2h,Mst4,Lamp1,Ist1,Abcf1,Fbxo2,Vezt,Relch,Snx2,Atp1a1,Zfyve1,Wdr48,Tmem33,Fam169a,Atp6v0a1,Pigs,…
GO:0098796	Membrane protein complex	35	1083	0.28	0.006	10090.ENSMUSP00000000001,10090.ENSMUSP00000007257,10090.ENSMUSP00000011029,10090.ENSMUSP00000018700,10090.ENSMUSP00000021347,10090.ENSMUSP00000023449,10090.ENSMUSP00000023486,10090.ENSMUSP00000023851,10090.ENSMUSP00000025338,10090.ENSMUSP00000026270,10090.ENSMUSP00000026818,10090.ENSMUSP00000031423,10090.ENSMUSP00000031637,10090.ENSMUSP00000032168,10090.ENSMUSP00000033131,10090.ENSMUSP00000037341…	Gnai3,Clic1,Dnajc19,Dlg4,Sel1l,Snap29,Tfrc,Ndufa5,Gabbr1,Sacm1l,Sec11a,Atp2a2,Ndufa4,Sec61a1,Lamtor1,Ndufb7,Snx2,Atp1a1,Atp6v1h,Atp6v0a1,Pigs,Picalm,Atp5k,Abhd12,Synrg,Mtx1,mt-Cytb,Vps26a,Ap1g1,Atp1a3,Sec61a2,Clta,Stt3a,Ankfy1,Snx12
GO:0042995	Cell projection	78	2472	0.27	5.19e-06	10090.ENSMUSP00000001109,10090.ENSMUSP00000001620,10090.ENSMUSP00000002172,10090.ENSMUSP00000003572,10090.ENSMUSP00000005406,10090.ENSMUSP00000008893,10090.ENSMUSP00000016143,10090.ENSMUSP00000017975,10090.ENSMUSP00000018156,10090.ENSMUSP00000018700,10090.ENSMUSP00000018880,10090.ENSMUSP00000018909,10090.ENSMUSP00000019405,10090.ENSMUSP00000019975,10090.ENSMUSP00000021522,10090.ENSMUSP00000021918…	Mfsd10,Fxr1,Acp2,Gars,App,Coro1b,Wasf3,Rab5a,Rac3,Dlg4,Ndel1,Fxr2,Map1s,Wasf1,Glrx5,Ror2,Pcsk1,Glrx,Washc5,Rogdi,Snap29,Twf2,Gabbr1,Anxa5,Slc6a17,Ak2,Nrbp1,Atp2a2,Arpc1a,Slc17a6,Coro1a,Pak1,Rp2h,Lamp1,Fbxo2,Vezt,Snx2,Atp1a1,Ago2,Sh3pxd2b,Picalm,Exoc4,Nlgn2,Abhd12,Kctd8,Ptprs,Gripap1,Tubb4a,Map2,Arpc5,Rac1,Hmgb1,Actr3b,Fmr1,Magi1,Nfasc,Rims1,Stmn3,Plcg1,Atp1a3,Syt11,Ldha,Arhgap1,Hnrnpa3,Sh3kbp1,Tp…
GO:0043232	Intracellular non-membrane-bounded organelle	123	4035	0.26	1.62e-09	10090.ENSMUSP00000000001,10090.ENSMUSP00000001042,10090.ENSMUSP00000001620,10090.ENSMUSP00000002029,10090.ENSMUSP00000003575,10090.ENSMUSP00000005406,10090.ENSMUSP00000008893,10090.ENSMUSP00000015501,10090.ENSMUSP00000016138,10090.ENSMUSP00000016143,10090.ENSMUSP00000017975,10090.ENSMUSP00000018156,10090.ENSMUSP00000018700,10090.ENSMUSP00000018880,10090.ENSMUSP00000018909,10090.ENSMUSP00000019405…	Gnai3,Ilf2,Fxr1,Emd,Tpm4,App,Coro1b,Clpx,Fnta,Wasf3,Rab5a,Rac3,Dlg4,Ndel1,Fxr2,Map1s,Wasf1,Herc4,Supv3l1,Mrpl22,Ror2,Snap29,Krt5,Twf2,Mrps23,Vapa,Lmnb1,Cbx2,Cops5,Anxa5,Dctn3,Tpm2,Cpt2,Mapre3,Pds5a,Arpc1a,Add2,Cct7,Ctsc,Ppp4c,Coro1a,Psma1,Pak1,Rp2h,Igbp1,Frg1,Ist1,Ipo4,Abcf1,Fbl,Mrps6,Ccdc92,Coro2b,Dis3,Ago2,Zfyve1,Spag9,Tubb4b,Sh3pxd2b,Hist1h1c,Rps27l,Pygm,Lin28a,Wdr47,Asna1,Rps15,Tubb4a,Map2,Ar…
GO:0005856	Cytoskeleton	64	2060	0.26	0.0001	10090.ENSMUSP00000000001,10090.ENSMUSP00000002029,10090.ENSMUSP00000003575,10090.ENSMUSP00000005406,10090.ENSMUSP00000008893,10090.ENSMUSP00000016138,10090.ENSMUSP00000016143,10090.ENSMUSP00000017975,10090.ENSMUSP00000018156,10090.ENSMUSP00000018700,10090.ENSMUSP00000018880,10090.ENSMUSP00000019405,10090.ENSMUSP00000019975,10090.ENSMUSP00000021918,10090.ENSMUSP00000023449,10090.ENSMUSP00000023709…	Gnai3,Emd,Tpm4,App,Coro1b,Fnta,Wasf3,Rab5a,Rac3,Dlg4,Ndel1,Map1s,Wasf1,Ror2,Snap29,Krt5,Twf2,Vapa,Lmnb1,Dctn3,Tpm2,Mapre3,Arpc1a,Add2,Cct7,Ctsc,Ppp4c,Coro1a,Psma1,Pak1,Rp2h,Igbp1,Ist1,Ccdc92,Coro2b,Spag9,Tubb4b,Sh3pxd2b,Wdr47,Tubb4a,Map2,Arpc5,Rac1,Arpc1b,Bicd1,Actr3b,Zfyve19,Klhl3,Ap1g1,Spin1,Eml4,Prkce,Rims1,Clta,Fam234b,Sh3kbp1,Tpm1,Kalrn,Ranbp1,Reep1,Pitpnm2,Gan,Tnik,Pacsin2
GO:0070013	Intracellular organelle lumen	128	4279	0.25	1.68e-09	10090.ENSMUSP00000001042,10090.ENSMUSP00000002029,10090.ENSMUSP00000002172,10090.ENSMUSP00000002445,10090.ENSMUSP00000003313,10090.ENSMUSP00000003527,10090.ENSMUSP00000005003,10090.ENSMUSP00000005406,10090.ENSMUSP00000006128,10090.ENSMUSP00000007980,10090.ENSMUSP00000011029,10090.ENSMUSP00000015501,10090.ENSMUSP00000018992,10090.ENSMUSP00000019405,10090.ENSMUSP00000019614,10090.ENSMUSP00000020258…	Ilf2,Emd,Acp2,Ranbp3,Grk5,Supt5,Lbr,App,Rcn1,Hnrnpa0,Dnajc19,Clpx,Rars,Map1s,Xab2,Herc4,Supv3l1,Mrpl22,Ncbp3,Eftud2,Glrx5,Pcsk1,Glrx,Washc5,Phf5a,Snap29,Fyttd1,Mrps23,Cdc5l,Lmnb1,Cbx2,Cops5,Dtymk,Psmb7,Tor1b,Api5,Fam98b,Smu1,Dctn3,Cpt2,Ak2,Sf3a3,Prkag2,Nelfa,Pds5a,Scarb2,Ctsc,Ppp4c,Psma1,Pak1,Rp2h,Frg1,Etfa,Pccb,Ntmt1,Ipo4,Abcf1,Ndufb7,Fbl,Mrps6,Vezt,Zfp91,Ccdc92,Dis3,Psmd7,Ago2,Ptma,Atp6v0a1,Int…
GO:0120025	Plasma membrane bounded cell projection	72	2387	0.25	6.49e-05	10090.ENSMUSP00000001109,10090.ENSMUSP00000001620,10090.ENSMUSP00000002172,10090.ENSMUSP00000003572,10090.ENSMUSP00000005406,10090.ENSMUSP00000008893,10090.ENSMUSP00000016143,10090.ENSMUSP00000017975,10090.ENSMUSP00000018156,10090.ENSMUSP00000018700,10090.ENSMUSP00000018880,10090.ENSMUSP00000018909,10090.ENSMUSP00000019405,10090.ENSMUSP00000019975,10090.ENSMUSP00000021522,10090.ENSMUSP00000021918…	Mfsd10,Fxr1,Acp2,Gars,App,Coro1b,Wasf3,Rab5a,Rac3,Dlg4,Ndel1,Fxr2,Map1s,Wasf1,Glrx5,Ror2,Pcsk1,Glrx,Washc5,Rogdi,Snap29,Twf2,Gabbr1,Anxa5,Ak2,Nrbp1,Atp2a2,Arpc1a,Slc17a6,Coro1a,Pak1,Rp2h,Lamp1,Fbxo2,Vezt,Snx2,Atp1a1,Ago2,Picalm,Exoc4,Nlgn2,Abhd12,Ptprs,Gripap1,Tubb4a,Map2,Arpc5,Rac1,Hmgb1,Fmr1,Nfasc,Stmn3,Plcg1,Atp1a3,Syt11,Ldha,Arhgap1,Hnrnpa3,Sh3kbp1,Tpm1,Kalrn,Ranbp1,Zpr1,Sri,Atp2b4,Grip1,Slir…
GO:0005737	Cytoplasm	303	10283	0.24	4.1e-39	10090.ENSMUSP00000000001,10090.ENSMUSP00000001042,10090.ENSMUSP00000001109,10090.ENSMUSP00000001480,10090.ENSMUSP00000001620,10090.ENSMUSP00000002029,10090.ENSMUSP00000002172,10090.ENSMUSP00000002445,10090.ENSMUSP00000002551,10090.ENSMUSP00000003313,10090.ENSMUSP00000003572,10090.ENSMUSP00000003575,10090.ENSMUSP00000004136,10090.ENSMUSP00000005003,10090.ENSMUSP00000005406,10090.ENSMUSP00000006128…	Gnai3,Ilf2,Mfsd10,Npepps,Fxr1,Emd,Acp2,Ranbp3,Snrpd1,Grk5,Gars,Tpm4,Gstm3,Lbr,App,Rcn1,Clic1,Coro1b,Rala,Bcl2l13,Dnajc19,Clpx,Fnta,Wasf3,Rhot1,Rab5a,Rac3,Dlg4,Ndel1,Fxr2,Rars,Fis1,Slc25a22,Map1s,Wasf1,Hebp2,Herc4,Supv3l1,Osbpl5,Mrpl22,Ncbp3,Blmh,Cpd,Nxn,Eftud2,Dcakd,Sel1l,Mthfd1,Glrx5,Akr1c6,Mrs2,Ssr1,Auh,Ror2,Pcsk1,Glrx,Washc5,Naga,Rogdi,Snap29,Tfrc,Krt5,Ndufa5,Twf2,Mrps23,Cdc5l,Eif2ak2,Vapa,Pfd…
GO:0043231	Intracellular membrane-bounded organelle	272	9507	0.23	2.17e-28	10090.ENSMUSP00000000001,10090.ENSMUSP00000001042,10090.ENSMUSP00000001109,10090.ENSMUSP00000001480,10090.ENSMUSP00000001620,10090.ENSMUSP00000002029,10090.ENSMUSP00000002172,10090.ENSMUSP00000002445,10090.ENSMUSP00000002551,10090.ENSMUSP00000003313,10090.ENSMUSP00000003527,10090.ENSMUSP00000003572,10090.ENSMUSP00000005003,10090.ENSMUSP00000005406,10090.ENSMUSP00000006128,10090.ENSMUSP00000007257…	Gnai3,Ilf2,Mfsd10,Npepps,Fxr1,Emd,Acp2,Ranbp3,Snrpd1,Grk5,Supt5,Gars,Lbr,App,Rcn1,Clic1,Hnrnpa0,Bcl2l13,Dnajc19,Clpx,Rhot1,Rac3,Dlg4,Ndel1,Fxr2,Rars,Fis1,Slc25a22,Map1s,Xab2,Wasf1,Hebp2,Herc4,Supv3l1,Osbpl5,Mrpl22,Ncbp3,Cpd,Nxn,Eftud2,Dcakd,Sel1l,Mthfd1,Glrx5,Akr1c6,Mrs2,Ssr1,Auh,Pcsk1,Glrx,Washc5,Naga,Phf5a,Rogdi,Snap29,Tfrc,Fyttd1,Krt5,Ndufa5,Mrps23,Cdc5l,Ppil1,Eif2ak2,Vapa,Pfdn6,Gabbr1,Lmnb1,M…
GO:0043229	Intracellular organelle	314	11084	0.22	4.1e-39	10090.ENSMUSP00000000001,10090.ENSMUSP00000001042,10090.ENSMUSP00000001109,10090.ENSMUSP00000001480,10090.ENSMUSP00000001620,10090.ENSMUSP00000002029,10090.ENSMUSP00000002172,10090.ENSMUSP00000002445,10090.ENSMUSP00000002551,10090.ENSMUSP00000003313,10090.ENSMUSP00000003527,10090.ENSMUSP00000003572,10090.ENSMUSP00000003575,10090.ENSMUSP00000005003,10090.ENSMUSP00000005406,10090.ENSMUSP00000006128…	Gnai3,Ilf2,Mfsd10,Npepps,Fxr1,Emd,Acp2,Ranbp3,Snrpd1,Grk5,Supt5,Gars,Tpm4,Lbr,App,Rcn1,Clic1,Hnrnpa0,Coro1b,Rala,Bcl2l13,Dnajc19,Clpx,Fnta,Wasf3,Rhot1,Rab5a,Rac3,Dlg4,Ndel1,Fxr2,Rars,Fis1,Slc25a22,Map1s,Xab2,Wasf1,Hebp2,Herc4,Supv3l1,Osbpl5,Mrpl22,Ncbp3,Cpd,Nxn,Eftud2,Dcakd,Sel1l,Mthfd1,Glrx5,Akr1c6,Mrs2,Ssr1,Auh,Ror2,Pcsk1,Glrx,Washc5,Naga,Phf5a,Rogdi,Snap29,Tfrc,Fyttd1,Krt5,Ndufa5,Twf2,Mrps23,C…
GO:0043227	Membrane-bounded organelle	292	10370	0.22	6.31e-32	10090.ENSMUSP00000000001,10090.ENSMUSP00000001042,10090.ENSMUSP00000001109,10090.ENSMUSP00000001480,10090.ENSMUSP00000001620,10090.ENSMUSP00000002029,10090.ENSMUSP00000002172,10090.ENSMUSP00000002445,10090.ENSMUSP00000002551,10090.ENSMUSP00000003313,10090.ENSMUSP00000003527,10090.ENSMUSP00000003572,10090.ENSMUSP00000005003,10090.ENSMUSP00000005406,10090.ENSMUSP00000006128,10090.ENSMUSP00000007257…	Gnai3,Ilf2,Mfsd10,Npepps,Fxr1,Emd,Acp2,Ranbp3,Snrpd1,Grk5,Supt5,Gars,Lbr,App,Rcn1,Clic1,Hnrnpa0,Rala,Bcl2l13,Dnajc19,Clpx,Rhot1,Rab5a,Rac3,Dlg4,Ndel1,Fxr2,Rars,Fis1,Slc25a22,Map1s,Xab2,Wasf1,Hebp2,Serinc1,Herc4,Supv3l1,Osbpl5,Mrpl22,Ncbp3,Cpd,Nxn,Eftud2,Dcakd,Sel1l,Mthfd1,Glrx5,Akr1c6,Mrs2,Ssr1,Auh,Pcsk1,Glrx,Washc5,Naga,Phf5a,Rogdi,Snap29,Tfrc,Fyttd1,Krt5,Ndufa5,Mrps23,Cdc5l,Ppil1,Eif2ak2,Vapa,P…
GO:0043226	Organelle	319	11550	0.21	2.41e-38	10090.ENSMUSP00000000001,10090.ENSMUSP00000001042,10090.ENSMUSP00000001109,10090.ENSMUSP00000001480,10090.ENSMUSP00000001620,10090.ENSMUSP00000002029,10090.ENSMUSP00000002172,10090.ENSMUSP00000002445,10090.ENSMUSP00000002551,10090.ENSMUSP00000003313,10090.ENSMUSP00000003527,10090.ENSMUSP00000003572,10090.ENSMUSP00000003575,10090.ENSMUSP00000005003,10090.ENSMUSP00000005406,10090.ENSMUSP00000006128…	Gnai3,Ilf2,Mfsd10,Npepps,Fxr1,Emd,Acp2,Ranbp3,Snrpd1,Grk5,Supt5,Gars,Tpm4,Lbr,App,Rcn1,Clic1,Hnrnpa0,Coro1b,Rala,Bcl2l13,Dnajc19,Clpx,Fnta,Wasf3,Rhot1,Rab5a,Rac3,Dlg4,Ndel1,Fxr2,Rars,Fis1,Slc25a22,Map1s,Xab2,Wasf1,Hebp2,Serinc1,Herc4,Supv3l1,Osbpl5,Mrpl22,Ncbp3,Cpd,Nxn,Eftud2,Dcakd,Sel1l,Mthfd1,Glrx5,Akr1c6,Mrs2,Ssr1,Auh,Ror2,Pcsk1,Glrx,Washc5,Naga,Phf5a,Rogdi,Snap29,Tfrc,Fyttd1,Krt5,Ndufa5,Twf2,…
GO:0005634	Nucleus	173	6330	0.21	1.03e-10	10090.ENSMUSP00000001042,10090.ENSMUSP00000001109,10090.ENSMUSP00000001480,10090.ENSMUSP00000001620,10090.ENSMUSP00000002029,10090.ENSMUSP00000002445,10090.ENSMUSP00000002551,10090.ENSMUSP00000003313,10090.ENSMUSP00000003527,10090.ENSMUSP00000005003,10090.ENSMUSP00000005406,10090.ENSMUSP00000007257,10090.ENSMUSP00000007980,10090.ENSMUSP00000015501,10090.ENSMUSP00000018880,10090.ENSMUSP00000018909…	Ilf2,Mfsd10,Npepps,Fxr1,Emd,Ranbp3,Snrpd1,Grk5,Supt5,Lbr,App,Clic1,Hnrnpa0,Clpx,Ndel1,Fxr2,Rars,Map1s,Xab2,Herc4,Supv3l1,Ncbp3,Cpd,Nxn,Eftud2,Glrx5,Akr1c6,Glrx,Washc5,Phf5a,Rogdi,Snap29,Tfrc,Fyttd1,Mrps23,Cdc5l,Ppil1,Eif2ak2,Vapa,Pfdn6,Lmnb1,Mgea5,Cbx2,Cops5,Dtymk,Ubxn4,Psmb7,Ptges2,Tor1b,Api5,Fam98b,Dtd1,Anxa5,Smu1,Chmp5,Dctn3,Cpt2,Ptp4a2,Ak2,Sf3a3,Prkag2,Nelfa,Pds5a,Arpc1a,Magohb,Ctsc,Ppp4c,Psm…
GO:0031981	Nuclear lumen	102	3771	0.2	3.66e-05	10090.ENSMUSP00000001042,10090.ENSMUSP00000002029,10090.ENSMUSP00000002445,10090.ENSMUSP00000003313,10090.ENSMUSP00000003527,10090.ENSMUSP00000005003,10090.ENSMUSP00000007980,10090.ENSMUSP00000015501,10090.ENSMUSP00000018992,10090.ENSMUSP00000019405,10090.ENSMUSP00000019614,10090.ENSMUSP00000020258,10090.ENSMUSP00000021135,10090.ENSMUSP00000021306,10090.ENSMUSP00000022976,10090.ENSMUSP00000023117…	Ilf2,Emd,Ranbp3,Grk5,Supt5,Lbr,Hnrnpa0,Clpx,Rars,Map1s,Xab2,Herc4,Ncbp3,Eftud2,Washc5,Phf5a,Snap29,Fyttd1,Cdc5l,Lmnb1,Cbx2,Cops5,Psmb7,Api5,Fam98b,Smu1,Dctn3,Cpt2,Sf3a3,Prkag2,Nelfa,Pds5a,Ctsc,Ppp4c,Psma1,Pak1,Rp2h,Frg1,Ntmt1,Ipo4,Abcf1,Fbl,Vezt,Zfp91,Ccdc92,Dis3,Psmd7,Ago2,Ptma,Atp6v0a1,Ints9,Hist1h1c,Ubqln1,Lin28a,Eny2,Srsf4,Syncrip,Asna1,Gripap1,Rps15,Celf1,Psmd4,Snrnp70,Srek1,Map2,C1qbp,Stk24…
GO:0005622	Intracellular	332	12596	0.19	3.55e-38	10090.ENSMUSP00000000001,10090.ENSMUSP00000001042,10090.ENSMUSP00000001109,10090.ENSMUSP00000001480,10090.ENSMUSP00000001620,10090.ENSMUSP00000002029,10090.ENSMUSP00000002172,10090.ENSMUSP00000002445,10090.ENSMUSP00000002551,10090.ENSMUSP00000003313,10090.ENSMUSP00000003527,10090.ENSMUSP00000003572,10090.ENSMUSP00000003575,10090.ENSMUSP00000004136,10090.ENSMUSP00000005003,10090.ENSMUSP00000005406…	Gnai3,Ilf2,Mfsd10,Npepps,Fxr1,Emd,Acp2,Ranbp3,Snrpd1,Grk5,Supt5,Gars,Tpm4,Gstm3,Lbr,App,Rcn1,Clic1,Hnrnpa0,Coro1b,Rala,Bcl2l13,Dnajc19,Clpx,Fnta,Wasf3,Rhot1,Rab5a,Rac3,Dlg4,Ndel1,Fxr2,Rars,Fis1,Slc25a22,Map1s,Xab2,Wasf1,Hebp2,Herc4,Supv3l1,Osbpl5,Mrpl22,Ncbp3,Blmh,Cpd,Nxn,Eftud2,Dcakd,Sel1l,Mthfd1,Glrx5,Akr1c6,Mrs2,Ssr1,Auh,Ror2,Pcsk1,Glrx,Washc5,Naga,Phf5a,Rogdi,Snap29,Tfrc,Fyttd1,Krt5,Ndufa5,Tw…
GO:0005654	Nucleoplasm	86	3261	0.19	0.0006	10090.ENSMUSP00000001042,10090.ENSMUSP00000002029,10090.ENSMUSP00000002445,10090.ENSMUSP00000003313,10090.ENSMUSP00000003527,10090.ENSMUSP00000007980,10090.ENSMUSP00000015501,10090.ENSMUSP00000018992,10090.ENSMUSP00000019405,10090.ENSMUSP00000019614,10090.ENSMUSP00000021135,10090.ENSMUSP00000021306,10090.ENSMUSP00000022976,10090.ENSMUSP00000023117,10090.ENSMUSP00000023449,10090.ENSMUSP00000023489…	Ilf2,Emd,Ranbp3,Grk5,Supt5,Hnrnpa0,Clpx,Rars,Map1s,Xab2,Ncbp3,Eftud2,Washc5,Phf5a,Snap29,Fyttd1,Cdc5l,Lmnb1,Cbx2,Cops5,Psmb7,Api5,Fam98b,Smu1,Cpt2,Sf3a3,Prkag2,Nelfa,Pds5a,Ctsc,Ppp4c,Psma1,Pak1,Rp2h,Frg1,Ntmt1,Abcf1,Fbl,Vezt,Zfp91,Ccdc92,Dis3,Psmd7,Ago2,Ptma,Atp6v0a1,Ints9,Ubqln1,Eny2,Srsf4,Syncrip,Asna1,Gripap1,Rps15,Celf1,Psmd4,Snrnp70,Srek1,Dera,Fmr1,Magi1,Spin1,Mta2,Snrpn,Rpa2,Prmt6,Prmt1,Top…
GO:0016020	Membrane	177	7623	0.14	1.71e-05	10090.ENSMUSP00000000001,10090.ENSMUSP00000001109,10090.ENSMUSP00000002029,10090.ENSMUSP00000002172,10090.ENSMUSP00000003313,10090.ENSMUSP00000004565,10090.ENSMUSP00000005003,10090.ENSMUSP00000005406,10090.ENSMUSP00000007251,10090.ENSMUSP00000007257,10090.ENSMUSP00000008893,10090.ENSMUSP00000009003,10090.ENSMUSP00000009256,10090.ENSMUSP00000011029,10090.ENSMUSP00000015501,10090.ENSMUSP00000017831…	Gnai3,Mfsd10,Emd,Acp2,Grk5,Ralb,Lbr,App,Abhd16a,Clic1,Coro1b,Rala,Bcl2l13,Dnajc19,Clpx,Rhot1,Rab5a,Rac3,Dlg4,Fis1,Slc25a22,Wasf1,Serinc1,Osbpl5,Cpd,Sel1l,Mrs2,Ssr1,Ror2,Pcsk1,Snap29,Tfrc,Krt5,Ndufa5,Mrps23,Vapa,Cuta,Gabbr1,Lmnb1,Sacm1l,Sec11a,Hgs,Ubxn4,Cyb5r1,Ptges2,Tor1b,Anxa5,Aadac,Slc6a17,Ndufaf4,Chmp5,Dctn3,Cpt2,Ptp4a2,Ak2,Nrbp1,Pds5a,Scarb2,Atp2a2,Arpc1a,Pdap1,Ndufa4,Add2,Sec61a1,Slc17a6,Ppp…
GO:0110165	Cellular anatomical entity	354	15632	0.13	3.71e-29	10090.ENSMUSP00000000001,10090.ENSMUSP00000001042,10090.ENSMUSP00000001109,10090.ENSMUSP00000001480,10090.ENSMUSP00000001620,10090.ENSMUSP00000002029,10090.ENSMUSP00000002172,10090.ENSMUSP00000002445,10090.ENSMUSP00000002551,10090.ENSMUSP00000003313,10090.ENSMUSP00000003527,10090.ENSMUSP00000003572,10090.ENSMUSP00000003575,10090.ENSMUSP00000004136,10090.ENSMUSP00000004565,10090.ENSMUSP00000005003…	Gnai3,Ilf2,Mfsd10,Npepps,Fxr1,Emd,Acp2,Ranbp3,Snrpd1,Grk5,Supt5,Gars,Tpm4,Gstm3,Ralb,Lbr,App,Rcn1,Abhd16a,Clic1,Hnrnpa0,Coro1b,Rala,Bcl2l13,Dnajc19,Clpx,Fnta,Wasf3,Rhot1,Rab5a,Rac3,Dlg4,Ndel1,Fxr2,Rars,Fis1,Slc25a22,Map1s,Xab2,Wasf1,Hebp2,Serinc1,Herc4,Supv3l1,Osbpl5,Mrpl22,Ncbp3,Blmh,Cpd,Nxn,Eftud2,Dcakd,Sel1l,Mthfd1,Glrx5,Akr1c6,Mrs2,Ssr1,Auh,Ror2,Pcsk1,Glrx,Washc5,Naga,Phf5a,Rogdi,Snap29,Tfrc,…

## Sheet: Selection_of_componant
#term ID	term description	observed gene count	background gene count	strength	false discovery rate	matching proteins in your network (IDs)	matching proteins in your network (labels)
Human
GO:1902737	Dendritic filopodium	4	4	1.71	0.00042	9606.ENSP00000250113,9606.ENSP00000350170,9606.ENSP00000353508,9606.ENSP00000359506	FXR2,FXR1,MAP2,FMR1
GO:0044326	Dendritic spine neck	4	7	1.47	0.0015	9606.ENSP00000250113,9606.ENSP00000265729,9606.ENSP00000350170,9606.ENSP00000359506	FXR2,SRI,FXR1,FMR1
GO:0043203	Axon hillock	3	8	1.29	0.0204	9606.ENSP00000263373,9606.ENSP00000333982,9606.ENSP00000353508	SPTBN4,NDEL1,MAP2
GO:0005885	Arp2/3 protein complex	4	11	1.27	0.0046	9606.ENSP00000256001,9606.ENSP00000262942,9606.ENSP00000294742,9606.ENSP00000389631	ACTR3B,ARPC1A,ARPC5,ARPC1B
GO:0030426	Growth cone	15	186	0.62	0.00038	9606.ENSP00000227322,9606.ENSP00000250113,9606.ENSP00000253861,9606.ENSP00000284981,9606.ENSP00000294742,9606.ENSP00000303908,9606.ENSP00000304283,9606.ENSP00000333982,9606.ENSP00000349932,9606.ENSP00000350170,9606.ENSP00000353508,9606.ENSP00000359070,9606.ENSP00000359506,9606.ENSP00000363745,9606.ENSP00000383599	ZPR1,FXR2,EXOC4,APP,ARPC5,TWF2,RAC3,NDEL1,PTPRS,FXR1,MAP2,STMN3,FMR1,HNRNPR,WDR47
GO:0042734	Presynaptic membrane	11	158	0.56	0.0096	9606.ENSP00000242285,9606.ENSP00000305288,9606.ENSP00000334910,9606.ENSP00000349932,9606.ENSP00000350310,9606.ENSP00000353129,9606.ENSP00000357307,9606.ENSP00000359506,9606.ENSP00000366233,9606.ENSP00000377015,9606.ENSP00000428417	CLTA,NLGN2,PDE2A,PTPRS,ATP2B4,KCTD8,SYT11,FMR1,GABBR1,PICALM,RIMS1
GO:0008021	Synaptic vesicle	14	203	0.55	0.0026	9606.ENSP00000242285,9606.ENSP00000254442,9606.ENSP00000263160,9606.ENSP00000273047,9606.ENSP00000284981,9606.ENSP00000322832,9606.ENSP00000330199,9606.ENSP00000333298,9606.ENSP00000333982,9606.ENSP00000349932,9606.ENSP00000350512,9606.ENSP00000357307,9606.ENSP00000377015,9606.ENSP00000382428	CLTA,WDR7,SLC17A6,RAB5A,APP,ROGDI,SLC6A17,LAMP1,NDEL1,PTPRS,COPS5,SYT11,PICALM,DLG4
GO:0150034	Distal axon	18	310	0.48	0.0022	9606.ENSP00000227322,9606.ENSP00000250113,9606.ENSP00000253861,9606.ENSP00000265729,9606.ENSP00000273047,9606.ENSP00000284981,9606.ENSP00000294742,9606.ENSP00000303908,9606.ENSP00000304283,9606.ENSP00000333982,9606.ENSP00000349932,9606.ENSP00000350170,9606.ENSP00000353508,9606.ENSP00000357307,9606.ENSP00000359070,9606.ENSP00000359506,9606.ENSP00000363745,9606.ENSP00000383599	ZPR1,FXR2,EXOC4,SRI,RAB5A,APP,ARPC5,TWF2,RAC3,NDEL1,PTPRS,FXR1,MAP2,SYT11,STMN3,FMR1,HNRNPR,WDR47
GO:0098793	Presynapse	28	526	0.44	0.00017	9606.ENSP00000215730,9606.ENSP00000225698,9606.ENSP00000242285,9606.ENSP00000250113,9606.ENSP00000254442,9606.ENSP00000263160,9606.ENSP00000265729,9606.ENSP00000273047,9606.ENSP00000284981,9606.ENSP00000305288,9606.ENSP00000322832,9606.ENSP00000330199,9606.ENSP00000333298,9606.ENSP00000333982,9606.ENSP00000334910,9606.ENSP00000349932,9606.ENSP00000350170,9606.ENSP00000350310,9606.ENSP00000350512,…	SNAP29,C1QBP,CLTA,FXR2,WDR7,SLC17A6,SRI,RAB5A,APP,NLGN2,ROGDI,SLC6A17,LAMP1,NDEL1,PDE2A,PTPRS,FXR1,ATP2B4,COPS5,KCTD8,SYT11,FMR1,HNRNPR,GABBR1,PICALM,DLG4,TNIK,RIMS1
GO:0098794	Postsynapse	30	643	0.38	0.00068	9606.ENSP00000074304,9606.ENSP00000197268,9606.ENSP00000219197,9606.ENSP00000242285,9606.ENSP00000250113,9606.ENSP00000264436,9606.ENSP00000265729,9606.ENSP00000273047,9606.ENSP00000284981,9606.ENSP00000305288,9606.ENSP00000330199,9606.ENSP00000335055,9606.ENSP00000346240,9606.ENSP00000348461,9606.ENSP00000349932,9606.ENSP00000350170,9606.ENSP00000353129,9606.ENSP00000353508,9606.ENSP00000357307,…	INPP4A,KIAA1467,CBLN1,CLTA,FXR2,ADD2,SRI,RAB5A,APP,NLGN2,SLC6A17,WASF3,FBXO2,RAC1,PTPRS,FXR1,KCTD8,MAP2,SYT11,RPS27,FMR1,GRIPAP1,GABBR1,WASF1,PICALM,GRIP1,DLG4,TNIK,RPS13,ATP1A1
GO:0030424	Axon	30	646	0.38	0.00071	9606.ENSP00000219150,9606.ENSP00000227322,9606.ENSP00000250113,9606.ENSP00000253861,9606.ENSP00000263373,9606.ENSP00000264071,9606.ENSP00000265729,9606.ENSP00000273047,9606.ENSP00000278568,9606.ENSP00000284981,9606.ENSP00000294742,9606.ENSP00000303908,9606.ENSP00000304283,9606.ENSP00000322832,9606.ENSP00000333982,9606.ENSP00000344786,9606.ENSP00000349932,9606.ENSP00000350170,9606.ENSP00000353508,…	CORO1A,ZPR1,FXR2,EXOC4,SPTBN4,TUBB4A,SRI,RAB5A,PAK1,APP,ARPC5,TWF2,RAC3,ROGDI,NDEL1,NFASC,PTPRS,FXR1,MAP2,SYT11,STMN3,FMR1,HNRNPR,ROR2,GRIPAP1,GARS,DLG4,WDR47,CD200,ATP1A3
GO:0030425	Dendrite	27	612	0.36	0.0033	9606.ENSP00000220592,9606.ENSP00000250113,9606.ENSP00000252486,9606.ENSP00000265729,9606.ENSP00000273047,9606.ENSP00000278568,9606.ENSP00000284981,9606.ENSP00000322832,9606.ENSP00000325313,9606.ENSP00000328570,9606.ENSP00000333298,9606.ENSP00000344786,9606.ENSP00000346240,9606.ENSP00000348461,9606.ENSP00000350170,9606.ENSP00000353508,9606.ENSP00000357307,9606.ENSP00000359506,9606.ENSP00000363745,…	AGO2,FXR2,APOE,SRI,RAB5A,PAK1,APP,ROGDI,MAP1S,GLRX5,LAMP1,NFASC,FBXO2,RAC1,FXR1,MAP2,SYT11,FMR1,HNRNPR,ROR2,GRIPAP1,ABHD12,GABBR1,WASF1,GRIP1,DLG4,WDR47
GO:0098978	Glutamatergic synapse	16	361	0.36	0.0438	9606.ENSP00000219150,9606.ENSP00000219197,9606.ENSP00000225698,9606.ENSP00000244007,9606.ENSP00000252486,9606.ENSP00000263246,9606.ENSP00000330199,9606.ENSP00000335055,9606.ENSP00000348461,9606.ENSP00000349932,9606.ENSP00000350170,9606.ENSP00000350310,9606.ENSP00000365606,9606.ENSP00000381098,9606.ENSP00000382428,9606.ENSP00000399511	CORO1A,CBLN1,C1QBP,PLCG1,APOE,PACSIN2,SLC6A17,WASF3,RAC1,PTPRS,FXR1,ATP2B4,GRIPAP1,GRIP1,DLG4,TNIK
GO:0045202	Synapse	53	1351	0.31	8.05e-05	9606.ENSP00000074304,9606.ENSP00000197268,9606.ENSP00000215730,9606.ENSP00000219150,9606.ENSP00000219197,9606.ENSP00000225698,9606.ENSP00000242285,9606.ENSP00000244007,9606.ENSP00000250113,9606.ENSP00000252486,9606.ENSP00000253861,9606.ENSP00000254442,9606.ENSP00000263160,9606.ENSP00000263246,9606.ENSP00000264436,9606.ENSP00000265729,9606.ENSP00000273047,9606.ENSP00000284981,9606.ENSP00000304283,…	INPP4A,KIAA1467,SNAP29,CORO1A,CBLN1,C1QBP,CLTA,PLCG1,FXR2,APOE,EXOC4,WDR7,SLC17A6,PACSIN2,ADD2,SRI,RAB5A,APP,RAC3,NLGN2,HNRNPD,ROGDI,MAP1S,SLC6A17,LAMP1,NDEL1,PDE2A,WASF3,FBXO2,RAC1,PTPRS,FXR1,ATP2B4,COPS5,KCTD8,MAP2,SYT11,RPS27,FMR1,HNRNPR,GRIPAP1,GABBR1,WASF1,PICALM,SH3KBP1,GRIP1,DLG4,TNIK,RIMS1,RPS13,ATP2A2,ATP1A3,ATP1A1
GO:0043005	Neuron projection	47	1366	0.25	0.004	9606.ENSP00000219150,9606.ENSP00000220592,9606.ENSP00000227322,9606.ENSP00000250113,9606.ENSP00000252486,9606.ENSP00000253861,9606.ENSP00000263160,9606.ENSP00000263373,9606.ENSP00000264071,9606.ENSP00000265729,9606.ENSP00000273047,9606.ENSP00000278568,9606.ENSP00000284981,9606.ENSP00000294742,9606.ENSP00000303908,9606.ENSP00000304283,9606.ENSP00000308024,9606.ENSP00000318016,9606.ENSP00000322832,…	CORO1A,AGO2,ZPR1,FXR2,APOE,EXOC4,SLC17A6,SPTBN4,TUBB4A,SRI,RAB5A,PAK1,APP,ARPC5,TWF2,RAC3,PCSK1,KIAA0196,ROGDI,MAP1S,GLRX5,LAMP1,NDEL1,NFASC,FBXO2,RAC1,PTPRS,FXR1,ATP2B4,MAP2,SYT11,STMN3,FMR1,HNRNPR,ROR2,GRIPAP1,ABHD12,GABBR1,GARS,WASF1,SH3KBP1,GRIP1,DLG4,WDR47,VEZT,CD200,ATP1A3
Mouse
GO:1902737	Dendritic filopodium	4	5	1.67	0.00031	10090.ENSMUSP00000001620,10090.ENSMUSP00000018909,10090.ENSMUSP00000076577,10090.ENSMUSP00000085906	Fxr1,Fxr2,Map2,Fmr1
GO:0098842	Postsynaptic early endosome	2	3	1.6	0.0443	10090.ENSMUSP00000017975,10090.ENSMUSP00000068789	Rab5a,Gripap1
GO:0044326	Dendritic spine neck	5	8	1.57	7.17e-05	10090.ENSMUSP00000001620,10090.ENSMUSP00000018909,10090.ENSMUSP00000085906,10090.ENSMUSP00000099922,10090.ENSMUSP00000118221	Fxr1,Fxr2,Fmr1,Atp1a3,Sri
GO:0005885	Arp2/3 protein complex	4	10	1.37	0.0018	10090.ENSMUSP00000031625,10090.ENSMUSP00000076933,10090.ENSMUSP00000082822,10090.ENSMUSP00000085578	Arpc1a,Arpc5,Arpc1b,Actr3b
GO:0060076	Excitatory synapse	6	72	0.69	0.0345	10090.ENSMUSP00000018700,10090.ENSMUSP00000032710,10090.ENSMUSP00000034076,10090.ENSMUSP00000051092,10090.ENSMUSP00000053097,10090.ENSMUSP00000103129	Dlg4,Slc17a6,Cbln1,Picalm,Nlgn2,Syt11
GO:0008021	Synaptic vesicle	18	244	0.64	2.83e-05	10090.ENSMUSP00000005406,10090.ENSMUSP00000017975,10090.ENSMUSP00000018700,10090.ENSMUSP00000018880,10090.ENSMUSP00000023191,10090.ENSMUSP00000025338,10090.ENSMUSP00000027050,10090.ENSMUSP00000029266,10090.ENSMUSP00000029499,10090.ENSMUSP00000032710,10090.ENSMUSP00000033824,10090.ENSMUSP00000044838,10090.ENSMUSP00000051092,10090.ENSMUSP00000051965,10090.ENSMUSP00000064048,10090.ENSMUSP00000072509…	App,Rab5a,Dlg4,Ndel1,Rogdi,Gabbr1,Cops5,Anxa5,Slc6a17,Slc17a6,Lamp1,Atp6v0a1,Picalm,Exoc4,Ptprs,Wdr7,Syt11,Clta
GO:0120111	Neuron projection cytoplasm	7	97	0.63	0.0326	10090.ENSMUSP00000018700,10090.ENSMUSP00000018880,10090.ENSMUSP00000019975,10090.ENSMUSP00000053558,10090.ENSMUSP00000076577,10090.ENSMUSP00000085906,10090.ENSMUSP00000111309	Dlg4,Ndel1,Wasf1,Abhd12,Map2,Fmr1,Ranbp1
GO:0030426	Growth cone	14	224	0.57	0.0014	10090.ENSMUSP00000001620,10090.ENSMUSP00000005406,10090.ENSMUSP00000018156,10090.ENSMUSP00000018880,10090.ENSMUSP00000018909,10090.ENSMUSP00000024047,10090.ENSMUSP00000033040,10090.ENSMUSP00000051965,10090.ENSMUSP00000064048,10090.ENSMUSP00000076577,10090.ENSMUSP00000076933,10090.ENSMUSP00000085906,10090.ENSMUSP00000099334,10090.ENSMUSP00000117725	Fxr1,App,Rac3,Ndel1,Fxr2,Twf2,Pak1,Exoc4,Ptprs,Map2,Arpc5,Fmr1,Stmn3,Zpr1
GO:0030672	Synaptic vesicle membrane	8	129	0.56	0.0374	10090.ENSMUSP00000017975,10090.ENSMUSP00000029499,10090.ENSMUSP00000032710,10090.ENSMUSP00000033824,10090.ENSMUSP00000044838,10090.ENSMUSP00000064048,10090.ENSMUSP00000103129,10090.ENSMUSP00000103481	Rab5a,Slc6a17,Slc17a6,Lamp1,Atp6v0a1,Ptprs,Syt11,Clta
GO:0042734	Presynaptic membrane	12	207	0.53	0.0072	10090.ENSMUSP00000025338,10090.ENSMUSP00000051092,10090.ENSMUSP00000053097,10090.ENSMUSP00000055326,10090.ENSMUSP00000064048,10090.ENSMUSP00000085906,10090.ENSMUSP00000095420,10090.ENSMUSP00000099922,10090.ENSMUSP00000103129,10090.ENSMUSP00000103481,10090.ENSMUSP00000119242,10090.ENSMUSP00000131553	Gabbr1,Picalm,Nlgn2,Kctd8,Ptprs,Fmr1,Rims1,Atp1a3,Syt11,Clta,Atp2b4,Pde2a
GO:0098793	Presynapse	33	636	0.49	2.51e-06	10090.ENSMUSP00000001620,10090.ENSMUSP00000005406,10090.ENSMUSP00000017975,10090.ENSMUSP00000018700,10090.ENSMUSP00000018880,10090.ENSMUSP00000018909,10090.ENSMUSP00000023191,10090.ENSMUSP00000023449,10090.ENSMUSP00000025338,10090.ENSMUSP00000027050,10090.ENSMUSP00000029266,10090.ENSMUSP00000029499,10090.ENSMUSP00000032710,10090.ENSMUSP00000033040,10090.ENSMUSP00000033824,10090.ENSMUSP00000044838…	Fxr1,App,Rab5a,Dlg4,Ndel1,Fxr2,Rogdi,Snap29,Gabbr1,Cops5,Anxa5,Slc6a17,Slc17a6,Pak1,Lamp1,Atp6v0a1,Picalm,Exoc4,Nlgn2,Kctd8,Ptprs,Wdr7,C1qbp,Fmr1,Prkce,Rims1,Atp1a3,Syt11,Clta,Kalrn,Sri,Atp2b4,Pde2a
GO:0043197	Dendritic spine	11	212	0.49	0.0256	10090.ENSMUSP00000001620,10090.ENSMUSP00000005406,10090.ENSMUSP00000018700,10090.ENSMUSP00000018909,10090.ENSMUSP00000025338,10090.ENSMUSP00000037377,10090.ENSMUSP00000079380,10090.ENSMUSP00000085906,10090.ENSMUSP00000099922,10090.ENSMUSP00000103129,10090.ENSMUSP00000118221	Fxr1,App,Dlg4,Fxr2,Gabbr1,Fbxo2,Rac1,Fmr1,Atp1a3,Syt11,Sri
GO:0098978	Glutamatergic synapse	25	501	0.47	0.00013	10090.ENSMUSP00000001620,10090.ENSMUSP00000016143,10090.ENSMUSP00000018700,10090.ENSMUSP00000018909,10090.ENSMUSP00000025338,10090.ENSMUSP00000029499,10090.ENSMUSP00000032069,10090.ENSMUSP00000032949,10090.ENSMUSP00000033040,10090.ENSMUSP00000034076,10090.ENSMUSP00000064048,10090.ENSMUSP00000068789,10090.ENSMUSP00000077612,10090.ENSMUSP00000079380,10090.ENSMUSP00000085906,10090.ENSMUSP00000094874…	Fxr1,Wasf3,Dlg4,Fxr2,Gabbr1,Slc6a17,Add2,Coro1a,Pak1,Cbln1,Ptprs,Gripap1,C1qbp,Rac1,Fmr1,Prkce,Rims1,Plcg1,Clta,Kalrn,Atp2b4,Grip1,Tnik,Pacsin2,Apoe
GO:0150034	Distal axon	19	399	0.45	0.0022	10090.ENSMUSP00000001620,10090.ENSMUSP00000005406,10090.ENSMUSP00000017975,10090.ENSMUSP00000018156,10090.ENSMUSP00000018880,10090.ENSMUSP00000018909,10090.ENSMUSP00000024047,10090.ENSMUSP00000029266,10090.ENSMUSP00000033040,10090.ENSMUSP00000051965,10090.ENSMUSP00000064048,10090.ENSMUSP00000076577,10090.ENSMUSP00000076933,10090.ENSMUSP00000085906,10090.ENSMUSP00000099334,10090.ENSMUSP00000099922…	Fxr1,App,Rab5a,Rac3,Ndel1,Fxr2,Twf2,Anxa5,Pak1,Exoc4,Ptprs,Map2,Arpc5,Fmr1,Stmn3,Atp1a3,Syt11,Zpr1,Sri
GO:0098794	Postsynapse	35	761	0.43	1.3e-05	10090.ENSMUSP00000001620,10090.ENSMUSP00000005406,10090.ENSMUSP00000016143,10090.ENSMUSP00000017975,10090.ENSMUSP00000018700,10090.ENSMUSP00000018909,10090.ENSMUSP00000019975,10090.ENSMUSP00000025338,10090.ENSMUSP00000029499,10090.ENSMUSP00000032069,10090.ENSMUSP00000033040,10090.ENSMUSP00000034076,10090.ENSMUSP00000037377,10090.ENSMUSP00000039657,10090.ENSMUSP00000051092,10090.ENSMUSP00000051965…	Fxr1,App,Wasf3,Rab5a,Dlg4,Fxr2,Wasf1,Gabbr1,Slc6a17,Add2,Pak1,Cbln1,Fbxo2,Atp1a1,Picalm,Exoc4,Nlgn2,Kctd8,Ptprs,Gripap1,Map2,Rac1,Fmr1,Rims1,Atp1a3,Syt11,Clta,Fam234b,Hnrnpa3,Inpp4a,Kalrn,Sri,Grip1,Rps13,Eif4b
GO:0014069	Postsynaptic density	18	414	0.41	0.0078	10090.ENSMUSP00000001620,10090.ENSMUSP00000018700,10090.ENSMUSP00000018909,10090.ENSMUSP00000032069,10090.ENSMUSP00000033040,10090.ENSMUSP00000039657,10090.ENSMUSP00000051092,10090.ENSMUSP00000051965,10090.ENSMUSP00000064048,10090.ENSMUSP00000076577,10090.ENSMUSP00000085906,10090.ENSMUSP00000095420,10090.ENSMUSP00000103129,10090.ENSMUSP00000107595,10090.ENSMUSP00000110583,10090.ENSMUSP00000110611…	Fxr1,Dlg4,Fxr2,Add2,Pak1,Atp1a1,Picalm,Exoc4,Ptprs,Map2,Fmr1,Rims1,Syt11,Hnrnpa3,Inpp4a,Kalrn,Grip1,Rps13
GO:0030425	Dendrite	32	753	0.4	0.00014	10090.ENSMUSP00000001620,10090.ENSMUSP00000005406,10090.ENSMUSP00000017975,10090.ENSMUSP00000018700,10090.ENSMUSP00000018909,10090.ENSMUSP00000019405,10090.ENSMUSP00000019975,10090.ENSMUSP00000021522,10090.ENSMUSP00000021918,10090.ENSMUSP00000022082,10090.ENSMUSP00000023191,10090.ENSMUSP00000025338,10090.ENSMUSP00000029266,10090.ENSMUSP00000033040,10090.ENSMUSP00000033824,10090.ENSMUSP00000037377…	Fxr1,App,Rab5a,Dlg4,Fxr2,Map1s,Wasf1,Glrx5,Ror2,Glrx,Rogdi,Gabbr1,Anxa5,Pak1,Lamp1,Fbxo2,Ago2,Exoc4,Nlgn2,Abhd12,Gripap1,Map2,Rac1,Fmr1,Nfasc,Atp1a3,Syt11,Sri,Grip1,Eif4b,Pde2a,Apoe
GO:0098984	Neuron to neuron synapse	19	446	0.4	0.0072	10090.ENSMUSP00000001620,10090.ENSMUSP00000018700,10090.ENSMUSP00000018909,10090.ENSMUSP00000032069,10090.ENSMUSP00000033040,10090.ENSMUSP00000039657,10090.ENSMUSP00000051092,10090.ENSMUSP00000051965,10090.ENSMUSP00000064048,10090.ENSMUSP00000076577,10090.ENSMUSP00000085906,10090.ENSMUSP00000095420,10090.ENSMUSP00000099922,10090.ENSMUSP00000103129,10090.ENSMUSP00000107595,10090.ENSMUSP00000110583…	Fxr1,Dlg4,Fxr2,Add2,Pak1,Atp1a1,Picalm,Exoc4,Ptprs,Map2,Fmr1,Rims1,Atp1a3,Syt11,Hnrnpa3,Inpp4a,Kalrn,Grip1,Rps13
GO:0099572	Postsynaptic specialization	19	449	0.4	0.0076	10090.ENSMUSP00000001620,10090.ENSMUSP00000018700,10090.ENSMUSP00000018909,10090.ENSMUSP00000032069,10090.ENSMUSP00000033040,10090.ENSMUSP00000039657,10090.ENSMUSP00000051092,10090.ENSMUSP00000051965,10090.ENSMUSP00000053097,10090.ENSMUSP00000064048,10090.ENSMUSP00000076577,10090.ENSMUSP00000085906,10090.ENSMUSP00000095420,10090.ENSMUSP00000103129,10090.ENSMUSP00000107595,10090.ENSMUSP00000110583…	Fxr1,Dlg4,Fxr2,Add2,Pak1,Atp1a1,Picalm,Exoc4,Nlgn2,Ptprs,Map2,Fmr1,Rims1,Syt11,Hnrnpa3,Inpp4a,Kalrn,Grip1,Rps13
GO:0045202	Synapse	61	1492	0.38	2.69e-08	10090.ENSMUSP00000001620,10090.ENSMUSP00000005406,10090.ENSMUSP00000016143,10090.ENSMUSP00000017975,10090.ENSMUSP00000018156,10090.ENSMUSP00000018700,10090.ENSMUSP00000018880,10090.ENSMUSP00000018909,10090.ENSMUSP00000019405,10090.ENSMUSP00000019975,10090.ENSMUSP00000023191,10090.ENSMUSP00000023449,10090.ENSMUSP00000025338,10090.ENSMUSP00000027050,10090.ENSMUSP00000029266,10090.ENSMUSP00000029499…	Fxr1,App,Wasf3,Rab5a,Rac3,Dlg4,Ndel1,Fxr2,Map1s,Wasf1,Rogdi,Snap29,Gabbr1,Cops5,Anxa5,Slc6a17,Atp2a2,Add2,Slc17a6,Coro1a,Pak1,Lamp1,Cbln1,Fbxo2,Atp1a1,Atp6v0a1,Picalm,Exoc4,Nlgn2,Kctd8,Ptprs,Gripap1,Rps15,Wdr7,Map2,C1qbp,Rpl36,Rac1,Fmr1,Prkce,Rims1,Plcg1,Atp1a3,Syt11,Rpl18,Clta,Fam234b,Hnrnpa3,Sh3kbp1,Inpp4a,Kalrn,Sri,Atp2b4,Grip1,Tnik,Rps13,Eif4b,Pacsin2,Pde2a,Hnrnpd,Apoe
GO:0030424	Axon	32	791	0.38	0.0003	10090.ENSMUSP00000001620,10090.ENSMUSP00000003572,10090.ENSMUSP00000005406,10090.ENSMUSP00000017975,10090.ENSMUSP00000018156,10090.ENSMUSP00000018700,10090.ENSMUSP00000018880,10090.ENSMUSP00000018909,10090.ENSMUSP00000021918,10090.ENSMUSP00000023191,10090.ENSMUSP00000024047,10090.ENSMUSP00000025338,10090.ENSMUSP00000029266,10090.ENSMUSP00000032710,10090.ENSMUSP00000032949,10090.ENSMUSP00000033040…	Fxr1,Gars,App,Rab5a,Rac3,Dlg4,Ndel1,Fxr2,Ror2,Rogdi,Twf2,Gabbr1,Anxa5,Slc17a6,Coro1a,Pak1,Exoc4,Ptprs,Gripap1,Tubb4a,Map2,Arpc5,Fmr1,Nfasc,Stmn3,Atp1a3,Syt11,Ranbp1,Zpr1,Sri,Cd200,Pde2a
Rat
GO:1902737	Dendritic filopodium	3	4	1.67	0.0041	10116.ENSRNOP00000016227,10116.ENSRNOP00000050877,10116.ENSRNOP00000065667	Fmr1,Map2,Fxr1
GO:0098842	Postsynaptic early endosome	2	3	1.61	0.0447	10116.ENSRNOP00000012646,10116.ENSRNOP00000067210	Gripap1,Rab5a
GO:1990812	Growth cone filopodium	2	3	1.61	0.0447	10116.ENSRNOP00000016227,10116.ENSRNOP00000041613	Fmr1,App
GO:0005885	Arp2/3 protein complex	3	7	1.42	0.0108	10116.ENSRNOP00000001315,10116.ENSRNOP00000001319,10116.ENSRNOP00000061516	Arpc1b,Arpc1a,Arpc5
GO:0044326	Dendritic spine neck	3	7	1.42	0.0108	10116.ENSRNOP00000016227,10116.ENSRNOP00000027497,10116.ENSRNOP00000065667	Fmr1,Atp1a3,Fxr1
GO:1990635	Proximal dendrite	3	9	1.31	0.0172	10116.ENSRNOP00000016227,10116.ENSRNOP00000048433,10116.ENSRNOP00000050877	Fmr1,Syncrip,Map2
GO:0030285	Integral component of synaptic vesicle membrane	6	38	0.99	0.0024	10116.ENSRNOP00000022383,10116.ENSRNOP00000026580,10116.ENSRNOP00000027474,10116.ENSRNOP00000052113,10116.ENSRNOP00000065179,10116.ENSRNOP00000065227	Slc17a6,Lamp1,Syt11,Atp6v0a1,Slc6a17,Ptprs
GO:0098563	Intrinsic component of synaptic vesicle membrane	7	54	0.9	0.002	10116.ENSRNOP00000022383,10116.ENSRNOP00000026580,10116.ENSRNOP00000027474,10116.ENSRNOP00000052113,10116.ENSRNOP00000065179,10116.ENSRNOP00000065227,10116.ENSRNOP00000067210	Slc17a6,Lamp1,Syt11,Atp6v0a1,Slc6a17,Ptprs,Rab5a
GO:0060076	Excitatory synapse	6	64	0.76	0.0186	10116.ENSRNOP00000000011,10116.ENSRNOP00000022383,10116.ENSRNOP00000025415,10116.ENSRNOP00000027474,10116.ENSRNOP00000053713,10116.ENSRNOP00000059045	Cbln1,Slc17a6,Picalm,Syt11,Nlgn2,Dlg4
GO:0120111	Neuron projection cytoplasm	6	67	0.74	0.0228	10116.ENSRNOP00000005574,10116.ENSRNOP00000010640,10116.ENSRNOP00000016227,10116.ENSRNOP00000050877,10116.ENSRNOP00000059045,10116.ENSRNOP00000064342	Ndel1,Abhd12,Fmr1,Map2,Dlg4,Wasf1
GO:0008021	Synaptic vesicle	17	208	0.7	1.05e-05	10116.ENSRNOP00000004176,10116.ENSRNOP00000005574,10116.ENSRNOP00000019552,10116.ENSRNOP00000019737,10116.ENSRNOP00000022383,10116.ENSRNOP00000025325,10116.ENSRNOP00000025415,10116.ENSRNOP00000026580,10116.ENSRNOP00000027474,10116.ENSRNOP00000041613,10116.ENSRNOP00000047788,10116.ENSRNOP00000052113,10116.ENSRNOP00000059045,10116.ENSRNOP00000064888,10116.ENSRNOP00000065179,10116.ENSRNOP00000065227…	Rogdi,Ndel1,Anxa5,Clta,Slc17a6,Wdr7,Picalm,Lamp1,Syt11,App,Gabbr1,Atp6v0a1,Dlg4,Exoc4,Slc6a17,Ptprs,Rab5a
GO:0030672	Synaptic vesicle membrane	8	102	0.68	0.0097	10116.ENSRNOP00000019737,10116.ENSRNOP00000022383,10116.ENSRNOP00000026580,10116.ENSRNOP00000027474,10116.ENSRNOP00000052113,10116.ENSRNOP00000065179,10116.ENSRNOP00000065227,10116.ENSRNOP00000067210	Clta,Slc17a6,Lamp1,Syt11,Atp6v0a1,Slc6a17,Ptprs,Rab5a
GO:0098982	GABA-ergic synapse	7	96	0.65	0.0267	10116.ENSRNOP00000015454,10116.ENSRNOP00000022897,10116.ENSRNOP00000031020,10116.ENSRNOP00000045832,10116.ENSRNOP00000047788,10116.ENSRNOP00000053713,10116.ENSRNOP00000065179	Rims1,Rps27,C1qbp,Pak1,Gabbr1,Nlgn2,Slc6a17
GO:0030426	Growth cone	10	163	0.58	0.0114	10116.ENSRNOP00000005574,10116.ENSRNOP00000016227,10116.ENSRNOP00000018697,10116.ENSRNOP00000041613,10116.ENSRNOP00000045832,10116.ENSRNOP00000050877,10116.ENSRNOP00000061516,10116.ENSRNOP00000064888,10116.ENSRNOP00000065227,10116.ENSRNOP00000065667	Ndel1,Fmr1,Stmn3,App,Pak1,Map2,Arpc5,Exoc4,Ptprs,Fxr1
GO:0042734	Presynaptic membrane	11	181	0.57	0.0073	10116.ENSRNOP00000004078,10116.ENSRNOP00000015454,10116.ENSRNOP00000016227,10116.ENSRNOP00000019737,10116.ENSRNOP00000025415,10116.ENSRNOP00000026586,10116.ENSRNOP00000027474,10116.ENSRNOP00000027497,10116.ENSRNOP00000047788,10116.ENSRNOP00000053713,10116.ENSRNOP00000065227	Atp2b4,Rims1,Fmr1,Clta,Picalm,Pde2a,Syt11,Atp1a3,Gabbr1,Nlgn2,Ptprs
GO:0098793	Presynapse	31	535	0.55	2.49e-07	10116.ENSRNOP00000002550,10116.ENSRNOP00000004078,10116.ENSRNOP00000004176,10116.ENSRNOP00000005574,10116.ENSRNOP00000015185,10116.ENSRNOP00000015454,10116.ENSRNOP00000016227,10116.ENSRNOP00000019552,10116.ENSRNOP00000019737,10116.ENSRNOP00000020959,10116.ENSRNOP00000022383,10116.ENSRNOP00000022897,10116.ENSRNOP00000025325,10116.ENSRNOP00000025415,10116.ENSRNOP00000026580,10116.ENSRNOP00000026586…	Snap29,Atp2b4,Rogdi,Ndel1,Pcsk1,Rims1,Fmr1,Anxa5,Clta,Prkce,Slc17a6,Rps27,Wdr7,Picalm,Lamp1,Pde2a,Syt11,Atp1a3,C1qbp,Kalrn,App,Pak1,Gabbr1,Atp6v0a1,Nlgn2,Dlg4,Exoc4,Slc6a17,Ptprs,Fxr1,Rab5a
GO:0098978	Glutamatergic synapse	23	427	0.52	6.6e-05	10116.ENSRNOP00000000011,10116.ENSRNOP00000001417,10116.ENSRNOP00000004078,10116.ENSRNOP00000005539,10116.ENSRNOP00000012646,10116.ENSRNOP00000015454,10116.ENSRNOP00000016227,10116.ENSRNOP00000019737,10116.ENSRNOP00000020959,10116.ENSRNOP00000021491,10116.ENSRNOP00000022276,10116.ENSRNOP00000022897,10116.ENSRNOP00000026496,10116.ENSRNOP00000031020,10116.ENSRNOP00000039072,10116.ENSRNOP00000045832…	Cbln1,Rac1,Atp2b4,Grip1,Gripap1,Rims1,Fmr1,Clta,Prkce,Add2,Plcg1,Rps27,Coro1a,C1qbp,Kalrn,Pak1,Gabbr1,Apoe,Dlg4,Pacsin2,Slc6a17,Ptprs,Fxr1
GO:0014069	Postsynaptic density	18	346	0.51	0.0011	10116.ENSRNOP00000005539,10116.ENSRNOP00000015454,10116.ENSRNOP00000016227,10116.ENSRNOP00000021491,10116.ENSRNOP00000022897,10116.ENSRNOP00000024330,10116.ENSRNOP00000025415,10116.ENSRNOP00000027474,10116.ENSRNOP00000036690,10116.ENSRNOP00000039072,10116.ENSRNOP00000045650,10116.ENSRNOP00000045832,10116.ENSRNOP00000050877,10116.ENSRNOP00000059045,10116.ENSRNOP00000061650,10116.ENSRNOP00000064888…	Grip1,Rims1,Fmr1,Add2,Rps27,Inpp4a,Picalm,Syt11,Rps13,Kalrn,Atp1a1,Pak1,Map2,Dlg4,Hnrnpa3,Exoc4,Ptprs,Fxr1
GO:0098984	Neuron to neuron synapse	19	373	0.5	0.00089	10116.ENSRNOP00000005539,10116.ENSRNOP00000015454,10116.ENSRNOP00000016227,10116.ENSRNOP00000021491,10116.ENSRNOP00000022897,10116.ENSRNOP00000024330,10116.ENSRNOP00000025415,10116.ENSRNOP00000027474,10116.ENSRNOP00000027497,10116.ENSRNOP00000036690,10116.ENSRNOP00000039072,10116.ENSRNOP00000045650,10116.ENSRNOP00000045832,10116.ENSRNOP00000050877,10116.ENSRNOP00000059045,10116.ENSRNOP00000061650…	Grip1,Rims1,Fmr1,Add2,Rps27,Inpp4a,Picalm,Syt11,Atp1a3,Rps13,Kalrn,Atp1a1,Pak1,Map2,Dlg4,Hnrnpa3,Exoc4,Ptprs,Fxr1
GO:0099572	Postsynaptic specialization	19	377	0.49	0.00097	10116.ENSRNOP00000005539,10116.ENSRNOP00000015454,10116.ENSRNOP00000016227,10116.ENSRNOP00000021491,10116.ENSRNOP00000022897,10116.ENSRNOP00000024330,10116.ENSRNOP00000025415,10116.ENSRNOP00000027474,10116.ENSRNOP00000036690,10116.ENSRNOP00000039072,10116.ENSRNOP00000045650,10116.ENSRNOP00000045832,10116.ENSRNOP00000050877,10116.ENSRNOP00000053713,10116.ENSRNOP00000059045,10116.ENSRNOP00000061650…	Grip1,Rims1,Fmr1,Add2,Rps27,Inpp4a,Picalm,Syt11,Rps13,Kalrn,Atp1a1,Pak1,Map2,Nlgn2,Dlg4,Hnrnpa3,Exoc4,Ptprs,Fxr1
GO:0098794	Postsynapse	30	630	0.47	2.2e-05	10116.ENSRNOP00000000011,10116.ENSRNOP00000001417,10116.ENSRNOP00000005539,10116.ENSRNOP00000012646,10116.ENSRNOP00000015454,10116.ENSRNOP00000016227,10116.ENSRNOP00000019737,10116.ENSRNOP00000021491,10116.ENSRNOP00000022897,10116.ENSRNOP00000024330,10116.ENSRNOP00000025415,10116.ENSRNOP00000027474,10116.ENSRNOP00000027497,10116.ENSRNOP00000036690,10116.ENSRNOP00000039072,10116.ENSRNOP00000041613…	Cbln1,Rac1,Grip1,Gripap1,Rims1,Fmr1,Clta,Add2,Rps27,Inpp4a,Picalm,Syt11,Atp1a3,Rps13,Kalrn,App,Atp1a1,Pak1,Gabbr1,Map2,Nlgn2,Dlg4,Hnrnpa3,RGD1306151,Wasf1,Exoc4,Slc6a17,Ptprs,Fxr1,Rab5a
GO:0045202	Synapse	55	1174	0.46	5.65e-10	10116.ENSRNOP00000000011,10116.ENSRNOP00000001417,10116.ENSRNOP00000002550,10116.ENSRNOP00000004078,10116.ENSRNOP00000004176,10116.ENSRNOP00000005539,10116.ENSRNOP00000005574,10116.ENSRNOP00000006741,10116.ENSRNOP00000012646,10116.ENSRNOP00000015185,10116.ENSRNOP00000015454,10116.ENSRNOP00000016227,10116.ENSRNOP00000018620,10116.ENSRNOP00000019552,10116.ENSRNOP00000019737,10116.ENSRNOP00000020959…	Cbln1,Rac1,Snap29,Atp2b4,Rogdi,Grip1,Ndel1,Sh3kbp1,Gripap1,Pcsk1,Rims1,Fmr1,Acp2,Anxa5,Clta,Prkce,Add2,Plcg1,Slc17a6,Rps27,Inpp4a,Atp2a2,Wdr7,Map1s,Picalm,Coro1a,Lamp1,Pde2a,Syt11,Atp1a3,Rpl18,C1qbp,Rps15,Rps13,Kalrn,App,Atp1a1,Pak1,Hnrpd,Gabbr1,Map2,Apoe,Atp6v0a1,Nlgn2,Rpl36,Dlg4,Pacsin2,Hnrnpa3,RGD1306151,Wasf1,Exoc4,Slc6a17,Ptprs,Fxr1,Rab5a
GO:0030425	Dendrite	28	606	0.45	8.08e-05	10116.ENSRNOP00000001417,10116.ENSRNOP00000004176,10116.ENSRNOP00000005539,10116.ENSRNOP00000010640,10116.ENSRNOP00000011898,10116.ENSRNOP00000012646,10116.ENSRNOP00000015185,10116.ENSRNOP00000016227,10116.ENSRNOP00000016372,10116.ENSRNOP00000019552,10116.ENSRNOP00000025385,10116.ENSRNOP00000026580,10116.ENSRNOP00000026586,10116.ENSRNOP00000027474,10116.ENSRNOP00000027497,10116.ENSRNOP00000041613…	Rac1,Rogdi,Grip1,Abhd12,Ago2,Gripap1,Pcsk1,Fmr1,Glrx,Anxa5,Map1s,Lamp1,Pde2a,Syt11,Atp1a3,App,Pak1,Gabbr1,Syncrip,Map2,Apoe,Nlgn2,Nfasc,Dlg4,Wasf1,Exoc4,Fxr1,Rab5a
GO:0030424	Axon	28	626	0.44	0.00013	10116.ENSRNOP00000002550,10116.ENSRNOP00000004176,10116.ENSRNOP00000005574,10116.ENSRNOP00000012646,10116.ENSRNOP00000014780,10116.ENSRNOP00000015185,10116.ENSRNOP00000016227,10116.ENSRNOP00000018697,10116.ENSRNOP00000019552,10116.ENSRNOP00000022383,10116.ENSRNOP00000026496,10116.ENSRNOP00000026586,10116.ENSRNOP00000027474,10116.ENSRNOP00000027497,10116.ENSRNOP00000041613,10116.ENSRNOP00000045650…	Snap29,Rogdi,Ndel1,Gripap1,Gars,Pcsk1,Fmr1,Stmn3,Anxa5,Slc17a6,Coro1a,Pde2a,Syt11,Atp1a3,App,Atp1a1,Pak1,Gabbr1,Map2,Atp6v0a1,Cd200,Nfasc,Dlg4,Arpc5,Exoc4,Ptprs,Fxr1,Rab5a

## Sheet: Rat_enriched_componant_24h
STRING enriched cellular componant GO terms at 24 h input proteins - Rat
#term ID	term description	observed gene count	background gene count	strength	false discovery rate	matching proteins in your network (IDs)	matching proteins in your network (labels)
GO:1902737	Dendritic filopodium	3	4	1.67	0.0041	10116.ENSRNOP00000016227,10116.ENSRNOP00000050877,10116.ENSRNOP00000065667	Fmr1,Map2,Fxr1
GO:0070381	Endosome to plasma membrane transport vesicle	2	3	1.61	0.0447	10116.ENSRNOP00000025415,10116.ENSRNOP00000041613	Picalm,App
GO:0098842	Postsynaptic early endosome	2	3	1.61	0.0447	10116.ENSRNOP00000012646,10116.ENSRNOP00000067210	Gripap1,Rab5a
GO:1990812	Growth cone filopodium	2	3	1.61	0.0447	10116.ENSRNOP00000016227,10116.ENSRNOP00000041613	Fmr1,App
GO:0005885	Arp2/3 protein complex	3	7	1.42	0.0108	10116.ENSRNOP00000001315,10116.ENSRNOP00000001319,10116.ENSRNOP00000061516	Arpc1b,Arpc1a,Arpc5
GO:0044326	Dendritic spine neck	3	7	1.42	0.0108	10116.ENSRNOP00000016227,10116.ENSRNOP00000027497,10116.ENSRNOP00000065667	Fmr1,Atp1a3,Fxr1
GO:1990635	Proximal dendrite	3	9	1.31	0.0172	10116.ENSRNOP00000016227,10116.ENSRNOP00000048433,10116.ENSRNOP00000050877	Fmr1,Syncrip,Map2
GO:0090533	Cation-transporting atpase complex	3	15	1.09	0.049	10116.ENSRNOP00000024347,10116.ENSRNOP00000027497,10116.ENSRNOP00000045650	Atp2a2,Atp1a3,Atp1a1
GO:0090543	Flemming body	3	15	1.09	0.049	10116.ENSRNOP00000018190,10116.ENSRNOP00000020365,10116.ENSRNOP00000064888	Rala,Ist1,Exoc4
GO:0030666	Endocytic vesicle membrane	6	35	1.02	0.0017	10116.ENSRNOP00000003052,10116.ENSRNOP00000013225,10116.ENSRNOP00000019737,10116.ENSRNOP00000026496,10116.ENSRNOP00000026580,10116.ENSRNOP00000067210	Scarb2,Tmem55b,Clta,Coro1a,Lamp1,Rab5a
GO:0030285	Integral component of synaptic vesicle membrane	6	38	0.99	0.0024	10116.ENSRNOP00000022383,10116.ENSRNOP00000026580,10116.ENSRNOP00000027474,10116.ENSRNOP00000052113,10116.ENSRNOP00000065179,10116.ENSRNOP00000065227	Slc17a6,Lamp1,Syt11,Atp6v0a1,Slc6a17,Ptprs
GO:0030670	Phagocytic vesicle membrane	4	26	0.98	0.0255	10116.ENSRNOP00000013225,10116.ENSRNOP00000026496,10116.ENSRNOP00000026580,10116.ENSRNOP00000067210	Tmem55b,Coro1a,Lamp1,Rab5a
GO:0005684	U2-type spliceosomal complex	5	34	0.96	0.0095	10116.ENSRNOP00000001309,10116.ENSRNOP00000005837,10116.ENSRNOP00000010463,10116.ENSRNOP00000021763,10116.ENSRNOP00000027264	Xab2,Phf5a,Smu1,Snrpn,Cdc5l
GO:0032839	Dendrite cytoplasm	4	29	0.93	0.035	10116.ENSRNOP00000010640,10116.ENSRNOP00000050877,10116.ENSRNOP00000059045,10116.ENSRNOP00000064342	Abhd12,Map2,Dlg4,Wasf1
GO:0031970	Organelle envelope lumen	8	59	0.92	0.00052	10116.ENSRNOP00000000134,10116.ENSRNOP00000010871,10116.ENSRNOP00000016372,10116.ENSRNOP00000021769,10116.ENSRNOP00000024067,10116.ENSRNOP00000026932,10116.ENSRNOP00000041613,10116.ENSRNOP00000059652	Ak2,Timm9,Glrx,Ciapin1,Sirt5,Timm23,App,Nln
GO:0022627	Cytosolic small ribosomal subunit	6	45	0.92	0.0045	10116.ENSRNOP00000022897,10116.ENSRNOP00000024678,10116.ENSRNOP00000035156,10116.ENSRNOP00000036690,10116.ENSRNOP00000059382,10116.ENSRNOP00000067129	Rps27,Rps15a,Rps15,Rps13,Rps24,Rps27l
GO:0055038	Recycling endosome membrane	6	45	0.92	0.0045	10116.ENSRNOP00000001417,10116.ENSRNOP00000002407,10116.ENSRNOP00000012646,10116.ENSRNOP00000024330,10116.ENSRNOP00000027474,10116.ENSRNOP00000060074	Rac1,Tfrc,Gripap1,Inpp4a,Syt11,Pacsin2
GO:0071013	Catalytic step 2 spliceosome	5	37	0.92	0.012	10116.ENSRNOP00000001309,10116.ENSRNOP00000021763,10116.ENSRNOP00000027264,10116.ENSRNOP00000048433,10116.ENSRNOP00000061650	Xab2,Snrpn,Cdc5l,Syncrip,Hnrnpa3
GO:0005758	Mitochondrial intermembrane space	7	53	0.91	0.0018	10116.ENSRNOP00000000134,10116.ENSRNOP00000010871,10116.ENSRNOP00000016372,10116.ENSRNOP00000021769,10116.ENSRNOP00000024067,10116.ENSRNOP00000026932,10116.ENSRNOP00000059652	Ak2,Timm9,Glrx,Ciapin1,Sirt5,Timm23,Nln
GO:0098563	Intrinsic component of synaptic vesicle membrane	7	54	0.9	0.002	10116.ENSRNOP00000022383,10116.ENSRNOP00000026580,10116.ENSRNOP00000027474,10116.ENSRNOP00000052113,10116.ENSRNOP00000065179,10116.ENSRNOP00000065227,10116.ENSRNOP00000067210	Slc17a6,Lamp1,Syt11,Atp6v0a1,Slc6a17,Ptprs,Rab5a
GO:1905369	Endopeptidase complex	5	42	0.87	0.0187	10116.ENSRNOP00000015207,10116.ENSRNOP00000015946,10116.ENSRNOP00000016876,10116.ENSRNOP00000026279,10116.ENSRNOP00000057944	Pigs,Psma1,Psmb7,Psme2,Ubqln1
GO:0005844	Polysome	6	54	0.84	0.0097	10116.ENSRNOP00000001049,10116.ENSRNOP00000011898,10116.ENSRNOP00000016227,10116.ENSRNOP00000028555,10116.ENSRNOP00000058934,10116.ENSRNOP00000065667	Abcf1,Ago2,Fmr1,Rpl18,Rpl36,Fxr1
GO:1905368	Peptidase complex	6	56	0.82	0.0109	10116.ENSRNOP00000015207,10116.ENSRNOP00000015218,10116.ENSRNOP00000015946,10116.ENSRNOP00000016876,10116.ENSRNOP00000026279,10116.ENSRNOP00000057944	Pigs,Sec11a,Psma1,Psmb7,Psme2,Ubqln1
GO:0022626	Cytosolic ribosome	11	104	0.81	0.00013	10116.ENSRNOP00000010759,10116.ENSRNOP00000019162,10116.ENSRNOP00000022897,10116.ENSRNOP00000024678,10116.ENSRNOP00000028060,10116.ENSRNOP00000028555,10116.ENSRNOP00000035156,10116.ENSRNOP00000036690,10116.ENSRNOP00000058934,10116.ENSRNOP00000059382,10116.ENSRNOP00000067129	Rpl15,Rpl35,Rps27,Rps15a,Rpl27,Rpl18,Rps15,Rps13,Rpl36,Rps24,Rps27l
GO:0005681	Spliceosomal complex	8	78	0.8	0.0025	10116.ENSRNOP00000001309,10116.ENSRNOP00000005837,10116.ENSRNOP00000010463,10116.ENSRNOP00000021763,10116.ENSRNOP00000027264,10116.ENSRNOP00000048433,10116.ENSRNOP00000049050,10116.ENSRNOP00000061650	Xab2,Phf5a,Smu1,Snrpn,Cdc5l,Syncrip,Srek1,Hnrnpa3
GO:0005884	Actin filament	7	68	0.8	0.0055	10116.ENSRNOP00000001417,10116.ENSRNOP00000021073,10116.ENSRNOP00000022801,10116.ENSRNOP00000024493,10116.ENSRNOP00000026496,10116.ENSRNOP00000035020,10116.ENSRNOP00000045832	Rac1,Tpm4,Tpm2,Tpm1,Coro1a,Coro1b,Pak1
GO:0005791	Rough endoplasmic reticulum	8	82	0.78	0.0032	10116.ENSRNOP00000014860,10116.ENSRNOP00000015185,10116.ENSRNOP00000016227,10116.ENSRNOP00000018455,10116.ENSRNOP00000028060,10116.ENSRNOP00000028555,10116.ENSRNOP00000041613,10116.ENSRNOP00000050877	Arsb,Pcsk1,Fmr1,Sec61a1,Rpl27,Rpl18,App,Map2
GO:0070062	Extracellular exosome	6	62	0.78	0.0164	10116.ENSRNOP00000002407,10116.ENSRNOP00000011898,10116.ENSRNOP00000014780,10116.ENSRNOP00000020365,10116.ENSRNOP00000050938,10116.ENSRNOP00000060240	Tfrc,Ago2,Gars,Ist1,Cd47,Clic1
GO:0044391	Ribosomal subunit	12	127	0.77	0.00013	10116.ENSRNOP00000010759,10116.ENSRNOP00000019162,10116.ENSRNOP00000022897,10116.ENSRNOP00000024678,10116.ENSRNOP00000028060,10116.ENSRNOP00000028555,10116.ENSRNOP00000029336,10116.ENSRNOP00000035156,10116.ENSRNOP00000036690,10116.ENSRNOP00000058934,10116.ENSRNOP00000059382,10116.ENSRNOP00000067129	Rpl15,Rpl35,Rps27,Rps15a,Rpl27,Rpl18,Mrpl22,Rps15,Rps13,Rpl36,Rps24,Rps27l
GO:0032587	Ruffle membrane	5	52	0.77	0.0406	10116.ENSRNOP00000001417,10116.ENSRNOP00000024493,10116.ENSRNOP00000045832,10116.ENSRNOP00000050877,10116.ENSRNOP00000060074	Rac1,Tpm1,Pak1,Map2,Pacsin2
GO:0060076	Excitatory synapse	6	64	0.76	0.0186	10116.ENSRNOP00000000011,10116.ENSRNOP00000022383,10116.ENSRNOP00000025415,10116.ENSRNOP00000027474,10116.ENSRNOP00000053713,10116.ENSRNOP00000059045	Cbln1,Slc17a6,Picalm,Syt11,Nlgn2,Dlg4
GO:0005840	Ribosome	13	143	0.75	8.08e-05	10116.ENSRNOP00000001049,10116.ENSRNOP00000010759,10116.ENSRNOP00000019162,10116.ENSRNOP00000022897,10116.ENSRNOP00000024678,10116.ENSRNOP00000028060,10116.ENSRNOP00000028555,10116.ENSRNOP00000029336,10116.ENSRNOP00000035156,10116.ENSRNOP00000036690,10116.ENSRNOP00000058934,10116.ENSRNOP00000059382,10116.ENSRNOP00000067129	Abcf1,Rpl15,Rpl35,Rps27,Rps15a,Rpl27,Rpl18,Mrpl22,Rps15,Rps13,Rpl36,Rps24,Rps27l
GO:0120111	Neuron projection cytoplasm	6	67	0.74	0.0228	10116.ENSRNOP00000005574,10116.ENSRNOP00000010640,10116.ENSRNOP00000016227,10116.ENSRNOP00000050877,10116.ENSRNOP00000059045,10116.ENSRNOP00000064342	Ndel1,Abhd12,Fmr1,Map2,Dlg4,Wasf1
GO:0042470	Melanosome	6	68	0.74	0.0243	10116.ENSRNOP00000001417,10116.ENSRNOP00000002407,10116.ENSRNOP00000003128,10116.ENSRNOP00000026580,10116.ENSRNOP00000052113,10116.ENSRNOP00000067210	Rac1,Tfrc,Tmem33,Lamp1,Atp6v0a1,Rab5a
GO:1990904	Ribonucleoprotein complex	29	334	0.73	2.23e-10	10116.ENSRNOP00000001049,10116.ENSRNOP00000001309,10116.ENSRNOP00000003106,10116.ENSRNOP00000005837,10116.ENSRNOP00000010463,10116.ENSRNOP00000010759,10116.ENSRNOP00000011898,10116.ENSRNOP00000014484,10116.ENSRNOP00000016227,10116.ENSRNOP00000019162,10116.ENSRNOP00000021763,10116.ENSRNOP00000022897,10116.ENSRNOP00000024678,10116.ENSRNOP00000026021,10116.ENSRNOP00000027264,10116.ENSRNOP00000028060…	Abcf1,Xab2,Hnrnpdl,Phf5a,Smu1,Rpl15,Ago2,Celf1,Fmr1,Rpl35,Snrpn,Rps27,Rps15a,Fbl,Cdc5l,Rpl27,Rpl18,Mrpl22,Rps15,Rps13,Ilf2,Hnrpd,Syncrip,Srek1,Rpl36,Rps24,Hnrnpa3,Fxr1,Rps27l
GO:0031901	Early endosome membrane	6	71	0.72	0.0289	10116.ENSRNOP00000001417,10116.ENSRNOP00000012646,10116.ENSRNOP00000014010,10116.ENSRNOP00000024330,10116.ENSRNOP00000051849,10116.ENSRNOP00000067210	Rac1,Gripap1,Wdr91,Inpp4a,Hgs,Rab5a
GO:0030139	Endocytic vesicle	9	108	0.71	0.0036	10116.ENSRNOP00000003052,10116.ENSRNOP00000006741,10116.ENSRNOP00000013225,10116.ENSRNOP00000018190,10116.ENSRNOP00000019737,10116.ENSRNOP00000026496,10116.ENSRNOP00000026580,10116.ENSRNOP00000027474,10116.ENSRNOP00000067210	Scarb2,Sh3kbp1,Tmem55b,Rala,Clta,Coro1a,Lamp1,Syt11,Rab5a
GO:0055037	Recycling endosome	9	108	0.71	0.0036	10116.ENSRNOP00000001417,10116.ENSRNOP00000002407,10116.ENSRNOP00000005539,10116.ENSRNOP00000012646,10116.ENSRNOP00000024330,10116.ENSRNOP00000027474,10116.ENSRNOP00000041613,10116.ENSRNOP00000060074,10116.ENSRNOP00000067210	Rac1,Tfrc,Grip1,Gripap1,Inpp4a,Syt11,App,Pacsin2,Rab5a
GO:0008021	Synaptic vesicle	17	208	0.7	1.05e-05	10116.ENSRNOP00000004176,10116.ENSRNOP00000005574,10116.ENSRNOP00000019552,10116.ENSRNOP00000019737,10116.ENSRNOP00000022383,10116.ENSRNOP00000025325,10116.ENSRNOP00000025415,10116.ENSRNOP00000026580,10116.ENSRNOP00000027474,10116.ENSRNOP00000041613,10116.ENSRNOP00000047788,10116.ENSRNOP00000052113,10116.ENSRNOP00000059045,10116.ENSRNOP00000064888,10116.ENSRNOP00000065179,10116.ENSRNOP00000065227…	Rogdi,Ndel1,Anxa5,Clta,Slc17a6,Wdr7,Picalm,Lamp1,Syt11,App,Gabbr1,Atp6v0a1,Dlg4,Exoc4,Slc6a17,Ptprs,Rab5a
GO:0005769	Early endosome	16	198	0.7	2.51e-05	10116.ENSRNOP00000001417,10116.ENSRNOP00000002407,10116.ENSRNOP00000012646,10116.ENSRNOP00000014010,10116.ENSRNOP00000022383,10116.ENSRNOP00000022432,10116.ENSRNOP00000024330,10116.ENSRNOP00000025415,10116.ENSRNOP00000026496,10116.ENSRNOP00000040874,10116.ENSRNOP00000041613,10116.ENSRNOP00000051849,10116.ENSRNOP00000060074,10116.ENSRNOP00000062170,10116.ENSRNOP00000064832,10116.ENSRNOP00000067210	Rac1,Tfrc,Gripap1,Wdr91,Slc17a6,Usp10,Inpp4a,Picalm,Coro1a,Hmgb1,App,Hgs,Pacsin2,Vps26a,Ptp4a2,Rab5a
GO:0030672	Synaptic vesicle membrane	8	102	0.68	0.0097	10116.ENSRNOP00000019737,10116.ENSRNOP00000022383,10116.ENSRNOP00000026580,10116.ENSRNOP00000027474,10116.ENSRNOP00000052113,10116.ENSRNOP00000065179,10116.ENSRNOP00000065227,10116.ENSRNOP00000067210	Clta,Slc17a6,Lamp1,Syt11,Atp6v0a1,Slc6a17,Ptprs,Rab5a
GO:0015934	Large ribosomal subunit	6	78	0.68	0.0427	10116.ENSRNOP00000010759,10116.ENSRNOP00000019162,10116.ENSRNOP00000028060,10116.ENSRNOP00000028555,10116.ENSRNOP00000029336,10116.ENSRNOP00000058934	Rpl15,Rpl35,Rpl27,Rpl18,Mrpl22,Rpl36
GO:0098982	GABA-ergic synapse	7	96	0.65	0.0267	10116.ENSRNOP00000015454,10116.ENSRNOP00000022897,10116.ENSRNOP00000031020,10116.ENSRNOP00000045832,10116.ENSRNOP00000047788,10116.ENSRNOP00000053713,10116.ENSRNOP00000065179	Rims1,Rps27,C1qbp,Pak1,Gabbr1,Nlgn2,Slc6a17
GO:0098798	Mitochondrial protein complex	9	134	0.62	0.0116	10116.ENSRNOP00000000072,10116.ENSRNOP00000000441,10116.ENSRNOP00000008325,10116.ENSRNOP00000010871,10116.ENSRNOP00000026932,10116.ENSRNOP00000029336,10116.ENSRNOP00000038073,10116.ENSRNOP00000047954,10116.ENSRNOP00000050010	Atp5i,Supv3l1,Ndufa5,Timm9,Timm23,Mrpl22,Hadha,CYTB,Clpx
GO:0010008	Endosome membrane	14	210	0.61	0.00073	10116.ENSRNOP00000001417,10116.ENSRNOP00000002407,10116.ENSRNOP00000011907,10116.ENSRNOP00000012646,10116.ENSRNOP00000013225,10116.ENSRNOP00000014010,10116.ENSRNOP00000024330,10116.ENSRNOP00000026580,10116.ENSRNOP00000027150,10116.ENSRNOP00000027474,10116.ENSRNOP00000051849,10116.ENSRNOP00000060074,10116.ENSRNOP00000062170,10116.ENSRNOP00000067210	Rac1,Tfrc,Chmp5,Gripap1,Tmem55b,Wdr91,Inpp4a,Lamp1,Lamtor1,Syt11,Hgs,Pacsin2,Vps26a,Rab5a
GO:0030133	Transport vesicle	19	297	0.6	5.8e-05	10116.ENSRNOP00000004176,10116.ENSRNOP00000005574,10116.ENSRNOP00000015185,10116.ENSRNOP00000019552,10116.ENSRNOP00000019737,10116.ENSRNOP00000022383,10116.ENSRNOP00000025325,10116.ENSRNOP00000025415,10116.ENSRNOP00000026580,10116.ENSRNOP00000027474,10116.ENSRNOP00000041613,10116.ENSRNOP00000047788,10116.ENSRNOP00000052113,10116.ENSRNOP00000052759,10116.ENSRNOP00000059045,10116.ENSRNOP00000064888…	Rogdi,Ndel1,Pcsk1,Anxa5,Clta,Slc17a6,Wdr7,Picalm,Lamp1,Syt11,App,Gabbr1,Atp6v0a1,Synrg,Dlg4,Exoc4,Slc6a17,Ptprs,Rab5a
GO:0030658	Transport vesicle membrane	9	144	0.59	0.0172	10116.ENSRNOP00000019737,10116.ENSRNOP00000022383,10116.ENSRNOP00000026580,10116.ENSRNOP00000027474,10116.ENSRNOP00000052113,10116.ENSRNOP00000052759,10116.ENSRNOP00000065179,10116.ENSRNOP00000065227,10116.ENSRNOP00000067210	Clta,Slc17a6,Lamp1,Syt11,Atp6v0a1,Synrg,Slc6a17,Ptprs,Rab5a
GO:0030027	Lamellipodium	8	128	0.59	0.0307	10116.ENSRNOP00000001417,10116.ENSRNOP00000022276,10116.ENSRNOP00000026496,10116.ENSRNOP00000035020,10116.ENSRNOP00000041613,10116.ENSRNOP00000045832,10116.ENSRNOP00000061516,10116.ENSRNOP00000064342	Rac1,Plcg1,Coro1a,Coro1b,App,Pak1,Arpc5,Wasf1
GO:0005635	Nuclear envelope	14	228	0.58	0.0015	10116.ENSRNOP00000001049,10116.ENSRNOP00000003070,10116.ENSRNOP00000003128,10116.ENSRNOP00000004176,10116.ENSRNOP00000004878,10116.ENSRNOP00000005574,10116.ENSRNOP00000019351,10116.ENSRNOP00000020365,10116.ENSRNOP00000020681,10116.ENSRNOP00000041613,10116.ENSRNOP00000045832,10116.ENSRNOP00000050968,10116.ENSRNOP00000053121,10116.ENSRNOP00000060240	Abcf1,Nup54,Tmem33,Rogdi,Ubxn4,Ndel1,Lmnb1,Ist1,Vapa,App,Pak1,Apoe,Emd,Clic1
GO:0005759	Mitochondrial matrix	12	194	0.58	0.0039	10116.ENSRNOP00000000441,10116.ENSRNOP00000000753,10116.ENSRNOP00000007298,10116.ENSRNOP00000020544,10116.ENSRNOP00000021657,10116.ENSRNOP00000024067,10116.ENSRNOP00000026316,10116.ENSRNOP00000026586,10116.ENSRNOP00000029336,10116.ENSRNOP00000031020,10116.ENSRNOP00000038073,10116.ENSRNOP00000050010	Supv3l1,Tfam,Dlst,Etfa,Pccb,Sirt5,Pc,Pde2a,Mrpl22,C1qbp,Hadha,Clpx
GO:0031301	Integral component of organelle membrane	12	196	0.58	0.0042	10116.ENSRNOP00000003128,10116.ENSRNOP00000007223,10116.ENSRNOP00000015207,10116.ENSRNOP00000022383,10116.ENSRNOP00000026580,10116.ENSRNOP00000026932,10116.ENSRNOP00000027474,10116.ENSRNOP00000047954,10116.ENSRNOP00000052113,10116.ENSRNOP00000061895,10116.ENSRNOP00000065179,10116.ENSRNOP00000065227	Tmem33,Sacm1l,Pigs,Slc17a6,Lamp1,Timm23,Syt11,CYTB,Atp6v0a1,Fis1,Slc6a17,Ptprs
GO:0030426	Growth cone	10	163	0.58	0.0114	10116.ENSRNOP00000005574,10116.ENSRNOP00000016227,10116.ENSRNOP00000018697,10116.ENSRNOP00000041613,10116.ENSRNOP00000045832,10116.ENSRNOP00000050877,10116.ENSRNOP00000061516,10116.ENSRNOP00000064888,10116.ENSRNOP00000065227,10116.ENSRNOP00000065667	Ndel1,Fmr1,Stmn3,App,Pak1,Map2,Arpc5,Exoc4,Ptprs,Fxr1
GO:0031300	Intrinsic component of organelle membrane	13	218	0.57	0.0032	10116.ENSRNOP00000003128,10116.ENSRNOP00000007223,10116.ENSRNOP00000015207,10116.ENSRNOP00000022383,10116.ENSRNOP00000026580,10116.ENSRNOP00000026932,10116.ENSRNOP00000027474,10116.ENSRNOP00000047954,10116.ENSRNOP00000052113,10116.ENSRNOP00000061895,10116.ENSRNOP00000065179,10116.ENSRNOP00000065227,10116.ENSRNOP00000067210	Tmem33,Sacm1l,Pigs,Slc17a6,Lamp1,Timm23,Syt11,CYTB,Atp6v0a1,Fis1,Slc6a17,Ptprs,Rab5a
GO:0042734	Presynaptic membrane	11	181	0.57	0.0073	10116.ENSRNOP00000004078,10116.ENSRNOP00000015454,10116.ENSRNOP00000016227,10116.ENSRNOP00000019737,10116.ENSRNOP00000025415,10116.ENSRNOP00000026586,10116.ENSRNOP00000027474,10116.ENSRNOP00000027497,10116.ENSRNOP00000047788,10116.ENSRNOP00000053713,10116.ENSRNOP00000065227	Atp2b4,Rims1,Fmr1,Clta,Picalm,Pde2a,Syt11,Atp1a3,Gabbr1,Nlgn2,Ptprs
GO:0031252	Cell leading edge	17	291	0.56	0.00049	10116.ENSRNOP00000001417,10116.ENSRNOP00000005574,10116.ENSRNOP00000022276,10116.ENSRNOP00000024493,10116.ENSRNOP00000026496,10116.ENSRNOP00000026793,10116.ENSRNOP00000035020,10116.ENSRNOP00000038458,10116.ENSRNOP00000041613,10116.ENSRNOP00000045832,10116.ENSRNOP00000047788,10116.ENSRNOP00000050877,10116.ENSRNOP00000060074,10116.ENSRNOP00000061516,10116.ENSRNOP00000064342,10116.ENSRNOP00000064888…	Rac1,Ndel1,Plcg1,Tpm1,Coro1a,Cadm4,Coro1b,Vezt,App,Pak1,Gabbr1,Map2,Pacsin2,Arpc5,Wasf1,Exoc4,Rab5a
GO:0098793	Presynapse	31	535	0.55	2.49e-07	10116.ENSRNOP00000002550,10116.ENSRNOP00000004078,10116.ENSRNOP00000004176,10116.ENSRNOP00000005574,10116.ENSRNOP00000015185,10116.ENSRNOP00000015454,10116.ENSRNOP00000016227,10116.ENSRNOP00000019552,10116.ENSRNOP00000019737,10116.ENSRNOP00000020959,10116.ENSRNOP00000022383,10116.ENSRNOP00000022897,10116.ENSRNOP00000025325,10116.ENSRNOP00000025415,10116.ENSRNOP00000026580,10116.ENSRNOP00000026586…	Snap29,Atp2b4,Rogdi,Ndel1,Pcsk1,Rims1,Fmr1,Anxa5,Clta,Prkce,Slc17a6,Rps27,Wdr7,Picalm,Lamp1,Pde2a,Syt11,Atp1a3,C1qbp,Kalrn,App,Pak1,Gabbr1,Atp6v0a1,Nlgn2,Dlg4,Exoc4,Slc6a17,Ptprs,Fxr1,Rab5a
GO:0031967	Organelle envelope	34	623	0.53	1.89e-07	10116.ENSRNOP00000000072,10116.ENSRNOP00000000134,10116.ENSRNOP00000000749,10116.ENSRNOP00000001049,10116.ENSRNOP00000003070,10116.ENSRNOP00000003128,10116.ENSRNOP00000003739,10116.ENSRNOP00000004176,10116.ENSRNOP00000004878,10116.ENSRNOP00000005574,10116.ENSRNOP00000008325,10116.ENSRNOP00000010072,10116.ENSRNOP00000010871,10116.ENSRNOP00000016372,10116.ENSRNOP00000016954,10116.ENSRNOP00000019351…	Atp5i,Ak2,Cisd1,Abcf1,Nup54,Tmem33,Abcb7,Rogdi,Ubxn4,Ndel1,Ndufa5,Ndufaf4,Timm9,Glrx,Cpt2,Lmnb1,Ist1,Vapa,Ciapin1,Mrs2,Sirt5,Pde2a,Timm23,Hadha,App,Pak1,Gabbr1,CYTB,Apoe,Emd,Nln,Clic1,Fis1,Wasf1
GO:0098978	Glutamatergic synapse	23	427	0.52	6.6e-05	10116.ENSRNOP00000000011,10116.ENSRNOP00000001417,10116.ENSRNOP00000004078,10116.ENSRNOP00000005539,10116.ENSRNOP00000012646,10116.ENSRNOP00000015454,10116.ENSRNOP00000016227,10116.ENSRNOP00000019737,10116.ENSRNOP00000020959,10116.ENSRNOP00000021491,10116.ENSRNOP00000022276,10116.ENSRNOP00000022897,10116.ENSRNOP00000026496,10116.ENSRNOP00000031020,10116.ENSRNOP00000039072,10116.ENSRNOP00000045832…	Cbln1,Rac1,Atp2b4,Grip1,Gripap1,Rims1,Fmr1,Clta,Prkce,Add2,Plcg1,Rps27,Coro1a,C1qbp,Kalrn,Pak1,Gabbr1,Apoe,Dlg4,Pacsin2,Slc6a17,Ptprs,Fxr1
GO:0015629	Actin cytoskeleton	13	244	0.52	0.0072	10116.ENSRNOP00000001315,10116.ENSRNOP00000001319,10116.ENSRNOP00000001417,10116.ENSRNOP00000021073,10116.ENSRNOP00000021491,10116.ENSRNOP00000022801,10116.ENSRNOP00000024493,10116.ENSRNOP00000026496,10116.ENSRNOP00000035020,10116.ENSRNOP00000045832,10116.ENSRNOP00000050877,10116.ENSRNOP00000061516,10116.ENSRNOP00000067210	Arpc1b,Arpc1a,Rac1,Tpm4,Add2,Tpm2,Tpm1,Coro1a,Coro1b,Pak1,Map2,Arpc5,Rab5a
GO:0043204	Perikaryon	9	169	0.52	0.0433	10116.ENSRNOP00000004176,10116.ENSRNOP00000005539,10116.ENSRNOP00000015185,10116.ENSRNOP00000016227,10116.ENSRNOP00000019552,10116.ENSRNOP00000027474,10116.ENSRNOP00000041613,10116.ENSRNOP00000047788,10116.ENSRNOP00000065227	Rogdi,Grip1,Pcsk1,Fmr1,Anxa5,Syt11,App,Gabbr1,Ptprs
GO:0014069	Postsynaptic density	18	346	0.51	0.0011	10116.ENSRNOP00000005539,10116.ENSRNOP00000015454,10116.ENSRNOP00000016227,10116.ENSRNOP00000021491,10116.ENSRNOP00000022897,10116.ENSRNOP00000024330,10116.ENSRNOP00000025415,10116.ENSRNOP00000027474,10116.ENSRNOP00000036690,10116.ENSRNOP00000039072,10116.ENSRNOP00000045650,10116.ENSRNOP00000045832,10116.ENSRNOP00000050877,10116.ENSRNOP00000059045,10116.ENSRNOP00000061650,10116.ENSRNOP00000064888…	Grip1,Rims1,Fmr1,Add2,Rps27,Inpp4a,Picalm,Syt11,Rps13,Kalrn,Atp1a1,Pak1,Map2,Dlg4,Hnrnpa3,Exoc4,Ptprs,Fxr1
GO:0005911	Cell-cell junction	15	284	0.51	0.0033	10116.ENSRNOP00000006741,10116.ENSRNOP00000019552,10116.ENSRNOP00000020681,10116.ENSRNOP00000022276,10116.ENSRNOP00000024347,10116.ENSRNOP00000026496,10116.ENSRNOP00000026793,10116.ENSRNOP00000038458,10116.ENSRNOP00000041613,10116.ENSRNOP00000045650,10116.ENSRNOP00000045832,10116.ENSRNOP00000057594,10116.ENSRNOP00000059045,10116.ENSRNOP00000060074,10116.ENSRNOP00000065881	Sh3kbp1,Anxa5,Vapa,Plcg1,Atp2a2,Coro1a,Cadm4,Vezt,App,Atp1a1,Pak1,Nfasc,Dlg4,Pacsin2,Magi1
GO:0099503	Secretory vesicle	22	431	0.5	0.00022	10116.ENSRNOP00000004176,10116.ENSRNOP00000005574,10116.ENSRNOP00000014780,10116.ENSRNOP00000015185,10116.ENSRNOP00000019552,10116.ENSRNOP00000019737,10116.ENSRNOP00000022383,10116.ENSRNOP00000025325,10116.ENSRNOP00000025415,10116.ENSRNOP00000026580,10116.ENSRNOP00000026710,10116.ENSRNOP00000027474,10116.ENSRNOP00000038458,10116.ENSRNOP00000041613,10116.ENSRNOP00000047788,10116.ENSRNOP00000051849…	Rogdi,Ndel1,Gars,Pcsk1,Anxa5,Clta,Slc17a6,Wdr7,Picalm,Lamp1,Gnai1,Syt11,Vezt,App,Gabbr1,Hgs,Atp6v0a1,Dlg4,Exoc4,Slc6a17,Ptprs,Rab5a
GO:0098984	Neuron to neuron synapse	19	373	0.5	0.00089	10116.ENSRNOP00000005539,10116.ENSRNOP00000015454,10116.ENSRNOP00000016227,10116.ENSRNOP00000021491,10116.ENSRNOP00000022897,10116.ENSRNOP00000024330,10116.ENSRNOP00000025415,10116.ENSRNOP00000027474,10116.ENSRNOP00000027497,10116.ENSRNOP00000036690,10116.ENSRNOP00000039072,10116.ENSRNOP00000045650,10116.ENSRNOP00000045832,10116.ENSRNOP00000050877,10116.ENSRNOP00000059045,10116.ENSRNOP00000061650…	Grip1,Rims1,Fmr1,Add2,Rps27,Inpp4a,Picalm,Syt11,Atp1a3,Rps13,Kalrn,Atp1a1,Pak1,Map2,Dlg4,Hnrnpa3,Exoc4,Ptprs,Fxr1
GO:0012506	Vesicle membrane	16	312	0.5	0.0029	10116.ENSRNOP00000003052,10116.ENSRNOP00000006741,10116.ENSRNOP00000013225,10116.ENSRNOP00000019737,10116.ENSRNOP00000022383,10116.ENSRNOP00000024347,10116.ENSRNOP00000026496,10116.ENSRNOP00000026580,10116.ENSRNOP00000027474,10116.ENSRNOP00000052113,10116.ENSRNOP00000052759,10116.ENSRNOP00000060074,10116.ENSRNOP00000064735,10116.ENSRNOP00000065179,10116.ENSRNOP00000065227,10116.ENSRNOP00000067210	Scarb2,Sh3kbp1,Tmem55b,Clta,Slc17a6,Atp2a2,Coro1a,Lamp1,Syt11,Atp6v0a1,Synrg,Pacsin2,Gde1,Slc6a17,Ptprs,Rab5a
GO:0099572	Postsynaptic specialization	19	377	0.49	0.00097	10116.ENSRNOP00000005539,10116.ENSRNOP00000015454,10116.ENSRNOP00000016227,10116.ENSRNOP00000021491,10116.ENSRNOP00000022897,10116.ENSRNOP00000024330,10116.ENSRNOP00000025415,10116.ENSRNOP00000027474,10116.ENSRNOP00000036690,10116.ENSRNOP00000039072,10116.ENSRNOP00000045650,10116.ENSRNOP00000045832,10116.ENSRNOP00000050877,10116.ENSRNOP00000053713,10116.ENSRNOP00000059045,10116.ENSRNOP00000061650…	Grip1,Rims1,Fmr1,Add2,Rps27,Inpp4a,Picalm,Syt11,Rps13,Kalrn,Atp1a1,Pak1,Map2,Nlgn2,Dlg4,Hnrnpa3,Exoc4,Ptprs,Fxr1
GO:0030659	Cytoplasmic vesicle membrane	15	299	0.49	0.005	10116.ENSRNOP00000003052,10116.ENSRNOP00000006741,10116.ENSRNOP00000013225,10116.ENSRNOP00000019737,10116.ENSRNOP00000022383,10116.ENSRNOP00000026496,10116.ENSRNOP00000026580,10116.ENSRNOP00000027474,10116.ENSRNOP00000052113,10116.ENSRNOP00000052759,10116.ENSRNOP00000060074,10116.ENSRNOP00000064735,10116.ENSRNOP00000065179,10116.ENSRNOP00000065227,10116.ENSRNOP00000067210	Scarb2,Sh3kbp1,Tmem55b,Clta,Slc17a6,Coro1a,Lamp1,Syt11,Atp6v0a1,Synrg,Pacsin2,Gde1,Slc6a17,Ptprs,Rab5a
GO:0019866	Organelle inner membrane	13	262	0.49	0.0117	10116.ENSRNOP00000000072,10116.ENSRNOP00000003739,10116.ENSRNOP00000008325,10116.ENSRNOP00000010871,10116.ENSRNOP00000016954,10116.ENSRNOP00000019351,10116.ENSRNOP00000023787,10116.ENSRNOP00000024067,10116.ENSRNOP00000026586,10116.ENSRNOP00000026932,10116.ENSRNOP00000038073,10116.ENSRNOP00000047954,10116.ENSRNOP00000053121	Atp5i,Abcb7,Ndufa5,Timm9,Cpt2,Lmnb1,Mrs2,Sirt5,Pde2a,Timm23,Hadha,CYTB,Emd
GO:0031982	Vesicle	60	1223	0.48	1.25e-11	10116.ENSRNOP00000001417,10116.ENSRNOP00000002407,10116.ENSRNOP00000002550,10116.ENSRNOP00000003052,10116.ENSRNOP00000003128,10116.ENSRNOP00000004176,10116.ENSRNOP00000005539,10116.ENSRNOP00000005574,10116.ENSRNOP00000006741,10116.ENSRNOP00000008705,10116.ENSRNOP00000011898,10116.ENSRNOP00000011907,10116.ENSRNOP00000012646,10116.ENSRNOP00000013225,10116.ENSRNOP00000014010,10116.ENSRNOP00000014780…	Rac1,Tfrc,Snap29,Scarb2,Tmem33,Rogdi,Grip1,Ndel1,Sh3kbp1,Yipf6,Ago2,Chmp5,Gripap1,Tmem55b,Wdr91,Gars,Pcsk1,Rims1,Dpp7,Rala,Acp2,Anxa5,Clta,Ist1,Vapa,Add2,Plcg1,Slc17a6,Usp10,Inpp4a,Atp2a2,Wdr7,Picalm,Coro1a,Lamp1,Gnai1,Lamtor1,Syt11,Vezt,Hmgb1,App,Atp1a1,Gabbr1,Cd47,Apoe,Hgs,Atp6v0a1,Synrg,Ubqln1,Dlg4,Pacsin2,Clic1,Arpc5,Vps26a,Gde1,Ptp4a2,Exoc4,Slc6a17,Ptprs,Rab5a
GO:0005768	Endosome	25	508	0.48	9.73e-05	10116.ENSRNOP00000001417,10116.ENSRNOP00000002407,10116.ENSRNOP00000005539,10116.ENSRNOP00000011907,10116.ENSRNOP00000012646,10116.ENSRNOP00000013225,10116.ENSRNOP00000014010,10116.ENSRNOP00000022383,10116.ENSRNOP00000022432,10116.ENSRNOP00000024330,10116.ENSRNOP00000025415,10116.ENSRNOP00000026496,10116.ENSRNOP00000026580,10116.ENSRNOP00000027150,10116.ENSRNOP00000027474,10116.ENSRNOP00000040874…	Rac1,Tfrc,Grip1,Chmp5,Gripap1,Tmem55b,Wdr91,Slc17a6,Usp10,Inpp4a,Picalm,Coro1a,Lamp1,Lamtor1,Syt11,Hmgb1,App,Atp1a1,Apoe,Hgs,Pacsin2,Arpc5,Vps26a,Ptp4a2,Rab5a
GO:0005740	Mitochondrial envelope	20	408	0.48	0.0009	10116.ENSRNOP00000000072,10116.ENSRNOP00000000134,10116.ENSRNOP00000000749,10116.ENSRNOP00000003739,10116.ENSRNOP00000008325,10116.ENSRNOP00000010072,10116.ENSRNOP00000010871,10116.ENSRNOP00000016372,10116.ENSRNOP00000016954,10116.ENSRNOP00000021769,10116.ENSRNOP00000023787,10116.ENSRNOP00000024067,10116.ENSRNOP00000026586,10116.ENSRNOP00000026932,10116.ENSRNOP00000038073,10116.ENSRNOP00000047788…	Atp5i,Ak2,Cisd1,Abcb7,Ndufa5,Ndufaf4,Timm9,Glrx,Cpt2,Ciapin1,Mrs2,Sirt5,Pde2a,Timm23,Hadha,Gabbr1,CYTB,Nln,Fis1,Wasf1
GO:0150034	Distal axon	17	346	0.48	0.0029	10116.ENSRNOP00000002550,10116.ENSRNOP00000005574,10116.ENSRNOP00000015185,10116.ENSRNOP00000016227,10116.ENSRNOP00000018697,10116.ENSRNOP00000019552,10116.ENSRNOP00000027474,10116.ENSRNOP00000027497,10116.ENSRNOP00000041613,10116.ENSRNOP00000045832,10116.ENSRNOP00000050877,10116.ENSRNOP00000052113,10116.ENSRNOP00000061516,10116.ENSRNOP00000064888,10116.ENSRNOP00000065227,10116.ENSRNOP00000065667…	Snap29,Ndel1,Pcsk1,Fmr1,Stmn3,Anxa5,Syt11,Atp1a3,App,Pak1,Map2,Atp6v0a1,Arpc5,Exoc4,Ptprs,Fxr1,Rab5a
GO:0070161	Anchoring junction	17	350	0.48	0.0032	10116.ENSRNOP00000006741,10116.ENSRNOP00000018190,10116.ENSRNOP00000019552,10116.ENSRNOP00000020681,10116.ENSRNOP00000022276,10116.ENSRNOP00000024347,10116.ENSRNOP00000026496,10116.ENSRNOP00000026793,10116.ENSRNOP00000038458,10116.ENSRNOP00000041613,10116.ENSRNOP00000045650,10116.ENSRNOP00000045832,10116.ENSRNOP00000057594,10116.ENSRNOP00000059045,10116.ENSRNOP00000060074,10116.ENSRNOP00000064342…	Sh3kbp1,Rala,Anxa5,Vapa,Plcg1,Atp2a2,Coro1a,Cadm4,Vezt,App,Atp1a1,Pak1,Nfasc,Dlg4,Pacsin2,Wasf1,Magi1
GO:0019898	Extrinsic component of membrane	10	203	0.48	0.0433	10116.ENSRNOP00000001417,10116.ENSRNOP00000012646,10116.ENSRNOP00000014010,10116.ENSRNOP00000016227,10116.ENSRNOP00000024347,10116.ENSRNOP00000025415,10116.ENSRNOP00000026710,10116.ENSRNOP00000050968,10116.ENSRNOP00000059045,10116.ENSRNOP00000060074	Rac1,Gripap1,Wdr91,Fmr1,Atp2a2,Picalm,Gnai1,Apoe,Dlg4,Pacsin2
GO:0031410	Cytoplasmic vesicle	54	1131	0.47	5.11e-10	10116.ENSRNOP00000001417,10116.ENSRNOP00000002407,10116.ENSRNOP00000002550,10116.ENSRNOP00000003052,10116.ENSRNOP00000003128,10116.ENSRNOP00000004176,10116.ENSRNOP00000005539,10116.ENSRNOP00000005574,10116.ENSRNOP00000006741,10116.ENSRNOP00000008705,10116.ENSRNOP00000011907,10116.ENSRNOP00000012646,10116.ENSRNOP00000013225,10116.ENSRNOP00000014010,10116.ENSRNOP00000014780,10116.ENSRNOP00000015185…	Rac1,Tfrc,Snap29,Scarb2,Tmem33,Rogdi,Grip1,Ndel1,Sh3kbp1,Yipf6,Chmp5,Gripap1,Tmem55b,Wdr91,Gars,Pcsk1,Dpp7,Rala,Acp2,Anxa5,Clta,Ist1,Add2,Plcg1,Slc17a6,Usp10,Inpp4a,Wdr7,Picalm,Coro1a,Lamp1,Gnai1,Lamtor1,Syt11,Vezt,Hmgb1,App,Atp1a1,Gabbr1,Apoe,Hgs,Atp6v0a1,Synrg,Ubqln1,Dlg4,Pacsin2,Arpc5,Vps26a,Gde1,Ptp4a2,Exoc4,Slc6a17,Ptprs,Rab5a
GO:0005739	Mitochondrion	43	900	0.47	6.47e-08	10116.ENSRNOP00000000072,10116.ENSRNOP00000000134,10116.ENSRNOP00000000441,10116.ENSRNOP00000000749,10116.ENSRNOP00000000753,10116.ENSRNOP00000002407,10116.ENSRNOP00000003739,10116.ENSRNOP00000005194,10116.ENSRNOP00000007298,10116.ENSRNOP00000008325,10116.ENSRNOP00000010072,10116.ENSRNOP00000010856,10116.ENSRNOP00000010871,10116.ENSRNOP00000011898,10116.ENSRNOP00000012346,10116.ENSRNOP00000014780…	Atp5i,Ak2,Supv3l1,Cisd1,Tfam,Tfrc,Abcb7,Nit1,Dlst,Ndufa5,Ndufaf4,Oxr1,Timm9,Ago2,Gsta4,Gars,Arsb,Auh,Gcsh,Glrx,Cpt2,Gsr,Etfa,Prkce,Pccb,Ciapin1,Mrs2,Sirt5,Pc,Pde2a,Timm23,Mrpl22,C1qbp,Hadha,App,Gabbr1,CYTB,Clpx,Mgea5,Nln,Clic1,Fis1,Wasf1
GO:0098794	Postsynapse	30	630	0.47	2.2e-05	10116.ENSRNOP00000000011,10116.ENSRNOP00000001417,10116.ENSRNOP00000005539,10116.ENSRNOP00000012646,10116.ENSRNOP00000015454,10116.ENSRNOP00000016227,10116.ENSRNOP00000019737,10116.ENSRNOP00000021491,10116.ENSRNOP00000022897,10116.ENSRNOP00000024330,10116.ENSRNOP00000025415,10116.ENSRNOP00000027474,10116.ENSRNOP00000027497,10116.ENSRNOP00000036690,10116.ENSRNOP00000039072,10116.ENSRNOP00000041613…	Cbln1,Rac1,Grip1,Gripap1,Rims1,Fmr1,Clta,Add2,Rps27,Inpp4a,Picalm,Syt11,Atp1a3,Rps13,Kalrn,App,Atp1a1,Pak1,Gabbr1,Map2,Nlgn2,Dlg4,Hnrnpa3,RGD1306151,Wasf1,Exoc4,Slc6a17,Ptprs,Fxr1,Rab5a
GO:0005743	Mitochondrial inner membrane	11	229	0.47	0.0337	10116.ENSRNOP00000000072,10116.ENSRNOP00000003739,10116.ENSRNOP00000008325,10116.ENSRNOP00000010871,10116.ENSRNOP00000016954,10116.ENSRNOP00000023787,10116.ENSRNOP00000024067,10116.ENSRNOP00000026586,10116.ENSRNOP00000026932,10116.ENSRNOP00000038073,10116.ENSRNOP00000047954	Atp5i,Abcb7,Ndufa5,Timm9,Cpt2,Mrs2,Sirt5,Pde2a,Timm23,Hadha,CYTB
GO:0045202	Synapse	55	1174	0.46	5.65e-10	10116.ENSRNOP00000000011,10116.ENSRNOP00000001417,10116.ENSRNOP00000002550,10116.ENSRNOP00000004078,10116.ENSRNOP00000004176,10116.ENSRNOP00000005539,10116.ENSRNOP00000005574,10116.ENSRNOP00000006741,10116.ENSRNOP00000012646,10116.ENSRNOP00000015185,10116.ENSRNOP00000015454,10116.ENSRNOP00000016227,10116.ENSRNOP00000018620,10116.ENSRNOP00000019552,10116.ENSRNOP00000019737,10116.ENSRNOP00000020959…	Cbln1,Rac1,Snap29,Atp2b4,Rogdi,Grip1,Ndel1,Sh3kbp1,Gripap1,Pcsk1,Rims1,Fmr1,Acp2,Anxa5,Clta,Prkce,Add2,Plcg1,Slc17a6,Rps27,Inpp4a,Atp2a2,Wdr7,Map1s,Picalm,Coro1a,Lamp1,Pde2a,Syt11,Atp1a3,Rpl18,C1qbp,Rps15,Rps13,Kalrn,App,Atp1a1,Pak1,Hnrpd,Gabbr1,Map2,Apoe,Atp6v0a1,Nlgn2,Rpl36,Dlg4,Pacsin2,Hnrnpa3,RGD1306151,Wasf1,Exoc4,Slc6a17,Ptprs,Fxr1,Rab5a
GO:0099513	Polymeric cytoskeletal fiber	16	345	0.46	0.0069	10116.ENSRNOP00000001417,10116.ENSRNOP00000005574,10116.ENSRNOP00000011644,10116.ENSRNOP00000011877,10116.ENSRNOP00000013863,10116.ENSRNOP00000019351,10116.ENSRNOP00000021073,10116.ENSRNOP00000022801,10116.ENSRNOP00000024493,10116.ENSRNOP00000025385,10116.ENSRNOP00000026496,10116.ENSRNOP00000035020,10116.ENSRNOP00000045832,10116.ENSRNOP00000050877,10116.ENSRNOP00000053121,10116.ENSRNOP00000054708	Rac1,Ndel1,Krt5,Mapre3,Tubb4b,Lmnb1,Tpm4,Tpm2,Tpm1,Map1s,Coro1a,Coro1b,Pak1,Map2,Emd,Igbp1
GO:0030425	Dendrite	28	606	0.45	8.08e-05	10116.ENSRNOP00000001417,10116.ENSRNOP00000004176,10116.ENSRNOP00000005539,10116.ENSRNOP00000010640,10116.ENSRNOP00000011898,10116.ENSRNOP00000012646,10116.ENSRNOP00000015185,10116.ENSRNOP00000016227,10116.ENSRNOP00000016372,10116.ENSRNOP00000019552,10116.ENSRNOP00000025385,10116.ENSRNOP00000026580,10116.ENSRNOP00000026586,10116.ENSRNOP00000027474,10116.ENSRNOP00000027497,10116.ENSRNOP00000041613…	Rac1,Rogdi,Grip1,Abhd12,Ago2,Gripap1,Pcsk1,Fmr1,Glrx,Anxa5,Map1s,Lamp1,Pde2a,Syt11,Atp1a3,App,Pak1,Gabbr1,Syncrip,Map2,Apoe,Nlgn2,Nfasc,Dlg4,Wasf1,Exoc4,Fxr1,Rab5a
GO:0005773	Vacuole	15	332	0.45	0.0116	10116.ENSRNOP00000002550,10116.ENSRNOP00000003052,10116.ENSRNOP00000013225,10116.ENSRNOP00000014860,10116.ENSRNOP00000017271,10116.ENSRNOP00000018620,10116.ENSRNOP00000022342,10116.ENSRNOP00000026580,10116.ENSRNOP00000027150,10116.ENSRNOP00000027474,10116.ENSRNOP00000050968,10116.ENSRNOP00000052113,10116.ENSRNOP00000057944,10116.ENSRNOP00000060590,10116.ENSRNOP00000062170	Snap29,Scarb2,Tmem55b,Arsb,Dpp7,Acp2,Ctsc,Lamp1,Lamtor1,Syt11,Apoe,Atp6v0a1,Ubqln1,Naga,Vps26a
GO:0030424	Axon	28	626	0.44	0.00013	10116.ENSRNOP00000002550,10116.ENSRNOP00000004176,10116.ENSRNOP00000005574,10116.ENSRNOP00000012646,10116.ENSRNOP00000014780,10116.ENSRNOP00000015185,10116.ENSRNOP00000016227,10116.ENSRNOP00000018697,10116.ENSRNOP00000019552,10116.ENSRNOP00000022383,10116.ENSRNOP00000026496,10116.ENSRNOP00000026586,10116.ENSRNOP00000027474,10116.ENSRNOP00000027497,10116.ENSRNOP00000041613,10116.ENSRNOP00000045650…	Snap29,Rogdi,Ndel1,Gripap1,Gars,Pcsk1,Fmr1,Stmn3,Anxa5,Slc17a6,Coro1a,Pde2a,Syt11,Atp1a3,App,Atp1a1,Pak1,Gabbr1,Map2,Atp6v0a1,Cd200,Nfasc,Dlg4,Arpc5,Exoc4,Ptprs,Fxr1,Rab5a
GO:0031090	Organelle membrane	72	1652	0.43	8.32e-12	10116.ENSRNOP00000000072,10116.ENSRNOP00000000749,10116.ENSRNOP00000001066,10116.ENSRNOP00000001417,10116.ENSRNOP00000002407,10116.ENSRNOP00000002550,10116.ENSRNOP00000003052,10116.ENSRNOP00000003070,10116.ENSRNOP00000003128,10116.ENSRNOP00000003739,10116.ENSRNOP00000004878,10116.ENSRNOP00000005539,10116.ENSRNOP00000006741,10116.ENSRNOP00000007223,10116.ENSRNOP00000008325,10116.ENSRNOP00000008705…	Atp5i,Cisd1,Serinc1,Rac1,Tfrc,Snap29,Scarb2,Nup54,Tmem33,Abcb7,Ubxn4,Grip1,Sh3kbp1,Sacm1l,Ndufa5,Yipf6,Ndufaf4,Abhd12,Timm9,Chmp5,Gripap1,Tmem55b,Pdcd10,Wdr91,Pigs,Sec11a,Cpt2,Sec61a1,Acp2,Ssr1,Lmnb1,Clta,Vapa,Prkce,Ermp1,Slc17a6,Mrs2,Sirt5,Inpp4a,Atp2a2,Coro1a,Lamp1,Pde2a,Gnai1,Timm23,Lamtor1,Syt11,Atp1a3,Rpl27,Stk24,Hadha,Sel1l,Atp1a1,Pak1,Gabbr1,CYTB,Hgs,Atp6v0a1,Synrg,Emd,Jagn1,Pacsin2,Clic1,…
GO:0005783	Endoplasmic reticulum	31	703	0.43	6.01e-05	10116.ENSRNOP00000003128,10116.ENSRNOP00000007223,10116.ENSRNOP00000008705,10116.ENSRNOP00000014860,10116.ENSRNOP00000015185,10116.ENSRNOP00000015207,10116.ENSRNOP00000016227,10116.ENSRNOP00000018455,10116.ENSRNOP00000019040,10116.ENSRNOP00000019552,10116.ENSRNOP00000020681,10116.ENSRNOP00000020959,10116.ENSRNOP00000021958,10116.ENSRNOP00000022342,10116.ENSRNOP00000024347,10116.ENSRNOP00000026586…	Tmem33,Sacm1l,Yipf6,Arsb,Pcsk1,Pigs,Fmr1,Sec61a1,Ssr1,Anxa5,Vapa,Prkce,Ermp1,Ctsc,Atp2a2,Pde2a,Atp1a3,Rpl27,Rpl18,Pygm,App,Sel1l,Atp1a1,Syncrip,Map2,Apoe,Jagn1,Ubqln1,Dlg4,Fis1,Rtn1
GO:0005764	Lysosome	12	275	0.43	0.0433	10116.ENSRNOP00000003052,10116.ENSRNOP00000013225,10116.ENSRNOP00000014860,10116.ENSRNOP00000017271,10116.ENSRNOP00000018620,10116.ENSRNOP00000022342,10116.ENSRNOP00000026580,10116.ENSRNOP00000027150,10116.ENSRNOP00000027474,10116.ENSRNOP00000050968,10116.ENSRNOP00000060590,10116.ENSRNOP00000062170	Scarb2,Tmem55b,Arsb,Dpp7,Acp2,Ctsc,Lamp1,Lamtor1,Syt11,Apoe,Naga,Vps26a
GO:0030054	Cell junction	61	1439	0.42	1.72e-09	10116.ENSRNOP00000000011,10116.ENSRNOP00000001417,10116.ENSRNOP00000002550,10116.ENSRNOP00000004078,10116.ENSRNOP00000004176,10116.ENSRNOP00000005539,10116.ENSRNOP00000005574,10116.ENSRNOP00000006741,10116.ENSRNOP00000012646,10116.ENSRNOP00000015185,10116.ENSRNOP00000015454,10116.ENSRNOP00000016227,10116.ENSRNOP00000018190,10116.ENSRNOP00000018620,10116.ENSRNOP00000019552,10116.ENSRNOP00000019737…	Cbln1,Rac1,Snap29,Atp2b4,Rogdi,Grip1,Ndel1,Sh3kbp1,Gripap1,Pcsk1,Rims1,Fmr1,Rala,Acp2,Anxa5,Clta,Vapa,Prkce,Add2,Plcg1,Slc17a6,Rps27,Inpp4a,Atp2a2,Wdr7,Map1s,Picalm,Coro1a,Lamp1,Pde2a,Cadm4,Syt11,Atp1a3,Rpl18,C1qbp,Rps15,Rps13,Vezt,Kalrn,App,Atp1a1,Pak1,Hnrpd,Gabbr1,Map2,Apoe,Atp6v0a1,Nlgn2,Nfasc,Rpl36,Dlg4,Pacsin2,Hnrnpa3,RGD1306151,Wasf1,Exoc4,Slc6a17,Ptprs,Fxr1,Magi1,Rab5a
GO:0098588	Bounding membrane of organelle	40	937	0.42	4.21e-06	10116.ENSRNOP00000000749,10116.ENSRNOP00000001417,10116.ENSRNOP00000002407,10116.ENSRNOP00000002550,10116.ENSRNOP00000003052,10116.ENSRNOP00000007223,10116.ENSRNOP00000008705,10116.ENSRNOP00000011907,10116.ENSRNOP00000012646,10116.ENSRNOP00000013225,10116.ENSRNOP00000013585,10116.ENSRNOP00000014010,10116.ENSRNOP00000018455,10116.ENSRNOP00000018620,10116.ENSRNOP00000019737,10116.ENSRNOP00000020681…	Cisd1,Rac1,Tfrc,Snap29,Scarb2,Sacm1l,Yipf6,Chmp5,Gripap1,Tmem55b,Pdcd10,Wdr91,Sec61a1,Acp2,Clta,Vapa,Prkce,Slc17a6,Inpp4a,Atp2a2,Coro1a,Lamp1,Pde2a,Gnai1,Lamtor1,Syt11,Rpl27,Stk24,Hgs,Atp6v0a1,Synrg,Emd,Pacsin2,Fis1,Vps26a,Wasf1,Rtn1,Slc6a17,Ptprs,Rab5a
GO:0048471	Perinuclear region of cytoplasm	22	513	0.42	0.002	10116.ENSRNOP00000002407,10116.ENSRNOP00000005262,10116.ENSRNOP00000011877,10116.ENSRNOP00000015185,10116.ENSRNOP00000016227,10116.ENSRNOP00000018697,10116.ENSRNOP00000020959,10116.ENSRNOP00000024347,10116.ENSRNOP00000025385,10116.ENSRNOP00000026580,10116.ENSRNOP00000026586,10116.ENSRNOP00000027264,10116.ENSRNOP00000027474,10116.ENSRNOP00000035020,10116.ENSRNOP00000039072,10116.ENSRNOP00000041613…	Tfrc,Cpd,Mapre3,Pcsk1,Fmr1,Stmn3,Prkce,Atp2a2,Map1s,Lamp1,Pde2a,Cdc5l,Syt11,Coro1b,Kalrn,App,Atp6v0a1,Ubqln1,Clic1,Fxr1,Rab5a,Eif2ak2
GO:0005856	Cytoskeleton	40	970	0.41	9.84e-06	10116.ENSRNOP00000001315,10116.ENSRNOP00000001319,10116.ENSRNOP00000001417,10116.ENSRNOP00000005574,10116.ENSRNOP00000006741,10116.ENSRNOP00000011644,10116.ENSRNOP00000011877,10116.ENSRNOP00000013863,10116.ENSRNOP00000014787,10116.ENSRNOP00000015454,10116.ENSRNOP00000015946,10116.ENSRNOP00000019351,10116.ENSRNOP00000019594,10116.ENSRNOP00000019737,10116.ENSRNOP00000020365,10116.ENSRNOP00000020681…	Arpc1b,Arpc1a,Rac1,Ndel1,Sh3kbp1,Krt5,Mapre3,Tubb4b,Spin1,Rims1,Psma1,Lmnb1,Fnta,Clta,Ist1,Vapa,Prkce,Tpm4,Add2,Ctsc,Tpm2,Tpm1,Map1s,Coro1a,Gnai1,Ppp4c,Coro1b,Klhl3,Kalrn,App,Pak1,Map2,Emd,Igbp1,Dlg4,Pacsin2,Arpc5,RGD1306151,Wasf1,Rab5a
GO:0031966	Mitochondrial membrane	16	381	0.41	0.0154	10116.ENSRNOP00000000072,10116.ENSRNOP00000000749,10116.ENSRNOP00000003739,10116.ENSRNOP00000008325,10116.ENSRNOP00000010072,10116.ENSRNOP00000010871,10116.ENSRNOP00000016954,10116.ENSRNOP00000023787,10116.ENSRNOP00000024067,10116.ENSRNOP00000026586,10116.ENSRNOP00000026932,10116.ENSRNOP00000038073,10116.ENSRNOP00000047788,10116.ENSRNOP00000047954,10116.ENSRNOP00000061895,10116.ENSRNOP00000064342	Atp5i,Cisd1,Abcb7,Ndufa5,Ndufaf4,Timm9,Cpt2,Mrs2,Sirt5,Pde2a,Timm23,Hadha,Gabbr1,CYTB,Fis1,Wasf1
GO:0043232	Intracellular non-membrane-bounded organelle	75	1836	0.4	4.33e-11	10116.ENSRNOP00000000441,10116.ENSRNOP00000000753,10116.ENSRNOP00000001049,10116.ENSRNOP00000001315,10116.ENSRNOP00000001319,10116.ENSRNOP00000001417,10116.ENSRNOP00000003437,10116.ENSRNOP00000004078,10116.ENSRNOP00000005574,10116.ENSRNOP00000006741,10116.ENSRNOP00000010759,10116.ENSRNOP00000010856,10116.ENSRNOP00000011644,10116.ENSRNOP00000011877,10116.ENSRNOP00000011898,10116.ENSRNOP00000013863…	Supv3l1,Tfam,Abcf1,Arpc1b,Arpc1a,Rac1,Pds5a,Atp2b4,Ndel1,Sh3kbp1,Rpl15,Oxr1,Krt5,Mapre3,Ago2,Tubb4b,Spin1,Rims1,Psma1,Fmr1,Rpa2,Rpl35,Lmnb1,Anxa5,Fnta,Clta,Ist1,Vapa,Prkce,Tpm4,Add2,Ciapin1,Ctsc,Tpm2,Rps27,Tpm1,Rps15a,Map1s,Fbl,Coro1a,Gnai1,Ppp4c,Cdc5l,Rpl27,Rpl18,Mrpl22,C1qbp,Coro1b,Rps15,Rps13,Klhl3,Hadha,Kalrn,Hmgb1,App,Ilf2,Pak1,Hnrpd,Smad2,Herc4,Clpx,Map2,Emd,Igbp1,Rpl36,Dlg4,Rps24,Pacsin2,A…
GO:0099512	Supramolecular fiber	20	495	0.4	0.007	10116.ENSRNOP00000001417,10116.ENSRNOP00000004078,10116.ENSRNOP00000005574,10116.ENSRNOP00000010759,10116.ENSRNOP00000011644,10116.ENSRNOP00000011877,10116.ENSRNOP00000013863,10116.ENSRNOP00000019351,10116.ENSRNOP00000019552,10116.ENSRNOP00000021073,10116.ENSRNOP00000022801,10116.ENSRNOP00000024493,10116.ENSRNOP00000025385,10116.ENSRNOP00000026496,10116.ENSRNOP00000035020,10116.ENSRNOP00000045832…	Rac1,Atp2b4,Ndel1,Rpl15,Krt5,Mapre3,Tubb4b,Lmnb1,Anxa5,Tpm4,Tpm2,Tpm1,Map1s,Coro1a,Coro1b,Pak1,Map2,Emd,Igbp1,Fxr1
GO:0012505	Endomembrane system	85	2144	0.39	4.69e-12	10116.ENSRNOP00000001049,10116.ENSRNOP00000001066,10116.ENSRNOP00000001417,10116.ENSRNOP00000002407,10116.ENSRNOP00000002550,10116.ENSRNOP00000003070,10116.ENSRNOP00000003128,10116.ENSRNOP00000004176,10116.ENSRNOP00000004878,10116.ENSRNOP00000005262,10116.ENSRNOP00000005539,10116.ENSRNOP00000005574,10116.ENSRNOP00000007223,10116.ENSRNOP00000008705,10116.ENSRNOP00000010640,10116.ENSRNOP00000011907…	Abcf1,Serinc1,Rac1,Tfrc,Snap29,Nup54,Tmem33,Rogdi,Ubxn4,Cpd,Grip1,Ndel1,Sacm1l,Yipf6,Abhd12,Chmp5,Gripap1,Tmem55b,Pdcd10,Wdr91,Gars,Arsb,Pcsk1,Pigs,Sec11a,Fmr1,Dpp7,Sec61a1,Stmn3,Ssr1,Lmnb1,Anxa5,Clta,Ist1,Vapa,Prkce,Ermp1,Ctsc,Slc17a6,Usp10,Inpp4a,Atp2a2,Wdr7,Picalm,Coro1a,Lamp1,Pde2a,Gnai1,Lamtor1,Syt11,Atp1a3,Rpl27,Rpl18,Pygm,Stk24,Vezt,Hmgb1,App,Sel1l,Atp1a1,Pak1,Gabbr1,Syncrip,Map2,Apoe,Hgs,…
GO:0005829	Cytosol	66	1645	0.39	2.08e-09	10116.ENSRNOP00000000134,10116.ENSRNOP00000000753,10116.ENSRNOP00000001049,10116.ENSRNOP00000001310,10116.ENSRNOP00000001417,10116.ENSRNOP00000003413,10116.ENSRNOP00000004878,10116.ENSRNOP00000005574,10116.ENSRNOP00000010252,10116.ENSRNOP00000010759,10116.ENSRNOP00000011898,10116.ENSRNOP00000011907,10116.ENSRNOP00000012646,10116.ENSRNOP00000013585,10116.ENSRNOP00000014010,10116.ENSRNOP00000014207…	Ak2,Tfam,Abcf1,Pdap1,Rac1,Ralb,Ubxn4,Ndel1,Rars,Rpl15,Ago2,Chmp5,Gripap1,Pdcd10,Wdr91,Cand2,Spin1,Fmr1,Glrx,Dpp7,Ldha,Rala,Stmn3,Rpl35,Anxa5,Gsr,Ist1,Prkce,Usp10,Rps27,Sirt5,Rps15a,Map1s,Gss,Coro1a,Lamp1,Pde2a,Rpl27,Rpl18,C1qbp,Coro1b,Rps15,Ntmt1,Rps13,Klhl3,Vezt,Hmgb1,Ppm1b,Pak1,Hnrpd,Herc4,Clpx,Hgs,Igbp1,Ubqln1,Rpl36,Dlg4,Rps24,Nln,Pacsin2,Paics,Vps26a,Ncald,Prmt1,Rps27l,Rab5a
GO:0070013	Intracellular organelle lumen	61	1522	0.39	1.33e-08	10116.ENSRNOP00000000134,10116.ENSRNOP00000000441,10116.ENSRNOP00000000753,10116.ENSRNOP00000001049,10116.ENSRNOP00000001309,10116.ENSRNOP00000003052,10116.ENSRNOP00000003106,10116.ENSRNOP00000003437,10116.ENSRNOP00000005837,10116.ENSRNOP00000007298,10116.ENSRNOP00000008427,10116.ENSRNOP00000010252,10116.ENSRNOP00000010463,10116.ENSRNOP00000010856,10116.ENSRNOP00000010871,10116.ENSRNOP00000012646…	Ak2,Supv3l1,Tfam,Abcf1,Xab2,Scarb2,Hnrnpdl,Pds5a,Phf5a,Dlst,Srsf6,Rars,Smu1,Oxr1,Timm9,Gripap1,Celf1,Spin1,Pcsk1,Psma1,Fmr1,Glrx,Rpa2,Acp2,Lmnb1,Etfa,Pccb,Snrpn,Ciapin1,Ctsc,Usp10,Sirt5,Fbl,Psme2,Pc,Pde2a,Timm23,Cdc5l,Mrpl22,C1qbp,Rps15,Ntmt1,Rps13,Hadha,Vezt,Hmgb1,App,Fyttd1,Ilf2,Pak1,Hnrpd,Smad2,Syncrip,Srek1,Herc4,Clpx,Map2,Emd,Nln,Pacsin2,Prmt1
GO:0043005	Neuron projection	47	1182	0.39	2.25e-06	10116.ENSRNOP00000001417,10116.ENSRNOP00000002550,10116.ENSRNOP00000004078,10116.ENSRNOP00000004176,10116.ENSRNOP00000005539,10116.ENSRNOP00000005574,10116.ENSRNOP00000006741,10116.ENSRNOP00000010640,10116.ENSRNOP00000011898,10116.ENSRNOP00000012646,10116.ENSRNOP00000014780,10116.ENSRNOP00000015185,10116.ENSRNOP00000016227,10116.ENSRNOP00000016372,10116.ENSRNOP00000018620,10116.ENSRNOP00000018697…	Rac1,Snap29,Atp2b4,Rogdi,Grip1,Ndel1,Sh3kbp1,Abhd12,Ago2,Gripap1,Gars,Pcsk1,Fmr1,Glrx,Acp2,Stmn3,Anxa5,Slc17a6,Map1s,Picalm,Coro1a,Lamp1,Pde2a,Syt11,Atp1a3,Vezt,Kalrn,Hmgb1,App,Atp1a1,Pak1,Gabbr1,Syncrip,Map2,Apoe,Atp6v0a1,Nlgn2,Cd200,Nfasc,Dlg4,Arpc5,Hnrnpa3,Wasf1,Exoc4,Ptprs,Fxr1,Rab5a
GO:0098805	Whole membrane	36	896	0.39	6.27e-05	10116.ENSRNOP00000000749,10116.ENSRNOP00000001417,10116.ENSRNOP00000002407,10116.ENSRNOP00000002550,10116.ENSRNOP00000003052,10116.ENSRNOP00000005539,10116.ENSRNOP00000011907,10116.ENSRNOP00000012646,10116.ENSRNOP00000013225,10116.ENSRNOP00000014010,10116.ENSRNOP00000018620,10116.ENSRNOP00000019737,10116.ENSRNOP00000021491,10116.ENSRNOP00000022383,10116.ENSRNOP00000024330,10116.ENSRNOP00000026496…	Cisd1,Rac1,Tfrc,Snap29,Scarb2,Grip1,Chmp5,Gripap1,Tmem55b,Wdr91,Acp2,Clta,Add2,Slc17a6,Inpp4a,Coro1a,Lamp1,Pde2a,Gnai1,Lamtor1,Syt11,Hmgb1,App,Atp1a1,Gabbr1,Hgs,Atp6v0a1,Synrg,Emd,Pacsin2,Fis1,Vps26a,Wasf1,Slc6a17,Ptprs,Rab5a
GO:1902494	Catalytic complex	23	581	0.39	0.0038	10116.ENSRNOP00000000441,10116.ENSRNOP00000001309,10116.ENSRNOP00000007298,10116.ENSRNOP00000008325,10116.ENSRNOP00000011898,10116.ENSRNOP00000015207,10116.ENSRNOP00000015218,10116.ENSRNOP00000015946,10116.ENSRNOP00000015967,10116.ENSRNOP00000016876,10116.ENSRNOP00000019594,10116.ENSRNOP00000021763,10116.ENSRNOP00000026279,10116.ENSRNOP00000026710,10116.ENSRNOP00000026909,10116.ENSRNOP00000027264…	Supv3l1,Xab2,Dlst,Ndufa5,Ago2,Pigs,Sec11a,Psma1,Gcsh,Psmb7,Fnta,Snrpn,Psme2,Gnai1,Ppp4c,Cdc5l,Klhl3,Sel1l,CYTB,Syncrip,Ubqln1,Hnrnpa3,Prmt1
GO:0032991	Protein-containing complex	96	2491	0.38	3.37e-13	10116.ENSRNOP00000000072,10116.ENSRNOP00000000441,10116.ENSRNOP00000000753,10116.ENSRNOP00000001049,10116.ENSRNOP00000001309,10116.ENSRNOP00000001315,10116.ENSRNOP00000001319,10116.ENSRNOP00000002407,10116.ENSRNOP00000002550,10116.ENSRNOP00000003070,10116.ENSRNOP00000003106,10116.ENSRNOP00000004078,10116.ENSRNOP00000004176,10116.ENSRNOP00000005574,10116.ENSRNOP00000005837,10116.ENSRNOP00000007223…	Atp5i,Supv3l1,Tfam,Abcf1,Xab2,Arpc1b,Arpc1a,Tfrc,Snap29,Nup54,Hnrnpdl,Atp2b4,Rogdi,Ndel1,Phf5a,Sacm1l,Dlst,Ndufa5,Padi4,Rars,Smu1,Abhd12,Rpl15,Timm9,Ago2,Celf1,Pigs,Sec11a,Psma1,Gcsh,Fmr1,Psmb7,Rpa2,Sec61a1,Rpl35,Fnta,Clta,Add2,Snrpn,Plcg1,Usp10,Rps27,Atp2a2,Tpm1,Rps15a,Map1s,Fbl,Psme2,Coro1a,Gnai1,Ppp4c,Timm23,Lamtor1,Cdc5l,Atp1a3,Rpl27,Rpl18,Mrpl22,Rps15,Rps13,Klhl3,Hadha,Vezt,Hmgb1,App,Sel1l,I…
GO:0036477	Somatodendritic compartment	33	848	0.38	0.00028	10116.ENSRNOP00000001417,10116.ENSRNOP00000004176,10116.ENSRNOP00000005539,10116.ENSRNOP00000005574,10116.ENSRNOP00000010640,10116.ENSRNOP00000011898,10116.ENSRNOP00000012646,10116.ENSRNOP00000015185,10116.ENSRNOP00000016227,10116.ENSRNOP00000016372,10116.ENSRNOP00000019552,10116.ENSRNOP00000025385,10116.ENSRNOP00000025415,10116.ENSRNOP00000026580,10116.ENSRNOP00000026586,10116.ENSRNOP00000027474…	Rac1,Rogdi,Grip1,Ndel1,Abhd12,Ago2,Gripap1,Pcsk1,Fmr1,Glrx,Anxa5,Map1s,Picalm,Lamp1,Pde2a,Syt11,Atp1a3,Kalrn,App,Pak1,Gabbr1,Syncrip,Map2,Apoe,Nlgn2,Cd200,Nfasc,Dlg4,Wasf1,Exoc4,Ptprs,Fxr1,Rab5a
GO:0043025	Neuronal cell body	23	590	0.38	0.0044	10116.ENSRNOP00000004176,10116.ENSRNOP00000005539,10116.ENSRNOP00000005574,10116.ENSRNOP00000015185,10116.ENSRNOP00000016227,10116.ENSRNOP00000016372,10116.ENSRNOP00000019552,10116.ENSRNOP00000025385,10116.ENSRNOP00000025415,10116.ENSRNOP00000026580,10116.ENSRNOP00000027474,10116.ENSRNOP00000027497,10116.ENSRNOP00000039072,10116.ENSRNOP00000041613,10116.ENSRNOP00000047788,10116.ENSRNOP00000048433…	Rogdi,Grip1,Ndel1,Pcsk1,Fmr1,Glrx,Anxa5,Map1s,Picalm,Lamp1,Syt11,Atp1a3,Kalrn,App,Gabbr1,Syncrip,Map2,Apoe,Cd200,Exoc4,Ptprs,Fxr1,Rab5a
GO:0042175	Nuclear outer membrane-endoplasmic reticulum membrane network	21	546	0.38	0.0089	10116.ENSRNOP00000001066,10116.ENSRNOP00000003128,10116.ENSRNOP00000004878,10116.ENSRNOP00000005539,10116.ENSRNOP00000007223,10116.ENSRNOP00000010640,10116.ENSRNOP00000015207,10116.ENSRNOP00000015218,10116.ENSRNOP00000018455,10116.ENSRNOP00000019040,10116.ENSRNOP00000020681,10116.ENSRNOP00000021958,10116.ENSRNOP00000024347,10116.ENSRNOP00000026710,10116.ENSRNOP00000028060,10116.ENSRNOP00000043232…	Serinc1,Tmem33,Ubxn4,Grip1,Sacm1l,Abhd12,Pigs,Sec11a,Sec61a1,Ssr1,Vapa,Ermp1,Atp2a2,Gnai1,Rpl27,Sel1l,Gabbr1,Emd,Jagn1,Aadac,Rtn1
GO:0099080	Supramolecular complex	23	612	0.37	0.0069	10116.ENSRNOP00000001417,10116.ENSRNOP00000004078,10116.ENSRNOP00000005574,10116.ENSRNOP00000010759,10116.ENSRNOP00000011644,10116.ENSRNOP00000011877,10116.ENSRNOP00000011898,10116.ENSRNOP00000013863,10116.ENSRNOP00000016227,10116.ENSRNOP00000019351,10116.ENSRNOP00000019552,10116.ENSRNOP00000021073,10116.ENSRNOP00000022801,10116.ENSRNOP00000024493,10116.ENSRNOP00000025385,10116.ENSRNOP00000026496…	Rac1,Atp2b4,Ndel1,Rpl15,Krt5,Mapre3,Ago2,Tubb4b,Fmr1,Lmnb1,Anxa5,Tpm4,Tpm2,Tpm1,Map1s,Coro1a,Coro1b,Pak1,Map2,Emd,Igbp1,Hnrnpa3,Fxr1
GO:0005789	Endoplasmic reticulum membrane	20	530	0.37	0.0132	10116.ENSRNOP00000001066,10116.ENSRNOP00000003128,10116.ENSRNOP00000004878,10116.ENSRNOP00000005539,10116.ENSRNOP00000007223,10116.ENSRNOP00000010640,10116.ENSRNOP00000015207,10116.ENSRNOP00000015218,10116.ENSRNOP00000018455,10116.ENSRNOP00000019040,10116.ENSRNOP00000020681,10116.ENSRNOP00000021958,10116.ENSRNOP00000024347,10116.ENSRNOP00000026710,10116.ENSRNOP00000028060,10116.ENSRNOP00000043232…	Serinc1,Tmem33,Ubxn4,Grip1,Sacm1l,Abhd12,Pigs,Sec11a,Sec61a1,Ssr1,Vapa,Ermp1,Atp2a2,Gnai1,Rpl27,Sel1l,Gabbr1,Jagn1,Aadac,Rtn1
GO:0098796	Membrane protein complex	25	670	0.36	0.0044	10116.ENSRNOP00000000072,10116.ENSRNOP00000002407,10116.ENSRNOP00000002550,10116.ENSRNOP00000007223,10116.ENSRNOP00000008325,10116.ENSRNOP00000010640,10116.ENSRNOP00000015207,10116.ENSRNOP00000015218,10116.ENSRNOP00000018455,10116.ENSRNOP00000019737,10116.ENSRNOP00000024347,10116.ENSRNOP00000026710,10116.ENSRNOP00000026932,10116.ENSRNOP00000027150,10116.ENSRNOP00000027497,10116.ENSRNOP00000040874…	Atp5i,Tfrc,Snap29,Sacm1l,Ndufa5,Abhd12,Pigs,Sec11a,Sec61a1,Clta,Atp2a2,Gnai1,Timm23,Lamtor1,Atp1a3,Hmgb1,Sel1l,Atp1a1,Gabbr1,CYTB,Atp6v0a1,Synrg,Dlg4,Clic1,Vps26a
GO:0005654	Nucleoplasm	34	947	0.35	0.0009	10116.ENSRNOP00000001049,10116.ENSRNOP00000001309,10116.ENSRNOP00000003106,10116.ENSRNOP00000003437,10116.ENSRNOP00000005837,10116.ENSRNOP00000008427,10116.ENSRNOP00000010252,10116.ENSRNOP00000010463,10116.ENSRNOP00000012646,10116.ENSRNOP00000014484,10116.ENSRNOP00000014787,10116.ENSRNOP00000015946,10116.ENSRNOP00000016227,10116.ENSRNOP00000017549,10116.ENSRNOP00000019351,10116.ENSRNOP00000021763…	Abcf1,Xab2,Hnrnpdl,Pds5a,Phf5a,Srsf6,Rars,Smu1,Gripap1,Celf1,Spin1,Psma1,Fmr1,Rpa2,Lmnb1,Snrpn,Ciapin1,Ctsc,Usp10,Fbl,Psme2,Cdc5l,Rps15,Ntmt1,Vezt,Fyttd1,Pak1,Hnrpd,Syncrip,Srek1,Clpx,Emd,Pacsin2,Prmt1
GO:0042995	Cell projection	58	1647	0.34	2.81e-06	10116.ENSRNOP00000000134,10116.ENSRNOP00000001319,10116.ENSRNOP00000001417,10116.ENSRNOP00000002550,10116.ENSRNOP00000004078,10116.ENSRNOP00000004176,10116.ENSRNOP00000005539,10116.ENSRNOP00000005574,10116.ENSRNOP00000006741,10116.ENSRNOP00000010640,10116.ENSRNOP00000011898,10116.ENSRNOP00000012646,10116.ENSRNOP00000014780,10116.ENSRNOP00000015185,10116.ENSRNOP00000015454,10116.ENSRNOP00000016227…	Ak2,Arpc1a,Rac1,Snap29,Atp2b4,Rogdi,Grip1,Ndel1,Sh3kbp1,Abhd12,Ago2,Gripap1,Gars,Pcsk1,Rims1,Fmr1,Glrx,Ldha,Acp2,Stmn3,Anxa5,Plcg1,Slc17a6,Atp2a2,Tpm1,Map1s,Picalm,Coro1a,Lamp1,Pde2a,Syt11,Atp1a3,Coro1b,Vezt,Kalrn,Hmgb1,App,Atp1a1,Pak1,Gabbr1,Syncrip,Map2,Apoe,Atp6v0a1,Nlgn2,Cd200,Nfasc,Dlg4,Pacsin2,Arpc5,Hnrnpa3,Wasf1,Exoc4,Slc6a17,Ptprs,Fxr1,Magi1,Rab5a
GO:0005737	Cytoplasm	185	5300	0.33	2.4e-25	10116.ENSRNOP00000000072,10116.ENSRNOP00000000134,10116.ENSRNOP00000000299,10116.ENSRNOP00000000441,10116.ENSRNOP00000000749,10116.ENSRNOP00000000753,10116.ENSRNOP00000001049,10116.ENSRNOP00000001310,10116.ENSRNOP00000001315,10116.ENSRNOP00000001319,10116.ENSRNOP00000001417,10116.ENSRNOP00000002407,10116.ENSRNOP00000002550,10116.ENSRNOP00000003052,10116.ENSRNOP00000003106,10116.ENSRNOP00000003128…	Atp5i,Ak2,Phyhipl,Supv3l1,Cisd1,Tfam,Abcf1,Pdap1,Arpc1b,Arpc1a,Rac1,Tfrc,Snap29,Scarb2,Hnrnpdl,Tmem33,Ralb,Abcb7,Atp2b4,Rogdi,Ubxn4,Blmh,Nit1,Cpd,Grip1,Ndel1,Sh3kbp1,Sacm1l,Dlst,Ndufa5,Mthfd1,Yipf6,Padi4,Ndufaf4,Rars,Smu1,Abhd12,Rpl15,Oxr1,Timm9,Krt5,Mapre3,Ago2,Chmp5,Gsta4,Gripap1,Tmem55b,Pdcd10,Tubb4b,Wdr91,Cand2,Celf1,Gars,Spin1,Arsb,Pcsk1,Pigs,Rims1,Grk5,Auh,Psma1,Gcsh,Fmr1,Glrx,Psmb7,Cpt2,Dp…
GO:0043229	Intracellular organelle	184	5291	0.33	2.66e-25	10116.ENSRNOP00000000072,10116.ENSRNOP00000000134,10116.ENSRNOP00000000441,10116.ENSRNOP00000000749,10116.ENSRNOP00000000753,10116.ENSRNOP00000001049,10116.ENSRNOP00000001309,10116.ENSRNOP00000001315,10116.ENSRNOP00000001319,10116.ENSRNOP00000001417,10116.ENSRNOP00000002407,10116.ENSRNOP00000002550,10116.ENSRNOP00000003052,10116.ENSRNOP00000003070,10116.ENSRNOP00000003106,10116.ENSRNOP00000003128…	Atp5i,Ak2,Supv3l1,Cisd1,Tfam,Abcf1,Xab2,Arpc1b,Arpc1a,Rac1,Tfrc,Snap29,Scarb2,Nup54,Hnrnpdl,Tmem33,Pds5a,Abcb7,Atp2b4,Spryd4,Rogdi,Ubxn4,Nit1,Cpd,Grip1,Ndel1,Phf5a,Sh3kbp1,Sacm1l,Dlst,Ndufa5,Srsf6,Yipf6,Padi4,Ndufaf4,Rars,Smu1,Rpl15,Oxr1,Timm9,Krt5,Mapre3,Ago2,Chmp5,Gsta4,Gripap1,Tmem55b,Pdcd10,Tubb4b,Wdr91,Cand2,Celf1,Gars,Spin1,Arsb,Pcsk1,Pigs,Rims1,Grk5,Auh,Psma1,Gcsh,Fmr1,Glrx,Psmb7,Cpt2,Dpp7…
GO:0043227	Membrane-bounded organelle	174	4977	0.33	1.23e-23	10116.ENSRNOP00000000072,10116.ENSRNOP00000000134,10116.ENSRNOP00000000441,10116.ENSRNOP00000000749,10116.ENSRNOP00000000753,10116.ENSRNOP00000001049,10116.ENSRNOP00000001066,10116.ENSRNOP00000001309,10116.ENSRNOP00000001315,10116.ENSRNOP00000001319,10116.ENSRNOP00000001417,10116.ENSRNOP00000002407,10116.ENSRNOP00000002550,10116.ENSRNOP00000003052,10116.ENSRNOP00000003070,10116.ENSRNOP00000003106…	Atp5i,Ak2,Supv3l1,Cisd1,Tfam,Abcf1,Serinc1,Xab2,Arpc1b,Arpc1a,Rac1,Tfrc,Snap29,Scarb2,Nup54,Hnrnpdl,Tmem33,Pds5a,Abcb7,Atp2b4,Spryd4,Rogdi,Ubxn4,Nit1,Cpd,Grip1,Ndel1,Phf5a,Sh3kbp1,Sacm1l,Dlst,Ndufa5,Srsf6,Yipf6,Padi4,Ndufaf4,Rars,Smu1,Abhd12,Rpl15,Oxr1,Timm9,Ago2,Chmp5,Gsta4,Gripap1,Tmem55b,Pdcd10,Wdr91,Cand2,Celf1,Gars,Spin1,Arsb,Pcsk1,Pigs,Sec11a,Rims1,Grk5,Auh,Psma1,Gcsh,Fmr1,Glrx,Psmb7,Cpt2,D…
GO:0043231	Intracellular membrane-bounded organelle	154	4436	0.33	1.21e-19	10116.ENSRNOP00000000072,10116.ENSRNOP00000000134,10116.ENSRNOP00000000441,10116.ENSRNOP00000000749,10116.ENSRNOP00000000753,10116.ENSRNOP00000001049,10116.ENSRNOP00000001309,10116.ENSRNOP00000001315,10116.ENSRNOP00000001319,10116.ENSRNOP00000001417,10116.ENSRNOP00000002407,10116.ENSRNOP00000002550,10116.ENSRNOP00000003052,10116.ENSRNOP00000003070,10116.ENSRNOP00000003106,10116.ENSRNOP00000003128…	Atp5i,Ak2,Supv3l1,Cisd1,Tfam,Abcf1,Xab2,Arpc1b,Arpc1a,Rac1,Tfrc,Snap29,Scarb2,Nup54,Hnrnpdl,Tmem33,Pds5a,Abcb7,Atp2b4,Spryd4,Rogdi,Ubxn4,Nit1,Cpd,Ndel1,Phf5a,Sacm1l,Dlst,Ndufa5,Srsf6,Yipf6,Padi4,Ndufaf4,Rars,Smu1,Rpl15,Oxr1,Timm9,Ago2,Chmp5,Gsta4,Gripap1,Tmem55b,Pdcd10,Cand2,Celf1,Gars,Spin1,Arsb,Pcsk1,Pigs,Grk5,Auh,Psma1,Gcsh,Fmr1,Glrx,Psmb7,Cpt2,Dpp7,Rpa2,Sec61a1,Acp2,Stmn3,Ssr1,Lmnb1,Anxa5,Clt…
GO:0120025	Plasma membrane bounded cell projection	55	1599	0.33	1.24e-05	10116.ENSRNOP00000000134,10116.ENSRNOP00000001319,10116.ENSRNOP00000001417,10116.ENSRNOP00000002550,10116.ENSRNOP00000004078,10116.ENSRNOP00000004176,10116.ENSRNOP00000005539,10116.ENSRNOP00000005574,10116.ENSRNOP00000006741,10116.ENSRNOP00000010640,10116.ENSRNOP00000011898,10116.ENSRNOP00000012646,10116.ENSRNOP00000014780,10116.ENSRNOP00000015185,10116.ENSRNOP00000016227,10116.ENSRNOP00000016372…	Ak2,Arpc1a,Rac1,Snap29,Atp2b4,Rogdi,Grip1,Ndel1,Sh3kbp1,Abhd12,Ago2,Gripap1,Gars,Pcsk1,Fmr1,Glrx,Ldha,Acp2,Stmn3,Anxa5,Plcg1,Slc17a6,Atp2a2,Tpm1,Map1s,Picalm,Coro1a,Lamp1,Pde2a,Syt11,Atp1a3,Coro1b,Vezt,Kalrn,Hmgb1,App,Atp1a1,Pak1,Gabbr1,Syncrip,Map2,Apoe,Atp6v0a1,Nlgn2,Cd200,Nfasc,Dlg4,Pacsin2,Arpc5,Hnrnpa3,Wasf1,Exoc4,Ptprs,Fxr1,Rab5a
GO:0005794	Golgi apparatus	26	754	0.33	0.0092	10116.ENSRNOP00000001417,10116.ENSRNOP00000002550,10116.ENSRNOP00000005262,10116.ENSRNOP00000007223,10116.ENSRNOP00000008705,10116.ENSRNOP00000013585,10116.ENSRNOP00000014860,10116.ENSRNOP00000015185,10116.ENSRNOP00000017271,10116.ENSRNOP00000018697,10116.ENSRNOP00000019737,10116.ENSRNOP00000020681,10116.ENSRNOP00000020959,10116.ENSRNOP00000022342,10116.ENSRNOP00000025415,10116.ENSRNOP00000026586…	Rac1,Snap29,Cpd,Sacm1l,Yipf6,Pdcd10,Arsb,Pcsk1,Dpp7,Stmn3,Clta,Vapa,Prkce,Ctsc,Picalm,Pde2a,Gnai1,Syt11,Atp1a3,Stk24,App,Atp1a1,Apoe,Synrg,RGD1306151,Rtn1
GO:0043226	Organelle	191	5588	0.32	2.4e-25	10116.ENSRNOP00000000072,10116.ENSRNOP00000000134,10116.ENSRNOP00000000441,10116.ENSRNOP00000000749,10116.ENSRNOP00000000753,10116.ENSRNOP00000001049,10116.ENSRNOP00000001066,10116.ENSRNOP00000001309,10116.ENSRNOP00000001315,10116.ENSRNOP00000001319,10116.ENSRNOP00000001417,10116.ENSRNOP00000002407,10116.ENSRNOP00000002550,10116.ENSRNOP00000003052,10116.ENSRNOP00000003070,10116.ENSRNOP00000003106…	Atp5i,Ak2,Supv3l1,Cisd1,Tfam,Abcf1,Serinc1,Xab2,Arpc1b,Arpc1a,Rac1,Tfrc,Snap29,Scarb2,Nup54,Hnrnpdl,Tmem33,Pds5a,Abcb7,Atp2b4,Spryd4,Rogdi,Ubxn4,Nit1,Cpd,Grip1,Ndel1,Phf5a,Sh3kbp1,Sacm1l,Dlst,Ndufa5,Srsf6,Yipf6,Padi4,Ndufaf4,Rars,Smu1,Abhd12,Rpl15,Oxr1,Timm9,Krt5,Mapre3,Ago2,Chmp5,Gsta4,Gripap1,Tmem55b,Pdcd10,Tubb4b,Wdr91,Cand2,Celf1,Gars,Spin1,Arsb,Pcsk1,Pigs,Sec11a,Rims1,Grk5,Auh,Psma1,Gcsh,Fmr…
GO:0005634	Nucleus	94	2748	0.32	3.95e-10	10116.ENSRNOP00000000134,10116.ENSRNOP00000000441,10116.ENSRNOP00000000753,10116.ENSRNOP00000001049,10116.ENSRNOP00000001309,10116.ENSRNOP00000001315,10116.ENSRNOP00000001319,10116.ENSRNOP00000001417,10116.ENSRNOP00000002407,10116.ENSRNOP00000003070,10116.ENSRNOP00000003106,10116.ENSRNOP00000003128,10116.ENSRNOP00000003437,10116.ENSRNOP00000004173,10116.ENSRNOP00000004176,10116.ENSRNOP00000004878…	Ak2,Supv3l1,Tfam,Abcf1,Xab2,Arpc1b,Arpc1a,Rac1,Tfrc,Nup54,Hnrnpdl,Tmem33,Pds5a,Spryd4,Rogdi,Ubxn4,Cpd,Ndel1,Phf5a,Dlst,Srsf6,Padi4,Rars,Smu1,Rpl15,Oxr1,Ago2,Chmp5,Gripap1,Cand2,Celf1,Spin1,Grk5,Psma1,Fmr1,Glrx,Psmb7,Rpa2,Lmnb1,Anxa5,Ist1,Vapa,Prkce,Snrpn,Ciapin1,Plcg1,Ctsc,Usp10,Rps27,Sirt5,Inpp4a,Ptma,Map1s,Picalm,Fbl,Psme2,Pde2a,Ppp4c,Cdc5l,Atp1a3,C1qbp,Stk24,Rps15,Ntmt1,Rps13,Vezt,Hmgb1,Ppm1b,…
GO:0031981	Nuclear lumen	42	1229	0.32	0.00032	10116.ENSRNOP00000001049,10116.ENSRNOP00000001309,10116.ENSRNOP00000003106,10116.ENSRNOP00000003437,10116.ENSRNOP00000005837,10116.ENSRNOP00000008427,10116.ENSRNOP00000010252,10116.ENSRNOP00000010463,10116.ENSRNOP00000010856,10116.ENSRNOP00000012646,10116.ENSRNOP00000014484,10116.ENSRNOP00000014787,10116.ENSRNOP00000015946,10116.ENSRNOP00000016227,10116.ENSRNOP00000017549,10116.ENSRNOP00000019351…	Abcf1,Xab2,Hnrnpdl,Pds5a,Phf5a,Srsf6,Rars,Smu1,Oxr1,Gripap1,Celf1,Spin1,Psma1,Fmr1,Rpa2,Lmnb1,Snrpn,Ciapin1,Ctsc,Usp10,Fbl,Psme2,Cdc5l,C1qbp,Rps15,Ntmt1,Rps13,Vezt,Hmgb1,Fyttd1,Ilf2,Pak1,Hnrpd,Smad2,Syncrip,Srek1,Herc4,Clpx,Map2,Emd,Pacsin2,Prmt1
GO:0005622	Intracellular	196	6109	0.3	1.8e-23	10116.ENSRNOP00000000072,10116.ENSRNOP00000000134,10116.ENSRNOP00000000299,10116.ENSRNOP00000000441,10116.ENSRNOP00000000749,10116.ENSRNOP00000000753,10116.ENSRNOP00000001049,10116.ENSRNOP00000001309,10116.ENSRNOP00000001310,10116.ENSRNOP00000001315,10116.ENSRNOP00000001319,10116.ENSRNOP00000001417,10116.ENSRNOP00000002407,10116.ENSRNOP00000002550,10116.ENSRNOP00000003052,10116.ENSRNOP00000003070…	Atp5i,Ak2,Phyhipl,Supv3l1,Cisd1,Tfam,Abcf1,Xab2,Pdap1,Arpc1b,Arpc1a,Rac1,Tfrc,Snap29,Scarb2,Nup54,Hnrnpdl,Tmem33,Ralb,Pds5a,Abcb7,Atp2b4,Spryd4,Rogdi,Ubxn4,Blmh,Nit1,Cpd,Grip1,Ndel1,Phf5a,Sh3kbp1,Sacm1l,Dlst,Ndufa5,Mthfd1,Srsf6,Yipf6,Padi4,Ndufaf4,Rars,Smu1,Abhd12,Rpl15,Oxr1,Timm9,Krt5,Mapre3,Ago2,Chmp5,Gsta4,Gripap1,Tmem55b,Pdcd10,Tubb4b,Wdr91,Cand2,Celf1,Gars,Spin1,Arsb,Pcsk1,Pigs,Rims1,Grk5,Au…
GO:0016020	Membrane	119	4050	0.26	2.65e-09	10116.ENSRNOP00000000011,10116.ENSRNOP00000000072,10116.ENSRNOP00000000568,10116.ENSRNOP00000000749,10116.ENSRNOP00000001066,10116.ENSRNOP00000001121,10116.ENSRNOP00000001310,10116.ENSRNOP00000001319,10116.ENSRNOP00000001417,10116.ENSRNOP00000002407,10116.ENSRNOP00000002550,10116.ENSRNOP00000003052,10116.ENSRNOP00000003070,10116.ENSRNOP00000003128,10116.ENSRNOP00000003413,10116.ENSRNOP00000003437…	Cbln1,Atp5i,Cuta,Cisd1,Serinc1,Abhd16a,Pdap1,Arpc1a,Rac1,Tfrc,Snap29,Scarb2,Nup54,Tmem33,Ralb,Pds5a,Abcb7,Atp2b4,Lgals3bp,Ubxn4,Cpd,Grip1,Sh3kbp1,Sacm1l,Dlst,Ndufa5,Yipf6,Ndufaf4,Abhd12,Rpl15,Timm9,Chmp5,Gripap1,Tmem55b,Pdcd10,Wdr91,Pcsk1,Pigs,Sec11a,Rims1,Grk5,Fmr1,Cpt2,Rala,Sec61a1,Acp2,Ssr1,Lmnb1,Anxa5,Clta,Gsr,Vapa,Prkce,Add2,Ermp1,Plcg1,Slc17a6,Mrs2,Sirt5,Inpp4a,Atp2a2,Tpm1,Picalm,Coro1a,Lam…
GO:0110165	Cellular anatomical entity	209	7588	0.23	2.9e-17	10116.ENSRNOP00000000011,10116.ENSRNOP00000000072,10116.ENSRNOP00000000134,10116.ENSRNOP00000000299,10116.ENSRNOP00000000441,10116.ENSRNOP00000000568,10116.ENSRNOP00000000749,10116.ENSRNOP00000000753,10116.ENSRNOP00000001049,10116.ENSRNOP00000001066,10116.ENSRNOP00000001121,10116.ENSRNOP00000001309,10116.ENSRNOP00000001310,10116.ENSRNOP00000001315,10116.ENSRNOP00000001319,10116.ENSRNOP00000001417…	Cbln1,Atp5i,Ak2,Phyhipl,Supv3l1,Cuta,Cisd1,Tfam,Abcf1,Serinc1,Abhd16a,Xab2,Pdap1,Arpc1b,Arpc1a,Rac1,Tfrc,Snap29,Scarb2,Nup54,Hnrnpdl,Tmem33,Ralb,Pds5a,Abcb7,Atp2b4,Spryd4,Rogdi,Lgals3bp,Ubxn4,Blmh,Nit1,Cpd,Grip1,Ndel1,Phf5a,Sh3kbp1,Sacm1l,Dlst,Ndufa5,Mthfd1,Srsf6,Yipf6,Padi4,Ndufaf4,Rars,Smu1,Abhd12,Rpl15,Oxr1,Timm9,Krt5,Mapre3,Ago2,Chmp5,Gsta4,Gripap1,Tmem55b,Pdcd10,Tubb4b,Wdr91,Cand2,Celf1,Gars…
GO:0005886	Plasma membrane	68	2544	0.22	0.0013	10116.ENSRNOP00000000011,10116.ENSRNOP00000001066,10116.ENSRNOP00000001310,10116.ENSRNOP00000001319,10116.ENSRNOP00000001417,10116.ENSRNOP00000002407,10116.ENSRNOP00000002550,10116.ENSRNOP00000003052,10116.ENSRNOP00000003413,10116.ENSRNOP00000003437,10116.ENSRNOP00000004078,10116.ENSRNOP00000005262,10116.ENSRNOP00000005539,10116.ENSRNOP00000007223,10116.ENSRNOP00000007298,10116.ENSRNOP00000010640…	Cbln1,Serinc1,Pdap1,Arpc1a,Rac1,Tfrc,Snap29,Scarb2,Ralb,Pds5a,Atp2b4,Cpd,Grip1,Sacm1l,Dlst,Abhd12,Tmem55b,Pdcd10,Rims1,Grk5,Fmr1,Rala,Anxa5,Clta,Gsr,Vapa,Prkce,Add2,Plcg1,Inpp4a,Atp2a2,Tpm1,Picalm,Coro1a,Lamp1,Pde2a,Gnai1,Lamtor1,Syt11,Atp1a3,C1qbp,Coro1b,Vezt,Hmgb1,App,Atp1a1,Pak1,Gabbr1,Map2,Cd47,Apoe,Atp6v0a1,Nlgn2,Cd200,Nfasc,Ubqln1,Dlg4,Nln,Pacsin2,Clic1,Gde1,Ptp4a2,Exoc4,Slc6a17,Ptprs,Slc41…
GO:0071944	Cell periphery	69	2639	0.21	0.002	10116.ENSRNOP00000000011,10116.ENSRNOP00000001066,10116.ENSRNOP00000001310,10116.ENSRNOP00000001319,10116.ENSRNOP00000001417,10116.ENSRNOP00000002407,10116.ENSRNOP00000002550,10116.ENSRNOP00000003052,10116.ENSRNOP00000003413,10116.ENSRNOP00000003437,10116.ENSRNOP00000004078,10116.ENSRNOP00000005262,10116.ENSRNOP00000005539,10116.ENSRNOP00000007223,10116.ENSRNOP00000007298,10116.ENSRNOP00000010640…	Cbln1,Serinc1,Pdap1,Arpc1a,Rac1,Tfrc,Snap29,Scarb2,Ralb,Pds5a,Atp2b4,Cpd,Grip1,Sacm1l,Dlst,Abhd12,Tmem55b,Pdcd10,Rims1,Grk5,Fmr1,Rala,Anxa5,Clta,Gsr,Vapa,Prkce,Tpm4,Add2,Plcg1,Inpp4a,Atp2a2,Tpm1,Picalm,Coro1a,Lamp1,Pde2a,Gnai1,Lamtor1,Syt11,Atp1a3,C1qbp,Coro1b,Vezt,Hmgb1,App,Atp1a1,Pak1,Gabbr1,Map2,Cd47,Apoe,Atp6v0a1,Nlgn2,Cd200,Nfasc,Ubqln1,Dlg4,Nln,Pacsin2,Clic1,Gde1,Ptp4a2,Exoc4,Slc6a17,Ptprs,…

## Sheet: Human_enriched_BioProcess_24h
STRING enriched biological proess GO terms at 24 h input proteins - Human
#term ID	term description	observed gene count	background gene count	strength	false discovery rate	matching proteins in your network (IDs)	matching proteins in your network (labels)
GO:0035641	Locomotory exploration behavior	4	13	1.2	0.0274	9606.ENSP00000252486,9606.ENSP00000305288,9606.ENSP00000306124,9606.ENSP00000382428	APOE,NLGN2,PRKCE,DLG4
GO:0048261	Negative regulation of receptor-mediated endocytosis	5	24	1.03	0.0222	9606.ENSP00000345195,9606.ENSP00000348461,9606.ENSP00000357307,9606.ENSP00000377015,9606.ENSP00000382428	UBQLN2,RAC1,SYT11,PICALM,DLG4
GO:0033119	Negative regulation of rna splicing	5	27	0.98	0.0334	9606.ENSP00000225698,9606.ENSP00000244020,9606.ENSP00000362900,9606.ENSP00000410584,9606.ENSP00000435777	C1QBP,SRSF6,SRSF4,CELF4,RPS13
GO:0006376	mRNA splice site selection	6	34	0.96	0.0131	9606.ENSP00000244020,9606.ENSP00000293872,9606.ENSP00000362110,9606.ENSP00000366604,9606.ENSP00000410584,9606.ENSP00000435926	SRSF6,LUC7L,SF3A3,SF1,CELF4,CELF1
GO:0000245	Spliceosomal complex assembly	9	60	0.89	0.0012	9606.ENSP00000244020,9606.ENSP00000293872,9606.ENSP00000300413,9606.ENSP00000342374,9606.ENSP00000362110,9606.ENSP00000366604,9606.ENSP00000400591,9606.ENSP00000410584,9606.ENSP00000435926	SRSF6,LUC7L,SNRPD1,SNRPD2,SF3A3,SF1,SNRPE,CELF4,CELF1
GO:0045806	Negative regulation of endocytosis	6	43	0.86	0.0334	9606.ENSP00000263246,9606.ENSP00000345195,9606.ENSP00000348461,9606.ENSP00000357307,9606.ENSP00000377015,9606.ENSP00000382428	PACSIN2,UBQLN2,RAC1,SYT11,PICALM,DLG4
GO:0098815	Modulation of excitatory postsynaptic potential	6	43	0.86	0.0334	9606.ENSP00000219197,9606.ENSP00000284981,9606.ENSP00000305288,9606.ENSP00000382428,9606.ENSP00000410584,9606.ENSP00000428417	CBLN1,APP,NLGN2,DLG4,CELF4,RIMS1
GO:0000381	Regulation of alternative mrna splicing, via spliceosome	10	73	0.85	0.00083	9606.ENSP00000244020,9606.ENSP00000250113,9606.ENSP00000334538,9606.ENSP00000350170,9606.ENSP00000359506,9606.ENSP00000362900,9606.ENSP00000366604,9606.ENSP00000380336,9606.ENSP00000410584,9606.ENSP00000435926	SRSF6,FXR2,SREK1,FXR1,FMR1,SRSF4,SF1,SMU1,CELF4,CELF1
GO:0006613	Cotranslational protein targeting to membrane	13	100	0.83	8.4e-05	9606.ENSP00000243253,9606.ENSP00000244763,9606.ENSP00000259469,9606.ENSP00000298428,9606.ENSP00000309334,9606.ENSP00000318646,9606.ENSP00000357555,9606.ENSP00000414321,9606.ENSP00000435777,9606.ENSP00000447001,9606.ENSP00000464342,9606.ENSP00000464813,9606.ENSP00000467466	SEC61A1,SSR1,RPL35,SEC61A2,RPL15,RPS15A,RPS27,RPS24,RPS13,RPL18,RPL36,RPL27,RPS15
GO:0051489	Regulation of filopodium assembly	6	47	0.82	0.048	9606.ENSP00000005257,9606.ENSP00000250113,9606.ENSP00000273047,9606.ENSP00000276202,9606.ENSP00000350170,9606.ENSP00000359506	RALA,FXR2,RAB5A,DOCK11,FXR1,FMR1
GO:0006614	SRP-dependent cotranslational protein targeting to membrane	12	96	0.81	0.00026	9606.ENSP00000243253,9606.ENSP00000259469,9606.ENSP00000298428,9606.ENSP00000309334,9606.ENSP00000318646,9606.ENSP00000357555,9606.ENSP00000414321,9606.ENSP00000435777,9606.ENSP00000447001,9606.ENSP00000464342,9606.ENSP00000464813,9606.ENSP00000467466	SEC61A1,RPL35,SEC61A2,RPL15,RPS15A,RPS27,RPS24,RPS13,RPL18,RPL36,RPL27,RPS15
GO:0006521	Regulation of cellular amino acid metabolic process	8	64	0.81	0.009	9606.ENSP00000210313,9606.ENSP00000216802,9606.ENSP00000219313,9606.ENSP00000259457,9606.ENSP00000350310,9606.ENSP00000357879,9606.ENSP00000414359,9606.ENSP00000440485	PSMD5,PSME2,PSMD7,PSMB7,ATP2B4,PSMD4,PSMA1,PSMD9
GO:0045047	Protein targeting to er	13	110	0.79	0.00018	9606.ENSP00000243253,9606.ENSP00000259469,9606.ENSP00000298428,9606.ENSP00000309334,9606.ENSP00000318646,9606.ENSP00000357555,9606.ENSP00000414321,9606.ENSP00000435777,9606.ENSP00000447001,9606.ENSP00000464342,9606.ENSP00000464813,9606.ENSP00000466379,9606.ENSP00000467466	SEC61A1,RPL35,SEC61A2,RPL15,RPS15A,RPS27,RPS24,RPS13,RPL18,RPL36,RPL27,ASNA1,RPS15
GO:0048024	Regulation of mrna splicing, via spliceosome	13	110	0.79	0.00018	9606.ENSP00000225698,9606.ENSP00000244020,9606.ENSP00000250113,9606.ENSP00000334538,9606.ENSP00000348984,9606.ENSP00000350170,9606.ENSP00000359506,9606.ENSP00000362900,9606.ENSP00000366604,9606.ENSP00000380336,9606.ENSP00000410584,9606.ENSP00000435926,9606.ENSP00000472998	C1QBP,SRSF6,FXR2,SREK1,SON,FXR1,FMR1,SRSF4,SF1,SMU1,CELF4,CELF1,SNRNP70
GO:0038061	NIK/NF-kappaB signaling	9	81	0.76	0.008	9606.ENSP00000210313,9606.ENSP00000216802,9606.ENSP00000219313,9606.ENSP00000259457,9606.ENSP00000279387,9606.ENSP00000339030,9606.ENSP00000357879,9606.ENSP00000414359,9606.ENSP00000440485	PSMD5,PSME2,PSMD7,PSMB7,PPP4C,ZFP91,PSMD4,PSMA1,PSMD9
GO:1902036	Regulation of hematopoietic stem cell differentiation	8	74	0.75	0.0191	9606.ENSP00000210313,9606.ENSP00000216802,9606.ENSP00000219313,9606.ENSP00000233057,9606.ENSP00000259457,9606.ENSP00000357879,9606.ENSP00000414359,9606.ENSP00000440485	PSMD5,PSME2,PSMD7,EIF2AK2,PSMB7,PSMD4,PSMA1,PSMD9
GO:0006413	Translational initiation	15	141	0.74	9.78e-05	9606.ENSP00000220592,9606.ENSP00000259469,9606.ENSP00000309334,9606.ENSP00000313603,9606.ENSP00000318646,9606.ENSP00000350512,9606.ENSP00000357555,9606.ENSP00000364119,9606.ENSP00000388806,9606.ENSP00000414321,9606.ENSP00000435777,9606.ENSP00000447001,9606.ENSP00000464342,9606.ENSP00000464813,9606.ENSP00000467466	AGO2,RPL35,RPL15,ABCF1,RPS15A,COPS5,RPS27,EIF2S2,EIF4B,RPS24,RPS13,RPL18,RPL36,RPL27,RPS15
GO:1903312	Negative regulation of mrna metabolic process	9	85	0.74	0.0102	9606.ENSP00000225698,9606.ENSP00000244020,9606.ENSP00000313199,9606.ENSP00000316042,9606.ENSP00000358635,9606.ENSP00000359506,9606.ENSP00000362900,9606.ENSP00000410584,9606.ENSP00000470252	C1QBP,SRSF6,HNRNPD,HNRNPA0,SYNCRIP,FMR1,SRSF4,CELF4,SUPT5H
GO:0060071	Wnt signaling pathway, planar cell polarity pathway	10	96	0.73	0.0054	9606.ENSP00000210313,9606.ENSP00000216802,9606.ENSP00000219313,9606.ENSP00000259457,9606.ENSP00000348461,9606.ENSP00000357879,9606.ENSP00000364860,9606.ENSP00000414359,9606.ENSP00000418754,9606.ENSP00000440485	PSMD5,PSME2,PSMD7,PSMB7,RAC1,PSMD4,ROR2,PSMA1,PTK7,PSMD9
GO:0043484	Regulation of rna splicing	15	152	0.71	0.0002	9606.ENSP00000225698,9606.ENSP00000227322,9606.ENSP00000244020,9606.ENSP00000250113,9606.ENSP00000334538,9606.ENSP00000348984,9606.ENSP00000350170,9606.ENSP00000359506,9606.ENSP00000362900,9606.ENSP00000366604,9606.ENSP00000380336,9606.ENSP00000410584,9606.ENSP00000435777,9606.ENSP00000435926,9606.ENSP00000472998	C1QBP,ZPR1,SRSF6,FXR2,SREK1,SON,FXR1,FMR1,SRSF4,SF1,SMU1,CELF4,RPS13,CELF1,SNRNP70
GO:0070972	Protein localization to endoplasmic reticulum	14	140	0.71	0.00036	9606.ENSP00000243253,9606.ENSP00000259469,9606.ENSP00000298428,9606.ENSP00000309334,9606.ENSP00000318646,9606.ENSP00000345656,9606.ENSP00000357555,9606.ENSP00000414321,9606.ENSP00000435777,9606.ENSP00000447001,9606.ENSP00000464342,9606.ENSP00000464813,9606.ENSP00000466379,9606.ENSP00000467466	SEC61A1,RPL35,SEC61A2,RPL15,RPS15A,VAPA,RPS27,RPS24,RPS13,RPL18,RPL36,RPL27,ASNA1,RPS15
GO:0006612	Protein targeting to membrane	16	165	0.7	0.00012	9606.ENSP00000243253,9606.ENSP00000244763,9606.ENSP00000253861,9606.ENSP00000259469,9606.ENSP00000298428,9606.ENSP00000309334,9606.ENSP00000318646,9606.ENSP00000357555,9606.ENSP00000414321,9606.ENSP00000435777,9606.ENSP00000447001,9606.ENSP00000448035,9606.ENSP00000464342,9606.ENSP00000464813,9606.ENSP00000466379,9606.ENSP00000467466	SEC61A1,SSR1,EXOC4,RPL35,SEC61A2,RPL15,RPS15A,RPS27,RPS24,RPS13,RPL18,NACA,RPL36,RPL27,ASNA1,RPS15
GO:0050684	Regulation of mrna processing	14	149	0.69	0.00065	9606.ENSP00000225698,9606.ENSP00000244020,9606.ENSP00000250113,9606.ENSP00000334538,9606.ENSP00000348984,9606.ENSP00000350170,9606.ENSP00000359506,9606.ENSP00000362900,9606.ENSP00000366604,9606.ENSP00000380336,9606.ENSP00000410584,9606.ENSP00000435926,9606.ENSP00000470252,9606.ENSP00000472998	C1QBP,SRSF6,FXR2,SREK1,SON,FXR1,FMR1,SRSF4,SF1,SMU1,CELF4,CELF1,SUPT5H,SNRNP70
GO:0019083	Viral transcription	11	115	0.69	0.0047	9606.ENSP00000259469,9606.ENSP00000264883,9606.ENSP00000309334,9606.ENSP00000318646,9606.ENSP00000357555,9606.ENSP00000414321,9606.ENSP00000435777,9606.ENSP00000447001,9606.ENSP00000464342,9606.ENSP00000464813,9606.ENSP00000467466	RPL35,NUP54,RPL15,RPS15A,RPS27,RPS24,RPS13,RPL18,RPL36,RPL27,RPS15
GO:0000398	mRNA splicing, via spliceosome	27	294	0.68	1.08e-07	9606.ENSP00000216252,9606.ENSP00000226798,9606.ENSP00000244020,9606.ENSP00000249299,9606.ENSP00000261167,9606.ENSP00000293872,9606.ENSP00000300413,9606.ENSP00000313199,9606.ENSP00000316042,9606.ENSP00000319240,9606.ENSP00000342374,9606.ENSP00000351137,9606.ENSP00000358635,9606.ENSP00000360532,9606.ENSP00000362110,9606.ENSP00000362803,9606.ENSP00000362900,9606.ENSP00000363745,9606.ENSP00000366604,…	PHF5A,FRG1,SRSF6,LSM8,WBP11,LUC7L,SNRPD1,HNRNPD,HNRNPA0,MAGOHB,SNRPD2,XAB2,SYNCRIP,CDC5L,SF3A3,PPIL1,SRSF4,HNRNPR,SF1,HNRNPA3,SMU1,SNRPN,EFTUD2,SNRPE,CELF4,CELF1,SNRNP70
GO:0000184	Nuclear-transcribed mrna catabolic process, nonsense-mediated decay	11	119	0.68	0.0061	9606.ENSP00000259469,9606.ENSP00000309334,9606.ENSP00000318646,9606.ENSP00000319240,9606.ENSP00000357555,9606.ENSP00000414321,9606.ENSP00000435777,9606.ENSP00000447001,9606.ENSP00000464342,9606.ENSP00000464813,9606.ENSP00000467466	RPL35,RPL15,RPS15A,MAGOHB,RPS27,RPS24,RPS13,RPL18,RPL36,RPL27,RPS15
GO:0043488	Regulation of mrna stability	16	183	0.66	0.00034	9606.ENSP00000210313,9606.ENSP00000216802,9606.ENSP00000219313,9606.ENSP00000250113,9606.ENSP00000259457,9606.ENSP00000313199,9606.ENSP00000316042,9606.ENSP00000336712,9606.ENSP00000350170,9606.ENSP00000357879,9606.ENSP00000358635,9606.ENSP00000359506,9606.ENSP00000363745,9606.ENSP00000366997,9606.ENSP00000414359,9606.ENSP00000440485	PSMD5,PSME2,PSMD7,FXR2,PSMB7,HNRNPD,HNRNPA0,TNPO1,FXR1,PSMD4,SYNCRIP,FMR1,HNRNPR,DIS3,PSMA1,PSMD9
GO:0017148	Negative regulation of translation	12	136	0.66	0.0043	9606.ENSP00000220592,9606.ENSP00000233057,9606.ENSP00000250113,9606.ENSP00000313199,9606.ENSP00000350170,9606.ENSP00000355890,9606.ENSP00000358635,9606.ENSP00000359506,9606.ENSP00000363314,9606.ENSP00000363745,9606.ENSP00000410584,9606.ENSP00000435926	AGO2,EIF2AK2,FXR2,HNRNPD,FXR1,EPRS,SYNCRIP,FMR1,LIN28A,HNRNPR,CELF4,CELF1
GO:0038095	Fc-epsilon receptor signaling pathway	10	115	0.65	0.0163	9606.ENSP00000210313,9606.ENSP00000216802,9606.ENSP00000219313,9606.ENSP00000244007,9606.ENSP00000259457,9606.ENSP00000278568,9606.ENSP00000348461,9606.ENSP00000357879,9606.ENSP00000414359,9606.ENSP00000440485	PSMD5,PSME2,PSMD7,PLCG1,PSMB7,PAK1,RAC1,PSMD4,PSMA1,PSMD9
GO:0034249	Negative regulation of cellular amide metabolic process	13	154	0.64	0.0032	9606.ENSP00000220592,9606.ENSP00000233057,9606.ENSP00000250113,9606.ENSP00000252486,9606.ENSP00000313199,9606.ENSP00000350170,9606.ENSP00000355890,9606.ENSP00000358635,9606.ENSP00000359506,9606.ENSP00000363314,9606.ENSP00000363745,9606.ENSP00000410584,9606.ENSP00000435926	AGO2,EIF2AK2,FXR2,APOE,HNRNPD,FXR1,EPRS,SYNCRIP,FMR1,LIN28A,HNRNPR,CELF4,CELF1
GO:0035567	Non-canonical wnt signaling pathway	11	130	0.64	0.0109	9606.ENSP00000210313,9606.ENSP00000216802,9606.ENSP00000219313,9606.ENSP00000220592,9606.ENSP00000259457,9606.ENSP00000348461,9606.ENSP00000357879,9606.ENSP00000364860,9606.ENSP00000414359,9606.ENSP00000418754,9606.ENSP00000440485	PSMD5,PSME2,PSMD7,AGO2,PSMB7,RAC1,PSMD4,ROR2,PSMA1,PTK7,PSMD9
GO:0008380	RNA splicing	33	396	0.63	1.34e-08	9606.ENSP00000216252,9606.ENSP00000225698,9606.ENSP00000226798,9606.ENSP00000227322,9606.ENSP00000244020,9606.ENSP00000249299,9606.ENSP00000261167,9606.ENSP00000293872,9606.ENSP00000300413,9606.ENSP00000313199,9606.ENSP00000316042,9606.ENSP00000319240,9606.ENSP00000334538,9606.ENSP00000342374,9606.ENSP00000348984,9606.ENSP00000351137,9606.ENSP00000358635,9606.ENSP00000359506,9606.ENSP00000360532,…	PHF5A,C1QBP,FRG1,ZPR1,SRSF6,LSM8,WBP11,LUC7L,SNRPD1,HNRNPD,HNRNPA0,MAGOHB,SREK1,SNRPD2,SON,XAB2,SYNCRIP,FMR1,CDC5L,SF3A3,PPIL1,SRSF4,HNRNPR,SF1,HNRNPA3,SMU1,FAM98B,SNRPN,EFTUD2,SNRPE,CELF4,CELF1,SNRNP70
GO:1903311	Regulation of mrna metabolic process	28	338	0.63	3.18e-07	9606.ENSP00000210313,9606.ENSP00000216802,9606.ENSP00000219313,9606.ENSP00000220592,9606.ENSP00000225698,9606.ENSP00000244020,9606.ENSP00000250113,9606.ENSP00000259457,9606.ENSP00000313199,9606.ENSP00000316042,9606.ENSP00000334538,9606.ENSP00000336712,9606.ENSP00000348984,9606.ENSP00000350170,9606.ENSP00000357879,9606.ENSP00000358635,9606.ENSP00000359506,9606.ENSP00000362900,9606.ENSP00000363745,…	PSMD5,PSME2,PSMD7,AGO2,C1QBP,SRSF6,FXR2,PSMB7,HNRNPD,HNRNPA0,SREK1,TNPO1,SON,FXR1,PSMD4,SYNCRIP,FMR1,SRSF4,HNRNPR,SF1,DIS3,SMU1,CELF4,PSMA1,CELF1,PSMD9,SUPT5H,SNRNP70
GO:0061013	Regulation of mrna catabolic process	17	205	0.63	0.00032	9606.ENSP00000210313,9606.ENSP00000216802,9606.ENSP00000219313,9606.ENSP00000220592,9606.ENSP00000250113,9606.ENSP00000259457,9606.ENSP00000313199,9606.ENSP00000316042,9606.ENSP00000336712,9606.ENSP00000350170,9606.ENSP00000357879,9606.ENSP00000358635,9606.ENSP00000359506,9606.ENSP00000363745,9606.ENSP00000366997,9606.ENSP00000414359,9606.ENSP00000440485	PSMD5,PSME2,PSMD7,AGO2,FXR2,PSMB7,HNRNPD,HNRNPA0,TNPO1,FXR1,PSMD4,SYNCRIP,FMR1,HNRNPR,DIS3,PSMA1,PSMD9
GO:0022618	Ribonucleoprotein complex assembly	15	186	0.62	0.0014	9606.ENSP00000220592,9606.ENSP00000244020,9606.ENSP00000293872,9606.ENSP00000300413,9606.ENSP00000331019,9606.ENSP00000342374,9606.ENSP00000351137,9606.ENSP00000357555,9606.ENSP00000362110,9606.ENSP00000364119,9606.ENSP00000366604,9606.ENSP00000400591,9606.ENSP00000410584,9606.ENSP00000435926,9606.ENSP00000467466	AGO2,SRSF6,LUC7L,SNRPD1,RPS27L,SNRPD2,XAB2,RPS27,SF3A3,EIF2S2,SF1,SNRPE,CELF4,CELF1,RPS15
GO:0038093	Fc receptor signaling pathway	14	177	0.61	0.0031	9606.ENSP00000210313,9606.ENSP00000216802,9606.ENSP00000219313,9606.ENSP00000244007,9606.ENSP00000259457,9606.ENSP00000262942,9606.ENSP00000278568,9606.ENSP00000294742,9606.ENSP00000306124,9606.ENSP00000348461,9606.ENSP00000357879,9606.ENSP00000389631,9606.ENSP00000414359,9606.ENSP00000440485	PSMD5,PSME2,PSMD7,PLCG1,PSMB7,ARPC1A,PAK1,ARPC5,PRKCE,RAC1,PSMD4,ARPC1B,PSMA1,PSMD9
GO:0032271	Regulation of protein polymerization	18	232	0.6	0.00036	9606.ENSP00000219150,9606.ENSP00000233121,9606.ENSP00000256001,9606.ENSP00000262942,9606.ENSP00000263373,9606.ENSP00000264071,9606.ENSP00000264436,9606.ENSP00000278568,9606.ENSP00000294742,9606.ENSP00000303908,9606.ENSP00000306124,9606.ENSP00000318016,9606.ENSP00000335055,9606.ENSP00000348461,9606.ENSP00000353508,9606.ENSP00000376368,9606.ENSP00000377471,9606.ENSP00000389631	CORO1A,MAPRE3,ACTR3B,ARPC1A,SPTBN4,TUBB4A,ADD2,PAK1,ARPC5,TWF2,PRKCE,KIAA0196,WASF3,RAC1,MAP2,WASF1,CORO1B,ARPC1B
GO:0006397	mRNA processing	35	468	0.59	4.44e-08	9606.ENSP00000216252,9606.ENSP00000225698,9606.ENSP00000226798,9606.ENSP00000227322,9606.ENSP00000244020,9606.ENSP00000249299,9606.ENSP00000261167,9606.ENSP00000284981,9606.ENSP00000293872,9606.ENSP00000300413,9606.ENSP00000313199,9606.ENSP00000316042,9606.ENSP00000319240,9606.ENSP00000334538,9606.ENSP00000342374,9606.ENSP00000348984,9606.ENSP00000351137,9606.ENSP00000358635,9606.ENSP00000359506,…	PHF5A,C1QBP,FRG1,ZPR1,SRSF6,LSM8,WBP11,APP,LUC7L,SNRPD1,HNRNPD,HNRNPA0,MAGOHB,SREK1,SNRPD2,SON,XAB2,SYNCRIP,FMR1,CDC5L,SF3A3,PPIL1,SRSF4,HNRNPR,SF1,C17orf85,HNRNPA3,SMU1,SNRPN,EFTUD2,SNRPE,CELF4,CELF1,SUPT5H,SNRNP70
GO:0090150	Establishment of protein localization to membrane	20	267	0.59	0.00018	9606.ENSP00000243253,9606.ENSP00000244763,9606.ENSP00000253861,9606.ENSP00000259469,9606.ENSP00000298428,9606.ENSP00000309334,9606.ENSP00000318646,9606.ENSP00000357555,9606.ENSP00000365606,9606.ENSP00000378588,9606.ENSP00000381098,9606.ENSP00000414321,9606.ENSP00000435777,9606.ENSP00000438346,9606.ENSP00000447001,9606.ENSP00000448035,9606.ENSP00000464342,9606.ENSP00000464813,9606.ENSP00000466379,…	SEC61A1,SSR1,EXOC4,RPL35,SEC61A2,RPL15,RPS15A,RPS27,GRIPAP1,TIMM9,GRIP1,RPS24,RPS13,REEP1,RPL18,NACA,RPL36,RPL27,ASNA1,RPS15
GO:0030833	Regulation of actin filament polymerization	13	173	0.59	0.0085	9606.ENSP00000219150,9606.ENSP00000256001,9606.ENSP00000262942,9606.ENSP00000263373,9606.ENSP00000264436,9606.ENSP00000294742,9606.ENSP00000303908,9606.ENSP00000306124,9606.ENSP00000318016,9606.ENSP00000335055,9606.ENSP00000376368,9606.ENSP00000377471,9606.ENSP00000389631	CORO1A,ACTR3B,ARPC1A,SPTBN4,ADD2,ARPC5,TWF2,PRKCE,KIAA0196,WASF3,WASF1,CORO1B,ARPC1B
GO:0016071	mRNA metabolic process	48	678	0.56	1.56e-10	9606.ENSP00000216252,9606.ENSP00000220592,9606.ENSP00000225698,9606.ENSP00000226798,9606.ENSP00000227322,9606.ENSP00000244020,9606.ENSP00000249299,9606.ENSP00000259469,9606.ENSP00000261167,9606.ENSP00000284981,9606.ENSP00000293872,9606.ENSP00000300413,9606.ENSP00000309334,9606.ENSP00000313199,9606.ENSP00000316042,9606.ENSP00000318646,9606.ENSP00000319240,9606.ENSP00000334538,9606.ENSP00000342374,…	PHF5A,AGO2,C1QBP,FRG1,ZPR1,SRSF6,LSM8,RPL35,WBP11,APP,LUC7L,SNRPD1,RPL15,HNRNPD,HNRNPA0,RPS15A,MAGOHB,SREK1,SNRPD2,SON,XAB2,SUPV3L1,RPS27,SYNCRIP,FMR1,CDC5L,SF3A3,PPIL1,SRSF4,HNRNPR,SF1,DIS3,C17orf85,HNRNPA3,SMU1,SNRPN,EFTUD2,SNRPE,CELF4,RPS24,RPS13,CELF1,RPL18,RPL36,RPL27,RPS15,SUPT5H,SNRNP70
GO:0110053	Regulation of actin filament organization	19	273	0.56	0.00075	9606.ENSP00000219150,9606.ENSP00000256001,9606.ENSP00000262942,9606.ENSP00000263373,9606.ENSP00000264436,9606.ENSP00000278568,9606.ENSP00000294742,9606.ENSP00000303908,9606.ENSP00000306124,9606.ENSP00000309714,9606.ENSP00000318016,9606.ENSP00000335055,9606.ENSP00000348461,9606.ENSP00000351022,9606.ENSP00000355361,9606.ENSP00000376368,9606.ENSP00000377471,9606.ENSP00000389631,9606.ENSP00000454783	CORO1A,ACTR3B,ARPC1A,SPTBN4,ADD2,PAK1,ARPC5,TWF2,PRKCE,SH3PXD2B,KIAA0196,WASF3,RAC1,TPM1,CD47,WASF1,CORO1B,ARPC1B,CORO2B
GO:1902905	Positive regulation of supramolecular fiber organization	14	198	0.56	0.0083	9606.ENSP00000252486,9606.ENSP00000256001,9606.ENSP00000262942,9606.ENSP00000278568,9606.ENSP00000284981,9606.ENSP00000294742,9606.ENSP00000306124,9606.ENSP00000309714,9606.ENSP00000335055,9606.ENSP00000348461,9606.ENSP00000351022,9606.ENSP00000355361,9606.ENSP00000376368,9606.ENSP00000389631	APOE,ACTR3B,ARPC1A,PAK1,APP,ARPC5,PRKCE,SH3PXD2B,WASF3,RAC1,TPM1,CD47,WASF1,ARPC1B
GO:1902903	Regulation of supramolecular fiber organization	25	368	0.55	5.77e-05	9606.ENSP00000219150,9606.ENSP00000233121,9606.ENSP00000252486,9606.ENSP00000256001,9606.ENSP00000262942,9606.ENSP00000263373,9606.ENSP00000264071,9606.ENSP00000264436,9606.ENSP00000278568,9606.ENSP00000284981,9606.ENSP00000294742,9606.ENSP00000303908,9606.ENSP00000306124,9606.ENSP00000309714,9606.ENSP00000318016,9606.ENSP00000325313,9606.ENSP00000335055,9606.ENSP00000348461,9606.ENSP00000351022,…	CORO1A,MAPRE3,APOE,ACTR3B,ARPC1A,SPTBN4,TUBB4A,ADD2,PAK1,APP,ARPC5,TWF2,PRKCE,SH3PXD2B,KIAA0196,MAP1S,WASF3,RAC1,TPM1,MAP2,CD47,WASF1,CORO1B,ARPC1B,CORO2B
GO:0016241	Regulation of macroautophagy	12	174	0.55	0.026	9606.ENSP00000253861,9606.ENSP00000264649,9606.ENSP00000272519,9606.ENSP00000273047,9606.ENSP00000278671,9606.ENSP00000287878,9606.ENSP00000345195,9606.ENSP00000352522,9606.ENSP00000358867,9606.ENSP00000362480,9606.ENSP00000365576,9606.ENSP00000470252	EXOC4,ATP6V0A1,RALB,RAB5A,LAMTOR1,PRKAG2,UBQLN2,ATP6V1H,GNAI3,VPS26A,UBQLN1,SUPT5H
GO:0034250	Positive regulation of cellular amide metabolic process	11	162	0.55	0.0478	9606.ENSP00000225698,9606.ENSP00000250113,9606.ENSP00000252486,9606.ENSP00000284981,9606.ENSP00000313199,9606.ENSP00000313603,9606.ENSP00000331019,9606.ENSP00000350170,9606.ENSP00000359506,9606.ENSP00000363314,9606.ENSP00000377015	C1QBP,FXR2,APOE,APP,HNRNPD,ABCF1,RPS27L,FXR1,FMR1,LIN28A,PICALM
GO:0043043	Peptide biosynthetic process	26	389	0.54	4.68e-05	9606.ENSP00000216951,9606.ENSP00000220592,9606.ENSP00000231572,9606.ENSP00000233057,9606.ENSP00000259469,9606.ENSP00000308024,9606.ENSP00000309334,9606.ENSP00000313603,9606.ENSP00000318646,9606.ENSP00000320184,9606.ENSP00000331019,9606.ENSP00000350512,9606.ENSP00000355890,9606.ENSP00000357555,9606.ENSP00000364119,9606.ENSP00000373918,9606.ENSP00000382250,9606.ENSP00000388806,9606.ENSP00000414321,…	GSS,AGO2,RARS,EIF2AK2,RPL35,PCSK1,RPL15,ABCF1,RPS15A,MRPS23,RPS27L,COPS5,EPRS,RPS27,EIF2S2,GARS,MRPS6,EIF4B,RPS24,MRPL22,RPS13,RPL18,NACA,RPL36,RPL27,RPS15
GO:0006518	Peptide metabolic process	33	503	0.53	1.8e-06	9606.ENSP00000216951,9606.ENSP00000220592,9606.ENSP00000221130,9606.ENSP00000225719,9606.ENSP00000231572,9606.ENSP00000233057,9606.ENSP00000256594,9606.ENSP00000259469,9606.ENSP00000308024,9606.ENSP00000309334,9606.ENSP00000313603,9606.ENSP00000318646,9606.ENSP00000320184,9606.ENSP00000320324,9606.ENSP00000331019,9606.ENSP00000350512,9606.ENSP00000355890,9606.ENSP00000357555,9606.ENSP00000360002,…	GSS,AGO2,GSR,CPD,RARS,EIF2AK2,GSTM3,RPL35,PCSK1,RPL15,ABCF1,RPS15A,MRPS23,NPEPPS,RPS27L,COPS5,EPRS,RPS27,GSTA4,EIF2S2,NLN,GARS,MRPS6,EIF4B,RPS24,MRPL22,RPS13,RPL18,NACA,SEC11A,RPL36,RPL27,RPS15
GO:0006412	Translation	24	366	0.53	0.00015	9606.ENSP00000220592,9606.ENSP00000231572,9606.ENSP00000233057,9606.ENSP00000259469,9606.ENSP00000309334,9606.ENSP00000313603,9606.ENSP00000318646,9606.ENSP00000320184,9606.ENSP00000331019,9606.ENSP00000350512,9606.ENSP00000355890,9606.ENSP00000357555,9606.ENSP00000364119,9606.ENSP00000373918,9606.ENSP00000382250,9606.ENSP00000388806,9606.ENSP00000414321,9606.ENSP00000431040,9606.ENSP00000435777,…	AGO2,RARS,EIF2AK2,RPL35,RPL15,ABCF1,RPS15A,MRPS23,RPS27L,COPS5,EPRS,RPS27,EIF2S2,GARS,MRPS6,EIF4B,RPS24,MRPL22,RPS13,RPL18,NACA,RPL36,RPL27,RPS15
GO:0006401	RNA catabolic process	16	247	0.53	0.0071	9606.ENSP00000227322,9606.ENSP00000259469,9606.ENSP00000309334,9606.ENSP00000313199,9606.ENSP00000318646,9606.ENSP00000319240,9606.ENSP00000352678,9606.ENSP00000357555,9606.ENSP00000363314,9606.ENSP00000366997,9606.ENSP00000414321,9606.ENSP00000435777,9606.ENSP00000447001,9606.ENSP00000464342,9606.ENSP00000464813,9606.ENSP00000467466	ZPR1,RPL35,RPL15,HNRNPD,RPS15A,MAGOHB,SUPV3L1,RPS27,LIN28A,DIS3,RPS24,RPS13,RPL18,RPL36,RPL27,RPS15
GO:0006605	Protein targeting	23	356	0.52	0.00028	9606.ENSP00000223136,9606.ENSP00000243253,9606.ENSP00000244763,9606.ENSP00000253861,9606.ENSP00000259469,9606.ENSP00000264883,9606.ENSP00000264896,9606.ENSP00000298428,9606.ENSP00000309334,9606.ENSP00000318646,9606.ENSP00000331201,9606.ENSP00000357555,9606.ENSP00000372005,9606.ENSP00000378588,9606.ENSP00000414321,9606.ENSP00000435777,9606.ENSP00000447001,9606.ENSP00000448035,9606.ENSP00000464342,…	FIS1,SEC61A1,SSR1,EXOC4,RPL35,NUP54,SCARB2,SEC61A2,RPL15,RPS15A,HGS,RPS27,DNAJC19,TIMM9,RPS24,RPS13,RPL18,NACA,RPL36,TIMM23,RPL27,ASNA1,RPS15
GO:0007015	Actin filament organization	16	254	0.51	0.0089	9606.ENSP00000219150,9606.ENSP00000256001,9606.ENSP00000262942,9606.ENSP00000264436,9606.ENSP00000294742,9606.ENSP00000303908,9606.ENSP00000304283,9606.ENSP00000335055,9606.ENSP00000345230,9606.ENSP00000348461,9606.ENSP00000351022,9606.ENSP00000367542,9606.ENSP00000376368,9606.ENSP00000377471,9606.ENSP00000380921,9606.ENSP00000389631	CORO1A,ACTR3B,ARPC1A,ADD2,ARPC5,TWF2,RAC3,WASF3,TPM4,RAC1,TPM1,TPM2,WASF1,CORO1B,SH3KBP1,ARPC1B
GO:0006396	RNA processing	52	854	0.5	2.01e-09	9606.ENSP00000216252,9606.ENSP00000220592,9606.ENSP00000221801,9606.ENSP00000225698,9606.ENSP00000226798,9606.ENSP00000227322,9606.ENSP00000244020,9606.ENSP00000249299,9606.ENSP00000259469,9606.ENSP00000261167,9606.ENSP00000262160,9606.ENSP00000281474,9606.ENSP00000284981,9606.ENSP00000293872,9606.ENSP00000300413,9606.ENSP00000313199,9606.ENSP00000316042,9606.ENSP00000319240,9606.ENSP00000334538,…	PHF5A,AGO2,FBL,C1QBP,FRG1,ZPR1,SRSF6,LSM8,RPL35,WBP11,SMAD2,BICD1,APP,LUC7L,SNRPD1,HNRNPD,HNRNPA0,MAGOHB,SREK1,SNRPD2,SON,XAB2,SUPV3L1,RPS27,SYNCRIP,FMR1,CDC5L,ERI3,SF3A3,PPIL1,SRSF4,LIN28A,HNRNPR,SF1,DIS3,C17orf85,HNRNPA3,SMU1,FAM98B,SNRPN,EFTUD2,SNRPE,CELF4,RPS24,INTS9,CELF1,RSL1D1,RPL27,RPS15,SUPT5H,SNRNP70,HNRNPDL
GO:0072657	Protein localization to membrane	30	495	0.5	3.9e-05	9606.ENSP00000243253,9606.ENSP00000244763,9606.ENSP00000252486,9606.ENSP00000253861,9606.ENSP00000259469,9606.ENSP00000263373,9606.ENSP00000264883,9606.ENSP00000298428,9606.ENSP00000303423,9606.ENSP00000305288,9606.ENSP00000309334,9606.ENSP00000309714,9606.ENSP00000318646,9606.ENSP00000331201,9606.ENSP00000344786,9606.ENSP00000357555,9606.ENSP00000365606,9606.ENSP00000378588,9606.ENSP00000381098,…	SEC61A1,SSR1,APOE,EXOC4,RPL35,SPTBN4,NUP54,SEC61A2,FNTA,NLGN2,RPL15,SH3PXD2B,RPS15A,HGS,NFASC,RPS27,GRIPAP1,TIMM9,GRIP1,DLG4,TNIK,RPS24,RPS13,REEP1,RPL18,NACA,RPL36,RPL27,ASNA1,RPS15
GO:0022613	Ribonucleoprotein complex biogenesis	26	423	0.5	0.00015	9606.ENSP00000220592,9606.ENSP00000221801,9606.ENSP00000225698,9606.ENSP00000226798,9606.ENSP00000244020,9606.ENSP00000259469,9606.ENSP00000261167,9606.ENSP00000293872,9606.ENSP00000300413,9606.ENSP00000331019,9606.ENSP00000342374,9606.ENSP00000351137,9606.ENSP00000357555,9606.ENSP00000361331,9606.ENSP00000362110,9606.ENSP00000364119,9606.ENSP00000366604,9606.ENSP00000366997,9606.ENSP00000400591,…	AGO2,FBL,C1QBP,FRG1,SRSF6,RPL35,WBP11,LUC7L,SNRPD1,RPS27L,SNRPD2,XAB2,RPS27,ERI3,SF3A3,EIF2S2,SF1,DIS3,SNRPE,CELF4,RPS24,MRPL22,CELF1,RSL1D1,RPL27,RPS15
GO:0032970	Regulation of actin filament-based process	24	390	0.5	0.00035	9606.ENSP00000219150,9606.ENSP00000256001,9606.ENSP00000262942,9606.ENSP00000263373,9606.ENSP00000264436,9606.ENSP00000265729,9606.ENSP00000278568,9606.ENSP00000294742,9606.ENSP00000303908,9606.ENSP00000304283,9606.ENSP00000306124,9606.ENSP00000309714,9606.ENSP00000318016,9606.ENSP00000335055,9606.ENSP00000348461,9606.ENSP00000351022,9606.ENSP00000355361,9606.ENSP00000356632,9606.ENSP00000376368,…	CORO1A,ACTR3B,ARPC1A,SPTBN4,ADD2,SRI,PAK1,ARPC5,TWF2,RAC3,PRKCE,SH3PXD2B,KIAA0196,WASF3,RAC1,TPM1,CD47,ABRACL,WASF1,CORO1B,ARPC1B,ATP2A2,ATP1A1,CORO2B
GO:0006402	mRNA catabolic process	13	214	0.5	0.0427	9606.ENSP00000259469,9606.ENSP00000309334,9606.ENSP00000318646,9606.ENSP00000319240,9606.ENSP00000352678,9606.ENSP00000357555,9606.ENSP00000366997,9606.ENSP00000414321,9606.ENSP00000435777,9606.ENSP00000447001,9606.ENSP00000464342,9606.ENSP00000464813,9606.ENSP00000467466	RPL35,RPL15,RPS15A,MAGOHB,SUPV3L1,RPS27,DIS3,RPS24,RPS13,RPL18,RPL36,RPL27,RPS15
GO:0032535	Regulation of cellular component size	22	383	0.47	0.0019	9606.ENSP00000219150,9606.ENSP00000252486,9606.ENSP00000256001,9606.ENSP00000262942,9606.ENSP00000263373,9606.ENSP00000264436,9606.ENSP00000273047,9606.ENSP00000278568,9606.ENSP00000294742,9606.ENSP00000303908,9606.ENSP00000306124,9606.ENSP00000318016,9606.ENSP00000333982,9606.ENSP00000335055,9606.ENSP00000348461,9606.ENSP00000349932,9606.ENSP00000353508,9606.ENSP00000376368,9606.ENSP00000377015,…	CORO1A,APOE,ACTR3B,ARPC1A,SPTBN4,ADD2,RAB5A,PAK1,ARPC5,TWF2,PRKCE,KIAA0196,NDEL1,WASF3,RAC1,PTPRS,MAP2,WASF1,PICALM,CORO1B,ARPC1B,IST1
GO:0032956	Regulation of actin cytoskeleton organization	20	348	0.47	0.0044	9606.ENSP00000219150,9606.ENSP00000256001,9606.ENSP00000262942,9606.ENSP00000263373,9606.ENSP00000264436,9606.ENSP00000278568,9606.ENSP00000294742,9606.ENSP00000303908,9606.ENSP00000304283,9606.ENSP00000306124,9606.ENSP00000309714,9606.ENSP00000318016,9606.ENSP00000335055,9606.ENSP00000348461,9606.ENSP00000351022,9606.ENSP00000355361,9606.ENSP00000376368,9606.ENSP00000377471,9606.ENSP00000389631,…	CORO1A,ACTR3B,ARPC1A,SPTBN4,ADD2,PAK1,ARPC5,TWF2,RAC3,PRKCE,SH3PXD2B,KIAA0196,WASF3,RAC1,TPM1,CD47,WASF1,CORO1B,ARPC1B,CORO2B
GO:0043254	Regulation of protein-containing complex assembly	25	451	0.46	0.001	9606.ENSP00000219150,9606.ENSP00000233057,9606.ENSP00000233121,9606.ENSP00000252486,9606.ENSP00000254810,9606.ENSP00000256001,9606.ENSP00000262942,9606.ENSP00000263373,9606.ENSP00000264071,9606.ENSP00000264436,9606.ENSP00000272519,9606.ENSP00000278568,9606.ENSP00000294742,9606.ENSP00000303908,9606.ENSP00000306124,9606.ENSP00000318016,9606.ENSP00000335055,9606.ENSP00000345347,9606.ENSP00000348461,…	CORO1A,EIF2AK2,MAPRE3,APOE,H3F3B,ACTR3B,ARPC1A,SPTBN4,TUBB4A,ADD2,RALB,PAK1,ARPC5,TWF2,PRKCE,KIAA0196,WASF3,HMGB1,RAC1,TFRC,MAP2,RPA2,WASF1,CORO1B,ARPC1B
GO:0034655	Nucleobase-containing compound catabolic process	21	373	0.46	0.0038	9606.ENSP00000227322,9606.ENSP00000259469,9606.ENSP00000309334,9606.ENSP00000313199,9606.ENSP00000318646,9606.ENSP00000319240,9606.ENSP00000334910,9606.ENSP00000345347,9606.ENSP00000352678,9606.ENSP00000357555,9606.ENSP00000361331,9606.ENSP00000363314,9606.ENSP00000365160,9606.ENSP00000366997,9606.ENSP00000414321,9606.ENSP00000416583,9606.ENSP00000435777,9606.ENSP00000447001,9606.ENSP00000464342,…	ZPR1,RPL35,RPL15,HNRNPD,RPS15A,MAGOHB,PDE2A,HMGB1,SUPV3L1,RPS27,ERI3,LIN28A,NUDT11,DIS3,RPS24,DERA,RPS13,RPL18,RPL36,RPL27,RPS15
GO:0043604	Amide biosynthetic process	27	512	0.44	0.001	9606.ENSP00000216605,9606.ENSP00000216951,9606.ENSP00000220592,9606.ENSP00000231572,9606.ENSP00000233057,9606.ENSP00000259469,9606.ENSP00000308024,9606.ENSP00000309334,9606.ENSP00000313603,9606.ENSP00000318646,9606.ENSP00000320184,9606.ENSP00000331019,9606.ENSP00000350512,9606.ENSP00000355890,9606.ENSP00000357555,9606.ENSP00000364119,9606.ENSP00000373918,9606.ENSP00000382250,9606.ENSP00000388806,…	MTHFD1,GSS,AGO2,RARS,EIF2AK2,RPL35,PCSK1,RPL15,ABCF1,RPS15A,MRPS23,RPS27L,COPS5,EPRS,RPS27,EIF2S2,GARS,MRPS6,EIF4B,RPS24,MRPL22,RPS13,RPL18,NACA,RPL36,RPL27,RPS15
GO:0072594	Establishment of protein localization to organelle	23	433	0.44	0.0038	9606.ENSP00000223136,9606.ENSP00000243253,9606.ENSP00000259469,9606.ENSP00000264883,9606.ENSP00000264896,9606.ENSP00000298428,9606.ENSP00000309334,9606.ENSP00000318646,9606.ENSP00000331201,9606.ENSP00000333298,9606.ENSP00000336712,9606.ENSP00000346453,9606.ENSP00000357555,9606.ENSP00000372005,9606.ENSP00000378588,9606.ENSP00000414321,9606.ENSP00000435777,9606.ENSP00000447001,9606.ENSP00000464342,…	FIS1,SEC61A1,RPL35,NUP54,SCARB2,SEC61A2,RPL15,RPS15A,HGS,LAMP1,TNPO1,IPO4,RPS27,DNAJC19,TIMM9,RPS24,RPS13,RPL18,RPL36,TIMM23,RPL27,ASNA1,RPS15
GO:0043603	Cellular amide metabolic process	40	773	0.43	1.83e-05	9606.ENSP00000216605,9606.ENSP00000216951,9606.ENSP00000220592,9606.ENSP00000221130,9606.ENSP00000225719,9606.ENSP00000231572,9606.ENSP00000233057,9606.ENSP00000256594,9606.ENSP00000259469,9606.ENSP00000308024,9606.ENSP00000309334,9606.ENSP00000313603,9606.ENSP00000318646,9606.ENSP00000320184,9606.ENSP00000320324,9606.ENSP00000331019,9606.ENSP00000335304,9606.ENSP00000350512,9606.ENSP00000355890,…	MTHFD1,GSS,AGO2,GSR,CPD,RARS,EIF2AK2,GSTM3,RPL35,PCSK1,RPL15,ABCF1,RPS15A,MRPS23,NPEPPS,RPS27L,DLST,COPS5,EPRS,PMVK,RPS27,GSTA4,EIF2S2,NLN,GARS,PC,NAGA,MRPS6,EIF4B,RPS24,PCCB,SUCLG2,MRPL22,RPS13,RPL18,NACA,SEC11A,RPL36,RPL27,RPS15
GO:0010608	Posttranscriptional regulation of gene expression	30	574	0.43	0.0004	9606.ENSP00000210313,9606.ENSP00000216802,9606.ENSP00000219313,9606.ENSP00000220592,9606.ENSP00000225698,9606.ENSP00000233057,9606.ENSP00000250113,9606.ENSP00000259457,9606.ENSP00000262160,9606.ENSP00000284981,9606.ENSP00000313199,9606.ENSP00000313603,9606.ENSP00000316042,9606.ENSP00000331019,9606.ENSP00000336712,9606.ENSP00000350170,9606.ENSP00000350512,9606.ENSP00000355890,9606.ENSP00000357879,…	PSMD5,PSME2,PSMD7,AGO2,C1QBP,EIF2AK2,FXR2,PSMB7,SMAD2,APP,HNRNPD,ABCF1,HNRNPA0,RPS27L,TNPO1,FXR1,COPS5,EPRS,PSMD4,SYNCRIP,FMR1,LIN28A,HNRNPR,EIF2S2,DIS3,EIF4B,CELF4,PSMA1,CELF1,PSMD9
GO:0034622	Cellular protein-containing complex assembly	41	816	0.42	2.43e-05	9606.ENSP00000011619,9606.ENSP00000210313,9606.ENSP00000215565,9606.ENSP00000215730,9606.ENSP00000220592,9606.ENSP00000242285,9606.ENSP00000244020,9606.ENSP00000254810,9606.ENSP00000262160,9606.ENSP00000293872,9606.ENSP00000300413,9606.ENSP00000331019,9606.ENSP00000333277,9606.ENSP00000333982,9606.ENSP00000335055,9606.ENSP00000339566,9606.ENSP00000342374,9606.ENSP00000346453,9606.ENSP00000348461,…	RANBP9,PSMD5,NDUFB7,SNAP29,AGO2,CLTA,SRSF6,H3F3B,SMAD2,LUC7L,SNRPD1,RPS27L,HIST2H3D,NDEL1,WASF3,HIST1H1C,SNRPD2,IPO4,RAC1,XAB2,HIST1H3J,RPS27,PSMD4,NDUFAF4,SF3A3,RPA2,EIF2S2,SF1,WASF1,PICALM,PFDN6,TMEM55B,EIF4B,SNRPE,CELF4,NDUFA5,TFAM,CELF1,PSMD9,ATPAF1,RPS15
GO:0051493	Regulation of cytoskeleton organization	28	546	0.42	0.0011	9606.ENSP00000219150,9606.ENSP00000223500,9606.ENSP00000233121,9606.ENSP00000256001,9606.ENSP00000262942,9606.ENSP00000263373,9606.ENSP00000264071,9606.ENSP00000264436,9606.ENSP00000278568,9606.ENSP00000281474,9606.ENSP00000294742,9606.ENSP00000303908,9606.ENSP00000304283,9606.ENSP00000306124,9606.ENSP00000309714,9606.ENSP00000318016,9606.ENSP00000325313,9606.ENSP00000335055,9606.ENSP00000348461,…	CORO1A,CHMP5,MAPRE3,ACTR3B,ARPC1A,SPTBN4,TUBB4A,ADD2,PAK1,BICD1,ARPC5,TWF2,RAC3,PRKCE,SH3PXD2B,KIAA0196,MAP1S,WASF3,RAC1,TPM1,MAP2,CD47,STMN3,WASF1,CORO1B,ARPC1B,RANBP1,CORO2B
GO:0016055	Wnt signaling pathway	18	351	0.42	0.0284	9606.ENSP00000210313,9606.ENSP00000216802,9606.ENSP00000219313,9606.ENSP00000220592,9606.ENSP00000259457,9606.ENSP00000273047,9606.ENSP00000304283,9606.ENSP00000337443,9606.ENSP00000348461,9606.ENSP00000357879,9606.ENSP00000362480,9606.ENSP00000364860,9606.ENSP00000365019,9606.ENSP00000376609,9606.ENSP00000399511,9606.ENSP00000414359,9606.ENSP00000418754,9606.ENSP00000440485	PSMD5,PSME2,PSMD7,AGO2,PSMB7,RAB5A,RAC3,NXN,RAC1,PSMD4,VPS26A,ROR2,SPIN1,GRK5,TNIK,PSMA1,PTK7,PSMD9
GO:0051051	Negative regulation of transport	22	443	0.41	0.0115	9606.ENSP00000219150,9606.ENSP00000240874,9606.ENSP00000252486,9606.ENSP00000258418,9606.ENSP00000263246,9606.ENSP00000265729,9606.ENSP00000306106,9606.ENSP00000306124,9606.ENSP00000310491,9606.ENSP00000345195,9606.ENSP00000345347,9606.ENSP00000348461,9606.ENSP00000355361,9606.ENSP00000357307,9606.ENSP00000359506,9606.ENSP00000365576,9606.ENSP00000377015,9606.ENSP00000382428,9606.ENSP00000420298,…	CORO1A,KALRN,APOE,CAB39,PACSIN2,SRI,JAGN1,PRKCE,ARHGAP1,UBQLN2,HMGB1,RAC1,CD47,SYT11,FMR1,UBQLN1,PICALM,DLG4,CD200,ENY2,PSMD9,SNX12
GO:0046907	Intracellular transport	73	1520	0.4	2.11e-09	9606.ENSP00000219150,9606.ENSP00000223136,9606.ENSP00000223500,9606.ENSP00000227266,9606.ENSP00000233557,9606.ENSP00000241502,9606.ENSP00000242285,9606.ENSP00000243253,9606.ENSP00000244020,9606.ENSP00000244763,9606.ENSP00000252486,9606.ENSP00000253861,9606.ENSP00000259469,9606.ENSP00000259632,9606.ENSP00000262013,9606.ENSP00000263373,9606.ENSP00000264883,9606.ENSP00000264896,9606.ENSP00000273047,…	CORO1A,FIS1,CHMP5,CTSC,NRBP1,FYTTD1,CLTA,SEC61A1,SRSF6,SSR1,APOE,EXOC4,RPL35,DCTN3,SPAG9,SPTBN4,NUP54,SCARB2,RAB5A,LAMTOR1,BICD1,APP,PRKAG2,SEC61A2,SNRPD1,ATP5I,RPL15,ARHGAP1,KIAA0196,RPS15A,MAGOHB,MAP1S,HGS,LAMP1,NDEL1,TNPO1,SEL1L,RANBP3,SNRPD2,VAPA,IPO4,WDR91,RHOT1,RPS27,CPT2,VPS26A,SRSF4,GRIPAP1,SNX2,DNAJC19,WASF1,PICALM,AP1G1,TIMM9,GRIP1,KIAA1468,SNRPE,RANBP1,RPS24,RIMS1,ENY2,RPS13,ATP2A2,RPL…
GO:0031329	Regulation of cellular catabolic process	42	875	0.4	4.98e-05	9606.ENSP00000210313,9606.ENSP00000216802,9606.ENSP00000219313,9606.ENSP00000220592,9606.ENSP00000227266,9606.ENSP00000232892,9606.ENSP00000250113,9606.ENSP00000252486,9606.ENSP00000253861,9606.ENSP00000259457,9606.ENSP00000264649,9606.ENSP00000264896,9606.ENSP00000272519,9606.ENSP00000273047,9606.ENSP00000278671,9606.ENSP00000284981,9606.ENSP00000287878,9606.ENSP00000294353,9606.ENSP00000313199,…	PSMD5,PSME2,PSMD7,AGO2,CTSC,AADAC,FXR2,APOE,EXOC4,PSMB7,ATP6V0A1,SCARB2,RALB,RAB5A,LAMTOR1,APP,PRKAG2,ZYG11B,HNRNPD,HNRNPA0,TNPO1,UBQLN2,HMGB1,WDR91,FXR1,ATP2B4,ATP6V1H,SUPV3L1,PSMD4,SYNCRIP,GNAI3,FMR1,VPS26A,HNRNPR,UBQLN1,DIS3,PSMA1,PSMD9,SLIRP,USP10,SUPT5H,SNRNP70
GO:0061024	Membrane organization	39	796	0.4	8.1e-05	9606.ENSP00000005257,9606.ENSP00000215730,9606.ENSP00000223500,9606.ENSP00000227266,9606.ENSP00000242285,9606.ENSP00000252486,9606.ENSP00000259339,9606.ENSP00000262942,9606.ENSP00000263246,9606.ENSP00000263373,9606.ENSP00000264896,9606.ENSP00000273047,9606.ENSP00000294742,9606.ENSP00000303423,9606.ENSP00000305288,9606.ENSP00000306003,9606.ENSP00000322218,9606.ENSP00000331201,9606.ENSP00000333982,…	RALA,SNAP29,CHMP5,CTSC,CLTA,APOE,TOR1B,ARPC1A,PACSIN2,SPTBN4,SCARB2,RAB5A,ARPC5,FNTA,NLGN2,ATP5I,PITPNM2,HGS,NDEL1,NFASC,VAPA,RAC1,RHOT1,TFRC,SYT11,MTX1,EMD,GNAI3,PICALM,TIMM9,SH3KBP1,DLG4,TMEM33,RIMS1,REEP1,ATP2A2,ANKFY1,ASNA1,HEBP2
GO:0016032	Viral process	38	776	0.4	0.0001	9606.ENSP00000223500,9606.ENSP00000225698,9606.ENSP00000233057,9606.ENSP00000244007,9606.ENSP00000252486,9606.ENSP00000259457,9606.ENSP00000259469,9606.ENSP00000264883,9606.ENSP00000264896,9606.ENSP00000273047,9606.ENSP00000281474,9606.ENSP00000294383,9606.ENSP00000307491,9606.ENSP00000309334,9606.ENSP00000318646,9606.ENSP00000333298,9606.ENSP00000336712,9606.ENSP00000345347,9606.ENSP00000345656,…	CHMP5,C1QBP,EIF2AK2,PLCG1,APOE,PSMB7,RPL35,NUP54,SCARB2,RAB5A,BICD1,USP24,WDR48,RPL15,RPS15A,LAMP1,TNPO1,HMGB1,VAPA,RAC1,ATP6V1H,TFRC,TOP1,MGEA5,RPS27,SYNCRIP,FMR1,AP1G1,PC,SMU1,RANBP1,RPS24,RPS13,IST1,RPL18,RPL36,RPL27,RPS15
GO:0002446	Neutrophil mediated immunity	24	495	0.4	0.0086	9606.ENSP00000215730,9606.ENSP00000219313,9606.ENSP00000222968,9606.ENSP00000227266,9606.ENSP00000258418,9606.ENSP00000259457,9606.ENSP00000264649,9606.ENSP00000264914,9606.ENSP00000278671,9606.ENSP00000294742,9606.ENSP00000306106,9606.ENSP00000333298,9606.ENSP00000341289,9606.ENSP00000344786,9606.ENSP00000345341,9606.ENSP00000345347,9606.ENSP00000345656,9606.ENSP00000348461,9606.ENSP00000355011,…	SNAP29,PSMD7,PDAP1,CTSC,CAB39,PSMB7,ATP6V0A1,ARSB,LAMTOR1,ARPC5,JAGN1,LAMP1,TUBB4B,NFASC,PTGES2,HMGB1,VAPA,RAC1,ILF2,CD47,DPP7,DERA,IST1,HEBP2
GO:0031346	Positive regulation of cell projection organization	19	391	0.4	0.035	9606.ENSP00000005257,9606.ENSP00000240874,9606.ENSP00000252486,9606.ENSP00000264896,9606.ENSP00000264914,9606.ENSP00000276202,9606.ENSP00000278568,9606.ENSP00000303908,9606.ENSP00000318016,9606.ENSP00000333982,9606.ENSP00000348461,9606.ENSP00000359506,9606.ENSP00000364860,9606.ENSP00000377471,9606.ENSP00000381098,9606.ENSP00000382428,9606.ENSP00000418754,9606.ENSP00000428417,9606.ENSP00000438399	RALA,KALRN,APOE,SCARB2,ARSB,DOCK11,PAK1,TWF2,KIAA0196,NDEL1,RAC1,FMR1,ROR2,CORO1B,GRIP1,DLG4,PTK7,RIMS1,IST1
GO:0060627	Regulation of vesicle-mediated transport	26	550	0.39	0.0069	9606.ENSP00000005257,9606.ENSP00000219150,9606.ENSP00000252486,9606.ENSP00000263246,9606.ENSP00000272519,9606.ENSP00000273047,9606.ENSP00000281474,9606.ENSP00000284981,9606.ENSP00000305288,9606.ENSP00000310491,9606.ENSP00000331201,9606.ENSP00000333298,9606.ENSP00000345195,9606.ENSP00000345347,9606.ENSP00000348461,9606.ENSP00000355361,9606.ENSP00000357307,9606.ENSP00000359506,9606.ENSP00000365606,…	RALA,CORO1A,APOE,PACSIN2,RALB,RAB5A,BICD1,APP,NLGN2,ARHGAP1,HGS,LAMP1,UBQLN2,HMGB1,RAC1,CD47,SYT11,FMR1,GRIPAP1,PICALM,AP1G1,DLG4,RIMS1,ATP2A2,ANKFY1,SNX12
GO:0043299	Leukocyte degranulation	24	506	0.39	0.011	9606.ENSP00000215730,9606.ENSP00000219150,9606.ENSP00000219313,9606.ENSP00000222968,9606.ENSP00000227266,9606.ENSP00000258418,9606.ENSP00000259457,9606.ENSP00000264649,9606.ENSP00000264914,9606.ENSP00000278671,9606.ENSP00000294742,9606.ENSP00000333298,9606.ENSP00000341289,9606.ENSP00000344786,9606.ENSP00000345341,9606.ENSP00000345347,9606.ENSP00000345656,9606.ENSP00000348461,9606.ENSP00000355011,…	SNAP29,CORO1A,PSMD7,PDAP1,CTSC,CAB39,PSMB7,ATP6V0A1,ARSB,LAMTOR1,ARPC5,LAMP1,TUBB4B,NFASC,PTGES2,HMGB1,VAPA,RAC1,ILF2,CD47,DPP7,DERA,IST1,HEBP2
GO:0043312	Neutrophil degranulation	23	484	0.39	0.0143	9606.ENSP00000215730,9606.ENSP00000219313,9606.ENSP00000222968,9606.ENSP00000227266,9606.ENSP00000258418,9606.ENSP00000259457,9606.ENSP00000264649,9606.ENSP00000264914,9606.ENSP00000278671,9606.ENSP00000294742,9606.ENSP00000333298,9606.ENSP00000341289,9606.ENSP00000344786,9606.ENSP00000345341,9606.ENSP00000345347,9606.ENSP00000345656,9606.ENSP00000348461,9606.ENSP00000355011,9606.ENSP00000355361,…	SNAP29,PSMD7,PDAP1,CTSC,CAB39,PSMB7,ATP6V0A1,ARSB,LAMTOR1,ARPC5,LAMP1,TUBB4B,NFASC,PTGES2,HMGB1,VAPA,RAC1,ILF2,CD47,DPP7,DERA,IST1,HEBP2
GO:0006417	Regulation of translation	19	398	0.39	0.0427	9606.ENSP00000220592,9606.ENSP00000225698,9606.ENSP00000233057,9606.ENSP00000250113,9606.ENSP00000284981,9606.ENSP00000313199,9606.ENSP00000313603,9606.ENSP00000331019,9606.ENSP00000350170,9606.ENSP00000350512,9606.ENSP00000355890,9606.ENSP00000358635,9606.ENSP00000359506,9606.ENSP00000363314,9606.ENSP00000363745,9606.ENSP00000364119,9606.ENSP00000388806,9606.ENSP00000410584,9606.ENSP00000435926	AGO2,C1QBP,EIF2AK2,FXR2,APP,HNRNPD,ABCF1,RPS27L,FXR1,COPS5,EPRS,SYNCRIP,FMR1,LIN28A,HNRNPR,EIF2S2,EIF4B,CELF4,CELF1
GO:0002275	Myeloid cell activation involved in immune response	24	522	0.38	0.0158	9606.ENSP00000215730,9606.ENSP00000219313,9606.ENSP00000222968,9606.ENSP00000227266,9606.ENSP00000258418,9606.ENSP00000259457,9606.ENSP00000264649,9606.ENSP00000264914,9606.ENSP00000278671,9606.ENSP00000294742,9606.ENSP00000306124,9606.ENSP00000333298,9606.ENSP00000341289,9606.ENSP00000344786,9606.ENSP00000345341,9606.ENSP00000345347,9606.ENSP00000345656,9606.ENSP00000348461,9606.ENSP00000355011,…	SNAP29,PSMD7,PDAP1,CTSC,CAB39,PSMB7,ATP6V0A1,ARSB,LAMTOR1,ARPC5,PRKCE,LAMP1,TUBB4B,NFASC,PTGES2,HMGB1,VAPA,RAC1,ILF2,CD47,DPP7,DERA,IST1,HEBP2
GO:1901361	Organic cyclic compound catabolic process	22	472	0.38	0.023	9606.ENSP00000227322,9606.ENSP00000252486,9606.ENSP00000259469,9606.ENSP00000309334,9606.ENSP00000313199,9606.ENSP00000318646,9606.ENSP00000319240,9606.ENSP00000334910,9606.ENSP00000345347,9606.ENSP00000352678,9606.ENSP00000357555,9606.ENSP00000361331,9606.ENSP00000363314,9606.ENSP00000365160,9606.ENSP00000366997,9606.ENSP00000414321,9606.ENSP00000416583,9606.ENSP00000435777,9606.ENSP00000447001,…	ZPR1,APOE,RPL35,RPL15,HNRNPD,RPS15A,MAGOHB,PDE2A,HMGB1,SUPV3L1,RPS27,ERI3,LIN28A,NUDT11,DIS3,RPS24,DERA,RPS13,RPL18,RPL36,RPL27,RPS15
GO:0034248	Regulation of cellular amide metabolic process	21	456	0.38	0.0347	9606.ENSP00000220592,9606.ENSP00000225698,9606.ENSP00000233057,9606.ENSP00000250113,9606.ENSP00000252486,9606.ENSP00000284981,9606.ENSP00000313199,9606.ENSP00000313603,9606.ENSP00000331019,9606.ENSP00000350170,9606.ENSP00000350512,9606.ENSP00000355890,9606.ENSP00000358635,9606.ENSP00000359506,9606.ENSP00000363314,9606.ENSP00000363745,9606.ENSP00000364119,9606.ENSP00000377015,9606.ENSP00000388806,…	AGO2,C1QBP,EIF2AK2,FXR2,APOE,APP,HNRNPD,ABCF1,RPS27L,FXR1,COPS5,EPRS,SYNCRIP,FMR1,LIN28A,HNRNPR,EIF2S2,PICALM,EIF4B,CELF4,CELF1
GO:0044087	Regulation of cellular component biogenesis	44	971	0.37	9.4e-05	9606.ENSP00000005257,9606.ENSP00000219150,9606.ENSP00000219197,9606.ENSP00000223500,9606.ENSP00000233057,9606.ENSP00000233121,9606.ENSP00000250113,9606.ENSP00000252486,9606.ENSP00000254810,9606.ENSP00000256001,9606.ENSP00000262942,9606.ENSP00000263373,9606.ENSP00000264071,9606.ENSP00000264436,9606.ENSP00000272519,9606.ENSP00000273047,9606.ENSP00000276202,9606.ENSP00000278568,9606.ENSP00000284981,…	RALA,CORO1A,CBLN1,CHMP5,EIF2AK2,MAPRE3,FXR2,APOE,H3F3B,ACTR3B,ARPC1A,SPTBN4,TUBB4A,ADD2,RALB,RAB5A,DOCK11,PAK1,APP,ARPC5,TWF2,NLGN2,PRKCE,SH3PXD2B,KIAA0196,HGS,NDEL1,WASF3,UBQLN2,HMGB1,RAC1,PTPRS,FXR1,TPM1,TFRC,MAP2,CD47,SYT11,FMR1,RPA2,WASF1,CORO1B,ARPC1B,CORO2B
GO:0009894	Regulation of catabolic process	46	1038	0.36	9.3e-05	9606.ENSP00000210313,9606.ENSP00000216802,9606.ENSP00000219313,9606.ENSP00000220592,9606.ENSP00000227266,9606.ENSP00000232892,9606.ENSP00000250113,9606.ENSP00000252486,9606.ENSP00000253861,9606.ENSP00000259457,9606.ENSP00000264649,9606.ENSP00000264883,9606.ENSP00000264896,9606.ENSP00000272519,9606.ENSP00000273047,9606.ENSP00000278671,9606.ENSP00000284981,9606.ENSP00000287878,9606.ENSP00000294353,…	PSMD5,PSME2,PSMD7,AGO2,CTSC,AADAC,FXR2,APOE,EXOC4,PSMB7,ATP6V0A1,NUP54,SCARB2,RALB,RAB5A,LAMTOR1,APP,PRKAG2,ZYG11B,PRKCE,HNRNPD,HNRNPA0,HGS,TNPO1,UBQLN2,HMGB1,WDR91,FXR1,ATP2B4,ATP6V1H,SUPV3L1,PSMD4,SYNCRIP,GNAI3,FMR1,VPS26A,HNRNPR,UBQLN1,DIS3,PSMA1,PSMD9,SLIRP,USP10,SUPT5H,SNRNP70,SNX12
GO:0006887	Exocytosis	35	789	0.36	0.0015	9606.ENSP00000005257,9606.ENSP00000215730,9606.ENSP00000219150,9606.ENSP00000219313,9606.ENSP00000222968,9606.ENSP00000227266,9606.ENSP00000253861,9606.ENSP00000258418,9606.ENSP00000259457,9606.ENSP00000262776,9606.ENSP00000264649,9606.ENSP00000264914,9606.ENSP00000278568,9606.ENSP00000278671,9606.ENSP00000284981,9606.ENSP00000294742,9606.ENSP00000296511,9606.ENSP00000306106,9606.ENSP00000333298,…	RALA,SNAP29,CORO1A,PSMD7,PDAP1,CTSC,EXOC4,CAB39,PSMB7,LGALS3BP,ATP6V0A1,ARSB,PAK1,LAMTOR1,APP,ARPC5,ANXA5,JAGN1,LAMP1,TUBB4B,NFASC,PTGES2,HMGB1,VAPA,RAC1,COPS5,ILF2,CD47,CYB5R1,SYT11,DPP7,DERA,RIMS1,IST1,HEBP2
GO:0002263	Cell activation involved in immune response	28	630	0.36	0.0089	9606.ENSP00000215730,9606.ENSP00000219150,9606.ENSP00000219313,9606.ENSP00000222968,9606.ENSP00000227266,9606.ENSP00000258418,9606.ENSP00000259457,9606.ENSP00000264649,9606.ENSP00000264914,9606.ENSP00000276202,9606.ENSP00000278671,9606.ENSP00000284981,9606.ENSP00000294742,9606.ENSP00000306124,9606.ENSP00000333298,9606.ENSP00000341289,9606.ENSP00000344786,9606.ENSP00000345341,9606.ENSP00000345347,…	SNAP29,CORO1A,PSMD7,PDAP1,CTSC,CAB39,PSMB7,ATP6V0A1,ARSB,DOCK11,LAMTOR1,APP,ARPC5,PRKCE,LAMP1,TUBB4B,NFASC,PTGES2,HMGB1,VAPA,RAC1,ILF2,CD47,DPP7,DERA,IST1,HEBP2,PLCL2
GO:0044089	Positive regulation of cellular component biogenesis	24	542	0.36	0.0246	9606.ENSP00000005257,9606.ENSP00000219197,9606.ENSP00000252486,9606.ENSP00000256001,9606.ENSP00000262942,9606.ENSP00000272519,9606.ENSP00000276202,9606.ENSP00000278568,9606.ENSP00000294742,9606.ENSP00000303908,9606.ENSP00000305288,9606.ENSP00000306124,9606.ENSP00000309714,9606.ENSP00000331201,9606.ENSP00000333982,9606.ENSP00000335055,9606.ENSP00000348461,9606.ENSP00000351022,9606.ENSP00000353224,…	RALA,CBLN1,APOE,ACTR3B,ARPC1A,RALB,DOCK11,PAK1,ARPC5,TWF2,NLGN2,PRKCE,SH3PXD2B,HGS,NDEL1,WASF3,RAC1,TPM1,TFRC,CD47,FMR1,RPA2,WASF1,ARPC1B
GO:0051649	Establishment of localization in cell	103	2375	0.35	3.06e-11	9606.ENSP00000215730,9606.ENSP00000219150,9606.ENSP00000219313,9606.ENSP00000222968,9606.ENSP00000223136,9606.ENSP00000223500,9606.ENSP00000227266,9606.ENSP00000233557,9606.ENSP00000241502,9606.ENSP00000242285,9606.ENSP00000243253,9606.ENSP00000244007,9606.ENSP00000244020,9606.ENSP00000244763,9606.ENSP00000252486,9606.ENSP00000253861,9606.ENSP00000258418,9606.ENSP00000259457,9606.ENSP00000259469,…	SNAP29,CORO1A,PSMD7,PDAP1,FIS1,CHMP5,CTSC,NRBP1,FYTTD1,CLTA,SEC61A1,PLCG1,SRSF6,SSR1,APOE,EXOC4,CAB39,PSMB7,RPL35,DCTN3,SPAG9,LGALS3BP,SLC17A6,SPTBN4,ATP6V0A1,NUP54,SCARB2,ARSB,RAB5A,LAMTOR1,BICD1,APP,PRKAG2,ARPC5,ANXA5,SEC61A2,SNRPD1,NLGN2,ATP5I,RPL15,ARHGAP1,KIAA0196,RPS15A,MAGOHB,MAP1S,HGS,LAMP1,NDEL1,TNPO1,SEL1L,TUBB4B,RANBP3,SNRPD2,NFASC,PTGES2,HMGB1,VAPA,IPO4,WDR91,RAC1,ATP2B4,RHOT1,ILF2,CD…
GO:0016070	RNA metabolic process	69	1584	0.35	2.59e-07	9606.ENSP00000216252,9606.ENSP00000220592,9606.ENSP00000221801,9606.ENSP00000225698,9606.ENSP00000226798,9606.ENSP00000227322,9606.ENSP00000231572,9606.ENSP00000233557,9606.ENSP00000237264,9606.ENSP00000244020,9606.ENSP00000249299,9606.ENSP00000259469,9606.ENSP00000261167,9606.ENSP00000262160,9606.ENSP00000281474,9606.ENSP00000284981,9606.ENSP00000293872,9606.ENSP00000300413,9606.ENSP00000309334,…	PHF5A,AGO2,FBL,C1QBP,FRG1,ZPR1,RARS,NRBP1,TBPL1,SRSF6,LSM8,RPL35,WBP11,SMAD2,BICD1,APP,LUC7L,SNRPD1,RPL15,HNRNPD,HNRNPA0,RPS15A,MAGOHB,SREK1,SNRPD2,PTMA,SON,XAB2,SUPV3L1,ILF2,EPRS,RPS27,SYNCRIP,FMR1,CDC5L,ERI3,SF3A3,PPIL1,SRSF4,LIN28A,HNRNPR,SPIN1,SF1,DTD1,DIS3,NELFA,C17orf85,GARS,HNRNPA3,SMU1,FAM98B,SNRPN,EFTUD2,SNRPE,CELF4,RPS24,TFAM,INTS9,ENY2,RPS13,CELF1,RPL18,RSL1D1,RPL36,RPL27,RPS15,SUPT5H,…
GO:0045055	Regulated exocytosis	30	697	0.35	0.0086	9606.ENSP00000215730,9606.ENSP00000219150,9606.ENSP00000219313,9606.ENSP00000222968,9606.ENSP00000227266,9606.ENSP00000258418,9606.ENSP00000259457,9606.ENSP00000262776,9606.ENSP00000264649,9606.ENSP00000264914,9606.ENSP00000278671,9606.ENSP00000284981,9606.ENSP00000294742,9606.ENSP00000296511,9606.ENSP00000333298,9606.ENSP00000341289,9606.ENSP00000344786,9606.ENSP00000345341,9606.ENSP00000345347,…	SNAP29,CORO1A,PSMD7,PDAP1,CTSC,CAB39,PSMB7,LGALS3BP,ATP6V0A1,ARSB,LAMTOR1,APP,ARPC5,ANXA5,LAMP1,TUBB4B,NFASC,PTGES2,HMGB1,VAPA,RAC1,ILF2,CD47,CYB5R1,SYT11,DPP7,DERA,RIMS1,IST1,HEBP2
GO:0002366	Leukocyte activation involved in immune response	27	626	0.35	0.0163	9606.ENSP00000215730,9606.ENSP00000219150,9606.ENSP00000219313,9606.ENSP00000222968,9606.ENSP00000227266,9606.ENSP00000258418,9606.ENSP00000259457,9606.ENSP00000264649,9606.ENSP00000264914,9606.ENSP00000276202,9606.ENSP00000278671,9606.ENSP00000294742,9606.ENSP00000306124,9606.ENSP00000333298,9606.ENSP00000341289,9606.ENSP00000344786,9606.ENSP00000345341,9606.ENSP00000345347,9606.ENSP00000345656,…	SNAP29,CORO1A,PSMD7,PDAP1,CTSC,CAB39,PSMB7,ATP6V0A1,ARSB,DOCK11,LAMTOR1,ARPC5,PRKCE,LAMP1,TUBB4B,NFASC,PTGES2,HMGB1,VAPA,RAC1,ILF2,CD47,DPP7,DERA,IST1,HEBP2,PLCL2
GO:0010467	Gene expression	87	2056	0.34	5.86e-09	9606.ENSP00000216252,9606.ENSP00000220592,9606.ENSP00000221801,9606.ENSP00000225698,9606.ENSP00000225719,9606.ENSP00000226798,9606.ENSP00000227322,9606.ENSP00000231572,9606.ENSP00000233057,9606.ENSP00000233557,9606.ENSP00000237264,9606.ENSP00000241502,9606.ENSP00000244020,9606.ENSP00000249299,9606.ENSP00000252486,9606.ENSP00000259469,9606.ENSP00000261167,9606.ENSP00000262160,9606.ENSP00000264883,…	PHF5A,AGO2,FBL,C1QBP,CPD,FRG1,ZPR1,RARS,EIF2AK2,NRBP1,TBPL1,FYTTD1,SRSF6,LSM8,APOE,RPL35,WBP11,SMAD2,NUP54,BICD1,APP,LUC7L,SNRPD1,PCSK1,RPL15,HNRNPD,ABCF1,HNRNPA0,RPS15A,MAGOHB,GCSH,MRPS23,GLRX5,RPS27L,SREK1,SNRPD2,PTMA,HMGB1,SON,COPS5,XAB2,SUPV3L1,ILF2,EPRS,RPS27,SYNCRIP,FMR1,CDC5L,ERI3,SF3A3,PPIL1,SRSF4,LIN28A,HNRNPR,EIF2S2,SPIN1,SF1,DIS3,NELFA,C17orf85,GARS,HNRNPA3,SMU1,FAM98B,MRPS6,SNRPN,EIF4…
GO:0044265	Cellular macromolecule catabolic process	39	917	0.34	0.0012	9606.ENSP00000210313,9606.ENSP00000216802,9606.ENSP00000219313,9606.ENSP00000227266,9606.ENSP00000227322,9606.ENSP00000242285,9606.ENSP00000259457,9606.ENSP00000259469,9606.ENSP00000272638,9606.ENSP00000294353,9606.ENSP00000294383,9606.ENSP00000300107,9606.ENSP00000309334,9606.ENSP00000312397,9606.ENSP00000313199,9606.ENSP00000318646,9606.ENSP00000319240,9606.ENSP00000337053,9606.ENSP00000345195,…	PSMD5,PSME2,PSMD7,CTSC,ZPR1,CLTA,PSMB7,RPL35,UBXN4,ZYG11B,USP24,CLPX,RPL15,KLHL3,HNRNPD,RPS15A,MAGOHB,SEL1L,UBQLN2,HMGB1,FBXO2,SUPV3L1,MGEA5,RPS27,PSMD4,ERI3,LIN28A,UBQLN1,DIS3,UBE2L3,RPS24,PSMA1,RPS13,PSMD9,RPL18,USP10,RPL36,RPL27,RPS15
GO:0002274	Myeloid leukocyte activation	25	585	0.34	0.0296	9606.ENSP00000215730,9606.ENSP00000219313,9606.ENSP00000222968,9606.ENSP00000227266,9606.ENSP00000258418,9606.ENSP00000259457,9606.ENSP00000264649,9606.ENSP00000264914,9606.ENSP00000278671,9606.ENSP00000284981,9606.ENSP00000294742,9606.ENSP00000306124,9606.ENSP00000333298,9606.ENSP00000341289,9606.ENSP00000344786,9606.ENSP00000345341,9606.ENSP00000345347,9606.ENSP00000345656,9606.ENSP00000348461,…	SNAP29,PSMD7,PDAP1,CTSC,CAB39,PSMB7,ATP6V0A1,ARSB,LAMTOR1,APP,ARPC5,PRKCE,LAMP1,TUBB4B,NFASC,PTGES2,HMGB1,VAPA,RAC1,ILF2,CD47,DPP7,DERA,IST1,HEBP2
GO:0043933	Protein-containing complex subunit organization	64	1539	0.33	4.74e-06	9606.ENSP00000011619,9606.ENSP00000210313,9606.ENSP00000215565,9606.ENSP00000215730,9606.ENSP00000220592,9606.ENSP00000223500,9606.ENSP00000227266,9606.ENSP00000242285,9606.ENSP00000244020,9606.ENSP00000252486,9606.ENSP00000254810,9606.ENSP00000262160,9606.ENSP00000264436,9606.ENSP00000264883,9606.ENSP00000284981,9606.ENSP00000293872,9606.ENSP00000300413,9606.ENSP00000303908,9606.ENSP00000309714,…	RANBP9,PSMD5,NDUFB7,SNAP29,AGO2,CHMP5,CTSC,CLTA,SRSF6,APOE,H3F3B,SMAD2,ADD2,NUP54,APP,LUC7L,SNRPD1,TWF2,SH3PXD2B,KIAA0196,MRPS23,RPS27L,HIST2H3D,NDEL1,WASF3,HIST1H1C,SNRPD2,PTMA,IPO4,RAC1,XAB2,HIST1H3J,KCTD8,EPRS,RPS27,PSMD4,NDUFAF4,STMN3,SF3A3,RPA2,EIF2S2,UBQLN1,SF1,WASF1,PICALM,PFDN6,TMEM55B,MRPS6,DLG4,MAGI1,CAND2,EIF4B,SNRPE,PRMT1,CELF4,NDUFA5,TFAM,RIMS1,MRPL22,CELF1,IST1,PSMD9,ATPAF1,RPS15
GO:0065003	Protein-containing complex assembly	53	1293	0.33	0.0001	9606.ENSP00000011619,9606.ENSP00000210313,9606.ENSP00000215565,9606.ENSP00000215730,9606.ENSP00000220592,9606.ENSP00000227266,9606.ENSP00000242285,9606.ENSP00000244020,9606.ENSP00000252486,9606.ENSP00000254810,9606.ENSP00000262160,9606.ENSP00000264436,9606.ENSP00000284981,9606.ENSP00000293872,9606.ENSP00000300413,9606.ENSP00000309714,9606.ENSP00000331019,9606.ENSP00000333277,9606.ENSP00000333982,…	RANBP9,PSMD5,NDUFB7,SNAP29,AGO2,CTSC,CLTA,SRSF6,APOE,H3F3B,SMAD2,ADD2,APP,LUC7L,SNRPD1,SH3PXD2B,RPS27L,HIST2H3D,NDEL1,WASF3,HIST1H1C,SNRPD2,IPO4,RAC1,XAB2,HIST1H3J,KCTD8,EPRS,RPS27,PSMD4,NDUFAF4,SF3A3,RPA2,EIF2S2,SF1,WASF1,PICALM,PFDN6,TMEM55B,DLG4,MAGI1,CAND2,EIF4B,SNRPE,PRMT1,CELF4,NDUFA5,TFAM,RIMS1,CELF1,PSMD9,ATPAF1,RPS15
GO:0006886	Intracellular protein transport	41	999	0.33	0.0015	9606.ENSP00000223136,9606.ENSP00000241502,9606.ENSP00000242285,9606.ENSP00000243253,9606.ENSP00000244020,9606.ENSP00000244763,9606.ENSP00000253861,9606.ENSP00000259469,9606.ENSP00000264883,9606.ENSP00000264896,9606.ENSP00000273047,9606.ENSP00000298428,9606.ENSP00000309334,9606.ENSP00000318646,9606.ENSP00000319240,9606.ENSP00000331201,9606.ENSP00000336712,9606.ENSP00000337053,9606.ENSP00000341483,…	FIS1,FYTTD1,CLTA,SEC61A1,SRSF6,SSR1,EXOC4,RPL35,NUP54,SCARB2,RAB5A,SEC61A2,RPL15,RPS15A,MAGOHB,HGS,TNPO1,SEL1L,RANBP3,IPO4,RPS27,VPS26A,SRSF4,GRIPAP1,SNX2,DNAJC19,AP1G1,TIMM9,GRIP1,RPS24,RIMS1,ENY2,RPS13,RPL18,NACA,RPL36,TIMM23,RPL27,ASNA1,RPS15,SYNRG
GO:0033365	Protein localization to organelle	31	743	0.33	0.0107	9606.ENSP00000223136,9606.ENSP00000233121,9606.ENSP00000243253,9606.ENSP00000259339,9606.ENSP00000259469,9606.ENSP00000263246,9606.ENSP00000264883,9606.ENSP00000264896,9606.ENSP00000281474,9606.ENSP00000298428,9606.ENSP00000303222,9606.ENSP00000309334,9606.ENSP00000318646,9606.ENSP00000331201,9606.ENSP00000333298,9606.ENSP00000336712,9606.ENSP00000345656,9606.ENSP00000346453,9606.ENSP00000357555,…	FIS1,MAPRE3,SEC61A1,TOR1B,RPL35,PACSIN2,NUP54,SCARB2,BICD1,SEC61A2,MTCH2,RPL15,RPS15A,HGS,LAMP1,TNPO1,VAPA,IPO4,RPS27,RPA2,DNAJC19,TIMM9,DLG4,RPS24,RPS13,RPL18,RPL36,TIMM23,RPL27,ASNA1,RPS15
GO:0051641	Cellular localization	119	2967	0.32	3.06e-11	9606.ENSP00000005257,9606.ENSP00000215730,9606.ENSP00000219150,9606.ENSP00000219313,9606.ENSP00000222968,9606.ENSP00000223136,9606.ENSP00000223500,9606.ENSP00000227266,9606.ENSP00000233121,9606.ENSP00000233557,9606.ENSP00000241502,9606.ENSP00000242285,9606.ENSP00000243253,9606.ENSP00000244007,9606.ENSP00000244020,9606.ENSP00000244763,9606.ENSP00000252486,9606.ENSP00000253861,9606.ENSP00000258418,…	RALA,SNAP29,CORO1A,PSMD7,PDAP1,FIS1,CHMP5,CTSC,MAPRE3,NRBP1,FYTTD1,CLTA,SEC61A1,PLCG1,SRSF6,SSR1,APOE,EXOC4,CAB39,TOR1B,PSMB7,RPL35,DCTN3,SPAG9,LGALS3BP,SLC17A6,PACSIN2,SPTBN4,TUBB4A,ATP6V0A1,NUP54,SCARB2,ARSB,SRI,RAB5A,LAMTOR1,BICD1,APP,PRKAG2,ARPC5,ANXA5,SEC61A2,SNRPD1,MTCH2,FNTA,TWF2,NLGN2,ATP5I,RPL15,SH3PXD2B,ARHGAP1,KIAA0196,RPS15A,MAGOHB,MAP1S,HGS,LAMP1,NDEL1,TNPO1,SEL1L,TUBB4B,RANBP3,SNRPD…
GO:0016192	Vesicle-mediated transport	73	1805	0.32	1.32e-06	9606.ENSP00000005257,9606.ENSP00000215730,9606.ENSP00000218340,9606.ENSP00000219150,9606.ENSP00000219313,9606.ENSP00000222968,9606.ENSP00000223500,9606.ENSP00000227266,9606.ENSP00000233557,9606.ENSP00000240874,9606.ENSP00000242285,9606.ENSP00000244007,9606.ENSP00000252486,9606.ENSP00000253861,9606.ENSP00000258418,9606.ENSP00000259457,9606.ENSP00000259632,9606.ENSP00000262013,9606.ENSP00000262776,…	RALA,SNAP29,RP2,CORO1A,PSMD7,PDAP1,CHMP5,CTSC,NRBP1,KALRN,CLTA,PLCG1,APOE,EXOC4,CAB39,PSMB7,DCTN3,SPAG9,LGALS3BP,ARPC1A,SLC17A6,PACSIN2,SPTBN4,OSBPL5,ATP6V0A1,SCARB2,ARSB,RAB5A,PAK1,LAMTOR1,APP,ARPC5,ANXA5,NLGN2,JAGN1,PRKCE,ARHGAP1,KIAA0196,HGS,LAMP1,TUBB4B,NFASC,PTGES2,HMGB1,VAPA,WDR91,RAC1,COPS5,ATP6V1H,TFRC,ILF2,CD47,CYB5R1,SYT11,GNAI3,DPP7,VPS26A,GRIPAP1,SNX2,WASF1,PICALM,AP1G1,NCALD,SH3KBP1,…
GO:0009057	Macromolecule catabolic process	43	1058	0.32	0.0012	9606.ENSP00000164139,9606.ENSP00000210313,9606.ENSP00000216802,9606.ENSP00000219313,9606.ENSP00000227266,9606.ENSP00000227322,9606.ENSP00000242285,9606.ENSP00000252486,9606.ENSP00000259457,9606.ENSP00000259469,9606.ENSP00000264914,9606.ENSP00000272638,9606.ENSP00000294353,9606.ENSP00000294383,9606.ENSP00000300107,9606.ENSP00000309334,9606.ENSP00000312397,9606.ENSP00000313199,9606.ENSP00000318646,…	PYGM,PSMD5,PSME2,PSMD7,CTSC,ZPR1,CLTA,APOE,PSMB7,RPL35,ARSB,UBXN4,ZYG11B,USP24,CLPX,RPL15,KLHL3,HNRNPD,RPS15A,MAGOHB,SEL1L,UBQLN2,HMGB1,FBXO2,SUPV3L1,MGEA5,RPS27,PSMD4,ERI3,LIN28A,UBQLN1,ABHD12,DIS3,UBE2L3,RPS24,PSMA1,RPS13,PSMD9,RPL18,USP10,RPL36,RPL27,RPS15
GO:0002443	Leukocyte mediated immunity	26	641	0.32	0.0454	9606.ENSP00000215730,9606.ENSP00000219150,9606.ENSP00000219313,9606.ENSP00000222968,9606.ENSP00000225698,9606.ENSP00000227266,9606.ENSP00000258418,9606.ENSP00000259457,9606.ENSP00000264649,9606.ENSP00000264914,9606.ENSP00000278671,9606.ENSP00000294742,9606.ENSP00000306106,9606.ENSP00000333298,9606.ENSP00000341289,9606.ENSP00000344786,9606.ENSP00000345341,9606.ENSP00000345347,9606.ENSP00000345656,…	SNAP29,CORO1A,PSMD7,PDAP1,C1QBP,CTSC,CAB39,PSMB7,ATP6V0A1,ARSB,LAMTOR1,ARPC5,JAGN1,LAMP1,TUBB4B,NFASC,PTGES2,HMGB1,VAPA,RAC1,ILF2,CD47,DPP7,DERA,IST1,HEBP2
GO:0044248	Cellular catabolic process	67	1758	0.3	4.31e-05	9606.ENSP00000164139,9606.ENSP00000210313,9606.ENSP00000215730,9606.ENSP00000216802,9606.ENSP00000219313,9606.ENSP00000223136,9606.ENSP00000227266,9606.ENSP00000227322,9606.ENSP00000242285,9606.ENSP00000244007,9606.ENSP00000256594,9606.ENSP00000259457,9606.ENSP00000259469,9606.ENSP00000261386,9606.ENSP00000261714,9606.ENSP00000264914,9606.ENSP00000272638,9606.ENSP00000287878,9606.ENSP00000294353,…	PYGM,PSMD5,SNAP29,PSME2,PSMD7,FIS1,CTSC,ZPR1,CLTA,PLCG1,GSTM3,PSMB7,RPL35,GDE1,BLMH,ARSB,UBXN4,PRKAG2,ZYG11B,USP24,CLPX,RPL15,KLHL3,HNRNPD,RPS15A,MAGOHB,GCSH,NPEPPS,MAP1S,HGS,PDE2A,DLST,SEL1L,UBQLN2,GPT2,HMGB1,FBXO2,SUPV3L1,MGEA5,SYT11,RPS27,PSMD4,CPT2,ERI3,LIN28A,AUH,NUDT11,UBQLN1,ABHD12,DIS3,HADHA,ABHD16A,NAGA,UBE2L3,RPS24,PSMA1,DERA,PCCB,RPS13,PSMD9,RPL18,ZFYVE1,ETFA,USP10,RPL36,RPL27,RPS15
GO:0034613	Cellular protein localization	62	1610	0.3	8.4e-05	9606.ENSP00000223136,9606.ENSP00000233121,9606.ENSP00000241502,9606.ENSP00000242285,9606.ENSP00000243253,9606.ENSP00000244020,9606.ENSP00000244763,9606.ENSP00000252486,9606.ENSP00000253861,9606.ENSP00000259339,9606.ENSP00000259469,9606.ENSP00000263246,9606.ENSP00000263373,9606.ENSP00000264883,9606.ENSP00000264896,9606.ENSP00000273047,9606.ENSP00000278671,9606.ENSP00000281474,9606.ENSP00000298428,…	FIS1,MAPRE3,FYTTD1,CLTA,SEC61A1,SRSF6,SSR1,APOE,EXOC4,TOR1B,RPL35,PACSIN2,SPTBN4,NUP54,SCARB2,RAB5A,LAMTOR1,BICD1,SEC61A2,MTCH2,FNTA,TWF2,NLGN2,RPL15,SH3PXD2B,KIAA0196,RPS15A,MAGOHB,HGS,LAMP1,TNPO1,SEL1L,RANBP3,NFASC,VAPA,IPO4,RPS27,VPS26A,SRSF4,RPA2,GRIPAP1,SNX2,DNAJC19,AP1G1,CORO1B,TIMM9,GRIP1,DLG4,TNIK,RPS24,RIMS1,ENY2,RPS13,REEP1,RPL18,NACA,RPL36,TIMM23,RPL27,ASNA1,RPS15,SYNRG
GO:0045184	Establishment of protein localization	60	1564	0.3	0.00013	9606.ENSP00000215730,9606.ENSP00000218340,9606.ENSP00000219197,9606.ENSP00000223136,9606.ENSP00000223500,9606.ENSP00000241502,9606.ENSP00000242285,9606.ENSP00000243253,9606.ENSP00000244020,9606.ENSP00000244763,9606.ENSP00000252486,9606.ENSP00000253861,9606.ENSP00000259469,9606.ENSP00000262160,9606.ENSP00000264649,9606.ENSP00000264883,9606.ENSP00000264896,9606.ENSP00000273047,9606.ENSP00000298428,…	SNAP29,RP2,CBLN1,FIS1,CHMP5,FYTTD1,CLTA,SEC61A1,SRSF6,SSR1,APOE,EXOC4,RPL35,SMAD2,ATP6V0A1,NUP54,SCARB2,RAB5A,SEC61A2,JAGN1,RPL15,ARHGAP1,KIAA0196,RPS15A,MAGOHB,HGS,LAMP1,TNPO1,SEL1L,RANBP3,HMGB1,IPO4,ATP6V1H,TFRC,MTX1,RPS27,VPS26A,SRSF4,GRIPAP1,SNX2,DNAJC19,AP1G1,TIMM9,GRIP1,DLG4,RPS24,RIMS1,ENY2,RPS13,REEP1,IST1,RPL18,NACA,RPL36,TIMM23,RPL27,ASNA1,RPS15,SNX12,SYNRG
GO:0015031	Protein transport	57	1486	0.3	0.00024	9606.ENSP00000215730,9606.ENSP00000218340,9606.ENSP00000219197,9606.ENSP00000223136,9606.ENSP00000223500,9606.ENSP00000241502,9606.ENSP00000242285,9606.ENSP00000243253,9606.ENSP00000244020,9606.ENSP00000244763,9606.ENSP00000252486,9606.ENSP00000253861,9606.ENSP00000259469,9606.ENSP00000262160,9606.ENSP00000264649,9606.ENSP00000264883,9606.ENSP00000264896,9606.ENSP00000273047,9606.ENSP00000298428,…	SNAP29,RP2,CBLN1,FIS1,CHMP5,FYTTD1,CLTA,SEC61A1,SRSF6,SSR1,APOE,EXOC4,RPL35,SMAD2,ATP6V0A1,NUP54,SCARB2,RAB5A,SEC61A2,JAGN1,RPL15,ARHGAP1,KIAA0196,RPS15A,MAGOHB,HGS,TNPO1,SEL1L,RANBP3,HMGB1,IPO4,ATP6V1H,TFRC,MTX1,RPS27,VPS26A,SRSF4,GRIPAP1,SNX2,DNAJC19,AP1G1,TIMM9,GRIP1,RPS24,RIMS1,ENY2,RPS13,IST1,RPL18,NACA,RPL36,TIMM23,RPL27,ASNA1,RPS15,SNX12,SYNRG
GO:0140352	Export from cell	40	1028	0.3	0.0052	9606.ENSP00000005257,9606.ENSP00000215730,9606.ENSP00000219150,9606.ENSP00000219197,9606.ENSP00000219313,9606.ENSP00000222968,9606.ENSP00000227266,9606.ENSP00000253861,9606.ENSP00000258418,9606.ENSP00000259457,9606.ENSP00000262160,9606.ENSP00000262776,9606.ENSP00000264649,9606.ENSP00000264914,9606.ENSP00000278568,9606.ENSP00000278671,9606.ENSP00000284981,9606.ENSP00000294742,9606.ENSP00000296511,…	RALA,SNAP29,CORO1A,CBLN1,PSMD7,PDAP1,CTSC,EXOC4,CAB39,PSMB7,SMAD2,LGALS3BP,ATP6V0A1,ARSB,PAK1,LAMTOR1,APP,ARPC5,ANXA5,JAGN1,LAMP1,SEL1L,TUBB4B,NFASC,PTGES2,HMGB1,VAPA,RAC1,COPS5,ILF2,CD47,CYB5R1,SYT11,DPP7,DERA,RIMS1,IST1,ATP1A3,ATP1A1,HEBP2
GO:0032940	Secretion by cell	38	979	0.3	0.0082	9606.ENSP00000005257,9606.ENSP00000215730,9606.ENSP00000219150,9606.ENSP00000219197,9606.ENSP00000219313,9606.ENSP00000222968,9606.ENSP00000227266,9606.ENSP00000253861,9606.ENSP00000258418,9606.ENSP00000259457,9606.ENSP00000262160,9606.ENSP00000262776,9606.ENSP00000264649,9606.ENSP00000264914,9606.ENSP00000278568,9606.ENSP00000278671,9606.ENSP00000284981,9606.ENSP00000294742,9606.ENSP00000296511,…	RALA,SNAP29,CORO1A,CBLN1,PSMD7,PDAP1,CTSC,EXOC4,CAB39,PSMB7,SMAD2,LGALS3BP,ATP6V0A1,ARSB,PAK1,LAMTOR1,APP,ARPC5,ANXA5,JAGN1,LAMP1,SEL1L,TUBB4B,NFASC,PTGES2,HMGB1,VAPA,RAC1,COPS5,ILF2,CD47,CYB5R1,SYT11,DPP7,DERA,RIMS1,IST1,HEBP2
GO:0033043	Regulation of organelle organization	49	1306	0.29	0.0018	9606.ENSP00000219150,9606.ENSP00000219197,9606.ENSP00000223136,9606.ENSP00000223500,9606.ENSP00000233121,9606.ENSP00000254810,9606.ENSP00000256001,9606.ENSP00000258091,9606.ENSP00000262942,9606.ENSP00000263373,9606.ENSP00000264071,9606.ENSP00000264436,9606.ENSP00000264896,9606.ENSP00000272519,9606.ENSP00000273047,9606.ENSP00000278568,9606.ENSP00000281474,9606.ENSP00000284981,9606.ENSP00000294742,…	CORO1A,CBLN1,FIS1,CHMP5,MAPRE3,H3F3B,ACTR3B,CCT7,ARPC1A,SPTBN4,TUBB4A,ADD2,SCARB2,RALB,RAB5A,PAK1,BICD1,APP,ARPC5,TWF2,RAC3,PRKCE,SH3PXD2B,HNRNPD,KIAA0196,NPEPPS,MAP1S,PAXBP1,PDE2A,WASF3,HIST1H1C,UBQLN2,RAC1,PTPRS,TPM1,RHOT1,TFRC,MAP2,CD47,SYT11,STMN3,FMR1,WASF1,CORO1B,ARPC1B,UBE2L3,RANBP1,TMEM33,CORO2B
GO:0007010	Cytoskeleton organization	42	1126	0.29	0.008	9606.ENSP00000005257,9606.ENSP00000011619,9606.ENSP00000219150,9606.ENSP00000227322,9606.ENSP00000233121,9606.ENSP00000252242,9606.ENSP00000252250,9606.ENSP00000252486,9606.ENSP00000256001,9606.ENSP00000262942,9606.ENSP00000263246,9606.ENSP00000263373,9606.ENSP00000264071,9606.ENSP00000264436,9606.ENSP00000278568,9606.ENSP00000281474,9606.ENSP00000294742,9606.ENSP00000303908,9606.ENSP00000304283,…	RALA,RANBP9,CORO1A,ZPR1,MAPRE3,KRT5,KRT6C,APOE,ACTR3B,ARPC1A,PACSIN2,SPTBN4,TUBB4A,ADD2,PAK1,BICD1,ARPC5,TWF2,RAC3,KIAA0196,EML4,MAP1S,NDEL1,WASF3,TUBB4B,TPM4,RAC1,SON,TPM1,MAP2,STMN3,TPM2,WASF1,CORO1B,SH3KBP1,WDR47,ARPC1B,TNIK,PTK7,CORO2B,GAN,NTMT1
GO:0060341	Regulation of cellular localization	39	1027	0.29	0.0094	9606.ENSP00000219150,9606.ENSP00000223136,9606.ENSP00000227322,9606.ENSP00000244007,9606.ENSP00000258091,9606.ENSP00000264883,9606.ENSP00000265729,9606.ENSP00000272519,9606.ENSP00000273047,9606.ENSP00000278568,9606.ENSP00000281474,9606.ENSP00000284981,9606.ENSP00000305288,9606.ENSP00000306106,9606.ENSP00000306124,9606.ENSP00000310491,9606.ENSP00000320324,9606.ENSP00000333298,9606.ENSP00000333982,…	CORO1A,FIS1,ZPR1,PLCG1,CCT7,NUP54,SRI,RALB,RAB5A,PAK1,BICD1,APP,NLGN2,JAGN1,PRKCE,ARHGAP1,NPEPPS,LAMP1,NDEL1,RAC1,ATP2B4,RHOT1,TFRC,MAP2,SYT11,EMD,FMR1,GRIPAP1,PDCD10,PICALM,AP1G1,UBE2L3,FAM115A,RIMS1,ENY2,REEP1,ATP2A2,PLCL2,SNX12
GO:0006139	Nucleobase-containing compound metabolic process	97	2659	0.28	3.34e-07	9606.ENSP00000216252,9606.ENSP00000216605,9606.ENSP00000220592,9606.ENSP00000221130,9606.ENSP00000221801,9606.ENSP00000225698,9606.ENSP00000226798,9606.ENSP00000227322,9606.ENSP00000231572,9606.ENSP00000233557,9606.ENSP00000237264,9606.ENSP00000244020,9606.ENSP00000249299,9606.ENSP00000259469,9606.ENSP00000261167,9606.ENSP00000262160,9606.ENSP00000278823,9606.ENSP00000281474,9606.ENSP00000284981,…	PHF5A,MTHFD1,AGO2,GSR,FBL,C1QBP,FRG1,ZPR1,RARS,NRBP1,TBPL1,SRSF6,LSM8,RPL35,WBP11,SMAD2,MTA2,BICD1,APP,PRKAG2,LUC7L,SNRPD1,PDS5A,DTYMK,ATP5I,WDR48,DCAKD,RPL15,HNRNPD,HNRNPA0,RPS15A,MAGOHB,MAP1S,SREK1,PDE2A,DLST,SNRPD2,PTMA,HMGB1,AK2,SON,COPS5,XAB2,SUPV3L1,TOP1,ILF2,EPRS,PMVK,RPS27,SYNCRIP,GNAI3,HMGB3,FMR1,CDC5L,ERI3,SF3A3,PPIL1,SRSF4,RPA2,LIN28A,HNRNPR,SPIN1,NUDT11,SF1,DTD1,DIS3,GLRX,ASMTL,NELFA,…
GO:0008104	Protein localization	78	2139	0.28	2.04e-05	9606.ENSP00000215730,9606.ENSP00000218340,9606.ENSP00000219197,9606.ENSP00000223136,9606.ENSP00000223500,9606.ENSP00000233121,9606.ENSP00000241502,9606.ENSP00000242285,9606.ENSP00000243253,9606.ENSP00000244020,9606.ENSP00000244763,9606.ENSP00000252486,9606.ENSP00000253861,9606.ENSP00000259339,9606.ENSP00000259469,9606.ENSP00000262160,9606.ENSP00000263246,9606.ENSP00000263373,9606.ENSP00000264649,…	SNAP29,RP2,CBLN1,FIS1,CHMP5,MAPRE3,FYTTD1,CLTA,SEC61A1,SRSF6,SSR1,APOE,EXOC4,TOR1B,RPL35,SMAD2,PACSIN2,SPTBN4,ATP6V0A1,NUP54,SCARB2,SRI,RAB5A,LAMTOR1,BICD1,SEC61A2,MTCH2,FNTA,TWF2,NLGN2,JAGN1,RPL15,SH3PXD2B,ARHGAP1,KIAA0196,RPS15A,MAGOHB,HGS,LAMP1,TNPO1,SEL1L,RANBP3,NFASC,HMGB1,VAPA,IPO4,ATP6V1H,TFRC,MTX1,RPS27,VPS26A,SRSF4,RPA2,CUTA,GRIPAP1,SNX2,DNAJC19,AP1G1,CORO1B,TIMM9,GRIP1,DLG4,TNIK,RPS24,R…
GO:0051130	Positive regulation of cellular component organization	44	1209	0.28	0.0086	9606.ENSP00000005257,9606.ENSP00000219197,9606.ENSP00000223136,9606.ENSP00000240874,9606.ENSP00000252486,9606.ENSP00000256001,9606.ENSP00000258091,9606.ENSP00000262942,9606.ENSP00000264896,9606.ENSP00000264914,9606.ENSP00000272519,9606.ENSP00000276202,9606.ENSP00000278568,9606.ENSP00000281474,9606.ENSP00000284981,9606.ENSP00000294742,9606.ENSP00000303908,9606.ENSP00000305288,9606.ENSP00000306124,…	RALA,CBLN1,FIS1,KALRN,APOE,ACTR3B,CCT7,ARPC1A,SCARB2,ARSB,RALB,DOCK11,PAK1,BICD1,APP,ARPC5,TWF2,NLGN2,PRKCE,SH3PXD2B,HNRNPD,KIAA0196,NPEPPS,PAXBP1,NDEL1,WASF3,RAC1,TPM1,TFRC,CD47,FMR1,RPA2,ROR2,WASF1,CORO1B,GRIP1,DLG4,ARPC1B,UBE2L3,RANBP1,PTK7,RIMS1,IST1,ANKFY1
GO:0046903	Secretion	40	1097	0.28	0.0156	9606.ENSP00000005257,9606.ENSP00000215730,9606.ENSP00000219150,9606.ENSP00000219197,9606.ENSP00000219313,9606.ENSP00000222968,9606.ENSP00000227266,9606.ENSP00000240874,9606.ENSP00000253861,9606.ENSP00000258418,9606.ENSP00000259457,9606.ENSP00000262160,9606.ENSP00000262776,9606.ENSP00000264649,9606.ENSP00000264914,9606.ENSP00000278568,9606.ENSP00000278671,9606.ENSP00000284981,9606.ENSP00000294742,…	RALA,SNAP29,CORO1A,CBLN1,PSMD7,PDAP1,CTSC,KALRN,EXOC4,CAB39,PSMB7,SMAD2,LGALS3BP,ATP6V0A1,ARSB,PAK1,LAMTOR1,APP,ARPC5,ANXA5,JAGN1,LAMP1,SEL1L,TUBB4B,NFASC,PTGES2,HMGB1,VAPA,RAC1,COPS5,ILF2,CD47,CYB5R1,SYT11,MTX1,DPP7,DERA,RIMS1,IST1,HEBP2
GO:0002252	Immune effector process	36	969	0.28	0.0223	9606.ENSP00000215730,9606.ENSP00000219150,9606.ENSP00000219313,9606.ENSP00000222968,9606.ENSP00000225698,9606.ENSP00000227266,9606.ENSP00000233057,9606.ENSP00000244007,9606.ENSP00000258418,9606.ENSP00000259457,9606.ENSP00000262942,9606.ENSP00000264649,9606.ENSP00000264914,9606.ENSP00000276202,9606.ENSP00000278568,9606.ENSP00000278671,9606.ENSP00000284981,9606.ENSP00000294742,9606.ENSP00000306106,…	SNAP29,CORO1A,PSMD7,PDAP1,C1QBP,CTSC,EIF2AK2,PLCG1,CAB39,PSMB7,ARPC1A,ATP6V0A1,ARSB,DOCK11,PAK1,LAMTOR1,APP,ARPC5,JAGN1,PRKCE,LAMP1,TUBB4B,NFASC,PTGES2,HMGB1,VAPA,RAC1,ILF2,CD47,DPP7,C17orf85,ARPC1B,DERA,IST1,HEBP2,PLCL2
GO:0034641	Cellular nitrogen compound metabolic process	118	3282	0.27	9.74e-09	9606.ENSP00000216252,9606.ENSP00000216605,9606.ENSP00000216951,9606.ENSP00000220592,9606.ENSP00000221130,9606.ENSP00000221801,9606.ENSP00000225698,9606.ENSP00000225719,9606.ENSP00000226798,9606.ENSP00000227322,9606.ENSP00000231572,9606.ENSP00000233057,9606.ENSP00000233557,9606.ENSP00000237264,9606.ENSP00000244020,9606.ENSP00000249299,9606.ENSP00000256594,9606.ENSP00000259469,9606.ENSP00000261167,…	PHF5A,MTHFD1,GSS,AGO2,GSR,FBL,C1QBP,CPD,FRG1,ZPR1,RARS,EIF2AK2,NRBP1,TBPL1,SRSF6,LSM8,GSTM3,RPL35,WBP11,GDE1,SMAD2,MTA2,BICD1,APP,PRKAG2,LUC7L,SNRPD1,PDS5A,DTYMK,ATP5I,WDR48,PCSK1,DCAKD,RPL15,HNRNPD,ABCF1,HNRNPA0,RPS15A,MAGOHB,MRPS23,NPEPPS,MAP1S,RPS27L,SREK1,PDE2A,DLST,SNRPD2,PTMA,HMGB1,AK2,SON,COPS5,XAB2,SUPV3L1,TOP1,ILF2,EPRS,PMVK,RPS27,SYNCRIP,GNAI3,HMGB3,FMR1,GSTA4,CDC5L,ERI3,SF3A3,PPIL1,SRS…
GO:0044085	Cellular component biogenesis	93	2583	0.27	1.55e-06	9606.ENSP00000011619,9606.ENSP00000210313,9606.ENSP00000215565,9606.ENSP00000215730,9606.ENSP00000219150,9606.ENSP00000220592,9606.ENSP00000221801,9606.ENSP00000223500,9606.ENSP00000225698,9606.ENSP00000226798,9606.ENSP00000227266,9606.ENSP00000233121,9606.ENSP00000237264,9606.ENSP00000242285,9606.ENSP00000244020,9606.ENSP00000252242,9606.ENSP00000252486,9606.ENSP00000254810,9606.ENSP00000259469,…	RANBP9,PSMD5,NDUFB7,SNAP29,CORO1A,AGO2,FBL,CHMP5,C1QBP,FRG1,CTSC,MAPRE3,TBPL1,CLTA,SRSF6,KRT5,APOE,H3F3B,RPL35,DCTN3,WBP11,SMAD2,PACSIN2,TUBB4A,ADD2,BICD1,APP,LUC7L,SNRPD1,RAC3,NLGN2,SH3PXD2B,KIAA0196,RPS27L,HGS,HIST2H3D,NDEL1,WASF3,TNPO1,HIST1H1C,TUBB4B,SNRPD2,SERINC1,NFASC,UBQLN2,IPO4,RAC1,COPS5,TPM1,XAB2,HIST1H3J,KCTD8,EPRS,RPS27,PSMD4,NDUFAF4,ERI3,SF3A3,RPA2,EIF2S2,UBQLN1,SF1,DIS3,WASF1,PDCD1…
GO:0033036	Macromolecule localization	88	2473	0.27	6.89e-06	9606.ENSP00000215730,9606.ENSP00000218340,9606.ENSP00000219197,9606.ENSP00000221801,9606.ENSP00000223136,9606.ENSP00000223500,9606.ENSP00000233121,9606.ENSP00000241502,9606.ENSP00000242285,9606.ENSP00000243253,9606.ENSP00000244020,9606.ENSP00000244763,9606.ENSP00000252486,9606.ENSP00000253861,9606.ENSP00000259339,9606.ENSP00000259469,9606.ENSP00000262160,9606.ENSP00000263246,9606.ENSP00000263373,…	SNAP29,RP2,CBLN1,FBL,FIS1,CHMP5,MAPRE3,FYTTD1,CLTA,SEC61A1,SRSF6,SSR1,APOE,EXOC4,TOR1B,RPL35,SMAD2,PACSIN2,SPTBN4,OSBPL5,ATP6V0A1,NUP54,SCARB2,SRI,RAB5A,LAMTOR1,BICD1,PRKAG2,SEC61A2,MTCH2,FNTA,TWF2,NLGN2,JAGN1,RPL15,SH3PXD2B,ARHGAP1,KIAA0196,RPS15A,MAGOHB,PITPNM2,HGS,LAMP1,TNPO1,SEL1L,RANBP3,NFASC,HMGB1,VAPA,IPO4,ATP6V1H,TFRC,MTX1,RPS27,FMR1,CPT2,VPS26A,SRSF4,RPA2,CUTA,GRIPAP1,SNX2,AKR1C1,DNAJC19…
GO:0090304	Nucleic acid metabolic process	79	2178	0.27	2.04e-05	9606.ENSP00000216252,9606.ENSP00000220592,9606.ENSP00000221801,9606.ENSP00000225698,9606.ENSP00000226798,9606.ENSP00000227322,9606.ENSP00000231572,9606.ENSP00000233557,9606.ENSP00000237264,9606.ENSP00000244020,9606.ENSP00000249299,9606.ENSP00000259469,9606.ENSP00000261167,9606.ENSP00000262160,9606.ENSP00000278823,9606.ENSP00000281474,9606.ENSP00000284981,9606.ENSP00000293872,9606.ENSP00000300413,…	PHF5A,AGO2,FBL,C1QBP,FRG1,ZPR1,RARS,NRBP1,TBPL1,SRSF6,LSM8,RPL35,WBP11,SMAD2,MTA2,BICD1,APP,LUC7L,SNRPD1,PDS5A,WDR48,RPL15,HNRNPD,HNRNPA0,RPS15A,MAGOHB,MAP1S,SREK1,SNRPD2,PTMA,HMGB1,SON,COPS5,XAB2,SUPV3L1,TOP1,ILF2,EPRS,RPS27,SYNCRIP,HMGB3,FMR1,CDC5L,ERI3,SF3A3,PPIL1,SRSF4,RPA2,LIN28A,HNRNPR,SPIN1,SF1,DTD1,DIS3,NELFA,C17orf85,GARS,HNRNPA3,SMU1,FAM98B,SNRPN,EFTUD2,SNRPE,CELF4,RPS24,TFAM,INTS9,ENY2…
GO:0046483	Heterocycle metabolic process	99	2840	0.26	1.89e-06	9606.ENSP00000216252,9606.ENSP00000216605,9606.ENSP00000220592,9606.ENSP00000221130,9606.ENSP00000221801,9606.ENSP00000225698,9606.ENSP00000226798,9606.ENSP00000227322,9606.ENSP00000231572,9606.ENSP00000233557,9606.ENSP00000237264,9606.ENSP00000244020,9606.ENSP00000249299,9606.ENSP00000259469,9606.ENSP00000261167,9606.ENSP00000262160,9606.ENSP00000278823,9606.ENSP00000281474,9606.ENSP00000284981,…	PHF5A,MTHFD1,AGO2,GSR,FBL,C1QBP,FRG1,ZPR1,RARS,NRBP1,TBPL1,SRSF6,LSM8,RPL35,WBP11,SMAD2,MTA2,BICD1,APP,PRKAG2,LUC7L,SNRPD1,PDS5A,DTYMK,ATP5I,WDR48,DCAKD,RPL15,HNRNPD,HNRNPA0,RPS15A,MAGOHB,MAP1S,SREK1,PDE2A,DLST,SNRPD2,PTMA,HMGB1,AK2,SON,COPS5,XAB2,SUPV3L1,TOP1,ILF2,EPRS,PMVK,RPS27,SYNCRIP,GNAI3,HMGB3,FMR1,CDC5L,ERI3,SF3A3,PPIL1,SRSF4,RPA2,LIN28A,HNRNPR,SPIN1,NUDT11,SF1,DTD1,DIS3,GLRX,ASMTL,NELFA,…
GO:0022607	Cellular component assembly	82	2359	0.26	5.32e-05	9606.ENSP00000011619,9606.ENSP00000210313,9606.ENSP00000215565,9606.ENSP00000215730,9606.ENSP00000219150,9606.ENSP00000220592,9606.ENSP00000223500,9606.ENSP00000225698,9606.ENSP00000227266,9606.ENSP00000233121,9606.ENSP00000237264,9606.ENSP00000242285,9606.ENSP00000244020,9606.ENSP00000252242,9606.ENSP00000252486,9606.ENSP00000254810,9606.ENSP00000259632,9606.ENSP00000262160,9606.ENSP00000263246,…	RANBP9,PSMD5,NDUFB7,SNAP29,CORO1A,AGO2,CHMP5,C1QBP,CTSC,MAPRE3,TBPL1,CLTA,SRSF6,KRT5,APOE,H3F3B,DCTN3,SMAD2,PACSIN2,TUBB4A,ADD2,BICD1,APP,LUC7L,SNRPD1,RAC3,NLGN2,SH3PXD2B,KIAA0196,RPS27L,HGS,HIST2H3D,NDEL1,WASF3,TNPO1,HIST1H1C,TUBB4B,SNRPD2,NFASC,UBQLN2,IPO4,RAC1,TPM1,XAB2,HIST1H3J,KCTD8,EPRS,RPS27,PSMD4,NDUFAF4,SF3A3,RPA2,EIF2S2,UBQLN1,SF1,WASF1,PDCD10,PICALM,CORO1B,MST4,CIAPIN1,PFDN6,TMEM55B,DL…
GO:1901575	Organic substance catabolic process	61	1750	0.26	0.0014	9606.ENSP00000164139,9606.ENSP00000210313,9606.ENSP00000216802,9606.ENSP00000219313,9606.ENSP00000227266,9606.ENSP00000227322,9606.ENSP00000242285,9606.ENSP00000244007,9606.ENSP00000252486,9606.ENSP00000259457,9606.ENSP00000259469,9606.ENSP00000261386,9606.ENSP00000261714,9606.ENSP00000264914,9606.ENSP00000272638,9606.ENSP00000294353,9606.ENSP00000294383,9606.ENSP00000300107,9606.ENSP00000309334,…	PYGM,PSMD5,PSME2,PSMD7,CTSC,ZPR1,CLTA,PLCG1,APOE,PSMB7,RPL35,GDE1,BLMH,ARSB,UBXN4,ZYG11B,USP24,CLPX,RPL15,KLHL3,HNRNPD,RPS15A,MAGOHB,GCSH,NPEPPS,PDE2A,DLST,SEL1L,UBQLN2,GPT2,HMGB1,FBXO2,SUPV3L1,MGEA5,RPS27,PSMD4,CPT2,ERI3,LIN28A,AUH,NUDT11,UBQLN1,ABHD12,DIS3,HADHA,ABHD16A,NAGA,UBE2L3,RPS24,PSMA1,DERA,PCCB,RPS13,PSMD9,LDHA,RPL18,ETFA,USP10,RPL36,RPL27,RPS15
GO:1901360	Organic cyclic compound metabolic process	106	3118	0.25	1.72e-06	9606.ENSP00000216252,9606.ENSP00000216605,9606.ENSP00000220592,9606.ENSP00000221130,9606.ENSP00000221801,9606.ENSP00000225698,9606.ENSP00000226798,9606.ENSP00000227322,9606.ENSP00000231572,9606.ENSP00000233557,9606.ENSP00000237264,9606.ENSP00000244020,9606.ENSP00000249299,9606.ENSP00000252486,9606.ENSP00000256594,9606.ENSP00000259469,9606.ENSP00000261167,9606.ENSP00000262160,9606.ENSP00000263650,…	PHF5A,MTHFD1,AGO2,GSR,FBL,C1QBP,FRG1,ZPR1,RARS,NRBP1,TBPL1,SRSF6,LSM8,APOE,GSTM3,RPL35,WBP11,SMAD2,OSBPL5,MTA2,BICD1,APP,PRKAG2,LUC7L,SNRPD1,PDS5A,DTYMK,ATP5I,WDR48,DCAKD,RPL15,HNRNPD,HNRNPA0,RPS15A,MAGOHB,MAP1S,SREK1,PDE2A,DLST,LBR,SNRPD2,PTMA,HMGB1,AK2,SON,COPS5,XAB2,SUPV3L1,TOP1,ILF2,EPRS,CYB5R1,PMVK,RPS27,SYNCRIP,GNAI3,HMGB3,FMR1,CDC5L,ERI3,SF3A3,PPIL1,SRSF4,RPA2,LIN28A,HNRNPR,SPIN1,NUDT11,SF…
GO:0006725	Cellular aromatic compound metabolic process	99	2882	0.25	3.86e-06	9606.ENSP00000216252,9606.ENSP00000216605,9606.ENSP00000220592,9606.ENSP00000221130,9606.ENSP00000221801,9606.ENSP00000225698,9606.ENSP00000226798,9606.ENSP00000227322,9606.ENSP00000231572,9606.ENSP00000233557,9606.ENSP00000237264,9606.ENSP00000244020,9606.ENSP00000249299,9606.ENSP00000256594,9606.ENSP00000259469,9606.ENSP00000261167,9606.ENSP00000262160,9606.ENSP00000278823,9606.ENSP00000281474,…	PHF5A,MTHFD1,AGO2,GSR,FBL,C1QBP,FRG1,ZPR1,RARS,NRBP1,TBPL1,SRSF6,LSM8,GSTM3,RPL35,WBP11,SMAD2,MTA2,BICD1,APP,PRKAG2,LUC7L,SNRPD1,PDS5A,DTYMK,ATP5I,WDR48,DCAKD,RPL15,HNRNPD,HNRNPA0,RPS15A,MAGOHB,MAP1S,SREK1,PDE2A,DLST,SNRPD2,PTMA,HMGB1,AK2,SON,COPS5,XAB2,SUPV3L1,TOP1,ILF2,EPRS,PMVK,RPS27,SYNCRIP,GNAI3,HMGB3,FMR1,CDC5L,ERI3,SF3A3,PPIL1,SRSF4,RPA2,LIN28A,HNRNPR,SPIN1,NUDT11,SF1,DTD1,DIS3,GLRX,AKR1C1…
GO:0009056	Catabolic process	70	2042	0.25	0.00053	9606.ENSP00000164139,9606.ENSP00000210313,9606.ENSP00000215730,9606.ENSP00000216802,9606.ENSP00000219313,9606.ENSP00000223136,9606.ENSP00000227266,9606.ENSP00000227322,9606.ENSP00000232892,9606.ENSP00000242285,9606.ENSP00000244007,9606.ENSP00000252486,9606.ENSP00000256594,9606.ENSP00000259457,9606.ENSP00000259469,9606.ENSP00000261386,9606.ENSP00000261714,9606.ENSP00000264914,9606.ENSP00000272638,…	PYGM,PSMD5,SNAP29,PSME2,PSMD7,FIS1,CTSC,ZPR1,AADAC,CLTA,PLCG1,APOE,GSTM3,PSMB7,RPL35,GDE1,BLMH,ARSB,UBXN4,PRKAG2,ZYG11B,USP24,CLPX,RPL15,KLHL3,HNRNPD,RPS15A,MAGOHB,GCSH,NPEPPS,MAP1S,HGS,PDE2A,DLST,SEL1L,UBQLN2,GPT2,HMGB1,FBXO2,SUPV3L1,MGEA5,SYT11,RPS27,PSMD4,CPT2,ERI3,LIN28A,AUH,NUDT11,UBQLN1,ABHD12,DIS3,HADHA,ABHD16A,NAGA,UBE2L3,RPS24,PSMA1,DERA,PCCB,RPS13,PSMD9,LDHA,RPL18,ZFYVE1,ETFA,USP10,RPL3…
GO:0071705	Nitrogen compound transport	63	1823	0.25	0.0012	9606.ENSP00000215730,9606.ENSP00000218340,9606.ENSP00000219197,9606.ENSP00000223136,9606.ENSP00000223500,9606.ENSP00000241502,9606.ENSP00000242285,9606.ENSP00000243253,9606.ENSP00000244020,9606.ENSP00000244763,9606.ENSP00000252486,9606.ENSP00000253577,9606.ENSP00000253861,9606.ENSP00000259469,9606.ENSP00000262160,9606.ENSP00000263160,9606.ENSP00000264649,9606.ENSP00000264883,9606.ENSP00000264896,…	SNAP29,RP2,CBLN1,FIS1,CHMP5,FYTTD1,CLTA,SEC61A1,SRSF6,SSR1,APOE,ABCB7,EXOC4,RPL35,SMAD2,SLC17A6,ATP6V0A1,NUP54,SCARB2,RAB5A,SEC61A2,JAGN1,RPL15,ARHGAP1,KIAA0196,RPS15A,MAGOHB,SLC25A22,SLC6A17,HGS,TNPO1,SEL1L,RANBP3,HMGB1,IPO4,ATP6V1H,TFRC,MTX1,RPS27,FMR1,VPS26A,SRSF4,GRIPAP1,SNX2,DNAJC19,C17orf85,AP1G1,TIMM9,GRIP1,RPS24,RIMS1,ENY2,RPS13,IST1,RPL18,NACA,RPL36,TIMM23,RPL27,ASNA1,RPS15,SNX12,SYNRG
GO:0080134	Regulation of response to stress	49	1437	0.25	0.0136	9606.ENSP00000210313,9606.ENSP00000216802,9606.ENSP00000219313,9606.ENSP00000222374,9606.ENSP00000225698,9606.ENSP00000227266,9606.ENSP00000233057,9606.ENSP00000244020,9606.ENSP00000250113,9606.ENSP00000252486,9606.ENSP00000259457,9606.ENSP00000262013,9606.ENSP00000264883,9606.ENSP00000278568,9606.ENSP00000279387,9606.ENSP00000282412,9606.ENSP00000284981,9606.ENSP00000306124,9606.ENSP00000333298,…	PSMD5,PSME2,PSMD7,CADM4,C1QBP,CTSC,EIF2AK2,SRSF6,FXR2,APOE,PSMB7,SPAG9,NUP54,PAK1,PPP4C,PPM1B,APP,PRKCE,LAMP1,NDEL1,PDE2A,UBQLN2,HMGB1,PTPRS,FXR1,ATP2B4,COPS5,CD47,SYT11,PSMD4,HMGB3,FMR1,RPA2,IGBP1,ROR2,UBQLN1,ABHD12,STK24,PDCD10,AP1G1,MST4,TNIK,OXR1,PRMT1,PSMA1,TMEM33,PSMD9,CORO2B,RSL1D1
GO:0022603	Regulation of anatomical structure morphogenesis	38	1095	0.25	0.0477	9606.ENSP00000210313,9606.ENSP00000216802,9606.ENSP00000219150,9606.ENSP00000219313,9606.ENSP00000220592,9606.ENSP00000223136,9606.ENSP00000225698,9606.ENSP00000240874,9606.ENSP00000244007,9606.ENSP00000244020,9606.ENSP00000252486,9606.ENSP00000259457,9606.ENSP00000278568,9606.ENSP00000303908,9606.ENSP00000304283,9606.ENSP00000331201,9606.ENSP00000333982,9606.ENSP00000335055,9606.ENSP00000348461,…	PSMD5,PSME2,CORO1A,PSMD7,AGO2,FIS1,C1QBP,KALRN,PLCG1,SRSF6,APOE,PSMB7,PAK1,TWF2,RAC3,HGS,NDEL1,WASF3,RAC1,PTPRS,ATP2B4,TPM1,TFRC,MAP2,PSMD4,ROR2,PDCD10,CORO1B,SH3KBP1,GRIP1,DLG4,TNIK,PSMA1,PTK7,RIMS1,IST1,PSMD9,NACA
GO:0006810	Transport	147	4353	0.24	1.19e-09	9606.ENSP00000005257,9606.ENSP00000210313,9606.ENSP00000215730,9606.ENSP00000216802,9606.ENSP00000218340,9606.ENSP00000219150,9606.ENSP00000219197,9606.ENSP00000219313,9606.ENSP00000222968,9606.ENSP00000223136,9606.ENSP00000223500,9606.ENSP00000227266,9606.ENSP00000233557,9606.ENSP00000240874,9606.ENSP00000241502,9606.ENSP00000242285,9606.ENSP00000243253,9606.ENSP00000244007,9606.ENSP00000244020,…	RALA,PSMD5,SNAP29,PSME2,RP2,CORO1A,CBLN1,PSMD7,PDAP1,FIS1,CHMP5,CTSC,NRBP1,KALRN,FYTTD1,CLTA,SEC61A1,PLCG1,SRSF6,SSR1,APOE,ABCB7,EXOC4,CCT7,CAB39,PSMB7,RPL35,DCTN3,SPAG9,SMAD2,LGALS3BP,ARPC1A,SLC17A6,PACSIN2,SPTBN4,OSBPL5,ADD2,ATP6V0A1,NUP54,SCARB2,ARSB,SRI,RAB5A,PAK1,LAMTOR1,BICD1,APP,PRKAG2,ARPC5,ANXA5,SEC61A2,SNRPD1,NLGN2,ATP5I,JAGN1,PRKCE,RPL15,ARHGAP1,KLHL3,ABCF1,KIAA0196,RPS15A,MAGOHB,SLC25…
GO:0051234	Establishment of localization	150	4479	0.24	1.19e-09	9606.ENSP00000005257,9606.ENSP00000210313,9606.ENSP00000215730,9606.ENSP00000216802,9606.ENSP00000218340,9606.ENSP00000219150,9606.ENSP00000219197,9606.ENSP00000219313,9606.ENSP00000222968,9606.ENSP00000223136,9606.ENSP00000223500,9606.ENSP00000227266,9606.ENSP00000233557,9606.ENSP00000240874,9606.ENSP00000241502,9606.ENSP00000242285,9606.ENSP00000243253,9606.ENSP00000244007,9606.ENSP00000244020,…	RALA,PSMD5,SNAP29,PSME2,RP2,CORO1A,CBLN1,PSMD7,PDAP1,FIS1,CHMP5,CTSC,NRBP1,KALRN,FYTTD1,CLTA,SEC61A1,PLCG1,SRSF6,SSR1,APOE,ABCB7,EXOC4,CCT7,CAB39,PSMB7,RPL35,DCTN3,SPAG9,SMAD2,LGALS3BP,ARPC1A,SLC17A6,PACSIN2,SPTBN4,OSBPL5,ADD2,ATP6V0A1,NUP54,SCARB2,ARSB,SRI,RAB5A,PAK1,LAMTOR1,BICD1,APP,PRKAG2,ARPC5,ANXA5,SEC61A2,SNRPD1,NLGN2,ATP5I,JAGN1,PRKCE,RPL15,ARHGAP1,KLHL3,ABCF1,KIAA0196,RPS15A,MAGOHB,SLC25…
GO:0006996	Organelle organization	117	3450	0.24	2.59e-07	9606.ENSP00000005257,9606.ENSP00000011619,9606.ENSP00000215565,9606.ENSP00000215730,9606.ENSP00000219150,9606.ENSP00000221801,9606.ENSP00000223136,9606.ENSP00000223500,9606.ENSP00000225698,9606.ENSP00000227266,9606.ENSP00000227322,9606.ENSP00000233121,9606.ENSP00000237264,9606.ENSP00000243253,9606.ENSP00000252242,9606.ENSP00000252250,9606.ENSP00000252486,9606.ENSP00000254810,9606.ENSP00000256001,…	RALA,RANBP9,NDUFB7,SNAP29,CORO1A,FBL,FIS1,CHMP5,C1QBP,CTSC,ZPR1,MAPRE3,TBPL1,SEC61A1,KRT5,KRT6C,APOE,H3F3B,ACTR3B,ACP2,TOR1B,DCTN3,ARPC1A,PACSIN2,SPTBN4,TUBB4A,ADD2,ATP6V0A1,NUP54,ARSB,PAK1,LAMTOR1,MTA2,BICD1,ARPC5,PDS5A,TWF2,RAC3,NLGN2,ATP5I,JAGN1,SH3PXD2B,KIAA0196,EML4,MAP1S,RPS27L,HGS,HIST2H3D,NDEL1,WASF3,TNPO1,HIST1H1C,TUBB4B,PTMA,UBQLN2,TPM4,HMGB1,VAPA,IPO4,RAC1,SON,COPS5,TPM1,RHOT1,HIST1H3J…
GO:0006796	Phosphate-containing compound metabolic process	70	2107	0.24	0.0013	9606.ENSP00000011619,9606.ENSP00000074304,9606.ENSP00000210313,9606.ENSP00000215565,9606.ENSP00000216605,9606.ENSP00000216802,9606.ENSP00000219313,9606.ENSP00000233057,9606.ENSP00000233557,9606.ENSP00000237264,9606.ENSP00000240874,9606.ENSP00000244007,9606.ENSP00000256997,9606.ENSP00000258418,9606.ENSP00000259457,9606.ENSP00000261386,9606.ENSP00000262013,9606.ENSP00000262160,9606.ENSP00000263373,…	RANBP9,INPP4A,PSMD5,NDUFB7,MTHFD1,PSME2,PSMD7,EIF2AK2,NRBP1,TBPL1,KALRN,PLCG1,ACP2,CAB39,PSMB7,GDE1,SPAG9,SMAD2,SPTBN4,OSBPL5,RAB5A,PAK1,PPP4C,PPM1B,APP,PRKAG2,DTYMK,ATP5I,PRKCE,DCAKD,PIGS,PITPNM2,PDE2A,DLST,NDUFA4,SERINC1,PTP4A2,AK2,PTPRS,TOP1,MT-CYB,PMVK,PSMD4,GNAI3,ROR2,NUDT11,ABHD12,STK24,HADHA,ASMTL,SACM1L,GARS,GRK5,NT5DC3,MST4,ABHD16A,TMEM55B,DLG4,PAICS,TNIK,NT5DC2,PSMA1,DERA,NDUFA5,PTK7,SU…
GO:0044271	Cellular nitrogen compound biosynthetic process	51	1522	0.24	0.0145	9606.ENSP00000216605,9606.ENSP00000216951,9606.ENSP00000220592,9606.ENSP00000231572,9606.ENSP00000233057,9606.ENSP00000233557,9606.ENSP00000237264,9606.ENSP00000259469,9606.ENSP00000287878,9606.ENSP00000304802,9606.ENSP00000306003,9606.ENSP00000308024,9606.ENSP00000308515,9606.ENSP00000309334,9606.ENSP00000313199,9606.ENSP00000313603,9606.ENSP00000318646,9606.ENSP00000320184,9606.ENSP00000331019,…	MTHFD1,GSS,AGO2,RARS,EIF2AK2,NRBP1,TBPL1,RPL35,PRKAG2,DTYMK,ATP5I,PCSK1,DCAKD,RPL15,HNRNPD,ABCF1,RPS15A,MRPS23,RPS27L,PDE2A,PTMA,AK2,COPS5,XAB2,ILF2,EPRS,RPS27,RPA2,EIF2S2,SPIN1,NUDT11,NELFA,GARS,MRPS6,PAICS,EIF4B,SNRPE,RPS24,DERA,TFAM,INTS9,ENY2,MRPL22,RPS13,RPL18,NACA,USP10,RPL36,RPL27,RPS15,SUPT5H
GO:0071702	Organic substance transport	71	2173	0.23	0.0018	9606.ENSP00000215730,9606.ENSP00000218340,9606.ENSP00000219197,9606.ENSP00000223136,9606.ENSP00000223500,9606.ENSP00000241502,9606.ENSP00000242285,9606.ENSP00000243253,9606.ENSP00000244020,9606.ENSP00000244763,9606.ENSP00000252486,9606.ENSP00000253577,9606.ENSP00000253861,9606.ENSP00000259469,9606.ENSP00000262160,9606.ENSP00000263160,9606.ENSP00000263650,9606.ENSP00000264649,9606.ENSP00000264883,…	SNAP29,RP2,CBLN1,FIS1,CHMP5,FYTTD1,CLTA,SEC61A1,SRSF6,SSR1,APOE,ABCB7,EXOC4,RPL35,SMAD2,SLC17A6,OSBPL5,ATP6V0A1,NUP54,SCARB2,RAB5A,PRKAG2,SEC61A2,JAGN1,RPL15,ARHGAP1,KIAA0196,RPS15A,MAGOHB,SLC25A22,PITPNM2,SLC6A17,HGS,MFSD10,TNPO1,SEL1L,RANBP3,HMGB1,IPO4,ATP6V1H,TFRC,CYB5R1,MTX1,RPS27,FMR1,CPT2,VPS26A,SRSF4,GRIPAP1,SNX2,AKR1C1,DNAJC19,C17orf85,AP1G1,TIMM9,GRIP1,KIAA1468,RPS24,RIMS1,ENY2,RPS13,IST…
GO:0051128	Regulation of cellular component organization	77	2402	0.22	0.0014	9606.ENSP00000005257,9606.ENSP00000219150,9606.ENSP00000219197,9606.ENSP00000223136,9606.ENSP00000223500,9606.ENSP00000233057,9606.ENSP00000233121,9606.ENSP00000240874,9606.ENSP00000250113,9606.ENSP00000252486,9606.ENSP00000254810,9606.ENSP00000256001,9606.ENSP00000258091,9606.ENSP00000262942,9606.ENSP00000263246,9606.ENSP00000263373,9606.ENSP00000264071,9606.ENSP00000264436,9606.ENSP00000264896,…	RALA,CORO1A,CBLN1,FIS1,CHMP5,EIF2AK2,MAPRE3,KALRN,FXR2,APOE,H3F3B,ACTR3B,CCT7,ARPC1A,PACSIN2,SPTBN4,TUBB4A,ADD2,SCARB2,ARSB,RALB,RAB5A,DOCK11,PAK1,LAMTOR1,BICD1,APP,ARPC5,TWF2,RAC3,NLGN2,PRKCE,SH3PXD2B,HNRNPD,KIAA0196,NPEPPS,MAP1S,PAXBP1,NDEL1,PDE2A,WASF3,HIST1H1C,UBQLN2,HMGB1,RAC1,PTPRS,FXR1,TPM1,RHOT1,SUPV3L1,TFRC,MAP2,CD47,SYT11,STMN3,FMR1,RPA2,ROR2,GRIPAP1,STK24,IGFBPL1,WASF1,PICALM,CORO1B,GR…
GO:0051049	Regulation of transport	57	1776	0.22	0.0162	9606.ENSP00000005257,9606.ENSP00000219150,9606.ENSP00000223136,9606.ENSP00000227322,9606.ENSP00000240874,9606.ENSP00000244007,9606.ENSP00000252486,9606.ENSP00000258418,9606.ENSP00000263246,9606.ENSP00000263373,9606.ENSP00000264883,9606.ENSP00000265729,9606.ENSP00000272519,9606.ENSP00000273047,9606.ENSP00000278568,9606.ENSP00000278671,9606.ENSP00000281474,9606.ENSP00000284981,9606.ENSP00000287878,…	RALA,CORO1A,FIS1,ZPR1,KALRN,PLCG1,APOE,CAB39,PACSIN2,SPTBN4,NUP54,SRI,RALB,RAB5A,PAK1,LAMTOR1,BICD1,APP,PRKAG2,NLGN2,JAGN1,PRKCE,ARHGAP1,NPEPPS,HGS,LAMP1,NDEL1,UBQLN2,HMGB1,RAC1,ATP2B4,RHOT1,MAP2,CD47,EPRS,SYT11,EMD,FMR1,CLIC1,UBQLN1,GRIPAP1,GLRX,PDCD10,PICALM,AP1G1,DLG4,UBE2L3,FAM115A,CD200,RIMS1,ENY2,REEP1,ATP2A2,PSMD9,ATP1A1,ANKFY1,SNX12
GO:0071840	Cellular component organization or biogenesis	171	5633	0.2	1.81e-08	9606.ENSP00000005257,9606.ENSP00000011619,9606.ENSP00000210313,9606.ENSP00000215565,9606.ENSP00000215730,9606.ENSP00000219150,9606.ENSP00000219197,9606.ENSP00000220592,9606.ENSP00000221801,9606.ENSP00000223136,9606.ENSP00000223500,9606.ENSP00000225698,9606.ENSP00000226798,9606.ENSP00000227266,9606.ENSP00000227322,9606.ENSP00000233121,9606.ENSP00000237264,9606.ENSP00000240874,9606.ENSP00000242285,…	RALA,RANBP9,PSMD5,NDUFB7,SNAP29,CORO1A,CBLN1,AGO2,FBL,FIS1,CHMP5,C1QBP,FRG1,CTSC,ZPR1,MAPRE3,TBPL1,KALRN,CLTA,SEC61A1,PLCG1,SRSF6,KRT5,KRT6C,APOE,EXOC4,H3F3B,ACTR3B,ACP2,TOR1B,RPL35,DCTN3,WBP11,SMAD2,ARPC1A,PACSIN2,SPTBN4,TUBB4A,ADD2,ATP6V0A1,NUP54,SCARB2,ARSB,RAB5A,PAK1,LAMTOR1,MTA2,BICD1,APP,LUC7L,ARPC5,SNRPD1,FNTA,PDS5A,TWF2,RAC3,NLGN2,ATP5I,JAGN1,PRKCE,SH3PXD2B,KIAA0196,MRPS23,EML4,PITPNM2,MA…
GO:0051179	Localization	168	5591	0.19	6.83e-08	9606.ENSP00000005257,9606.ENSP00000210313,9606.ENSP00000215730,9606.ENSP00000216802,9606.ENSP00000218340,9606.ENSP00000219150,9606.ENSP00000219197,9606.ENSP00000219313,9606.ENSP00000221801,9606.ENSP00000222968,9606.ENSP00000223136,9606.ENSP00000223500,9606.ENSP00000227266,9606.ENSP00000233121,9606.ENSP00000233557,9606.ENSP00000240874,9606.ENSP00000241502,9606.ENSP00000242285,9606.ENSP00000243253,…	RALA,PSMD5,SNAP29,PSME2,RP2,CORO1A,CBLN1,PSMD7,FBL,PDAP1,FIS1,CHMP5,CTSC,MAPRE3,NRBP1,KALRN,FYTTD1,CLTA,SEC61A1,PLCG1,SRSF6,SSR1,APOE,ABCB7,EXOC4,CCT7,CAB39,TOR1B,PSMB7,RPL35,DCTN3,SPAG9,SMAD2,LGALS3BP,ARPC1A,SLC17A6,PACSIN2,SPTBN4,OSBPL5,TUBB4A,ADD2,ATP6V0A1,NUP54,SCARB2,ARSB,SRI,RAB5A,PAK1,LAMTOR1,BICD1,APP,PRKAG2,ARPC5,ANXA5,SEC61A2,SNRPD1,MTCH2,FNTA,TWF2,NLGN2,ATP5I,JAGN1,PRKCE,RPL15,SH3PXD2B…
GO:0016043	Cellular component organization	162	5447	0.19	3.18e-07	9606.ENSP00000005257,9606.ENSP00000011619,9606.ENSP00000210313,9606.ENSP00000215565,9606.ENSP00000215730,9606.ENSP00000219150,9606.ENSP00000219197,9606.ENSP00000220592,9606.ENSP00000221801,9606.ENSP00000223136,9606.ENSP00000223500,9606.ENSP00000225698,9606.ENSP00000227266,9606.ENSP00000227322,9606.ENSP00000233121,9606.ENSP00000237264,9606.ENSP00000240874,9606.ENSP00000242285,9606.ENSP00000243253,…	RALA,RANBP9,PSMD5,NDUFB7,SNAP29,CORO1A,CBLN1,AGO2,FBL,FIS1,CHMP5,C1QBP,CTSC,ZPR1,MAPRE3,TBPL1,KALRN,CLTA,SEC61A1,PLCG1,SRSF6,KRT5,KRT6C,APOE,EXOC4,H3F3B,ACTR3B,ACP2,TOR1B,DCTN3,SMAD2,ARPC1A,PACSIN2,SPTBN4,TUBB4A,ADD2,ATP6V0A1,NUP54,SCARB2,ARSB,RAB5A,PAK1,LAMTOR1,MTA2,BICD1,APP,LUC7L,ARPC5,SNRPD1,FNTA,PDS5A,TWF2,RAC3,NLGN2,ATP5I,JAGN1,PRKCE,SH3PXD2B,KIAA0196,MRPS23,EML4,PITPNM2,MAP1S,RPS27L,HGS,HI…
GO:0044237	Cellular metabolic process	220	7513	0.18	4.48e-11	9606.ENSP00000011619,9606.ENSP00000054950,9606.ENSP00000074304,9606.ENSP00000164139,9606.ENSP00000210313,9606.ENSP00000215565,9606.ENSP00000215730,9606.ENSP00000216252,9606.ENSP00000216605,9606.ENSP00000216802,9606.ENSP00000216951,9606.ENSP00000219313,9606.ENSP00000220592,9606.ENSP00000221130,9606.ENSP00000221801,9606.ENSP00000223136,9606.ENSP00000225698,9606.ENSP00000225719,9606.ENSP00000226798,…	RANBP9,RCN1,INPP4A,PYGM,PSMD5,NDUFB7,SNAP29,PHF5A,MTHFD1,PSME2,GSS,PSMD7,AGO2,GSR,FBL,FIS1,C1QBP,CPD,FRG1,CTSC,ZPR1,RARS,AADAC,EIF2AK2,NRBP1,TBPL1,KALRN,CLTA,PLCG1,SRSF6,LSM8,APOE,H3F3B,GSTM3,ACP2,CAB39,PSMB7,RPL35,WBP11,GDE1,BLMH,SPAG9,SMAD2,SPTBN4,OSBPL5,NUP54,ARSB,UBXN4,RAB5A,PAK1,MTA2,PPP4C,BICD1,PPM1B,APP,PRKAG2,LUC7L,ZYG11B,USP24,CLPX,SNRPD1,FNTA,PDS5A,DTYMK,ATP5I,PRKCE,WDR48,PCSK1,DCAKD,RP…
GO:0044238	Primary metabolic process	204	7332	0.16	8.76e-08	9606.ENSP00000011619,9606.ENSP00000054950,9606.ENSP00000074304,9606.ENSP00000164139,9606.ENSP00000210313,9606.ENSP00000216252,9606.ENSP00000216605,9606.ENSP00000216802,9606.ENSP00000216951,9606.ENSP00000219313,9606.ENSP00000220592,9606.ENSP00000221130,9606.ENSP00000221801,9606.ENSP00000225698,9606.ENSP00000225719,9606.ENSP00000226798,9606.ENSP00000227266,9606.ENSP00000227322,9606.ENSP00000231572,…	RANBP9,RCN1,INPP4A,PYGM,PSMD5,PHF5A,MTHFD1,PSME2,GSS,PSMD7,AGO2,GSR,FBL,C1QBP,CPD,FRG1,CTSC,ZPR1,RARS,EIF2AK2,NRBP1,TBPL1,KALRN,CLTA,PLCG1,SRSF6,LSM8,APOE,H3F3B,CAB39,PSMB7,RPL35,WBP11,GDE1,BLMH,SPAG9,SMAD2,SPTBN4,OSBPL5,NUP54,ARSB,UBXN4,RAB5A,PAK1,MTA2,PPP4C,BICD1,PPM1B,APP,PRKAG2,LUC7L,ZYG11B,USP24,CLPX,SNRPD1,FNTA,PDS5A,DTYMK,ATP5I,PRKCE,WDR48,PCSK1,DCAKD,RPL15,PIGS,KLHL3,HNRNPD,ABCF1,HNRNPA0,…
GO:0006807	Nitrogen compound metabolic process	193	6852	0.16	1.56e-07	9606.ENSP00000011619,9606.ENSP00000054950,9606.ENSP00000210313,9606.ENSP00000216252,9606.ENSP00000216605,9606.ENSP00000216802,9606.ENSP00000216951,9606.ENSP00000219313,9606.ENSP00000220592,9606.ENSP00000221130,9606.ENSP00000221801,9606.ENSP00000225698,9606.ENSP00000225719,9606.ENSP00000226798,9606.ENSP00000227266,9606.ENSP00000227322,9606.ENSP00000231572,9606.ENSP00000233057,9606.ENSP00000233557,…	RANBP9,RCN1,PSMD5,PHF5A,MTHFD1,PSME2,GSS,PSMD7,AGO2,GSR,FBL,C1QBP,CPD,FRG1,CTSC,ZPR1,RARS,EIF2AK2,NRBP1,TBPL1,KALRN,CLTA,SRSF6,LSM8,APOE,H3F3B,GSTM3,CAB39,PSMB7,RPL35,WBP11,GDE1,BLMH,SPAG9,SMAD2,SPTBN4,OSBPL5,NUP54,ARSB,UBXN4,RAB5A,PAK1,MTA2,PPP4C,BICD1,PPM1B,APP,PRKAG2,LUC7L,ZYG11B,USP24,CLPX,SNRPD1,FNTA,PDS5A,DTYMK,ATP5I,PRKCE,WDR48,PCSK1,DCAKD,RPL15,PIGS,KLHL3,HNRNPD,ABCF1,HNRNPA0,RPS15A,MAGOH…
GO:0044267	Cellular protein metabolic process	103	3696	0.16	0.0083	9606.ENSP00000011619,9606.ENSP00000054950,9606.ENSP00000210313,9606.ENSP00000216802,9606.ENSP00000219313,9606.ENSP00000220592,9606.ENSP00000221801,9606.ENSP00000227266,9606.ENSP00000231572,9606.ENSP00000233057,9606.ENSP00000233557,9606.ENSP00000240874,9606.ENSP00000242285,9606.ENSP00000252486,9606.ENSP00000254810,9606.ENSP00000258418,9606.ENSP00000259457,9606.ENSP00000259469,9606.ENSP00000261714,…	RANBP9,RCN1,PSMD5,PSME2,PSMD7,AGO2,FBL,CTSC,RARS,EIF2AK2,NRBP1,KALRN,CLTA,APOE,H3F3B,CAB39,PSMB7,RPL35,BLMH,SPAG9,SMAD2,SPTBN4,NUP54,UBXN4,RAB5A,PAK1,MTA2,PPP4C,PPM1B,APP,PRKAG2,ZYG11B,USP24,CLPX,FNTA,PRKCE,WDR48,RPL15,PIGS,KLHL3,ABCF1,RPS15A,GCSH,MRPS23,NPEPPS,GLRX5,RPS27L,HGS,HIST2H3D,DLST,SEL1L,ZFP91,HIST1H1C,PTP4A2,UBQLN2,FBXO2,PTPRS,COPS5,RHOT1,HIST1H3J,TOP1,MGEA5,EPRS,RPS27,PSMD4,PPIL1,EIF2…
GO:0010033	Response to organic substance	85	3011	0.16	0.023	9606.ENSP00000005257,9606.ENSP00000210313,9606.ENSP00000216802,9606.ENSP00000216951,9606.ENSP00000219150,9606.ENSP00000219313,9606.ENSP00000223136,9606.ENSP00000223500,9606.ENSP00000227266,9606.ENSP00000227322,9606.ENSP00000233057,9606.ENSP00000243253,9606.ENSP00000244007,9606.ENSP00000244020,9606.ENSP00000244763,9606.ENSP00000256594,9606.ENSP00000258418,9606.ENSP00000259339,9606.ENSP00000259457,…	RALA,PSMD5,PSME2,GSS,CORO1A,PSMD7,FIS1,CHMP5,CTSC,ZPR1,EIF2AK2,SEC61A1,PLCG1,SRSF6,SSR1,GSTM3,CAB39,TOR1B,PSMB7,LMNB1,SMAD2,ATP6V0A1,ARSB,RALB,UBXN4,PAK1,LAMTOR1,APP,ANXA5,FNTA,TWF2,DTYMK,JAGN1,PRKCE,TBL2,HNRNPD,HNRNPA0,HIST2H3D,NDEL1,PDE2A,SEL1L,UBQLN2,HMGB1,FBXO2,ATP2B4,HIST1H3J,ATP6V1H,TFRC,MAP2,MT-CYB,CD47,EPRS,PMVK,PSMD4,SYNCRIP,EMD,GNAI3,FMR1,CDC5L,SRSF4,LIN28A,IGBP1,ROR2,UBQLN1,HADHA,AKR1C…
GO:0008152	Metabolic process	229	8298	0.15	2.66e-09	9606.ENSP00000011619,9606.ENSP00000054950,9606.ENSP00000074304,9606.ENSP00000164139,9606.ENSP00000210313,9606.ENSP00000215565,9606.ENSP00000215730,9606.ENSP00000216252,9606.ENSP00000216605,9606.ENSP00000216802,9606.ENSP00000216951,9606.ENSP00000219313,9606.ENSP00000220592,9606.ENSP00000221130,9606.ENSP00000221801,9606.ENSP00000223136,9606.ENSP00000225698,9606.ENSP00000225719,9606.ENSP00000226798,…	RANBP9,RCN1,INPP4A,PYGM,PSMD5,NDUFB7,SNAP29,PHF5A,MTHFD1,PSME2,GSS,PSMD7,AGO2,GSR,FBL,FIS1,C1QBP,CPD,FRG1,CTSC,ZPR1,RARS,AADAC,EIF2AK2,NRBP1,TBPL1,KALRN,FYTTD1,CLTA,PLCG1,SRSF6,LSM8,APOE,H3F3B,GSTM3,ACP2,CAB39,PSMB7,RPL35,WBP11,GDE1,BLMH,SPAG9,SMAD2,SPTBN4,OSBPL5,NUP54,ARSB,UBXN4,RAB5A,PAK1,MTA2,PPP4C,BICD1,PPM1B,APP,PRKAG2,LUC7L,ZYG11B,USP24,CLPX,SNRPD1,FNTA,PDS5A,DTYMK,ATP5I,PRKCE,WDR48,PCSK1,D…
GO:0071704	Organic substance metabolic process	210	7755	0.15	3.18e-07	9606.ENSP00000011619,9606.ENSP00000054950,9606.ENSP00000074304,9606.ENSP00000164139,9606.ENSP00000210313,9606.ENSP00000216252,9606.ENSP00000216605,9606.ENSP00000216802,9606.ENSP00000216951,9606.ENSP00000219313,9606.ENSP00000220592,9606.ENSP00000221130,9606.ENSP00000221801,9606.ENSP00000225698,9606.ENSP00000225719,9606.ENSP00000226798,9606.ENSP00000227266,9606.ENSP00000227322,9606.ENSP00000231572,…	RANBP9,RCN1,INPP4A,PYGM,PSMD5,PHF5A,MTHFD1,PSME2,GSS,PSMD7,AGO2,GSR,FBL,C1QBP,CPD,FRG1,CTSC,ZPR1,RARS,EIF2AK2,NRBP1,TBPL1,KALRN,FYTTD1,CLTA,PLCG1,SRSF6,LSM8,APOE,H3F3B,GSTM3,CAB39,PSMB7,RPL35,WBP11,GDE1,BLMH,SPAG9,SMAD2,SPTBN4,OSBPL5,NUP54,ARSB,UBXN4,RAB5A,PAK1,MTA2,PPP4C,BICD1,PPM1B,APP,PRKAG2,LUC7L,ZYG11B,USP24,CLPX,SNRPD1,FNTA,PDS5A,DTYMK,ATP5I,PRKCE,WDR48,PCSK1,DCAKD,RPL15,PIGS,KLHL3,HNRNPD,A…
GO:0043170	Macromolecule metabolic process	167	6137	0.15	5.96e-05	9606.ENSP00000011619,9606.ENSP00000054950,9606.ENSP00000164139,9606.ENSP00000210313,9606.ENSP00000216252,9606.ENSP00000216802,9606.ENSP00000219313,9606.ENSP00000220592,9606.ENSP00000221801,9606.ENSP00000225698,9606.ENSP00000225719,9606.ENSP00000226798,9606.ENSP00000227266,9606.ENSP00000227322,9606.ENSP00000231572,9606.ENSP00000233057,9606.ENSP00000233557,9606.ENSP00000237264,9606.ENSP00000240874,…	RANBP9,RCN1,PYGM,PSMD5,PHF5A,PSME2,PSMD7,AGO2,FBL,C1QBP,CPD,FRG1,CTSC,ZPR1,RARS,EIF2AK2,NRBP1,TBPL1,KALRN,FYTTD1,CLTA,SRSF6,LSM8,APOE,H3F3B,CAB39,PSMB7,RPL35,WBP11,BLMH,SPAG9,SMAD2,SPTBN4,NUP54,ARSB,UBXN4,RAB5A,PAK1,MTA2,PPP4C,BICD1,PPM1B,APP,PRKAG2,LUC7L,ZYG11B,USP24,CLPX,SNRPD1,FNTA,PDS5A,PRKCE,WDR48,PCSK1,RPL15,PIGS,KLHL3,HNRNPD,ABCF1,HNRNPA0,RPS15A,MAGOHB,GCSH,MRPS23,NPEPPS,MAP1S,GLRX5,RPS27L…
GO:1901564	Organonitrogen compound metabolic process	139	5244	0.14	0.003	9606.ENSP00000011619,9606.ENSP00000054950,9606.ENSP00000210313,9606.ENSP00000216605,9606.ENSP00000216802,9606.ENSP00000216951,9606.ENSP00000219313,9606.ENSP00000220592,9606.ENSP00000221130,9606.ENSP00000221801,9606.ENSP00000225698,9606.ENSP00000225719,9606.ENSP00000227266,9606.ENSP00000231572,9606.ENSP00000233057,9606.ENSP00000233557,9606.ENSP00000237264,9606.ENSP00000240874,9606.ENSP00000242285,…	RANBP9,RCN1,PSMD5,MTHFD1,PSME2,GSS,PSMD7,AGO2,GSR,FBL,C1QBP,CPD,CTSC,RARS,EIF2AK2,NRBP1,TBPL1,KALRN,CLTA,APOE,H3F3B,GSTM3,CAB39,PSMB7,RPL35,GDE1,BLMH,SPAG9,SMAD2,SPTBN4,OSBPL5,NUP54,ARSB,UBXN4,RAB5A,PAK1,MTA2,PPP4C,PPM1B,APP,PRKAG2,ZYG11B,USP24,CLPX,FNTA,DTYMK,ATP5I,PRKCE,WDR48,PCSK1,DCAKD,RPL15,PIGS,KLHL3,ABCF1,RPS15A,GCSH,MRPS23,NPEPPS,GLRX5,RPS27L,HGS,HIST2H3D,NDEL1,PDE2A,DLST,SEL1L,ZFP91,HIST…
GO:0044260	Cellular macromolecule metabolic process	131	4976	0.13	0.0077	9606.ENSP00000011619,9606.ENSP00000054950,9606.ENSP00000164139,9606.ENSP00000210313,9606.ENSP00000216802,9606.ENSP00000219313,9606.ENSP00000220592,9606.ENSP00000221801,9606.ENSP00000227266,9606.ENSP00000227322,9606.ENSP00000231572,9606.ENSP00000233057,9606.ENSP00000233557,9606.ENSP00000237264,9606.ENSP00000240874,9606.ENSP00000242285,9606.ENSP00000252486,9606.ENSP00000254810,9606.ENSP00000258418,…	RANBP9,RCN1,PYGM,PSMD5,PSME2,PSMD7,AGO2,FBL,CTSC,ZPR1,RARS,EIF2AK2,NRBP1,TBPL1,KALRN,CLTA,APOE,H3F3B,CAB39,PSMB7,RPL35,BLMH,SPAG9,SMAD2,SPTBN4,NUP54,ARSB,UBXN4,RAB5A,PAK1,MTA2,PPP4C,PPM1B,APP,PRKAG2,ZYG11B,USP24,CLPX,FNTA,PDS5A,PRKCE,WDR48,RPL15,PIGS,KLHL3,HNRNPD,ABCF1,RPS15A,MAGOHB,GCSH,MRPS23,NPEPPS,MAP1S,GLRX5,RPS27L,HGS,HIST2H3D,DLST,SEL1L,ZFP91,HIST1H1C,PTMA,PTP4A2,UBQLN2,HMGB1,FBXO2,PTPRS,C…
GO:0019538	Protein metabolic process	111	4251	0.13	0.0366	9606.ENSP00000011619,9606.ENSP00000054950,9606.ENSP00000210313,9606.ENSP00000216802,9606.ENSP00000219313,9606.ENSP00000220592,9606.ENSP00000221801,9606.ENSP00000225698,9606.ENSP00000225719,9606.ENSP00000227266,9606.ENSP00000231572,9606.ENSP00000233057,9606.ENSP00000233557,9606.ENSP00000240874,9606.ENSP00000242285,9606.ENSP00000252486,9606.ENSP00000254810,9606.ENSP00000258418,9606.ENSP00000259457,…	RANBP9,RCN1,PSMD5,PSME2,PSMD7,AGO2,FBL,C1QBP,CPD,CTSC,RARS,EIF2AK2,NRBP1,KALRN,CLTA,APOE,H3F3B,CAB39,PSMB7,RPL35,BLMH,SPAG9,SMAD2,SPTBN4,NUP54,ARSB,UBXN4,RAB5A,PAK1,MTA2,PPP4C,PPM1B,APP,PRKAG2,ZYG11B,USP24,CLPX,FNTA,PRKCE,WDR48,PCSK1,RPL15,PIGS,KLHL3,ABCF1,RPS15A,GCSH,MRPS23,NPEPPS,GLRX5,RPS27L,HGS,HIST2H3D,NDEL1,DLST,SEL1L,ZFP91,HIST1H1C,ERMP1,PTP4A2,UBQLN2,FBXO2,PTPRS,COPS5,RHOT1,HIST1H3J,TOP1,…
GO:0009987	Cellular process	349	15024	0.08	3.06e-11	9606.ENSP00000005257,9606.ENSP00000011619,9606.ENSP00000054950,9606.ENSP00000074304,9606.ENSP00000164139,9606.ENSP00000210313,9606.ENSP00000215565,9606.ENSP00000215730,9606.ENSP00000216252,9606.ENSP00000216605,9606.ENSP00000216802,9606.ENSP00000216951,9606.ENSP00000218340,9606.ENSP00000219150,9606.ENSP00000219197,9606.ENSP00000219313,9606.ENSP00000220592,9606.ENSP00000221130,9606.ENSP00000221801,…	RALA,RANBP9,RCN1,INPP4A,PYGM,PSMD5,NDUFB7,SNAP29,PHF5A,MTHFD1,PSME2,GSS,RP2,CORO1A,CBLN1,PSMD7,AGO2,GSR,FBL,CADM4,PDAP1,FIS1,CHMP5,C1QBP,CPD,FRG1,CTSC,ZPR1,RARS,AADAC,EIF2AK2,MAPRE3,NRBP1,TBPL1,KALRN,FYTTD1,CLTA,SEC61A1,PLCG1,SRSF6,SSR1,LSM8,KRT5,KRT6C,APOE,ABCB7,EXOC4,WDR7,H3F3B,ACTR3B,GSTM3,ACP2,CCT7,CAB39,TOR1B,PSMB7,RPL35,DCTN3,WBP11,LMNB1,GDE1,BLMH,PFDN1,SPAG9,SMAD2,LGALS3BP,ARPC1A,SLC17A6,P…

## Sheet: Mouse_enriched_BioProcess_24h
STRING enriched biological proess GO terms at 24 h input proteins -Mouse
#term ID	term description	observed gene count	background gene count	strength	false discovery rate	matching proteins in your network (IDs)	matching proteins in your network (labels)
GO:0034314	Arp2/3 complex-mediated actin nucleation	4	16	1.17	0.0357	10090.ENSMUSP00000031625,10090.ENSMUSP00000076933,10090.ENSMUSP00000082822,10090.ENSMUSP00000085578	Arpc1a,Arpc5,Arpc1b,Actr3b
GO:0035641	Locomotory exploration behavior	4	16	1.17	0.0357	10090.ENSMUSP00000018700,10090.ENSMUSP00000053097,10090.ENSMUSP00000094874,10090.ENSMUSP00000133302	Dlg4,Nlgn2,Prkce,Apoe
GO:0048261	Negative regulation of receptor-mediated endocytosis	5	23	1.11	0.0131	10090.ENSMUSP00000018700,10090.ENSMUSP00000051092,10090.ENSMUSP00000056888,10090.ENSMUSP00000085906,10090.ENSMUSP00000103129	Dlg4,Picalm,Ubqln2,Fmr1,Syt11
GO:0048025	Negative regulation of mrna splicing, via spliceosome	5	24	1.09	0.0153	10090.ENSMUSP00000021630,10090.ENSMUSP00000061474,10090.ENSMUSP00000077612,10090.ENSMUSP00000111483,10090.ENSMUSP00000119065	Akr1c6,Srsf4,C1qbp,Celf4,Srsf6
GO:0033119	Negative regulation of rna splicing	6	30	1.07	0.0046	10090.ENSMUSP00000021630,10090.ENSMUSP00000061474,10090.ENSMUSP00000077612,10090.ENSMUSP00000111483,10090.ENSMUSP00000119065,10090.ENSMUSP00000126294	Akr1c6,Srsf4,C1qbp,Celf4,Srsf6,Rps13
GO:0050686	Negative regulation of mrna processing	6	32	1.04	0.0062	10090.ENSMUSP00000003527,10090.ENSMUSP00000021630,10090.ENSMUSP00000061474,10090.ENSMUSP00000077612,10090.ENSMUSP00000111483,10090.ENSMUSP00000119065	Supt5,Akr1c6,Srsf4,C1qbp,Celf4,Srsf6
GO:0019692	Deoxyribose phosphate metabolic process	5	27	1.04	0.0231	10090.ENSMUSP00000026243,10090.ENSMUSP00000027503,10090.ENSMUSP00000030583,10090.ENSMUSP00000084959,10090.ENSMUSP00000114223	Mgea5,Dtymk,Ak2,Dera,Tbpl1
GO:0009262	Deoxyribonucleotide metabolic process	5	30	0.99	0.0335	10090.ENSMUSP00000026243,10090.ENSMUSP00000027503,10090.ENSMUSP00000030583,10090.ENSMUSP00000084959,10090.ENSMUSP00000114223	Mgea5,Dtymk,Ak2,Dera,Tbpl1
GO:0051125	Regulation of actin nucleation	5	31	0.98	0.0362	10090.ENSMUSP00000008893,10090.ENSMUSP00000016143,10090.ENSMUSP00000019975,10090.ENSMUSP00000022976,10090.ENSMUSP00000032949	Coro1b,Wasf3,Wasf1,Washc5,Coro1a
GO:0045806	Negative regulation of endocytosis	6	43	0.92	0.0215	10090.ENSMUSP00000018700,10090.ENSMUSP00000051092,10090.ENSMUSP00000056888,10090.ENSMUSP00000085906,10090.ENSMUSP00000103129,10090.ENSMUSP00000130098	Dlg4,Picalm,Ubqln2,Fmr1,Syt11,Pacsin2
GO:0000381	Regulation of alternative mrna splicing, via spliceosome	10	72	0.91	0.00031	10090.ENSMUSP00000001620,10090.ENSMUSP00000018909,10090.ENSMUSP00000030117,10090.ENSMUSP00000061474,10090.ENSMUSP00000070438,10090.ENSMUSP00000074196,10090.ENSMUSP00000085906,10090.ENSMUSP00000111483,10090.ENSMUSP00000119065,10090.ENSMUSP00000121309	Fxr1,Fxr2,Smu1,Srsf4,Celf1,Srek1,Fmr1,Celf4,Srsf6,Sf1
GO:0048024	Regulation of mrna splicing, via spliceosome	14	111	0.87	1.07e-05	10090.ENSMUSP00000001620,10090.ENSMUSP00000018909,10090.ENSMUSP00000021630,10090.ENSMUSP00000030117,10090.ENSMUSP00000061474,10090.ENSMUSP00000070438,10090.ENSMUSP00000074160,10090.ENSMUSP00000074196,10090.ENSMUSP00000077612,10090.ENSMUSP00000085906,10090.ENSMUSP00000109671,10090.ENSMUSP00000111483,10090.ENSMUSP00000119065,10090.ENSMUSP00000121309	Fxr1,Fxr2,Akr1c6,Smu1,Srsf4,Celf1,Snrnp70,Srek1,C1qbp,Fmr1,Son,Celf4,Srsf6,Sf1
GO:1903312	Negative regulation of mrna metabolic process	10	82	0.86	0.00075	10090.ENSMUSP00000003527,10090.ENSMUSP00000007980,10090.ENSMUSP00000021630,10090.ENSMUSP00000061474,10090.ENSMUSP00000063744,10090.ENSMUSP00000077612,10090.ENSMUSP00000085906,10090.ENSMUSP00000111483,10090.ENSMUSP00000119065,10090.ENSMUSP00000132735	Supt5,Hnrnpa0,Akr1c6,Srsf4,Syncrip,C1qbp,Fmr1,Celf4,Srsf6,Hnrnpd
GO:0051489	Regulation of filopodium assembly	6	53	0.83	0.0466	10090.ENSMUSP00000001620,10090.ENSMUSP00000009003,10090.ENSMUSP00000017975,10090.ENSMUSP00000018909,10090.ENSMUSP00000033419,10090.ENSMUSP00000085906	Fxr1,Rala,Rab5a,Fxr2,Dock11,Fmr1
GO:0000398	mRNA splicing, via spliceosome	21	191	0.81	6.77e-08	10090.ENSMUSP00000002551,10090.ENSMUSP00000019614,10090.ENSMUSP00000021306,10090.ENSMUSP00000023117,10090.ENSMUSP00000024727,10090.ENSMUSP00000024802,10090.ENSMUSP00000030117,10090.ENSMUSP00000030734,10090.ENSMUSP00000032307,10090.ENSMUSP00000037597,10090.ENSMUSP00000057238,10090.ENSMUSP00000061474,10090.ENSMUSP00000070438,10090.ENSMUSP00000074160,10090.ENSMUSP00000096003,10090.ENSMUSP00000110627…	Snrpd1,Xab2,Eftud2,Phf5a,Cdc5l,Ppil1,Smu1,Sf3a3,Magohb,Snrpd2,Lsm8,Srsf4,Celf1,Snrnp70,Snrpn,Luc7l,Celf4,Wbp11,Srsf6,Sf1,Snrpe
GO:0043484	Regulation of rna splicing	16	152	0.79	1.07e-05	10090.ENSMUSP00000001620,10090.ENSMUSP00000018909,10090.ENSMUSP00000021630,10090.ENSMUSP00000030117,10090.ENSMUSP00000061474,10090.ENSMUSP00000070438,10090.ENSMUSP00000074160,10090.ENSMUSP00000074196,10090.ENSMUSP00000077612,10090.ENSMUSP00000085906,10090.ENSMUSP00000109671,10090.ENSMUSP00000111483,10090.ENSMUSP00000117725,10090.ENSMUSP00000119065,10090.ENSMUSP00000121309,10090.ENSMUSP00000126294	Fxr1,Fxr2,Akr1c6,Smu1,Srsf4,Celf1,Snrnp70,Srek1,C1qbp,Fmr1,Son,Celf4,Zpr1,Srsf6,Sf1,Rps13
GO:0050684	Regulation of mrna processing	15	150	0.77	4.66e-05	10090.ENSMUSP00000001620,10090.ENSMUSP00000003527,10090.ENSMUSP00000018909,10090.ENSMUSP00000021630,10090.ENSMUSP00000030117,10090.ENSMUSP00000061474,10090.ENSMUSP00000070438,10090.ENSMUSP00000074160,10090.ENSMUSP00000074196,10090.ENSMUSP00000077612,10090.ENSMUSP00000085906,10090.ENSMUSP00000109671,10090.ENSMUSP00000111483,10090.ENSMUSP00000119065,10090.ENSMUSP00000121309	Fxr1,Supt5,Fxr2,Akr1c6,Smu1,Srsf4,Celf1,Snrnp70,Srek1,C1qbp,Fmr1,Son,Celf4,Srsf6,Sf1
GO:0008380	RNA splicing	29	312	0.74	1.18e-09	10090.ENSMUSP00000002551,10090.ENSMUSP00000019614,10090.ENSMUSP00000021306,10090.ENSMUSP00000023117,10090.ENSMUSP00000024727,10090.ENSMUSP00000024802,10090.ENSMUSP00000030117,10090.ENSMUSP00000030734,10090.ENSMUSP00000032307,10090.ENSMUSP00000033999,10090.ENSMUSP00000037597,10090.ENSMUSP00000057238,10090.ENSMUSP00000061474,10090.ENSMUSP00000063744,10090.ENSMUSP00000070438,10090.ENSMUSP00000074160…	Snrpd1,Xab2,Eftud2,Phf5a,Cdc5l,Ppil1,Smu1,Sf3a3,Magohb,Frg1,Snrpd2,Lsm8,Srsf4,Syncrip,Celf1,Snrnp70,Srek1,C1qbp,Fmr1,Snrpn,Hnrnpa3,Son,Luc7l,Celf4,Wbp11,Zpr1,Srsf6,Sf1,Snrpe
GO:0030838	Positive regulation of actin filament polymerization	8	87	0.74	0.0245	10090.ENSMUSP00000016143,10090.ENSMUSP00000019975,10090.ENSMUSP00000031625,10090.ENSMUSP00000076933,10090.ENSMUSP00000079380,10090.ENSMUSP00000082822,10090.ENSMUSP00000085578,10090.ENSMUSP00000094874	Wasf3,Wasf1,Arpc1a,Arpc5,Rac1,Arpc1b,Actr3b,Prkce
GO:0031110	Regulation of microtubule polymerization or depolymerization	8	92	0.71	0.0335	10090.ENSMUSP00000019405,10090.ENSMUSP00000031058,10090.ENSMUSP00000033040,10090.ENSMUSP00000071135,10090.ENSMUSP00000076577,10090.ENSMUSP00000079380,10090.ENSMUSP00000094528,10090.ENSMUSP00000099334	Map1s,Mapre3,Pak1,Tubb4a,Map2,Rac1,Eml4,Stmn3
GO:0030833	Regulation of actin filament polymerization	14	165	0.7	0.0005	10090.ENSMUSP00000008893,10090.ENSMUSP00000016143,10090.ENSMUSP00000019975,10090.ENSMUSP00000022976,10090.ENSMUSP00000024047,10090.ENSMUSP00000031625,10090.ENSMUSP00000032069,10090.ENSMUSP00000032949,10090.ENSMUSP00000076933,10090.ENSMUSP00000079380,10090.ENSMUSP00000082822,10090.ENSMUSP00000085578,10090.ENSMUSP00000094874,10090.ENSMUSP00000109337	Coro1b,Wasf3,Wasf1,Washc5,Twf2,Arpc1a,Add2,Coro1a,Arpc5,Rac1,Arpc1b,Actr3b,Prkce,Tpm1
GO:0022900	Electron transport chain	10	122	0.69	0.0112	10090.ENSMUSP00000019226,10090.ENSMUSP00000021522,10090.ENSMUSP00000022082,10090.ENSMUSP00000023851,10090.ENSMUSP00000028162,10090.ENSMUSP00000031637,10090.ENSMUSP00000034866,10090.ENSMUSP00000081003,10090.ENSMUSP00000121851,10090.ENSMUSP00000125451	Slc25a22,Glrx5,Glrx,Ndufa5,Ptges2,Ndufa4,Etfa,mt-Cytb,Mtch2,Ciapin1
GO:0006397	mRNA processing	32	399	0.68	2.7e-09	10090.ENSMUSP00000002551,10090.ENSMUSP00000005406,10090.ENSMUSP00000007980,10090.ENSMUSP00000019614,10090.ENSMUSP00000021135,10090.ENSMUSP00000021306,10090.ENSMUSP00000023117,10090.ENSMUSP00000024727,10090.ENSMUSP00000024802,10090.ENSMUSP00000030117,10090.ENSMUSP00000030734,10090.ENSMUSP00000032307,10090.ENSMUSP00000033999,10090.ENSMUSP00000037597,10090.ENSMUSP00000057238,10090.ENSMUSP00000061474…	Snrpd1,App,Hnrnpa0,Xab2,Ncbp3,Eftud2,Phf5a,Cdc5l,Ppil1,Smu1,Sf3a3,Magohb,Frg1,Snrpd2,Lsm8,Srsf4,Syncrip,Celf1,Snrnp70,Srek1,C1qbp,Fmr1,Snrpn,Hnrnpa3,Son,Luc7l,Celf4,Wbp11,Zpr1,Srsf6,Sf1,Snrpe
GO:0032271	Regulation of protein polymerization	18	223	0.68	5.07e-05	10090.ENSMUSP00000008893,10090.ENSMUSP00000016143,10090.ENSMUSP00000019975,10090.ENSMUSP00000022976,10090.ENSMUSP00000024047,10090.ENSMUSP00000031058,10090.ENSMUSP00000031625,10090.ENSMUSP00000032069,10090.ENSMUSP00000032949,10090.ENSMUSP00000033040,10090.ENSMUSP00000071135,10090.ENSMUSP00000076577,10090.ENSMUSP00000076933,10090.ENSMUSP00000079380,10090.ENSMUSP00000082822,10090.ENSMUSP00000085578…	Coro1b,Wasf3,Wasf1,Washc5,Twf2,Mapre3,Arpc1a,Add2,Coro1a,Pak1,Tubb4a,Map2,Arpc5,Rac1,Arpc1b,Actr3b,Prkce,Tpm1
GO:0022618	Ribonucleoprotein complex assembly	14	175	0.67	0.00084	10090.ENSMUSP00000002551,10090.ENSMUSP00000019614,10090.ENSMUSP00000030734,10090.ENSMUSP00000037597,10090.ENSMUSP00000042207,10090.ENSMUSP00000046016,10090.ENSMUSP00000069004,10090.ENSMUSP00000070438,10090.ENSMUSP00000096777,10090.ENSMUSP00000110627,10090.ENSMUSP00000111483,10090.ENSMUSP00000119065,10090.ENSMUSP00000128400,10090.ENSMUSP00000132102	Snrpd1,Xab2,Sf3a3,Snrpd2,Ago2,Rps27l,Rps15,Celf1,Eif2s2,Luc7l,Celf4,Srsf6,Snrpe,Rps27
GO:0016482	Cytosolic transport	10	129	0.66	0.0162	10090.ENSMUSP00000017975,10090.ENSMUSP00000032949,10090.ENSMUSP00000033824,10090.ENSMUSP00000039243,10090.ENSMUSP00000042271,10090.ENSMUSP00000079974,10090.ENSMUSP00000090130,10090.ENSMUSP00000090844,10090.ENSMUSP00000118751,10090.ENSMUSP00000119102	Rab5a,Coro1a,Lamp1,Snx2,Spag9,Wdr91,Vps26a,Ap1g1,Ankfy1,Snx12
GO:1903311	Regulation of mrna metabolic process	19	255	0.64	6.87e-05	10090.ENSMUSP00000001620,10090.ENSMUSP00000003527,10090.ENSMUSP00000007980,10090.ENSMUSP00000018909,10090.ENSMUSP00000021630,10090.ENSMUSP00000030117,10090.ENSMUSP00000042207,10090.ENSMUSP00000061474,10090.ENSMUSP00000063744,10090.ENSMUSP00000070438,10090.ENSMUSP00000074160,10090.ENSMUSP00000074196,10090.ENSMUSP00000077612,10090.ENSMUSP00000085906,10090.ENSMUSP00000109671,10090.ENSMUSP00000111483…	Fxr1,Supt5,Hnrnpa0,Fxr2,Akr1c6,Smu1,Ago2,Srsf4,Syncrip,Celf1,Snrnp70,Srek1,C1qbp,Fmr1,Son,Celf4,Srsf6,Sf1,Hnrnpd
GO:0032273	Positive regulation of protein polymerization	9	122	0.64	0.0404	10090.ENSMUSP00000016143,10090.ENSMUSP00000019975,10090.ENSMUSP00000031625,10090.ENSMUSP00000033040,10090.ENSMUSP00000076933,10090.ENSMUSP00000079380,10090.ENSMUSP00000082822,10090.ENSMUSP00000085578,10090.ENSMUSP00000094874	Wasf3,Wasf1,Arpc1a,Pak1,Arpc5,Rac1,Arpc1b,Actr3b,Prkce
GO:0016071	mRNA metabolic process	36	516	0.62	4.37e-09	10090.ENSMUSP00000002551,10090.ENSMUSP00000005406,10090.ENSMUSP00000007980,10090.ENSMUSP00000019614,10090.ENSMUSP00000020273,10090.ENSMUSP00000021135,10090.ENSMUSP00000021306,10090.ENSMUSP00000023117,10090.ENSMUSP00000024727,10090.ENSMUSP00000024802,10090.ENSMUSP00000030117,10090.ENSMUSP00000030734,10090.ENSMUSP00000032307,10090.ENSMUSP00000033999,10090.ENSMUSP00000037597,10090.ENSMUSP00000042207…	Snrpd1,App,Hnrnpa0,Xab2,Supv3l1,Ncbp3,Eftud2,Phf5a,Cdc5l,Ppil1,Smu1,Sf3a3,Magohb,Frg1,Snrpd2,Ago2,Lsm8,Srsf4,Syncrip,Celf1,Snrnp70,Srek1,C1qbp,Fmr1,Snrpn,Hnrnpa3,Son,Luc7l,Celf4,Wbp11,Zpr1,Srsf6,Hnrnpdl,Sf1,Snrpe,Hnrnpd
GO:1902903	Regulation of supramolecular fiber organization	25	364	0.61	5.35e-06	10090.ENSMUSP00000005406,10090.ENSMUSP00000008893,10090.ENSMUSP00000016143,10090.ENSMUSP00000019405,10090.ENSMUSP00000019975,10090.ENSMUSP00000022976,10090.ENSMUSP00000024047,10090.ENSMUSP00000031058,10090.ENSMUSP00000031625,10090.ENSMUSP00000032069,10090.ENSMUSP00000032949,10090.ENSMUSP00000033040,10090.ENSMUSP00000041826,10090.ENSMUSP00000044276,10090.ENSMUSP00000071135,10090.ENSMUSP00000076577…	App,Coro1b,Wasf3,Map1s,Wasf1,Washc5,Twf2,Mapre3,Arpc1a,Add2,Coro1a,Pak1,Coro2b,Sh3pxd2b,Tubb4a,Map2,Arpc5,Rac1,Arpc1b,Actr3b,Eml4,Prkce,Cd47,Tpm1,Apoe
GO:0043043	Peptide biosynthetic process	23	333	0.61	1.54e-05	10090.ENSMUSP00000003572,10090.ENSMUSP00000018992,10090.ENSMUSP00000020820,10090.ENSMUSP00000022075,10090.ENSMUSP00000024486,10090.ENSMUSP00000024884,10090.ENSMUSP00000036881,10090.ENSMUSP00000037631,10090.ENSMUSP00000045841,10090.ENSMUSP00000046016,10090.ENSMUSP00000069004,10090.ENSMUSP00000078630,10090.ENSMUSP00000079163,10090.ENSMUSP00000079340,10090.ENSMUSP00000079672,10090.ENSMUSP00000090305…	Gars,Rars,Mrpl22,Pcsk1,Mrps23,Eif2ak2,Abcf1,Mrps6,Eprs,Rps27l,Rps15,Gss,Rpl15,Rpl36,Rpl35,Rpl27,Eif2s2,Rpl18,Rps15a,Rps24,Rps13,Eif4b,Rps27
GO:0034250	Positive regulation of cellular amide metabolic process	11	158	0.61	0.018	10090.ENSMUSP00000001620,10090.ENSMUSP00000005406,10090.ENSMUSP00000018909,10090.ENSMUSP00000036881,10090.ENSMUSP00000046016,10090.ENSMUSP00000050488,10090.ENSMUSP00000051092,10090.ENSMUSP00000077612,10090.ENSMUSP00000085906,10090.ENSMUSP00000132735,10090.ENSMUSP00000133302	Fxr1,App,Fxr2,Abcf1,Rps27l,Lin28a,Picalm,C1qbp,Fmr1,Hnrnpd,Apoe
GO:1902904	Negative regulation of supramolecular fiber organization	10	146	0.61	0.0357	10090.ENSMUSP00000008893,10090.ENSMUSP00000024047,10090.ENSMUSP00000032069,10090.ENSMUSP00000032949,10090.ENSMUSP00000041826,10090.ENSMUSP00000071135,10090.ENSMUSP00000076577,10090.ENSMUSP00000094528,10090.ENSMUSP00000109337,10090.ENSMUSP00000133302	Coro1b,Twf2,Add2,Coro1a,Coro2b,Tubb4a,Map2,Eml4,Tpm1,Apoe
GO:0006518	Peptide metabolic process	30	449	0.6	4.73e-07	10090.ENSMUSP00000001480,10090.ENSMUSP00000003572,10090.ENSMUSP00000004136,10090.ENSMUSP00000018992,10090.ENSMUSP00000020820,10090.ENSMUSP00000021201,10090.ENSMUSP00000022075,10090.ENSMUSP00000024486,10090.ENSMUSP00000024884,10090.ENSMUSP00000026818,10090.ENSMUSP00000033992,10090.ENSMUSP00000034903,10090.ENSMUSP00000036881,10090.ENSMUSP00000037631,10090.ENSMUSP00000045841,10090.ENSMUSP00000046016…	Npepps,Gars,Gstm3,Rars,Mrpl22,Cpd,Pcsk1,Mrps23,Eif2ak2,Sec11a,Gsr,Gsta4,Abcf1,Mrps6,Eprs,Rps27l,Rps15,Gss,Rpl15,Rpl36,Rpl35,Rpl27,Eif2s2,Rpl18,Nln,Rps15a,Rps24,Rps13,Eif4b,Rps27
GO:0110053	Regulation of actin filament organization	18	266	0.6	0.00042	10090.ENSMUSP00000008893,10090.ENSMUSP00000016143,10090.ENSMUSP00000019975,10090.ENSMUSP00000022976,10090.ENSMUSP00000024047,10090.ENSMUSP00000031625,10090.ENSMUSP00000032069,10090.ENSMUSP00000032949,10090.ENSMUSP00000033040,10090.ENSMUSP00000041826,10090.ENSMUSP00000044276,10090.ENSMUSP00000076933,10090.ENSMUSP00000079380,10090.ENSMUSP00000082822,10090.ENSMUSP00000085578,10090.ENSMUSP00000094874…	Coro1b,Wasf3,Wasf1,Washc5,Twf2,Arpc1a,Add2,Coro1a,Pak1,Coro2b,Sh3pxd2b,Arpc5,Rac1,Arpc1b,Actr3b,Prkce,Cd47,Tpm1
GO:0034249	Negative regulation of cellular amide metabolic process	10	149	0.6	0.0394	10090.ENSMUSP00000001620,10090.ENSMUSP00000018909,10090.ENSMUSP00000024884,10090.ENSMUSP00000042207,10090.ENSMUSP00000045841,10090.ENSMUSP00000050488,10090.ENSMUSP00000063744,10090.ENSMUSP00000085906,10090.ENSMUSP00000132735,10090.ENSMUSP00000133302	Fxr1,Fxr2,Eif2ak2,Ago2,Eprs,Lin28a,Syncrip,Fmr1,Hnrnpd,Apoe
GO:0098693	Regulation of synaptic vesicle cycle	10	150	0.6	0.0407	10090.ENSMUSP00000017975,10090.ENSMUSP00000023449,10090.ENSMUSP00000031423,10090.ENSMUSP00000051092,10090.ENSMUSP00000053097,10090.ENSMUSP00000068789,10090.ENSMUSP00000085906,10090.ENSMUSP00000094874,10090.ENSMUSP00000095420,10090.ENSMUSP00000103129	Rab5a,Snap29,Atp2a2,Picalm,Nlgn2,Gripap1,Fmr1,Prkce,Rims1,Syt11
GO:0022613	Ribonucleoprotein complex biogenesis	26	399	0.59	6.99e-06	10090.ENSMUSP00000002551,10090.ENSMUSP00000019614,10090.ENSMUSP00000020820,10090.ENSMUSP00000030734,10090.ENSMUSP00000033999,10090.ENSMUSP00000036555,10090.ENSMUSP00000037597,10090.ENSMUSP00000037613,10090.ENSMUSP00000041906,10090.ENSMUSP00000042207,10090.ENSMUSP00000042796,10090.ENSMUSP00000046016,10090.ENSMUSP00000069004,10090.ENSMUSP00000070438,10090.ENSMUSP00000077612,10090.ENSMUSP00000079672…	Snrpd1,Xab2,Mrpl22,Sf3a3,Frg1,Ipo4,Snrpd2,Fbl,Dis3,Ago2,Eri3,Rps27l,Rps15,Celf1,C1qbp,Rpl35,Rpl27,Eif2s2,Luc7l,Celf4,Wbp11,Rsl1d1,Srsf6,Rps24,Snrpe,Rps27
GO:0006412	Translation	21	316	0.59	8.96e-05	10090.ENSMUSP00000003572,10090.ENSMUSP00000018992,10090.ENSMUSP00000020820,10090.ENSMUSP00000024486,10090.ENSMUSP00000024884,10090.ENSMUSP00000036881,10090.ENSMUSP00000037631,10090.ENSMUSP00000045841,10090.ENSMUSP00000046016,10090.ENSMUSP00000069004,10090.ENSMUSP00000079163,10090.ENSMUSP00000079340,10090.ENSMUSP00000079672,10090.ENSMUSP00000090305,10090.ENSMUSP00000096777,10090.ENSMUSP00000103365…	Gars,Rars,Mrpl22,Mrps23,Eif2ak2,Abcf1,Mrps6,Eprs,Rps27l,Rps15,Rpl15,Rpl36,Rpl35,Rpl27,Eif2s2,Rpl18,Rps15a,Rps24,Rps13,Eif4b,Rps27
GO:1902905	Positive regulation of supramolecular fiber organization	13	196	0.59	0.0084	10090.ENSMUSP00000005406,10090.ENSMUSP00000016143,10090.ENSMUSP00000019975,10090.ENSMUSP00000031625,10090.ENSMUSP00000033040,10090.ENSMUSP00000044276,10090.ENSMUSP00000076933,10090.ENSMUSP00000079380,10090.ENSMUSP00000082822,10090.ENSMUSP00000085578,10090.ENSMUSP00000094874,10090.ENSMUSP00000099853,10090.ENSMUSP00000109337	App,Wasf3,Wasf1,Arpc1a,Pak1,Sh3pxd2b,Arpc5,Rac1,Arpc1b,Actr3b,Prkce,Cd47,Tpm1
GO:0006396	RNA processing	45	735	0.56	6.93e-10	10090.ENSMUSP00000002551,10090.ENSMUSP00000005406,10090.ENSMUSP00000007980,10090.ENSMUSP00000019614,10090.ENSMUSP00000020273,10090.ENSMUSP00000021135,10090.ENSMUSP00000021306,10090.ENSMUSP00000023117,10090.ENSMUSP00000024727,10090.ENSMUSP00000024802,10090.ENSMUSP00000030117,10090.ENSMUSP00000030734,10090.ENSMUSP00000032307,10090.ENSMUSP00000033999,10090.ENSMUSP00000037597,10090.ENSMUSP00000037613…	Snrpd1,App,Hnrnpa0,Xab2,Supv3l1,Ncbp3,Eftud2,Phf5a,Cdc5l,Ppil1,Smu1,Sf3a3,Magohb,Frg1,Snrpd2,Fbl,Dis3,Ago2,Eri3,Ints9,Lin28a,Lsm8,Srsf4,Syncrip,Rps15,Celf1,Snrnp70,Srek1,C1qbp,Rpl35,Fmr1,Rpl27,Snrpn,Hnrnpa3,Son,Luc7l,Celf4,Wbp11,Rsl1d1,Zpr1,Srsf6,Sf1,Rps24,Snrpe,Rps27
GO:0090150	Establishment of protein localization to membrane	11	184	0.55	0.0471	10090.ENSMUSP00000026243,10090.ENSMUSP00000032168,10090.ENSMUSP00000051965,10090.ENSMUSP00000065337,10090.ENSMUSP00000068789,10090.ENSMUSP00000089680,10090.ENSMUSP00000100046,10090.ENSMUSP00000112662,10090.ENSMUSP00000121851,10090.ENSMUSP00000123234,10090.ENSMUSP00000126298	Mgea5,Sec61a1,Exoc4,Asna1,Gripap1,Naca,Sec61a2,Reep1,Mtch2,Grip1,Timm9
GO:0032970	Regulation of actin filament-based process	23	388	0.54	0.00015	10090.ENSMUSP00000008893,10090.ENSMUSP00000016143,10090.ENSMUSP00000018156,10090.ENSMUSP00000019975,10090.ENSMUSP00000020002,10090.ENSMUSP00000022976,10090.ENSMUSP00000024047,10090.ENSMUSP00000031423,10090.ENSMUSP00000031625,10090.ENSMUSP00000032069,10090.ENSMUSP00000032949,10090.ENSMUSP00000033040,10090.ENSMUSP00000039657,10090.ENSMUSP00000041826,10090.ENSMUSP00000044276,10090.ENSMUSP00000076933…	Coro1b,Wasf3,Rac3,Wasf1,Abracl,Washc5,Twf2,Atp2a2,Arpc1a,Add2,Coro1a,Pak1,Atp1a1,Coro2b,Sh3pxd2b,Arpc5,Rac1,Arpc1b,Actr3b,Prkce,Cd47,Tpm1,Sri
GO:0032886	Regulation of microtubule-based process	15	257	0.54	0.009	10090.ENSMUSP00000017831,10090.ENSMUSP00000019405,10090.ENSMUSP00000029266,10090.ENSMUSP00000030128,10090.ENSMUSP00000031058,10090.ENSMUSP00000033040,10090.ENSMUSP00000033570,10090.ENSMUSP00000033824,10090.ENSMUSP00000071135,10090.ENSMUSP00000076577,10090.ENSMUSP00000079380,10090.ENSMUSP00000084039,10090.ENSMUSP00000094528,10090.ENSMUSP00000099334,10090.ENSMUSP00000111309	Rhot1,Map1s,Anxa5,Chmp5,Mapre3,Pak1,Igbp1,Lamp1,Tubb4a,Map2,Rac1,Bicd1,Eml4,Stmn3,Ranbp1
GO:0051495	Positive regulation of cytoskeleton organization	13	222	0.54	0.0228	10090.ENSMUSP00000016143,10090.ENSMUSP00000019975,10090.ENSMUSP00000031625,10090.ENSMUSP00000033040,10090.ENSMUSP00000044276,10090.ENSMUSP00000076933,10090.ENSMUSP00000079380,10090.ENSMUSP00000082822,10090.ENSMUSP00000085578,10090.ENSMUSP00000094874,10090.ENSMUSP00000099853,10090.ENSMUSP00000109337,10090.ENSMUSP00000111309	Wasf3,Wasf1,Arpc1a,Pak1,Sh3pxd2b,Arpc5,Rac1,Arpc1b,Actr3b,Prkce,Cd47,Tpm1,Ranbp1
GO:0007015	Actin filament organization	14	243	0.53	0.0159	10090.ENSMUSP00000003575,10090.ENSMUSP00000008893,10090.ENSMUSP00000018156,10090.ENSMUSP00000024047,10090.ENSMUSP00000030184,10090.ENSMUSP00000031625,10090.ENSMUSP00000032069,10090.ENSMUSP00000032949,10090.ENSMUSP00000076933,10090.ENSMUSP00000079380,10090.ENSMUSP00000082822,10090.ENSMUSP00000085578,10090.ENSMUSP00000108075,10090.ENSMUSP00000109337	Tpm4,Coro1b,Rac3,Twf2,Tpm2,Arpc1a,Add2,Coro1a,Arpc5,Rac1,Arpc1b,Actr3b,Sh3kbp1,Tpm1
GO:0016197	Endosomal transport	12	212	0.52	0.0436	10090.ENSMUSP00000022976,10090.ENSMUSP00000030128,10090.ENSMUSP00000033131,10090.ENSMUSP00000039243,10090.ENSMUSP00000042271,10090.ENSMUSP00000051092,10090.ENSMUSP00000068789,10090.ENSMUSP00000090130,10090.ENSMUSP00000106963,10090.ENSMUSP00000118751,10090.ENSMUSP00000119102,10090.ENSMUSP00000123234	Washc5,Chmp5,Lamtor1,Snx2,Spag9,Picalm,Gripap1,Vps26a,Arhgap1,Ankfy1,Snx12,Grip1
GO:0006605	Protein targeting	12	213	0.52	0.0447	10090.ENSMUSP00000011029,10090.ENSMUSP00000019198,10090.ENSMUSP00000026243,10090.ENSMUSP00000026900,10090.ENSMUSP00000031377,10090.ENSMUSP00000032168,10090.ENSMUSP00000046540,10090.ENSMUSP00000051965,10090.ENSMUSP00000065337,10090.ENSMUSP00000089680,10090.ENSMUSP00000100046,10090.ENSMUSP00000126298	Dnajc19,Fis1,Mgea5,Hgs,Scarb2,Sec61a1,Nup54,Exoc4,Asna1,Naca,Sec61a2,Timm9
GO:0043604	Amide biosynthetic process	24	434	0.51	0.00026	10090.ENSMUSP00000003572,10090.ENSMUSP00000018992,10090.ENSMUSP00000020820,10090.ENSMUSP00000021443,10090.ENSMUSP00000022075,10090.ENSMUSP00000024486,10090.ENSMUSP00000024884,10090.ENSMUSP00000036881,10090.ENSMUSP00000037631,10090.ENSMUSP00000045841,10090.ENSMUSP00000046016,10090.ENSMUSP00000069004,10090.ENSMUSP00000078630,10090.ENSMUSP00000079163,10090.ENSMUSP00000079340,10090.ENSMUSP00000079672…	Gars,Rars,Mrpl22,Mthfd1,Pcsk1,Mrps23,Eif2ak2,Abcf1,Mrps6,Eprs,Rps27l,Rps15,Gss,Rpl15,Rpl36,Rpl35,Rpl27,Eif2s2,Rpl18,Rps15a,Rps24,Rps13,Eif4b,Rps27
GO:0032535	Regulation of cellular component size	22	402	0.51	0.00072	10090.ENSMUSP00000008893,10090.ENSMUSP00000016143,10090.ENSMUSP00000017975,10090.ENSMUSP00000018880,10090.ENSMUSP00000019975,10090.ENSMUSP00000022976,10090.ENSMUSP00000024047,10090.ENSMUSP00000031625,10090.ENSMUSP00000032069,10090.ENSMUSP00000032949,10090.ENSMUSP00000033040,10090.ENSMUSP00000034164,10090.ENSMUSP00000051092,10090.ENSMUSP00000064048,10090.ENSMUSP00000076577,10090.ENSMUSP00000076933…	Coro1b,Wasf3,Rab5a,Ndel1,Wasf1,Washc5,Twf2,Arpc1a,Add2,Coro1a,Pak1,Ist1,Picalm,Ptprs,Map2,Arpc5,Rac1,Arpc1b,Actr3b,Prkce,Tpm1,Apoe
GO:0010976	Positive regulation of neuron projection development	20	366	0.51	0.0017	10090.ENSMUSP00000018700,10090.ENSMUSP00000018880,10090.ENSMUSP00000021918,10090.ENSMUSP00000022976,10090.ENSMUSP00000024047,10090.ENSMUSP00000031377,10090.ENSMUSP00000033040,10090.ENSMUSP00000034164,10090.ENSMUSP00000043703,10090.ENSMUSP00000051092,10090.ENSMUSP00000053097,10090.ENSMUSP00000078746,10090.ENSMUSP00000079380,10090.ENSMUSP00000085906,10090.ENSMUSP00000088964,10090.ENSMUSP00000095420…	Dlg4,Ndel1,Ror2,Washc5,Twf2,Scarb2,Pak1,Ist1,Ptk7,Picalm,Nlgn2,Stk24,Rac1,Fmr1,Arsb,Rims1,Kalrn,Ranbp1,Grip1,Apoe
GO:0032956	Regulation of actin cytoskeleton organization	19	344	0.51	0.0023	10090.ENSMUSP00000008893,10090.ENSMUSP00000016143,10090.ENSMUSP00000018156,10090.ENSMUSP00000019975,10090.ENSMUSP00000022976,10090.ENSMUSP00000024047,10090.ENSMUSP00000031625,10090.ENSMUSP00000032069,10090.ENSMUSP00000032949,10090.ENSMUSP00000033040,10090.ENSMUSP00000041826,10090.ENSMUSP00000044276,10090.ENSMUSP00000076933,10090.ENSMUSP00000079380,10090.ENSMUSP00000082822,10090.ENSMUSP00000085578…	Coro1b,Wasf3,Rac3,Wasf1,Washc5,Twf2,Arpc1a,Add2,Coro1a,Pak1,Coro2b,Sh3pxd2b,Arpc5,Rac1,Arpc1b,Actr3b,Prkce,Cd47,Tpm1
GO:0042254	Ribosome biogenesis	15	278	0.5	0.0179	10090.ENSMUSP00000020820,10090.ENSMUSP00000033999,10090.ENSMUSP00000036555,10090.ENSMUSP00000037613,10090.ENSMUSP00000041906,10090.ENSMUSP00000042796,10090.ENSMUSP00000046016,10090.ENSMUSP00000069004,10090.ENSMUSP00000077612,10090.ENSMUSP00000079672,10090.ENSMUSP00000090305,10090.ENSMUSP00000112213,10090.ENSMUSP00000113431,10090.ENSMUSP00000125977,10090.ENSMUSP00000132102	Mrpl22,Frg1,Ipo4,Fbl,Dis3,Eri3,Rps27l,Rps15,C1qbp,Rpl35,Rpl27,Wbp11,Rsl1d1,Rps24,Rps27
GO:0051493	Regulation of cytoskeleton organization	28	541	0.49	0.00012	10090.ENSMUSP00000008893,10090.ENSMUSP00000016143,10090.ENSMUSP00000018156,10090.ENSMUSP00000019405,10090.ENSMUSP00000019975,10090.ENSMUSP00000022976,10090.ENSMUSP00000024047,10090.ENSMUSP00000030128,10090.ENSMUSP00000031058,10090.ENSMUSP00000031625,10090.ENSMUSP00000032069,10090.ENSMUSP00000032949,10090.ENSMUSP00000033040,10090.ENSMUSP00000041826,10090.ENSMUSP00000044276,10090.ENSMUSP00000071135…	Coro1b,Wasf3,Rac3,Map1s,Wasf1,Washc5,Twf2,Chmp5,Mapre3,Arpc1a,Add2,Coro1a,Pak1,Coro2b,Sh3pxd2b,Tubb4a,Map2,Arpc5,Rac1,Arpc1b,Bicd1,Actr3b,Eml4,Prkce,Stmn3,Cd47,Tpm1,Ranbp1
GO:0043254	Regulation of protein-containing complex assembly	23	437	0.49	0.00077	10090.ENSMUSP00000004565,10090.ENSMUSP00000008893,10090.ENSMUSP00000016143,10090.ENSMUSP00000019975,10090.ENSMUSP00000022976,10090.ENSMUSP00000023486,10090.ENSMUSP00000024047,10090.ENSMUSP00000024884,10090.ENSMUSP00000031058,10090.ENSMUSP00000031625,10090.ENSMUSP00000032069,10090.ENSMUSP00000032949,10090.ENSMUSP00000033040,10090.ENSMUSP00000071135,10090.ENSMUSP00000076577,10090.ENSMUSP00000076933…	Ralb,Coro1b,Wasf3,Wasf1,Washc5,Tfrc,Twf2,Eif2ak2,Mapre3,Arpc1a,Add2,Coro1a,Pak1,Tubb4a,Map2,Arpc5,Rac1,Arpc1b,Actr3b,Prkce,Rims1,Tpm1,Apoe
GO:0043603	Cellular amide metabolic process	35	689	0.48	9.2e-06	10090.ENSMUSP00000001480,10090.ENSMUSP00000003572,10090.ENSMUSP00000004136,10090.ENSMUSP00000018992,10090.ENSMUSP00000020820,10090.ENSMUSP00000021201,10090.ENSMUSP00000021443,10090.ENSMUSP00000022075,10090.ENSMUSP00000023088,10090.ENSMUSP00000024486,10090.ENSMUSP00000024884,10090.ENSMUSP00000026818,10090.ENSMUSP00000029564,10090.ENSMUSP00000033992,10090.ENSMUSP00000034903,10090.ENSMUSP00000036881…	Npepps,Gars,Gstm3,Rars,Mrpl22,Cpd,Mthfd1,Pcsk1,Naga,Mrps23,Eif2ak2,Sec11a,Pmvk,Gsr,Gsta4,Abcf1,Mrps6,Eprs,Rps27l,Dlst,Rps15,Gss,Suclg2,Rpl15,Rpl36,Rpl35,Rpl27,Eif2s2,Rpl18,Nln,Rps15a,Rps24,Rps13,Eif4b,Rps27
GO:0072657	Protein localization to membrane	22	427	0.48	0.0015	10090.ENSMUSP00000018700,10090.ENSMUSP00000026243,10090.ENSMUSP00000026900,10090.ENSMUSP00000032168,10090.ENSMUSP00000033040,10090.ENSMUSP00000044276,10090.ENSMUSP00000046540,10090.ENSMUSP00000051965,10090.ENSMUSP00000053097,10090.ENSMUSP00000065337,10090.ENSMUSP00000068789,10090.ENSMUSP00000079380,10090.ENSMUSP00000089680,10090.ENSMUSP00000092148,10090.ENSMUSP00000100046,10090.ENSMUSP00000110611…	Dlg4,Mgea5,Hgs,Sec61a1,Pak1,Sh3pxd2b,Nup54,Exoc4,Nlgn2,Asna1,Gripap1,Rac1,Naca,Nfasc,Sec61a2,Kalrn,Reep1,Mtch2,Grip1,Tnik,Timm9,Apoe
GO:0034622	Cellular protein-containing complex assembly	34	683	0.47	2.03e-05	10090.ENSMUSP00000002551,10090.ENSMUSP00000018880,10090.ENSMUSP00000019614,10090.ENSMUSP00000023449,10090.ENSMUSP00000023851,10090.ENSMUSP00000025163,10090.ENSMUSP00000028225,10090.ENSMUSP00000029925,10090.ENSMUSP00000030734,10090.ENSMUSP00000036555,10090.ENSMUSP00000037341,10090.ENSMUSP00000037597,10090.ENSMUSP00000042207,10090.ENSMUSP00000045816,10090.ENSMUSP00000046016,10090.ENSMUSP00000051092…	Snrpd1,Ndel1,Xab2,Snap29,Ndufa5,Pfdn6,Psmd5,Ndufaf4,Sf3a3,Ipo4,Ndufb7,Snrpd2,Ago2,Hist1h1c,Rps27l,Picalm,Rps15,Celf1,Psmd4,Rac1,Tfam,Rims1,Eif2s2,Psmd9,Clta,Luc7l,Celf4,Srsf6,Tmem55b,Eif4b,Snrpe,Smad2,Rps27,Atpaf1
GO:0045666	Positive regulation of neuron differentiation	23	465	0.47	0.0017	10090.ENSMUSP00000005406,10090.ENSMUSP00000018700,10090.ENSMUSP00000018880,10090.ENSMUSP00000021918,10090.ENSMUSP00000022976,10090.ENSMUSP00000024047,10090.ENSMUSP00000031377,10090.ENSMUSP00000033040,10090.ENSMUSP00000034164,10090.ENSMUSP00000042271,10090.ENSMUSP00000043703,10090.ENSMUSP00000050488,10090.ENSMUSP00000051092,10090.ENSMUSP00000053097,10090.ENSMUSP00000078746,10090.ENSMUSP00000079380…	App,Dlg4,Ndel1,Ror2,Washc5,Twf2,Scarb2,Pak1,Ist1,Spag9,Ptk7,Lin28a,Picalm,Nlgn2,Stk24,Rac1,Fmr1,Arsb,Rims1,Kalrn,Ranbp1,Grip1,Apoe
GO:0006091	Generation of precursor metabolites and energy	16	319	0.47	0.0231	10090.ENSMUSP00000019226,10090.ENSMUSP00000021522,10090.ENSMUSP00000022082,10090.ENSMUSP00000023851,10090.ENSMUSP00000028162,10090.ENSMUSP00000030784,10090.ENSMUSP00000031637,10090.ENSMUSP00000034866,10090.ENSMUSP00000047564,10090.ENSMUSP00000051222,10090.ENSMUSP00000060346,10090.ENSMUSP00000078774,10090.ENSMUSP00000081003,10090.ENSMUSP00000103267,10090.ENSMUSP00000121851,10090.ENSMUSP00000125451	Slc25a22,Glrx5,Glrx,Ndufa5,Ptges2,Prkag2,Ndufa4,Etfa,Pygm,Atp5k,Dlst,Suclg2,mt-Cytb,Ldha,Mtch2,Ciapin1
GO:0031346	Positive regulation of cell projection organization	23	474	0.46	0.0022	10090.ENSMUSP00000008893,10090.ENSMUSP00000009003,10090.ENSMUSP00000018700,10090.ENSMUSP00000018880,10090.ENSMUSP00000021918,10090.ENSMUSP00000022976,10090.ENSMUSP00000024047,10090.ENSMUSP00000031377,10090.ENSMUSP00000033040,10090.ENSMUSP00000033419,10090.ENSMUSP00000034164,10090.ENSMUSP00000043703,10090.ENSMUSP00000051092,10090.ENSMUSP00000053097,10090.ENSMUSP00000078746,10090.ENSMUSP00000079380…	Coro1b,Rala,Dlg4,Ndel1,Ror2,Washc5,Twf2,Scarb2,Pak1,Dock11,Ist1,Ptk7,Picalm,Nlgn2,Stk24,Rac1,Fmr1,Arsb,Rims1,Kalrn,Ranbp1,Grip1,Apoe
[truncated: 90 more rows]

## Sheet: Rat_enriched_BioProcess_24h
STRING enriched biological proess GO terms at 24 h input proteins -Rat
#term ID	term description	observed gene count	background gene count	strength	false discovery rate	matching proteins in your network (IDs)	matching proteins in your network (labels)
GO:0035641	Locomotory exploration behavior	4	15	1.22	0.0226	10116.ENSRNOP00000020959,10116.ENSRNOP00000050968,10116.ENSRNOP00000053713,10116.ENSRNOP00000059045	Prkce,Apoe,Nlgn2,Dlg4
[truncated: 180 more rows]

## Sheet: Selection_of_BioProcess
#term ID	term description	observed gene count	background gene count	strength	false discovery rate	matching proteins in your network (IDs)	matching proteins in your network (labels)
[truncated: 21 more rows]

[truncated: 3 more sheets: Human_enriched_function_24h, Mouse_enriched_function_24h, Rat_enriched_function_24h]
