# Supplementary material for: Secreted Amyloid Precursor Protein Alpha, a Neuroprotective Protein in the Brain Has Widespread Effects on the Transcriptome and Proteome of Human Inducible Pluripotent Stem Cell-Derived Glutamatergic Neurons Related to Memory Mechanisms
Source: Front Neurosci. 2022 May 26;16:858524. doi: 10.3389/fnins.2022.858524 (PMC9179159; doi:10.3389/fnins.2022.858524)
Supplement: Supplementary Table 5 — SWATH-MS identification of proteins with neuronal functions. [file Table_5.XLSX]

## Sheet: notes
SWATH-MS i3N sAPPa proteome study
The 6 h and 24 h tabs contain tables which are a selection of enriched GO terms which are related to cellular componenets with a neuronal function
At each time point, the list of differentially expressed proteins was subject to a STRING analysis against the Human, Mouse and Rat databases
The 6h_neuronalFunctionList tab is a collection of all the proteins identified from the three species searches (Rat, Mouse, Human) which have links to the selected GO terms.
The 24h_neuronalFunctionList tab is a collection of all the proteins identified from the three species searches (Rat, Mouse, Human) which have links to the selected GO terms.
STRING analysis identified APP associated proteins were added to the neuronal function list.
6h_SWATHdata refers to the original SWATH-MS results it contains all the significanlty differentially expressed proteins from the 6 h data.
24h_SWATHdata refers to the original SWATH-MS results it contains all the significanlty differentially expressed proteins from the 24 h data.
Coloured Red are the proteins which were highlighted in the neuronalFunctionList (GO terms + APP related).
Coloured green are additional proteins with neuronal function according to manual litrature search.

## Sheet: 6h
#term ID	term description	observed gene count	background gene count	strength	false discovery rate	matching proteins in your network (IDs)	matching proteins in your network (labels)
Human
GO:1902737	Dendritic filopodium	3	4	1.66	0.0066	9606.ENSP00000250113,9606.ENSP00000353508,9606.ENSP00000359506	FXR2,MAP2,FMR1
GO:0044326	Dendritic spine neck	3	7	1.42	0.0173	9606.ENSP00000250113,9606.ENSP00000265729,9606.ENSP00000359506	FXR2,SRI,FMR1
GO:0043203	Axon hillock	3	8	1.36	0.0201	9606.ENSP00000263373,9606.ENSP00000333982,9606.ENSP00000353508	SPTBN4,NDEL1,MAP2
GO:0005885	Arp2/3 protein complex	3	11	1.22	0.0373	9606.ENSP00000256001,9606.ENSP00000262942,9606.ENSP00000294742	ACTR3B,ARPC1A,ARPC5
GO:0044304	Main axon	7	70	0.79	0.0098	9606.ENSP00000263373,9606.ENSP00000284981,9606.ENSP00000316779,9606.ENSP00000343158,9606.ENSP00000353508,9606.ENSP00000363921,9606.ENSP00000382428	SPTBN4,APP,BIN1,EPB41L3,MAP2,PARD3,DLG4
GO:0120111	Neuron projection cytoplasm	7	86	0.7	0.0231	9606.ENSP00000255194,9606.ENSP00000333982,9606.ENSP00000353508,9606.ENSP00000359506,9606.ENSP00000376368,9606.ENSP00000382428,9606.ENSP00000410402	AP3B1,NDEL1,MAP2,FMR1,WASF1,DLG4,MAP2K4
GO:0030426	Growth cone	11	186	0.56	0.0138	9606.ENSP00000250113,9606.ENSP00000253861,9606.ENSP00000264033,9606.ENSP00000284981,9606.ENSP00000294742,9606.ENSP00000303908,9606.ENSP00000333982,9606.ENSP00000353508,9606.ENSP00000359506,9606.ENSP00000363921,9606.ENSP00000383599	FXR2,EXOC4,CBL,APP,ARPC5,TWF2,NDEL1,MAP2,FMR1,PARD3,WDR47
GO:0030424	Axon	23	646	0.34	0.0179	9606.ENSP00000250113,9606.ENSP00000253861,9606.ENSP00000255194,9606.ENSP00000263373,9606.ENSP00000264033,9606.ENSP00000265729,9606.ENSP00000278568,9606.ENSP00000284981,9606.ENSP00000294742,9606.ENSP00000303908,9606.ENSP00000316779,9606.ENSP00000321537,9606.ENSP00000333982,9606.ENSP00000343158,9606.ENSP00000353508,9606.ENSP00000354519,9606.ENSP00000359506,9606.ENSP00000363921,9606.ENSP00000376800,…	FXR2,EXOC4,AP3B1,SPTBN4,CBL,SRI,PAK1,APP,ARPC5,TWF2,BIN1,LLGL1,NDEL1,EPB41L3,MAP2,INPP5F,FMR1,PARD3,MTPN,DLG4,WDR47,MAP2K4,CD200
GO:0045202	Synapse	39	1351	0.25	0.0173	9606.ENSP00000074304,9606.ENSP00000216121,9606.ENSP00000219197,9606.ENSP00000225698,9606.ENSP00000242285,9606.ENSP00000244007,9606.ENSP00000250113,9606.ENSP00000252486,9606.ENSP00000253861,9606.ENSP00000255194,9606.ENSP00000263246,9606.ENSP00000265729,9606.ENSP00000284981,9606.ENSP00000312999,9606.ENSP00000314067,9606.ENSP00000316779,9606.ENSP00000325313,9606.ENSP00000333298,9606.ENSP00000333982,…	INPP4A,NIPSNAP1,CBLN1,C1QBP,CLTA,PLCG1,FXR2,APOE,EXOC4,AP3B1,PACSIN2,SRI,APP,GNAI2,PAK2,BIN1,MAP1S,LAMP1,NDEL1,PDE2A,EPB41L3,PDPK1,RAC1,ATP2B4,COPS5,ATP2B2,MAP2,STX7,FMR1,CADPS,WASF1,GRIP1,DLG4,KCMF1,USP46,RIMS1,RPS13,ATP2A2,TLN2
Mouse
GO:1902737	Dendritic filopodium	3	5	1.62	0.0055	10090.ENSMUSP00000018909,10090.ENSMUSP00000076577,10090.ENSMUSP00000085906	Fxr2,Map2,Fmr1
GO:0044326	Dendritic spine neck	3	8	1.42	0.0124	10090.ENSMUSP00000018909,10090.ENSMUSP00000085906,10090.ENSMUSP00000118221	Fxr2,Fmr1,Sri
GO:0005885	Arp2/3 protein complex	3	10	1.32	0.0188	10090.ENSMUSP00000031625,10090.ENSMUSP00000076933,10090.ENSMUSP00000085578	Arpc1a,Arpc5,Actr3b
GO:0044304	Main axon	7	81	0.78	0.0083	10090.ENSMUSP00000005406,10090.ENSMUSP00000018700,10090.ENSMUSP00000025239,10090.ENSMUSP00000076577,10090.ENSMUSP00000102009,10090.ENSMUSP00000108300,10090.ENSMUSP00000125453	App,Dlg4,Bin1,Map2,Camk2d,Epb4.1l3,Pard3
GO:0120111	Neuron projection cytoplasm	8	97	0.76	0.0049	10090.ENSMUSP00000018700,10090.ENSMUSP00000018880,10090.ENSMUSP00000019975,10090.ENSMUSP00000022196,10090.ENSMUSP00000041282,10090.ENSMUSP00000076577,10090.ENSMUSP00000085906,10090.ENSMUSP00000111309	Dlg4,Ndel1,Wasf1,Ap3b1,Map2k4,Map2,Fmr1,Ranbp1
GO:0008021	Synaptic vesicle	12	244	0.54	0.0099	10090.ENSMUSP00000005406,10090.ENSMUSP00000018700,10090.ENSMUSP00000018880,10090.ENSMUSP00000020174,10090.ENSMUSP00000025239,10090.ENSMUSP00000027050,10090.ENSMUSP00000029266,10090.ENSMUSP00000032749,10090.ENSMUSP00000033824,10090.ENSMUSP00000044838,10090.ENSMUSP00000051965,10090.ENSMUSP00000103481	App,Dlg4,Ndel1,Stx7,Bin1,Cops5,Anxa5,Vps33b,Lamp1,Atp6v0a1,Exoc4,Clta
GO:0030426	Growth cone	11	224	0.53	0.0152	10090.ENSMUSP00000005406,10090.ENSMUSP00000018880,10090.ENSMUSP00000018909,10090.ENSMUSP00000024047,10090.ENSMUSP00000033040,10090.ENSMUSP00000041902,10090.ENSMUSP00000051965,10090.ENSMUSP00000076577,10090.ENSMUSP00000076933,10090.ENSMUSP00000085906,10090.ENSMUSP00000125453	App,Ndel1,Fxr2,Twf2,Pak1,Cbl,Exoc4,Map2,Arpc5,Fmr1,Pard3
GO:0098978	Glutamatergic synapse	21	501	0.47	0.00092	10090.ENSMUSP00000018700,10090.ENSMUSP00000018909,10090.ENSMUSP00000023467,10090.ENSMUSP00000025239,10090.ENSMUSP00000033040,10090.ENSMUSP00000034076,10090.ENSMUSP00000064706,10090.ENSMUSP00000070554,10090.ENSMUSP00000077612,10090.ENSMUSP00000079380,10090.ENSMUSP00000085906,10090.ENSMUSP00000086398,10090.ENSMUSP00000094874,10090.ENSMUSP00000095420,10090.ENSMUSP00000099404,10090.ENSMUSP00000103481…	Dlg4,Fxr2,Pak2,Bin1,Pak1,Cbln1,Cadps,Usp46,C1qbp,Rac1,Fmr1,Atp2b2,Prkce,Rims1,Plcg1,Clta,Kalrn,Atp2b4,Grip1,Pacsin2,Apoe
GO:0098793	Presynapse	25	636	0.44	0.00046	10090.ENSMUSP00000005406,10090.ENSMUSP00000018700,10090.ENSMUSP00000018880,10090.ENSMUSP00000018909,10090.ENSMUSP00000020174,10090.ENSMUSP00000025239,10090.ENSMUSP00000027050,10090.ENSMUSP00000029266,10090.ENSMUSP00000032749,10090.ENSMUSP00000033040,10090.ENSMUSP00000033824,10090.ENSMUSP00000044838,10090.ENSMUSP00000051965,10090.ENSMUSP00000064706,10090.ENSMUSP00000077612,10090.ENSMUSP00000085906…	App,Dlg4,Ndel1,Fxr2,Stx7,Bin1,Cops5,Anxa5,Vps33b,Pak1,Lamp1,Atp6v0a1,Exoc4,Cadps,C1qbp,Fmr1,Atp2b2,Prkce,Rims1,Epn1,Clta,Kalrn,Sri,Atp2b4,Pde2a
GO:0014069	Postsynaptic density	16	414	0.43	0.0129	10090.ENSMUSP00000018700,10090.ENSMUSP00000018909,10090.ENSMUSP00000023467,10090.ENSMUSP00000033040,10090.ENSMUSP00000051965,10090.ENSMUSP00000076577,10090.ENSMUSP00000085906,10090.ENSMUSP00000086398,10090.ENSMUSP00000095420,10090.ENSMUSP00000099991,10090.ENSMUSP00000107595,10090.ENSMUSP00000108300,10090.ENSMUSP00000110583,10090.ENSMUSP00000110611,10090.ENSMUSP00000123234,10090.ENSMUSP00000126294	Dlg4,Fxr2,Pak2,Pak1,Exoc4,Map2,Fmr1,Atp2b2,Rims1,Pdpk1,Hnrnpa3,Epb4.1l3,Inpp4a,Kalrn,Grip1,Rps13
GO:0150034	Distal axon	14	399	0.39	0.0464	10090.ENSMUSP00000005406,10090.ENSMUSP00000018880,10090.ENSMUSP00000018909,10090.ENSMUSP00000024047,10090.ENSMUSP00000025239,10090.ENSMUSP00000029266,10090.ENSMUSP00000033040,10090.ENSMUSP00000041902,10090.ENSMUSP00000051965,10090.ENSMUSP00000076577,10090.ENSMUSP00000076933,10090.ENSMUSP00000085906,10090.ENSMUSP00000118221,10090.ENSMUSP00000125453	App,Ndel1,Fxr2,Twf2,Bin1,Anxa5,Pak1,Cbl,Exoc4,Map2,Arpc5,Fmr1,Sri,Pard3
GO:0045202	Synapse	51	1492	0.38	1.24e-06	10090.ENSMUSP00000005406,10090.ENSMUSP00000018700,10090.ENSMUSP00000018880,10090.ENSMUSP00000018909,10090.ENSMUSP00000019405,10090.ENSMUSP00000019975,10090.ENSMUSP00000020174,10090.ENSMUSP00000022196,10090.ENSMUSP00000023467,10090.ENSMUSP00000025239,10090.ENSMUSP00000027050,10090.ENSMUSP00000029266,10090.ENSMUSP00000031423,10090.ENSMUSP00000032749,10090.ENSMUSP00000033040,10090.ENSMUSP00000033824…	App,Dlg4,Ndel1,Fxr2,Map1s,Wasf1,Stx7,Ap3b1,Pak2,Bin1,Cops5,Anxa5,Atp2a2,Vps33b,Pak1,Lamp1,Cbln1,Tln2,Atp6v0a1,Nipsnap1,Exoc4,Gnai2,Kcmf1,Cadps,Usp46,Map2,C1qbp,Rpl36,Rac1,Fmr1,Atp2b2,Rps2,Prkce,Rims1,Epn1,Plcg1,Pdpk1,Camk2d,Rpl18,Clta,Hnrnpa3,Epb4.1l3,Inpp4a,Kalrn,Sri,Atp2b4,Grip1,Rps13,Pacsin2,Pde2a,Apoe
GO:0030424	Axon	25	791	0.34	0.0085	10090.ENSMUSP00000005406,10090.ENSMUSP00000018700,10090.ENSMUSP00000018880,10090.ENSMUSP00000018909,10090.ENSMUSP00000022196,10090.ENSMUSP00000024047,10090.ENSMUSP00000025239,10090.ENSMUSP00000029266,10090.ENSMUSP00000031866,10090.ENSMUSP00000033040,10090.ENSMUSP00000041282,10090.ENSMUSP00000041902,10090.ENSMUSP00000045910,10090.ENSMUSP00000051965,10090.ENSMUSP00000060749,10090.ENSMUSP00000076577…	App,Dlg4,Ndel1,Fxr2,Ap3b1,Twf2,Bin1,Anxa5,Mtpn,Pak1,Map2k4,Cbl,Inpp5f,Exoc4,Llgl1,Map2,Arpc5,Fmr1,Camk2d,Epb4.1l3,Ranbp1,Sri,Pard3,Cd200,Pde2a
GO:0098794	Postsynapse	23	761	0.32	0.0201	10090.ENSMUSP00000005406,10090.ENSMUSP00000018700,10090.ENSMUSP00000018909,10090.ENSMUSP00000019975,10090.ENSMUSP00000023467,10090.ENSMUSP00000033040,10090.ENSMUSP00000034076,10090.ENSMUSP00000051965,10090.ENSMUSP00000076577,10090.ENSMUSP00000079380,10090.ENSMUSP00000085906,10090.ENSMUSP00000086398,10090.ENSMUSP00000095420,10090.ENSMUSP00000096445,10090.ENSMUSP00000099991,10090.ENSMUSP00000103481…	App,Dlg4,Fxr2,Wasf1,Pak2,Pak1,Cbln1,Exoc4,Map2,Rac1,Fmr1,Atp2b2,Rims1,Epn1,Pdpk1,Clta,Hnrnpa3,Epb4.1l3,Inpp4a,Kalrn,Sri,Grip1,Rps13
GO:0043025	Neuronal cell body	22	743	0.32	0.0301	10090.ENSMUSP00000005406,10090.ENSMUSP00000018880,10090.ENSMUSP00000018909,10090.ENSMUSP00000019405,10090.ENSMUSP00000021522,10090.ENSMUSP00000022976,10090.ENSMUSP00000029266,10090.ENSMUSP00000032307,10090.ENSMUSP00000033824,10090.ENSMUSP00000041282,10090.ENSMUSP00000045910,10090.ENSMUSP00000051965,10090.ENSMUSP00000076577,10090.ENSMUSP00000085906,10090.ENSMUSP00000086398,10090.ENSMUSP00000099991…	App,Ndel1,Fxr2,Map1s,Glrx5,Washc5,Anxa5,Magohb,Lamp1,Map2k4,Inpp5f,Exoc4,Map2,Fmr1,Atp2b2,Pdpk1,Camk2d,Kalrn,Grip1,Pard3,Cd200,Apoe
GO:0030425	Dendrite	22	753	0.31	0.0345	10090.ENSMUSP00000005406,10090.ENSMUSP00000018700,10090.ENSMUSP00000018909,10090.ENSMUSP00000019405,10090.ENSMUSP00000019975,10090.ENSMUSP00000021522,10090.ENSMUSP00000029266,10090.ENSMUSP00000033040,10090.ENSMUSP00000033824,10090.ENSMUSP00000041282,10090.ENSMUSP00000042207,10090.ENSMUSP00000045910,10090.ENSMUSP00000051965,10090.ENSMUSP00000057543,10090.ENSMUSP00000076577,10090.ENSMUSP00000079380…	App,Dlg4,Fxr2,Map1s,Wasf1,Glrx5,Anxa5,Pak1,Lamp1,Map2k4,Ago2,Inpp5f,Exoc4,Gnai2,Map2,Rac1,Fmr1,Atp2b2,Sri,Grip1,Pde2a,Apoe
GO:0043005	Neuron projection	42	1583	0.27	0.0044	10090.ENSMUSP00000002572,10090.ENSMUSP00000005406,10090.ENSMUSP00000015950,10090.ENSMUSP00000018700,10090.ENSMUSP00000018880,10090.ENSMUSP00000018909,10090.ENSMUSP00000019405,10090.ENSMUSP00000019975,10090.ENSMUSP00000021522,10090.ENSMUSP00000022075,10090.ENSMUSP00000022196,10090.ENSMUSP00000022976,10090.ENSMUSP00000024047,10090.ENSMUSP00000025239,10090.ENSMUSP00000029266,10090.ENSMUSP00000031866…	Slc9a3r2,App,Qdpr,Dlg4,Ndel1,Fxr2,Map1s,Wasf1,Glrx5,Pcsk1,Ap3b1,Washc5,Twf2,Bin1,Anxa5,Mtpn,Pak1,Lamp1,Map2k4,Cbl,Ago2,Inpp5f,Exoc4,Gnai2,Llgl1,Map2,Arpc5,Rac1,Fmr1,Atp2b2,Camk2d,Hnrnpa3,Epb4.1l3,Kalrn,Ranbp1,Sri,Atp2b4,Grip1,Pard3,Cd200,Pde2a,Apoe
Rat
GO:1990812	Growth cone filopodium	2	3	1.69	0.041	10116.ENSRNOP00000016227,10116.ENSRNOP00000041613	Fmr1,App
GO:0043194	Axon initial segment	3	15	1.16	0.041	10116.ENSRNOP00000016026,10116.ENSRNOP00000017573,10116.ENSRNOP00000050877	Camk2d,Bin1,Map2
GO:0044304	Main axon	6	67	0.81	0.0161	10116.ENSRNOP00000016026,10116.ENSRNOP00000017573,10116.ENSRNOP00000041613,10116.ENSRNOP00000048964,10116.ENSRNOP00000050877,10116.ENSRNOP00000059045	Camk2d,Bin1,App,Pard3,Map2,Dlg4
GO:0008021	Synaptic vesicle	11	208	0.59	0.0092	10116.ENSRNOP00000005574,10116.ENSRNOP00000017573,10116.ENSRNOP00000017862,10116.ENSRNOP00000019552,10116.ENSRNOP00000019737,10116.ENSRNOP00000021318,10116.ENSRNOP00000026580,10116.ENSRNOP00000041613,10116.ENSRNOP00000052113,10116.ENSRNOP00000059045,10116.ENSRNOP00000064888	Ndel1,Bin1,Vps33b,Anxa5,Clta,Stx7,Lamp1,App,Atp6v0a1,Dlg4,Exoc4
GO:0098978	Glutamatergic synapse	20	427	0.53	0.00026	10116.ENSRNOP00000000011,10116.ENSRNOP00000001417,10116.ENSRNOP00000002879,10116.ENSRNOP00000004078,10116.ENSRNOP00000005539,10116.ENSRNOP00000012153,10116.ENSRNOP00000015454,10116.ENSRNOP00000016227,10116.ENSRNOP00000017573,10116.ENSRNOP00000019737,10116.ENSRNOP00000020959,10116.ENSRNOP00000022276,10116.ENSRNOP00000031020,10116.ENSRNOP00000039072,10116.ENSRNOP00000040162,10116.ENSRNOP00000045832…	Cbln1,Rac1,Usp46,Atp2b4,Grip1,Cadps,Rims1,Fmr1,Bin1,Clta,Prkce,Plcg1,C1qbp,Kalrn,Pak2,Pak1,Apoe,Dlg4,Pacsin2,Atp2b2
GO:0098793	Presynapse	23	535	0.5	0.0002	10116.ENSRNOP00000004078,10116.ENSRNOP00000005574,10116.ENSRNOP00000012153,10116.ENSRNOP00000015185,10116.ENSRNOP00000015454,10116.ENSRNOP00000016227,10116.ENSRNOP00000017573,10116.ENSRNOP00000017862,10116.ENSRNOP00000019552,10116.ENSRNOP00000019737,10116.ENSRNOP00000020959,10116.ENSRNOP00000021286,10116.ENSRNOP00000021318,10116.ENSRNOP00000026580,10116.ENSRNOP00000026586,10116.ENSRNOP00000031020…	Atp2b4,Ndel1,Cadps,Pcsk1,Rims1,Fmr1,Bin1,Vps33b,Anxa5,Clta,Prkce,Epn1,Stx7,Lamp1,Pde2a,C1qbp,Kalrn,App,Pak1,Atp6v0a1,Dlg4,Atp2b2,Exoc4
GO:0014069	Postsynaptic density	14	346	0.47	0.0154	10116.ENSRNOP00000005539,10116.ENSRNOP00000015454,10116.ENSRNOP00000016227,10116.ENSRNOP00000024330,10116.ENSRNOP00000036690,10116.ENSRNOP00000039072,10116.ENSRNOP00000040162,10116.ENSRNOP00000045832,10116.ENSRNOP00000050877,10116.ENSRNOP00000059045,10116.ENSRNOP00000061650,10116.ENSRNOP00000061683,10116.ENSRNOP00000063572,10116.ENSRNOP00000064888	Grip1,Rims1,Fmr1,Inpp4a,Rps13,Kalrn,Pak2,Pak1,Map2,Dlg4,Hnrnpa3,Pdpk1,Atp2b2,Exoc4
GO:0150034	Distal axon	14	346	0.47	0.0154	10116.ENSRNOP00000005574,10116.ENSRNOP00000015185,10116.ENSRNOP00000016227,10116.ENSRNOP00000017573,10116.ENSRNOP00000019552,10116.ENSRNOP00000021286,10116.ENSRNOP00000021318,10116.ENSRNOP00000041613,10116.ENSRNOP00000045832,10116.ENSRNOP00000048964,10116.ENSRNOP00000050877,10116.ENSRNOP00000052113,10116.ENSRNOP00000061516,10116.ENSRNOP00000064888	Ndel1,Pcsk1,Fmr1,Bin1,Anxa5,Epn1,Stx7,App,Pak1,Pard3,Map2,Atp6v0a1,Arpc5,Exoc4
GO:0045202	Synapse	44	1174	0.44	4.43e-07	10116.ENSRNOP00000000011,10116.ENSRNOP00000001417,10116.ENSRNOP00000002879,10116.ENSRNOP00000004078,10116.ENSRNOP00000005539,10116.ENSRNOP00000005574,10116.ENSRNOP00000012153,10116.ENSRNOP00000015185,10116.ENSRNOP00000015454,10116.ENSRNOP00000016026,10116.ENSRNOP00000016227,10116.ENSRNOP00000017573,10116.ENSRNOP00000017862,10116.ENSRNOP00000019508,10116.ENSRNOP00000019552,10116.ENSRNOP00000019737…	Cbln1,Rac1,Usp46,Atp2b4,Grip1,Ndel1,Cadps,Pcsk1,Rims1,Camk2d,Fmr1,Bin1,Vps33b,Rps2,Anxa5,Clta,Prkce,Epn1,Stx7,Plcg1,Gnai2,Inpp4a,Atp2a2,Map1s,Lamp1,Pde2a,Rpl18,C1qbp,Rps13,Kalrn,Pak2,App,Pak1,Map2,Apoe,Atp6v0a1,Rpl36,Dlg4,Pacsin2,Hnrnpa3,Pdpk1,Atp2b2,Wasf1,Exoc4
GO:0030424	Axon	21	626	0.39	0.0092	10116.ENSRNOP00000005366,10116.ENSRNOP00000005574,10116.ENSRNOP00000015185,10116.ENSRNOP00000015808,10116.ENSRNOP00000016026,10116.ENSRNOP00000016227,10116.ENSRNOP00000017573,10116.ENSRNOP00000019552,10116.ENSRNOP00000021286,10116.ENSRNOP00000021318,10116.ENSRNOP00000026586,10116.ENSRNOP00000041613,10116.ENSRNOP00000045832,10116.ENSRNOP00000048964,10116.ENSRNOP00000049421,10116.ENSRNOP00000050877…	Llgl1,Ndel1,Pcsk1,Mtpn,Camk2d,Fmr1,Bin1,Anxa5,Epn1,Stx7,Pde2a,App,Pak1,Pard3,Map1lc3b,Map2,Atp6v0a1,Cd200,Dlg4,Arpc5,Exoc4
GO:0098794	Postsynapse	20	630	0.36	0.0199	10116.ENSRNOP00000000011,10116.ENSRNOP00000001417,10116.ENSRNOP00000005539,10116.ENSRNOP00000015454,10116.ENSRNOP00000016227,10116.ENSRNOP00000019737,10116.ENSRNOP00000021286,10116.ENSRNOP00000024330,10116.ENSRNOP00000036690,10116.ENSRNOP00000039072,10116.ENSRNOP00000040162,10116.ENSRNOP00000041613,10116.ENSRNOP00000045832,10116.ENSRNOP00000050877,10116.ENSRNOP00000059045,10116.ENSRNOP00000061650…	Cbln1,Rac1,Grip1,Rims1,Fmr1,Clta,Epn1,Inpp4a,Rps13,Kalrn,Pak2,App,Pak1,Map2,Dlg4,Hnrnpa3,Pdpk1,Atp2b2,Wasf1,Exoc4
GO:0030425	Dendrite	19	606	0.36	0.0286	10116.ENSRNOP00000001417,10116.ENSRNOP00000005539,10116.ENSRNOP00000011898,10116.ENSRNOP00000015185,10116.ENSRNOP00000016227,10116.ENSRNOP00000019552,10116.ENSRNOP00000022550,10116.ENSRNOP00000025385,10116.ENSRNOP00000026580,10116.ENSRNOP00000026586,10116.ENSRNOP00000041613,10116.ENSRNOP00000045832,10116.ENSRNOP00000049421,10116.ENSRNOP00000050877,10116.ENSRNOP00000050968,10116.ENSRNOP00000059045…	Rac1,Grip1,Ago2,Pcsk1,Fmr1,Anxa5,Gnai2,Map1s,Lamp1,Pde2a,App,Pak1,Map1lc3b,Map2,Apoe,Dlg4,Atp2b2,Wasf1,Exoc4
GO:0043005	Neuron projection	35	1182	0.33	0.0015	10116.ENSRNOP00000001417,10116.ENSRNOP00000004078,10116.ENSRNOP00000004172,10116.ENSRNOP00000004385,10116.ENSRNOP00000005366,10116.ENSRNOP00000005539,10116.ENSRNOP00000005574,10116.ENSRNOP00000011898,10116.ENSRNOP00000015185,10116.ENSRNOP00000015808,10116.ENSRNOP00000016026,10116.ENSRNOP00000016227,10116.ENSRNOP00000017573,10116.ENSRNOP00000019552,10116.ENSRNOP00000021286,10116.ENSRNOP00000021318…	Rac1,Atp2b4,Slc9a3r2,Qdpr,Llgl1,Grip1,Ndel1,Ago2,Pcsk1,Mtpn,Camk2d,Fmr1,Bin1,Anxa5,Epn1,Stx7,Gnai2,Map1s,Lamp1,Pde2a,Kalrn,App,Pak1,Pard3,Map1lc3b,Map2,Apoe,Atp6v0a1,Cd200,Dlg4,Arpc5,Hnrnpa3,Atp2b2,Wasf1,Exoc4

## Sheet: 24h
#term ID	term description	observed gene count	background gene count	strength	false discovery rate	matching proteins in your network (IDs)	matching proteins in your network (labels)
Human
GO:1902737	Dendritic filopodium	4	4	1.71	0.00042	9606.ENSP00000250113,9606.ENSP00000350170,9606.ENSP00000353508,9606.ENSP00000359506	FXR2,FXR1,MAP2,FMR1
GO:0044326	Dendritic spine neck	4	7	1.47	0.0015	9606.ENSP00000250113,9606.ENSP00000265729,9606.ENSP00000350170,9606.ENSP00000359506	FXR2,SRI,FXR1,FMR1
GO:0043203	Axon hillock	3	8	1.29	0.0204	9606.ENSP00000263373,9606.ENSP00000333982,9606.ENSP00000353508	SPTBN4,NDEL1,MAP2
GO:0005885	Arp2/3 protein complex	4	11	1.27	0.0046	9606.ENSP00000256001,9606.ENSP00000262942,9606.ENSP00000294742,9606.ENSP00000389631	ACTR3B,ARPC1A,ARPC5,ARPC1B
GO:0030426	Growth cone	15	186	0.62	0.00038	9606.ENSP00000227322,9606.ENSP00000250113,9606.ENSP00000253861,9606.ENSP00000284981,9606.ENSP00000294742,9606.ENSP00000303908,9606.ENSP00000304283,9606.ENSP00000333982,9606.ENSP00000349932,9606.ENSP00000350170,9606.ENSP00000353508,9606.ENSP00000359070,9606.ENSP00000359506,9606.ENSP00000363745,9606.ENSP00000383599	ZPR1,FXR2,EXOC4,APP,ARPC5,TWF2,RAC3,NDEL1,PTPRS,FXR1,MAP2,STMN3,FMR1,HNRNPR,WDR47
GO:0042734	Presynaptic membrane	11	158	0.56	0.0096	9606.ENSP00000242285,9606.ENSP00000305288,9606.ENSP00000334910,9606.ENSP00000349932,9606.ENSP00000350310,9606.ENSP00000353129,9606.ENSP00000357307,9606.ENSP00000359506,9606.ENSP00000366233,9606.ENSP00000377015,9606.ENSP00000428417	CLTA,NLGN2,PDE2A,PTPRS,ATP2B4,KCTD8,SYT11,FMR1,GABBR1,PICALM,RIMS1
GO:0008021	Synaptic vesicle	14	203	0.55	0.0026	9606.ENSP00000242285,9606.ENSP00000254442,9606.ENSP00000263160,9606.ENSP00000273047,9606.ENSP00000284981,9606.ENSP00000322832,9606.ENSP00000330199,9606.ENSP00000333298,9606.ENSP00000333982,9606.ENSP00000349932,9606.ENSP00000350512,9606.ENSP00000357307,9606.ENSP00000377015,9606.ENSP00000382428	CLTA,WDR7,SLC17A6,RAB5A,APP,ROGDI,SLC6A17,LAMP1,NDEL1,PTPRS,COPS5,SYT11,PICALM,DLG4
GO:0150034	Distal axon	18	310	0.48	0.0022	9606.ENSP00000227322,9606.ENSP00000250113,9606.ENSP00000253861,9606.ENSP00000265729,9606.ENSP00000273047,9606.ENSP00000284981,9606.ENSP00000294742,9606.ENSP00000303908,9606.ENSP00000304283,9606.ENSP00000333982,9606.ENSP00000349932,9606.ENSP00000350170,9606.ENSP00000353508,9606.ENSP00000357307,9606.ENSP00000359070,9606.ENSP00000359506,9606.ENSP00000363745,9606.ENSP00000383599	ZPR1,FXR2,EXOC4,SRI,RAB5A,APP,ARPC5,TWF2,RAC3,NDEL1,PTPRS,FXR1,MAP2,SYT11,STMN3,FMR1,HNRNPR,WDR47
GO:0098793	Presynapse	28	526	0.44	0.00017	9606.ENSP00000215730,9606.ENSP00000225698,9606.ENSP00000242285,9606.ENSP00000250113,9606.ENSP00000254442,9606.ENSP00000263160,9606.ENSP00000265729,9606.ENSP00000273047,9606.ENSP00000284981,9606.ENSP00000305288,9606.ENSP00000322832,9606.ENSP00000330199,9606.ENSP00000333298,9606.ENSP00000333982,9606.ENSP00000334910,9606.ENSP00000349932,9606.ENSP00000350170,9606.ENSP00000350310,9606.ENSP00000350512,…	SNAP29,C1QBP,CLTA,FXR2,WDR7,SLC17A6,SRI,RAB5A,APP,NLGN2,ROGDI,SLC6A17,LAMP1,NDEL1,PDE2A,PTPRS,FXR1,ATP2B4,COPS5,KCTD8,SYT11,FMR1,HNRNPR,GABBR1,PICALM,DLG4,TNIK,RIMS1
GO:0098794	Postsynapse	30	643	0.38	0.00068	9606.ENSP00000074304,9606.ENSP00000197268,9606.ENSP00000219197,9606.ENSP00000242285,9606.ENSP00000250113,9606.ENSP00000264436,9606.ENSP00000265729,9606.ENSP00000273047,9606.ENSP00000284981,9606.ENSP00000305288,9606.ENSP00000330199,9606.ENSP00000335055,9606.ENSP00000346240,9606.ENSP00000348461,9606.ENSP00000349932,9606.ENSP00000350170,9606.ENSP00000353129,9606.ENSP00000353508,9606.ENSP00000357307,…	INPP4A,KIAA1467,CBLN1,CLTA,FXR2,ADD2,SRI,RAB5A,APP,NLGN2,SLC6A17,WASF3,FBXO2,RAC1,PTPRS,FXR1,KCTD8,MAP2,SYT11,RPS27,FMR1,GRIPAP1,GABBR1,WASF1,PICALM,GRIP1,DLG4,TNIK,RPS13,ATP1A1
GO:0030424	Axon	30	646	0.38	0.00071	9606.ENSP00000219150,9606.ENSP00000227322,9606.ENSP00000250113,9606.ENSP00000253861,9606.ENSP00000263373,9606.ENSP00000264071,9606.ENSP00000265729,9606.ENSP00000273047,9606.ENSP00000278568,9606.ENSP00000284981,9606.ENSP00000294742,9606.ENSP00000303908,9606.ENSP00000304283,9606.ENSP00000322832,9606.ENSP00000333982,9606.ENSP00000344786,9606.ENSP00000349932,9606.ENSP00000350170,9606.ENSP00000353508,…	CORO1A,ZPR1,FXR2,EXOC4,SPTBN4,TUBB4A,SRI,RAB5A,PAK1,APP,ARPC5,TWF2,RAC3,ROGDI,NDEL1,NFASC,PTPRS,FXR1,MAP2,SYT11,STMN3,FMR1,HNRNPR,ROR2,GRIPAP1,GARS,DLG4,WDR47,CD200,ATP1A3
GO:0030425	Dendrite	27	612	0.36	0.0033	9606.ENSP00000220592,9606.ENSP00000250113,9606.ENSP00000252486,9606.ENSP00000265729,9606.ENSP00000273047,9606.ENSP00000278568,9606.ENSP00000284981,9606.ENSP00000322832,9606.ENSP00000325313,9606.ENSP00000328570,9606.ENSP00000333298,9606.ENSP00000344786,9606.ENSP00000346240,9606.ENSP00000348461,9606.ENSP00000350170,9606.ENSP00000353508,9606.ENSP00000357307,9606.ENSP00000359506,9606.ENSP00000363745,…	AGO2,FXR2,APOE,SRI,RAB5A,PAK1,APP,ROGDI,MAP1S,GLRX5,LAMP1,NFASC,FBXO2,RAC1,FXR1,MAP2,SYT11,FMR1,HNRNPR,ROR2,GRIPAP1,ABHD12,GABBR1,WASF1,GRIP1,DLG4,WDR47
GO:0098978	Glutamatergic synapse	16	361	0.36	0.0438	9606.ENSP00000219150,9606.ENSP00000219197,9606.ENSP00000225698,9606.ENSP00000244007,9606.ENSP00000252486,9606.ENSP00000263246,9606.ENSP00000330199,9606.ENSP00000335055,9606.ENSP00000348461,9606.ENSP00000349932,9606.ENSP00000350170,9606.ENSP00000350310,9606.ENSP00000365606,9606.ENSP00000381098,9606.ENSP00000382428,9606.ENSP00000399511	CORO1A,CBLN1,C1QBP,PLCG1,APOE,PACSIN2,SLC6A17,WASF3,RAC1,PTPRS,FXR1,ATP2B4,GRIPAP1,GRIP1,DLG4,TNIK
GO:0045202	Synapse	53	1351	0.31	8.05e-05	9606.ENSP00000074304,9606.ENSP00000197268,9606.ENSP00000215730,9606.ENSP00000219150,9606.ENSP00000219197,9606.ENSP00000225698,9606.ENSP00000242285,9606.ENSP00000244007,9606.ENSP00000250113,9606.ENSP00000252486,9606.ENSP00000253861,9606.ENSP00000254442,9606.ENSP00000263160,9606.ENSP00000263246,9606.ENSP00000264436,9606.ENSP00000265729,9606.ENSP00000273047,9606.ENSP00000284981,9606.ENSP00000304283,…	INPP4A,KIAA1467,SNAP29,CORO1A,CBLN1,C1QBP,CLTA,PLCG1,FXR2,APOE,EXOC4,WDR7,SLC17A6,PACSIN2,ADD2,SRI,RAB5A,APP,RAC3,NLGN2,HNRNPD,ROGDI,MAP1S,SLC6A17,LAMP1,NDEL1,PDE2A,WASF3,FBXO2,RAC1,PTPRS,FXR1,ATP2B4,COPS5,KCTD8,MAP2,SYT11,RPS27,FMR1,HNRNPR,GRIPAP1,GABBR1,WASF1,PICALM,SH3KBP1,GRIP1,DLG4,TNIK,RIMS1,RPS13,ATP2A2,ATP1A3,ATP1A1
GO:0043005	Neuron projection	47	1366	0.25	0.004	9606.ENSP00000219150,9606.ENSP00000220592,9606.ENSP00000227322,9606.ENSP00000250113,9606.ENSP00000252486,9606.ENSP00000253861,9606.ENSP00000263160,9606.ENSP00000263373,9606.ENSP00000264071,9606.ENSP00000265729,9606.ENSP00000273047,9606.ENSP00000278568,9606.ENSP00000284981,9606.ENSP00000294742,9606.ENSP00000303908,9606.ENSP00000304283,9606.ENSP00000308024,9606.ENSP00000318016,9606.ENSP00000322832,…	CORO1A,AGO2,ZPR1,FXR2,APOE,EXOC4,SLC17A6,SPTBN4,TUBB4A,SRI,RAB5A,PAK1,APP,ARPC5,TWF2,RAC3,PCSK1,KIAA0196,ROGDI,MAP1S,GLRX5,LAMP1,NDEL1,NFASC,FBXO2,RAC1,PTPRS,FXR1,ATP2B4,MAP2,SYT11,STMN3,FMR1,HNRNPR,ROR2,GRIPAP1,ABHD12,GABBR1,GARS,WASF1,SH3KBP1,GRIP1,DLG4,WDR47,VEZT,CD200,ATP1A3
Mouse
GO:1902737	Dendritic filopodium	4	5	1.67	0.00031	10090.ENSMUSP00000001620,10090.ENSMUSP00000018909,10090.ENSMUSP00000076577,10090.ENSMUSP00000085906	Fxr1,Fxr2,Map2,Fmr1
GO:0098842	Postsynaptic early endosome	2	3	1.6	0.0443	10090.ENSMUSP00000017975,10090.ENSMUSP00000068789	Rab5a,Gripap1
GO:0044326	Dendritic spine neck	5	8	1.57	7.17e-05	10090.ENSMUSP00000001620,10090.ENSMUSP00000018909,10090.ENSMUSP00000085906,10090.ENSMUSP00000099922,10090.ENSMUSP00000118221	Fxr1,Fxr2,Fmr1,Atp1a3,Sri
GO:0005885	Arp2/3 protein complex	4	10	1.37	0.0018	10090.ENSMUSP00000031625,10090.ENSMUSP00000076933,10090.ENSMUSP00000082822,10090.ENSMUSP00000085578	Arpc1a,Arpc5,Arpc1b,Actr3b
GO:0060076	Excitatory synapse	6	72	0.69	0.0345	10090.ENSMUSP00000018700,10090.ENSMUSP00000032710,10090.ENSMUSP00000034076,10090.ENSMUSP00000051092,10090.ENSMUSP00000053097,10090.ENSMUSP00000103129	Dlg4,Slc17a6,Cbln1,Picalm,Nlgn2,Syt11
GO:0008021	Synaptic vesicle	18	244	0.64	2.83e-05	10090.ENSMUSP00000005406,10090.ENSMUSP00000017975,10090.ENSMUSP00000018700,10090.ENSMUSP00000018880,10090.ENSMUSP00000023191,10090.ENSMUSP00000025338,10090.ENSMUSP00000027050,10090.ENSMUSP00000029266,10090.ENSMUSP00000029499,10090.ENSMUSP00000032710,10090.ENSMUSP00000033824,10090.ENSMUSP00000044838,10090.ENSMUSP00000051092,10090.ENSMUSP00000051965,10090.ENSMUSP00000064048,10090.ENSMUSP00000072509…	App,Rab5a,Dlg4,Ndel1,Rogdi,Gabbr1,Cops5,Anxa5,Slc6a17,Slc17a6,Lamp1,Atp6v0a1,Picalm,Exoc4,Ptprs,Wdr7,Syt11,Clta
GO:0120111	Neuron projection cytoplasm	7	97	0.63	0.0326	10090.ENSMUSP00000018700,10090.ENSMUSP00000018880,10090.ENSMUSP00000019975,10090.ENSMUSP00000053558,10090.ENSMUSP00000076577,10090.ENSMUSP00000085906,10090.ENSMUSP00000111309	Dlg4,Ndel1,Wasf1,Abhd12,Map2,Fmr1,Ranbp1
GO:0030426	Growth cone	14	224	0.57	0.0014	10090.ENSMUSP00000001620,10090.ENSMUSP00000005406,10090.ENSMUSP00000018156,10090.ENSMUSP00000018880,10090.ENSMUSP00000018909,10090.ENSMUSP00000024047,10090.ENSMUSP00000033040,10090.ENSMUSP00000051965,10090.ENSMUSP00000064048,10090.ENSMUSP00000076577,10090.ENSMUSP00000076933,10090.ENSMUSP00000085906,10090.ENSMUSP00000099334,10090.ENSMUSP00000117725	Fxr1,App,Rac3,Ndel1,Fxr2,Twf2,Pak1,Exoc4,Ptprs,Map2,Arpc5,Fmr1,Stmn3,Zpr1
GO:0030672	Synaptic vesicle membrane	8	129	0.56	0.0374	10090.ENSMUSP00000017975,10090.ENSMUSP00000029499,10090.ENSMUSP00000032710,10090.ENSMUSP00000033824,10090.ENSMUSP00000044838,10090.ENSMUSP00000064048,10090.ENSMUSP00000103129,10090.ENSMUSP00000103481	Rab5a,Slc6a17,Slc17a6,Lamp1,Atp6v0a1,Ptprs,Syt11,Clta
GO:0042734	Presynaptic membrane	12	207	0.53	0.0072	10090.ENSMUSP00000025338,10090.ENSMUSP00000051092,10090.ENSMUSP00000053097,10090.ENSMUSP00000055326,10090.ENSMUSP00000064048,10090.ENSMUSP00000085906,10090.ENSMUSP00000095420,10090.ENSMUSP00000099922,10090.ENSMUSP00000103129,10090.ENSMUSP00000103481,10090.ENSMUSP00000119242,10090.ENSMUSP00000131553	Gabbr1,Picalm,Nlgn2,Kctd8,Ptprs,Fmr1,Rims1,Atp1a3,Syt11,Clta,Atp2b4,Pde2a
GO:0098793	Presynapse	33	636	0.49	2.51e-06	10090.ENSMUSP00000001620,10090.ENSMUSP00000005406,10090.ENSMUSP00000017975,10090.ENSMUSP00000018700,10090.ENSMUSP00000018880,10090.ENSMUSP00000018909,10090.ENSMUSP00000023191,10090.ENSMUSP00000023449,10090.ENSMUSP00000025338,10090.ENSMUSP00000027050,10090.ENSMUSP00000029266,10090.ENSMUSP00000029499,10090.ENSMUSP00000032710,10090.ENSMUSP00000033040,10090.ENSMUSP00000033824,10090.ENSMUSP00000044838…	Fxr1,App,Rab5a,Dlg4,Ndel1,Fxr2,Rogdi,Snap29,Gabbr1,Cops5,Anxa5,Slc6a17,Slc17a6,Pak1,Lamp1,Atp6v0a1,Picalm,Exoc4,Nlgn2,Kctd8,Ptprs,Wdr7,C1qbp,Fmr1,Prkce,Rims1,Atp1a3,Syt11,Clta,Kalrn,Sri,Atp2b4,Pde2a
GO:0043197	Dendritic spine	11	212	0.49	0.0256	10090.ENSMUSP00000001620,10090.ENSMUSP00000005406,10090.ENSMUSP00000018700,10090.ENSMUSP00000018909,10090.ENSMUSP00000025338,10090.ENSMUSP00000037377,10090.ENSMUSP00000079380,10090.ENSMUSP00000085906,10090.ENSMUSP00000099922,10090.ENSMUSP00000103129,10090.ENSMUSP00000118221	Fxr1,App,Dlg4,Fxr2,Gabbr1,Fbxo2,Rac1,Fmr1,Atp1a3,Syt11,Sri
GO:0098978	Glutamatergic synapse	25	501	0.47	0.00013	10090.ENSMUSP00000001620,10090.ENSMUSP00000016143,10090.ENSMUSP00000018700,10090.ENSMUSP00000018909,10090.ENSMUSP00000025338,10090.ENSMUSP00000029499,10090.ENSMUSP00000032069,10090.ENSMUSP00000032949,10090.ENSMUSP00000033040,10090.ENSMUSP00000034076,10090.ENSMUSP00000064048,10090.ENSMUSP00000068789,10090.ENSMUSP00000077612,10090.ENSMUSP00000079380,10090.ENSMUSP00000085906,10090.ENSMUSP00000094874…	Fxr1,Wasf3,Dlg4,Fxr2,Gabbr1,Slc6a17,Add2,Coro1a,Pak1,Cbln1,Ptprs,Gripap1,C1qbp,Rac1,Fmr1,Prkce,Rims1,Plcg1,Clta,Kalrn,Atp2b4,Grip1,Tnik,Pacsin2,Apoe
GO:0150034	Distal axon	19	399	0.45	0.0022	10090.ENSMUSP00000001620,10090.ENSMUSP00000005406,10090.ENSMUSP00000017975,10090.ENSMUSP00000018156,10090.ENSMUSP00000018880,10090.ENSMUSP00000018909,10090.ENSMUSP00000024047,10090.ENSMUSP00000029266,10090.ENSMUSP00000033040,10090.ENSMUSP00000051965,10090.ENSMUSP00000064048,10090.ENSMUSP00000076577,10090.ENSMUSP00000076933,10090.ENSMUSP00000085906,10090.ENSMUSP00000099334,10090.ENSMUSP00000099922…	Fxr1,App,Rab5a,Rac3,Ndel1,Fxr2,Twf2,Anxa5,Pak1,Exoc4,Ptprs,Map2,Arpc5,Fmr1,Stmn3,Atp1a3,Syt11,Zpr1,Sri
GO:0098794	Postsynapse	35	761	0.43	1.3e-05	10090.ENSMUSP00000001620,10090.ENSMUSP00000005406,10090.ENSMUSP00000016143,10090.ENSMUSP00000017975,10090.ENSMUSP00000018700,10090.ENSMUSP00000018909,10090.ENSMUSP00000019975,10090.ENSMUSP00000025338,10090.ENSMUSP00000029499,10090.ENSMUSP00000032069,10090.ENSMUSP00000033040,10090.ENSMUSP00000034076,10090.ENSMUSP00000037377,10090.ENSMUSP00000039657,10090.ENSMUSP00000051092,10090.ENSMUSP00000051965…	Fxr1,App,Wasf3,Rab5a,Dlg4,Fxr2,Wasf1,Gabbr1,Slc6a17,Add2,Pak1,Cbln1,Fbxo2,Atp1a1,Picalm,Exoc4,Nlgn2,Kctd8,Ptprs,Gripap1,Map2,Rac1,Fmr1,Rims1,Atp1a3,Syt11,Clta,Fam234b,Hnrnpa3,Inpp4a,Kalrn,Sri,Grip1,Rps13,Eif4b
GO:0014069	Postsynaptic density	18	414	0.41	0.0078	10090.ENSMUSP00000001620,10090.ENSMUSP00000018700,10090.ENSMUSP00000018909,10090.ENSMUSP00000032069,10090.ENSMUSP00000033040,10090.ENSMUSP00000039657,10090.ENSMUSP00000051092,10090.ENSMUSP00000051965,10090.ENSMUSP00000064048,10090.ENSMUSP00000076577,10090.ENSMUSP00000085906,10090.ENSMUSP00000095420,10090.ENSMUSP00000103129,10090.ENSMUSP00000107595,10090.ENSMUSP00000110583,10090.ENSMUSP00000110611…	Fxr1,Dlg4,Fxr2,Add2,Pak1,Atp1a1,Picalm,Exoc4,Ptprs,Map2,Fmr1,Rims1,Syt11,Hnrnpa3,Inpp4a,Kalrn,Grip1,Rps13
GO:0030425	Dendrite	32	753	0.4	0.00014	10090.ENSMUSP00000001620,10090.ENSMUSP00000005406,10090.ENSMUSP00000017975,10090.ENSMUSP00000018700,10090.ENSMUSP00000018909,10090.ENSMUSP00000019405,10090.ENSMUSP00000019975,10090.ENSMUSP00000021522,10090.ENSMUSP00000021918,10090.ENSMUSP00000022082,10090.ENSMUSP00000023191,10090.ENSMUSP00000025338,10090.ENSMUSP00000029266,10090.ENSMUSP00000033040,10090.ENSMUSP00000033824,10090.ENSMUSP00000037377…	Fxr1,App,Rab5a,Dlg4,Fxr2,Map1s,Wasf1,Glrx5,Ror2,Glrx,Rogdi,Gabbr1,Anxa5,Pak1,Lamp1,Fbxo2,Ago2,Exoc4,Nlgn2,Abhd12,Gripap1,Map2,Rac1,Fmr1,Nfasc,Atp1a3,Syt11,Sri,Grip1,Eif4b,Pde2a,Apoe
GO:0098984	Neuron to neuron synapse	19	446	0.4	0.0072	10090.ENSMUSP00000001620,10090.ENSMUSP00000018700,10090.ENSMUSP00000018909,10090.ENSMUSP00000032069,10090.ENSMUSP00000033040,10090.ENSMUSP00000039657,10090.ENSMUSP00000051092,10090.ENSMUSP00000051965,10090.ENSMUSP00000064048,10090.ENSMUSP00000076577,10090.ENSMUSP00000085906,10090.ENSMUSP00000095420,10090.ENSMUSP00000099922,10090.ENSMUSP00000103129,10090.ENSMUSP00000107595,10090.ENSMUSP00000110583…	Fxr1,Dlg4,Fxr2,Add2,Pak1,Atp1a1,Picalm,Exoc4,Ptprs,Map2,Fmr1,Rims1,Atp1a3,Syt11,Hnrnpa3,Inpp4a,Kalrn,Grip1,Rps13
GO:0099572	Postsynaptic specialization	19	449	0.4	0.0076	10090.ENSMUSP00000001620,10090.ENSMUSP00000018700,10090.ENSMUSP00000018909,10090.ENSMUSP00000032069,10090.ENSMUSP00000033040,10090.ENSMUSP00000039657,10090.ENSMUSP00000051092,10090.ENSMUSP00000051965,10090.ENSMUSP00000053097,10090.ENSMUSP00000064048,10090.ENSMUSP00000076577,10090.ENSMUSP00000085906,10090.ENSMUSP00000095420,10090.ENSMUSP00000103129,10090.ENSMUSP00000107595,10090.ENSMUSP00000110583…	Fxr1,Dlg4,Fxr2,Add2,Pak1,Atp1a1,Picalm,Exoc4,Nlgn2,Ptprs,Map2,Fmr1,Rims1,Syt11,Hnrnpa3,Inpp4a,Kalrn,Grip1,Rps13
GO:0045202	Synapse	61	1492	0.38	2.69e-08	10090.ENSMUSP00000001620,10090.ENSMUSP00000005406,10090.ENSMUSP00000016143,10090.ENSMUSP00000017975,10090.ENSMUSP00000018156,10090.ENSMUSP00000018700,10090.ENSMUSP00000018880,10090.ENSMUSP00000018909,10090.ENSMUSP00000019405,10090.ENSMUSP00000019975,10090.ENSMUSP00000023191,10090.ENSMUSP00000023449,10090.ENSMUSP00000025338,10090.ENSMUSP00000027050,10090.ENSMUSP00000029266,10090.ENSMUSP00000029499…	Fxr1,App,Wasf3,Rab5a,Rac3,Dlg4,Ndel1,Fxr2,Map1s,Wasf1,Rogdi,Snap29,Gabbr1,Cops5,Anxa5,Slc6a17,Atp2a2,Add2,Slc17a6,Coro1a,Pak1,Lamp1,Cbln1,Fbxo2,Atp1a1,Atp6v0a1,Picalm,Exoc4,Nlgn2,Kctd8,Ptprs,Gripap1,Rps15,Wdr7,Map2,C1qbp,Rpl36,Rac1,Fmr1,Prkce,Rims1,Plcg1,Atp1a3,Syt11,Rpl18,Clta,Fam234b,Hnrnpa3,Sh3kbp1,Inpp4a,Kalrn,Sri,Atp2b4,Grip1,Tnik,Rps13,Eif4b,Pacsin2,Pde2a,Hnrnpd,Apoe
GO:0030424	Axon	32	791	0.38	0.0003	10090.ENSMUSP00000001620,10090.ENSMUSP00000003572,10090.ENSMUSP00000005406,10090.ENSMUSP00000017975,10090.ENSMUSP00000018156,10090.ENSMUSP00000018700,10090.ENSMUSP00000018880,10090.ENSMUSP00000018909,10090.ENSMUSP00000021918,10090.ENSMUSP00000023191,10090.ENSMUSP00000024047,10090.ENSMUSP00000025338,10090.ENSMUSP00000029266,10090.ENSMUSP00000032710,10090.ENSMUSP00000032949,10090.ENSMUSP00000033040…	Fxr1,Gars,App,Rab5a,Rac3,Dlg4,Ndel1,Fxr2,Ror2,Rogdi,Twf2,Gabbr1,Anxa5,Slc17a6,Coro1a,Pak1,Exoc4,Ptprs,Gripap1,Tubb4a,Map2,Arpc5,Fmr1,Nfasc,Stmn3,Atp1a3,Syt11,Ranbp1,Zpr1,Sri,Cd200,Pde2a
Rat
GO:1902737	Dendritic filopodium	3	4	1.67	0.0041	10116.ENSRNOP00000016227,10116.ENSRNOP00000050877,10116.ENSRNOP00000065667	Fmr1,Map2,Fxr1
GO:0098842	Postsynaptic early endosome	2	3	1.61	0.0447	10116.ENSRNOP00000012646,10116.ENSRNOP00000067210	Gripap1,Rab5a
GO:1990812	Growth cone filopodium	2	3	1.61	0.0447	10116.ENSRNOP00000016227,10116.ENSRNOP00000041613	Fmr1,App
GO:0005885	Arp2/3 protein complex	3	7	1.42	0.0108	10116.ENSRNOP00000001315,10116.ENSRNOP00000001319,10116.ENSRNOP00000061516	Arpc1b,Arpc1a,Arpc5
GO:0044326	Dendritic spine neck	3	7	1.42	0.0108	10116.ENSRNOP00000016227,10116.ENSRNOP00000027497,10116.ENSRNOP00000065667	Fmr1,Atp1a3,Fxr1
GO:1990635	Proximal dendrite	3	9	1.31	0.0172	10116.ENSRNOP00000016227,10116.ENSRNOP00000048433,10116.ENSRNOP00000050877	Fmr1,Syncrip,Map2
GO:0030285	Integral component of synaptic vesicle membrane	6	38	0.99	0.0024	10116.ENSRNOP00000022383,10116.ENSRNOP00000026580,10116.ENSRNOP00000027474,10116.ENSRNOP00000052113,10116.ENSRNOP00000065179,10116.ENSRNOP00000065227	Slc17a6,Lamp1,Syt11,Atp6v0a1,Slc6a17,Ptprs
GO:0098563	Intrinsic component of synaptic vesicle membrane	7	54	0.9	0.002	10116.ENSRNOP00000022383,10116.ENSRNOP00000026580,10116.ENSRNOP00000027474,10116.ENSRNOP00000052113,10116.ENSRNOP00000065179,10116.ENSRNOP00000065227,10116.ENSRNOP00000067210	Slc17a6,Lamp1,Syt11,Atp6v0a1,Slc6a17,Ptprs,Rab5a
GO:0060076	Excitatory synapse	6	64	0.76	0.0186	10116.ENSRNOP00000000011,10116.ENSRNOP00000022383,10116.ENSRNOP00000025415,10116.ENSRNOP00000027474,10116.ENSRNOP00000053713,10116.ENSRNOP00000059045	Cbln1,Slc17a6,Picalm,Syt11,Nlgn2,Dlg4
GO:0120111	Neuron projection cytoplasm	6	67	0.74	0.0228	10116.ENSRNOP00000005574,10116.ENSRNOP00000010640,10116.ENSRNOP00000016227,10116.ENSRNOP00000050877,10116.ENSRNOP00000059045,10116.ENSRNOP00000064342	Ndel1,Abhd12,Fmr1,Map2,Dlg4,Wasf1
GO:0008021	Synaptic vesicle	17	208	0.7	1.05e-05	10116.ENSRNOP00000004176,10116.ENSRNOP00000005574,10116.ENSRNOP00000019552,10116.ENSRNOP00000019737,10116.ENSRNOP00000022383,10116.ENSRNOP00000025325,10116.ENSRNOP00000025415,10116.ENSRNOP00000026580,10116.ENSRNOP00000027474,10116.ENSRNOP00000041613,10116.ENSRNOP00000047788,10116.ENSRNOP00000052113,10116.ENSRNOP00000059045,10116.ENSRNOP00000064888,10116.ENSRNOP00000065179,10116.ENSRNOP00000065227…	Rogdi,Ndel1,Anxa5,Clta,Slc17a6,Wdr7,Picalm,Lamp1,Syt11,App,Gabbr1,Atp6v0a1,Dlg4,Exoc4,Slc6a17,Ptprs,Rab5a
GO:0030672	Synaptic vesicle membrane	8	102	0.68	0.0097	10116.ENSRNOP00000019737,10116.ENSRNOP00000022383,10116.ENSRNOP00000026580,10116.ENSRNOP00000027474,10116.ENSRNOP00000052113,10116.ENSRNOP00000065179,10116.ENSRNOP00000065227,10116.ENSRNOP00000067210	Clta,Slc17a6,Lamp1,Syt11,Atp6v0a1,Slc6a17,Ptprs,Rab5a
GO:0098982	GABA-ergic synapse	7	96	0.65	0.0267	10116.ENSRNOP00000015454,10116.ENSRNOP00000022897,10116.ENSRNOP00000031020,10116.ENSRNOP00000045832,10116.ENSRNOP00000047788,10116.ENSRNOP00000053713,10116.ENSRNOP00000065179	Rims1,Rps27,C1qbp,Pak1,Gabbr1,Nlgn2,Slc6a17
GO:0030426	Growth cone	10	163	0.58	0.0114	10116.ENSRNOP00000005574,10116.ENSRNOP00000016227,10116.ENSRNOP00000018697,10116.ENSRNOP00000041613,10116.ENSRNOP00000045832,10116.ENSRNOP00000050877,10116.ENSRNOP00000061516,10116.ENSRNOP00000064888,10116.ENSRNOP00000065227,10116.ENSRNOP00000065667	Ndel1,Fmr1,Stmn3,App,Pak1,Map2,Arpc5,Exoc4,Ptprs,Fxr1
GO:0042734	Presynaptic membrane	11	181	0.57	0.0073	10116.ENSRNOP00000004078,10116.ENSRNOP00000015454,10116.ENSRNOP00000016227,10116.ENSRNOP00000019737,10116.ENSRNOP00000025415,10116.ENSRNOP00000026586,10116.ENSRNOP00000027474,10116.ENSRNOP00000027497,10116.ENSRNOP00000047788,10116.ENSRNOP00000053713,10116.ENSRNOP00000065227	Atp2b4,Rims1,Fmr1,Clta,Picalm,Pde2a,Syt11,Atp1a3,Gabbr1,Nlgn2,Ptprs
GO:0098793	Presynapse	31	535	0.55	2.49e-07	10116.ENSRNOP00000002550,10116.ENSRNOP00000004078,10116.ENSRNOP00000004176,10116.ENSRNOP00000005574,10116.ENSRNOP00000015185,10116.ENSRNOP00000015454,10116.ENSRNOP00000016227,10116.ENSRNOP00000019552,10116.ENSRNOP00000019737,10116.ENSRNOP00000020959,10116.ENSRNOP00000022383,10116.ENSRNOP00000022897,10116.ENSRNOP00000025325,10116.ENSRNOP00000025415,10116.ENSRNOP00000026580,10116.ENSRNOP00000026586…	Snap29,Atp2b4,Rogdi,Ndel1,Pcsk1,Rims1,Fmr1,Anxa5,Clta,Prkce,Slc17a6,Rps27,Wdr7,Picalm,Lamp1,Pde2a,Syt11,Atp1a3,C1qbp,Kalrn,App,Pak1,Gabbr1,Atp6v0a1,Nlgn2,Dlg4,Exoc4,Slc6a17,Ptprs,Fxr1,Rab5a
GO:0098978	Glutamatergic synapse	23	427	0.52	6.6e-05	10116.ENSRNOP00000000011,10116.ENSRNOP00000001417,10116.ENSRNOP00000004078,10116.ENSRNOP00000005539,10116.ENSRNOP00000012646,10116.ENSRNOP00000015454,10116.ENSRNOP00000016227,10116.ENSRNOP00000019737,10116.ENSRNOP00000020959,10116.ENSRNOP00000021491,10116.ENSRNOP00000022276,10116.ENSRNOP00000022897,10116.ENSRNOP00000026496,10116.ENSRNOP00000031020,10116.ENSRNOP00000039072,10116.ENSRNOP00000045832…	Cbln1,Rac1,Atp2b4,Grip1,Gripap1,Rims1,Fmr1,Clta,Prkce,Add2,Plcg1,Rps27,Coro1a,C1qbp,Kalrn,Pak1,Gabbr1,Apoe,Dlg4,Pacsin2,Slc6a17,Ptprs,Fxr1
GO:0014069	Postsynaptic density	18	346	0.51	0.0011	10116.ENSRNOP00000005539,10116.ENSRNOP00000015454,10116.ENSRNOP00000016227,10116.ENSRNOP00000021491,10116.ENSRNOP00000022897,10116.ENSRNOP00000024330,10116.ENSRNOP00000025415,10116.ENSRNOP00000027474,10116.ENSRNOP00000036690,10116.ENSRNOP00000039072,10116.ENSRNOP00000045650,10116.ENSRNOP00000045832,10116.ENSRNOP00000050877,10116.ENSRNOP00000059045,10116.ENSRNOP00000061650,10116.ENSRNOP00000064888…	Grip1,Rims1,Fmr1,Add2,Rps27,Inpp4a,Picalm,Syt11,Rps13,Kalrn,Atp1a1,Pak1,Map2,Dlg4,Hnrnpa3,Exoc4,Ptprs,Fxr1
GO:0098984	Neuron to neuron synapse	19	373	0.5	0.00089	10116.ENSRNOP00000005539,10116.ENSRNOP00000015454,10116.ENSRNOP00000016227,10116.ENSRNOP00000021491,10116.ENSRNOP00000022897,10116.ENSRNOP00000024330,10116.ENSRNOP00000025415,10116.ENSRNOP00000027474,10116.ENSRNOP00000027497,10116.ENSRNOP00000036690,10116.ENSRNOP00000039072,10116.ENSRNOP00000045650,10116.ENSRNOP00000045832,10116.ENSRNOP00000050877,10116.ENSRNOP00000059045,10116.ENSRNOP00000061650…	Grip1,Rims1,Fmr1,Add2,Rps27,Inpp4a,Picalm,Syt11,Atp1a3,Rps13,Kalrn,Atp1a1,Pak1,Map2,Dlg4,Hnrnpa3,Exoc4,Ptprs,Fxr1
GO:0099572	Postsynaptic specialization	19	377	0.49	0.00097	10116.ENSRNOP00000005539,10116.ENSRNOP00000015454,10116.ENSRNOP00000016227,10116.ENSRNOP00000021491,10116.ENSRNOP00000022897,10116.ENSRNOP00000024330,10116.ENSRNOP00000025415,10116.ENSRNOP00000027474,10116.ENSRNOP00000036690,10116.ENSRNOP00000039072,10116.ENSRNOP00000045650,10116.ENSRNOP00000045832,10116.ENSRNOP00000050877,10116.ENSRNOP00000053713,10116.ENSRNOP00000059045,10116.ENSRNOP00000061650…	Grip1,Rims1,Fmr1,Add2,Rps27,Inpp4a,Picalm,Syt11,Rps13,Kalrn,Atp1a1,Pak1,Map2,Nlgn2,Dlg4,Hnrnpa3,Exoc4,Ptprs,Fxr1
GO:0098794	Postsynapse	30	630	0.47	2.2e-05	10116.ENSRNOP00000000011,10116.ENSRNOP00000001417,10116.ENSRNOP00000005539,10116.ENSRNOP00000012646,10116.ENSRNOP00000015454,10116.ENSRNOP00000016227,10116.ENSRNOP00000019737,10116.ENSRNOP00000021491,10116.ENSRNOP00000022897,10116.ENSRNOP00000024330,10116.ENSRNOP00000025415,10116.ENSRNOP00000027474,10116.ENSRNOP00000027497,10116.ENSRNOP00000036690,10116.ENSRNOP00000039072,10116.ENSRNOP00000041613…	Cbln1,Rac1,Grip1,Gripap1,Rims1,Fmr1,Clta,Add2,Rps27,Inpp4a,Picalm,Syt11,Atp1a3,Rps13,Kalrn,App,Atp1a1,Pak1,Gabbr1,Map2,Nlgn2,Dlg4,Hnrnpa3,RGD1306151,Wasf1,Exoc4,Slc6a17,Ptprs,Fxr1,Rab5a
GO:0045202	Synapse	55	1174	0.46	5.65e-10	10116.ENSRNOP00000000011,10116.ENSRNOP00000001417,10116.ENSRNOP00000002550,10116.ENSRNOP00000004078,10116.ENSRNOP00000004176,10116.ENSRNOP00000005539,10116.ENSRNOP00000005574,10116.ENSRNOP00000006741,10116.ENSRNOP00000012646,10116.ENSRNOP00000015185,10116.ENSRNOP00000015454,10116.ENSRNOP00000016227,10116.ENSRNOP00000018620,10116.ENSRNOP00000019552,10116.ENSRNOP00000019737,10116.ENSRNOP00000020959…	Cbln1,Rac1,Snap29,Atp2b4,Rogdi,Grip1,Ndel1,Sh3kbp1,Gripap1,Pcsk1,Rims1,Fmr1,Acp2,Anxa5,Clta,Prkce,Add2,Plcg1,Slc17a6,Rps27,Inpp4a,Atp2a2,Wdr7,Map1s,Picalm,Coro1a,Lamp1,Pde2a,Syt11,Atp1a3,Rpl18,C1qbp,Rps15,Rps13,Kalrn,App,Atp1a1,Pak1,Hnrpd,Gabbr1,Map2,Apoe,Atp6v0a1,Nlgn2,Rpl36,Dlg4,Pacsin2,Hnrnpa3,RGD1306151,Wasf1,Exoc4,Slc6a17,Ptprs,Fxr1,Rab5a
GO:0030425	Dendrite	28	606	0.45	8.08e-05	10116.ENSRNOP00000001417,10116.ENSRNOP00000004176,10116.ENSRNOP00000005539,10116.ENSRNOP00000010640,10116.ENSRNOP00000011898,10116.ENSRNOP00000012646,10116.ENSRNOP00000015185,10116.ENSRNOP00000016227,10116.ENSRNOP00000016372,10116.ENSRNOP00000019552,10116.ENSRNOP00000025385,10116.ENSRNOP00000026580,10116.ENSRNOP00000026586,10116.ENSRNOP00000027474,10116.ENSRNOP00000027497,10116.ENSRNOP00000041613…	Rac1,Rogdi,Grip1,Abhd12,Ago2,Gripap1,Pcsk1,Fmr1,Glrx,Anxa5,Map1s,Lamp1,Pde2a,Syt11,Atp1a3,App,Pak1,Gabbr1,Syncrip,Map2,Apoe,Nlgn2,Nfasc,Dlg4,Wasf1,Exoc4,Fxr1,Rab5a
GO:0030424	Axon	28	626	0.44	0.00013	10116.ENSRNOP00000002550,10116.ENSRNOP00000004176,10116.ENSRNOP00000005574,10116.ENSRNOP00000012646,10116.ENSRNOP00000014780,10116.ENSRNOP00000015185,10116.ENSRNOP00000016227,10116.ENSRNOP00000018697,10116.ENSRNOP00000019552,10116.ENSRNOP00000022383,10116.ENSRNOP00000026496,10116.ENSRNOP00000026586,10116.ENSRNOP00000027474,10116.ENSRNOP00000027497,10116.ENSRNOP00000041613,10116.ENSRNOP00000045650…	Snap29,Rogdi,Ndel1,Gripap1,Gars,Pcsk1,Fmr1,Stmn3,Anxa5,Slc17a6,Coro1a,Pde2a,Syt11,Atp1a3,App,Atp1a1,Pak1,Gabbr1,Map2,Atp6v0a1,Cd200,Nfasc,Dlg4,Arpc5,Exoc4,Ptprs,Fxr1,Rab5a

## Sheet: 6h_neuronalFunctionList
FinalUniqueGOList-6h	APP-linked	GO+APP	This list was generated from the SWATH-MS i3N 6h data, proteins which were associated with cellular componant GO terms relating to neuronal functions
ACTR3B	HEBP1	ACTR3B	73 proteins were linked to neuronal functions.
AGO2	NIPSNAP1	AGO2	This list was used to create a network diagram - human, mouse and Rat
ANXA5	APOE	ANXA5	Saved the network diagrams as PNG files.
AP3B1	PCSK1	AP3B1
APOE	LAMP1	APOE
APP	FMR1	APP
ARPC1A	MAP2	ARPC1A
ATP2A2	BIN1	ATP2A2
ATP2B2	DLG4	ATP2B2
ATP2B4	MAP1LC3B	ATP2B4
ATP6v0a1	PEA15A	ATP6v0a1
BIN1	EPB41L3	BIN1
C1QBP	ATP2B2	C1QBP
CADPS		CADPS
CAMK2D		CAMK2D
CBL		CBL
CBLN1		CBLN1
CD200		CD200
CLTA		CLTA
COPS5		COPS5
DLG4		DLG4
EPB41L3		EPB41L3
EPN1		EPN1
EXOC4		EXOC4
FMR1		FMR1
FXR2		FXR2
GLRX5		GLRX5
GNAI2		GNAI2
GRIP1		GRIP1
HNRNPA3		HNRNPA3
INPP4A		INPP4A
INPP5F		INPP5F
KALRN		KALRN
KCMF1		KCMF1
LAMP1		LAMP1
LLGL1		LLGL1
MAGOHB		MAGOHB
MAP1LC3B		MAP1LC3B
MAP1S		MAP1S
MAP2		MAP2
MAP2K4		MAP2K4
MTPN		MTPN
NDEL1		NDEL1
NIPSNAP1		NIPSNAP1
PACSIN2		PACSIN2
PAK1		PAK1
PAK2		PAK2
PARD3		PARD3
PCSK1		PCSK1
PDE2a		PDE2a
PDPK1		PDPK1
PLCG1		PLCG1
PRKCE		PRKCE
QDPR		QDPR
RAC1		RAC1
RANBP1		RANBP1
RIMS1		RIMS1
RPL18		RPL18
RPL36		RPL36
RPS13		RPS13
RPS2		RPS2
SLC9A3R2		SLC9A3R2
SPTBN4		SPTBN4
SRI		SRI
STX7		STX7
TLN2		TLN2
TWF2		TWF2
USP46		USP46
VPS33B		VPS33B
WASF1		WASF1
WASHC5		WASHC5
WDR47		WDR47
		HEBP1
		PEA15A

## Sheet: 24h_neuronalFunctionList
GO-List-24h	APP-linked	final list		This list was generated from the 24h i3N SWATH-MS data, proteins which were associated with cellular componant GO terms relating to neuronal functions
FXR2	RANBP9	Abhd12		91 proteins were linked to neuronal functions.
SPTBN4	FIS1	Acp2		14 additional proteins have known links to APP according to STRING analysis.
ACTR3B	APOE	ACTR3B		This final list was used to create a network diagram - human, mouse and Rat
ZPR1	BLMH	Add2		Saved the Network diagrams as PNG files.
CLTA	RAB5A	AGO2
SNAP29	SIRT5	Anxa5
INPP4A	CD47	AP1G1
CORO1A	TOP1	APOE
AGO2	PCSK1	App
Fxr1	NFASC	Arpc1a
Rab5a	AP1G1	Arpc1b
Arpc1a	GABBR1	Arpc5
Dlg4	HMGB1	ASNA1
App	TFRC	Atp1a1
Gabbr1	LAMP1	Atp1a3
Fmr1	FMR1	Atp2a2
Gripap1	ASNA1	Atp2b4
Arpc1b	VPS26A	Atp6v0a1
Slc17a6	MAP2	BLMH
Cbln1	PICALM	C1QBP
Ndel1	DLG4	Cbln1
Rogdi	UBQLN1	Cd200
Rims1	RTN1	CD47
Atp2b4	UBQLN2	CLTA
Grip1	NPEPPS	Cops5
Rac1		CORO1A
SRI		Dlg4
NLGN2		Eif4b
WDR7		EXOC4
C1QBP		Fam234b
KIAA1467		Fbxo2
Arpc5		FIS1
Slc6a17		Fmr1
Picalm		Fxr1
Wasf3		FXR2
Gars		Gabbr1
Map2		Gars
Atp1a3		Glrx
Syncrip		Glrx5
Lamp1		Grip1
Abhd12		Gripap1
Rps27		HMGB1
EXOC4		Hnrnpa3
PDE2A		HNRNPD
APOE		HNRNPR
Wasf1		Hnrpd
Rac3		INPP4A
Syt11		Kalrn
Anxa5		Kctd8
Stmn3		KIAA1467
PTPRS		Lamp1
PLCG1		Map1s
Kctd8		Map2
Add2		Ndel1
Atp6v0a1		NFASC
Pak1		NLGN2
Pcsk1		NPEPPS
TWF2		PACSIN2
TUBB4A		Pak1
PACSIN2		Pcsk1
Fbxo2		PDE2A
Atp1a1		Picalm
Map1s		PLCG1
Cops5		Prkce
Ranbp1		PTPRS
Glrx5		Rab5a
Fxr2		Rac1
Sh3kbp1		Rac3
Ror2		Ranbp1
Prkce		RANBP9
Rps13		RGD1306151
Glrx		Rims1
Kalrn		Rogdi
NFASC		Ror2
Acp2		Rpl18
HNRNPR		Rpl36
Hnrnpa3		Rps13
WDR47		Rps15
TNIK		Rps27
Atp2a2		RTN1
KIAA0196		Sh3kbp1
RGD1306151		SIRT5
HNRNPD		Slc17a6
Cd200		Slc6a17
Rpl36		SNAP29
Hnrpd		SPTBN4
Fam234b		SRI
Eif4b		Stmn3
Rpl18		Syncrip
VEZT		Syt11
Rps15		TFRC
		TNIK
		TOP1
		TUBB4A
		TWF2
		UBQLN1
		UBQLN2
		VEZT
		VPS26A
		Wasf1
		Wasf3
		WASHC5
		WDR47
		WDR7
		ZPR1

## Sheet: 6h_SWATHdata
Peak Name	gi number	Gene Symbol	Gene Synonyms	Group	Pval_T6vsT0	minus_log10_pval_T6vs0	FC_T6vsT0	Log2_FC_T6vs0
gi|411147365	411147365	ABCB7	Atm1p; ABC7; ASAT; EST140535	ATP-binding cassette sub-family B member 7, mitochondrial isoform 3 [Homo sapiens]	0.000908046	3.04189	1.89565	0.922696
gi|10947135	10947135	ABCF1	ABC27; ABC50	ATP-binding cassette sub-family F member 1 isoform b [Homo sapiens]	0.000212375	3.6729	11.3023	3.49854
gi|24308273	24308273	ABRACL	C6orf115; Costars; HSPC280; PRO2013	costars family protein ABRACL [Homo sapiens]	0.000589942	3.22919	0.603983	-0.72742
gi|767931401	767931401	ACSL1	-	long-chain-fatty-acid--CoA ligase 1 isoform X1 [Homo sapiens]	0.00130228	2.88529	1.52033	0.604387
gi|9966913	9966913	ACTR3B	ARP3BETA; ARP11	actin-related protein 3B isoform 1 [Homo sapiens]	0.00130721	2.88366	0.558962	-0.839178
gi|29171734	29171734	AGO2	CASC7; EIF2C2; LINC00980; Q10; PPD	protein argonaute-2 isoform 1 [Homo sapiens]	0.000116891	3.93222	2.11955	1.08376
gi|9910392	9910392	AGPAT4	LPAAT-delta; 1-AGPAT4; dJ473J16.2	1-acyl-sn-glycerol-3-phosphate acyltransferase delta [Homo sapiens]	0.00692969	2.15929	2.66507	1.41417
gi|4502013	4502013	AK2	ADK2	adenylate kinase 2, mitochondrial isoform a [Homo sapiens]	0.000316648	3.49942	1.78892	0.839091
gi|5453543	5453543	AKR1C1	HAKRC; DD1; HBAB; 20-ALPHA-HSD; DD1/DD2; DDH; DDH1; 2-ALPHA-HSD; MBAB; C9; H-37	aldo-keto reductase family 1 member C1 [Homo sapiens]	0.00133477	2.87459	1.98564	0.989603
gi|115387104	115387104	ALDH9A1	E3; ALDH7; ALDH9; TMABADH; TMABALDH; ALDH4; TMABA-DH	4-trimethylaminobutyraldehyde dehydrogenase isoform 1 [Homo sapiens]	0.00538608	2.26873	1.52703	0.610725
gi|4502107	4502107	ANXA5	ANX5; ENX2; HEL-S-7; RPRGL3; PP4	annexin A5 [Homo sapiens]	8.97529e-07	6.04695	1.60125	0.679202
gi|1034646572	1034646572	AP3B1	HPS2; HPS; ADTB3; PE; ADTB3A	AP-3 complex subunit beta-1 isoform X2 [Homo sapiens]	0.000543487	3.26481	2.28164	1.19007
gi|5729730	5729730	API5	AAC11; AAC-11	apoptosis inhibitor 5 isoform b [Homo sapiens]	0.00786013	2.10457	1.60341	0.681141
gi|705044152	705044152	APOE	AD2; APO-E; LPG; LDLCQ5; ApoE4	apolipoprotein E isoform b precursor [Homo sapiens]	0.00198532	2.70217	1.55101	0.633211
gi|154350241	154350241	ARFGEF3	BIG3; KIAA1244; C6orf92; PPP1R33; dJ171N11.1; A7322	brefeldin A-inhibited guanine nucleotide-exchange protein 3 [Homo sapiens]	0.000545065	3.26355	0.649796	-0.62194
gi|767965879	767965879	ARHGAP1	p50rhoGAP; RHOGAP; RHOGAP1; CDC42GAP	rho GTPase-activating protein 1 isoform X2 [Homo sapiens]	0.000791998	3.10128	0.609722	-0.713775
gi|22907052	22907052	ARPC1A	SOP2Hs; HEL-S-307; SOP2L; HEL-68; Arc40	actin-related protein 2/3 complex subunit 1A isoform 1 [Homo sapiens]	0.00067845	3.16848	2.01834	1.01317
gi|5031593	5031593	ARPC5	p16-Arc; dJ127C7.3; ARC16	actin-related protein 2/3 complex subunit 5 isoform 1 [Homo sapiens]	0.0011191	2.95113	2.06269	1.04452
gi|167736378	167736378	ASPDH	-	putative L-aspartate dehydrogenase isoform 1 [Homo sapiens]	4.14869e-06	5.38209	0.35585	-1.49066
gi|24638454	24638454	ATP2A2	DAR; SERCA2; ATP2B; DD	sarcoplasmic/endoplasmic reticulum calcium ATPase 2 isoform b [Homo sapiens]	5.46648e-05	4.26229	1.55621	0.638034
gi|1060604687	1060604687	ATP2B2	PMCA2; PMCA2a; PMCA2i	plasma membrane calcium-transporting ATPase 2 isoform 3 [Homo sapiens]	0.00413814	2.38319	0.668758	-0.580443
gi|48255957	48255957	ATP2B4	MXRA1; ATP2B2; PMCA4; PMCA4x; PMCA4b	plasma membrane calcium-transporting ATPase 4 isoform 4b [Homo sapiens]	7.17887e-09	8.14394	9.41168	3.23445
gi|6005717	6005717	ATP5ME	ATP5I; ATP5K	ATP synthase subunit e, mitochondrial [Homo sapiens]	0.0100086	1.99963	1.67449	0.743724
gi|19913418	19913418	ATP6V0A1	ATP6N1A; VPP1; ATP6N1; a1; Stv1; Vph1	V-type proton ATPase 116 kDa subunit a isoform 1 isoform c [Homo sapiens]	7.52357e-06	5.12358	1.67872	0.747361
gi|4502327	4502327	AUH	-	methylglutaconyl-CoA hydratase, mitochondrial isoform 1 precursor [Homo sapiens]	8.87555e-08	7.0518	2.83652	1.50412
gi|14670392	14670392	BAZ1B	WBSCR9; WBSCR10; WSTF	tyrosine-protein kinase BAZ1B [Homo sapiens]	2.03744e-06	5.69091	0.411789	-1.28002
gi|547235678	547235678	BCAT2	BCT2; BCAM; BCATM; HVLI; PP18	branched-chain-amino-acid aminotransferase, mitochondrial isoform c [Homo sapiens]	0.00316312	2.49988	2.02713	1.01944
gi|1237938124	1237938124	BICD1	bic-D 1; BICD	protein bicaudal D homolog 1 isoform 5 [Homo sapiens]	0.000529963	3.27575	0.576599	-0.794359
gi|578804100	578804100	BIN1	-	myc box-dependent-interacting protein 1 isoform X18 [Homo sapiens]	0.00198702	2.7018	1.49357	0.578768
gi|530365929	530365929	BPNT1	HEL20; PIP	3'(2'),5'-bisphosphate nucleotidase 1 isoform X1 [Homo sapiens]	0.0053813	2.26911	0.617611	-0.69523
gi|55770900	55770900	BRIX1	BXDC2; BRIX	ribosome biogenesis protein BRX1 homolog [Homo sapiens]	0.00459135	2.33806	0.549097	-0.864867
gi|333470721	333470721	BZW1	BZAP45; Nbla10236	basic leucine zipper and W2 domain-containing protein 1 isoform 3 [Homo sapiens]	5.35349e-05	4.27136	0.648696	-0.624385
gi|4502491	4502491	C1QBP	GC1QBP; HABP1; gC1Q-R; COXPD33; SF2p32; p32; SF2AP32; gC1qR	complement component 1 Q subcomponent-binding protein, mitochondrial precursor [Homo sapiens]	0.00303095	2.51842	0.452078	-1.14536
gi|530415930	530415930	CADM4	Necl-4; synCAM4; TSLL2; NECL4; IGSF4C	cell adhesion molecule 4 isoform X2 [Homo sapiens]	1.58916e-05	4.79883	2.66241	1.41273
gi|1034636121	1034636121	CADPS	CAPS; CAPS1; CADPS1; UNC-31	calcium-dependent secretion activator 1 isoform X34 [Homo sapiens]	8.39631e-05	4.07591	1.86821	0.901657
gi|26667189	26667189	CAMK2D	CAMKD	calcium/calmodulin-dependent protein kinase type II subunit delta isoform 2 [Homo sapiens]	2.47882e-06	5.60575	2.24992	1.16987
gi|112420977	112420977	CAND2	TIP120B; Tp120b	cullin-associated NEDD8-dissociated protein 2 isoform 2 [Homo sapiens]	0.000229781	3.63869	2.8147	1.49298
gi|530414438	530414438	CARM1	-	histone-arginine methyltransferase CARM1 isoform X1 [Homo sapiens]	0.00221172	2.65527	1.59988	0.677962
gi|52426745	52426745	CBL	FRA11B; C-CBL; NSLL; RNF55; CBL2	E3 ubiquitin-protein ligase CBL [Homo sapiens]	0.000885532	3.0528	2.06823	1.0484
gi|4757922	4757922	CBLN1	-	cerebellin-1 precursor [Homo sapiens]	0.00023345	3.63181	2.05627	1.04003
gi|5453607	5453607	CCT7	CCTETA; NIP7-1; CCTH; TCP1ETA	T-complex protein 1 subunit eta isoform a [Homo sapiens]	5.27316e-05	4.27793	1.51079	0.595306
gi|530374680	530374680	CD200	MOX1, MOX2	OX-2 membrane glycoprotein isoform X3 [Homo sapiens]	0.000131581	3.88081	1.70856	0.772778
gi|71067336	71067336	CD99L2	MIC2L1; CD99B	CD99 antigen-like protein 2 isoform 1 precursor [Homo sapiens]	7.51933e-05	4.12382	1.7394	0.798593
gi|1219185144	1219185144	CELF4	BRUNOL4; CELF-4	CUGBP Elav-like family member 4 isoform 48 [Homo sapiens]	3.04063e-06	5.51704	2.42462	1.27776
gi|145309304	145309304	CELSR3	ADGRC3; CDHF11; EGFL1; MEGF2; FMI1; RESDA1; HFMI1	cadherin EGF LAG seven-pass G-type receptor 3 precursor [Homo sapiens]	4.70942e-05	4.32703	0.490044	-1.02902
gi|306966146	306966146	CHMP5	SNF7DC2; Vps60; CGI-34; HSPC177; PNAS-2; C9orf83	charged multivesicular body protein 5 isoform 2 [Homo sapiens]	7.24344e-05	4.14006	0.550104	-0.862223
gi|578832963	578832963	CIRBP	CIRP	cold-inducible RNA-binding protein isoform X2 [Homo sapiens]	0.00210727	2.67628	1.58904	0.668152
gi|8923930	8923930	CISD1	C10orf70; MDS029; ZCD1; mitoNEET	CDGSH iron-sulfur domain-containing protein 1 [Homo sapiens]	0.00272373	2.56484	1.70592	0.770546
gi|567757609	567757609	CLIC1	CL1C1; G6; NCC27; CLCNL1	chloride intracellular channel protein 1 [Homo sapiens]	7.94735e-05	4.09978	0.501555	-0.99552
gi|767983141	767983141	CLPX	EPP2	ATP-dependent Clp protease ATP-binding subunit clpX-like, mitochondrial isoform X1 [Homo sapiens]	2.36526e-05	4.62612	7.38536	2.88467
gi|115527060	115527060	CLTA	LCA	clathrin light chain A isoform c [Homo sapiens]	0.00141477	2.84931	1.85521	0.891583
gi|4502931	4502931	CNTFR	-	ciliary neurotrophic factor receptor subunit alpha preproprotein [Homo sapiens]	0.00222406	2.65285	0.647956	-0.626032
gi|38027923	38027923	COPS5	MOV-34; CSN5; JAB1; SGN5	COP9 signalosome complex subunit 5 [Homo sapiens]	1.37745e-07	6.86092	3.02705	1.59791
gi|767958209	767958209	CORO2A	IR10; WDR2; CLIPINB	coronin-2A isoform X1 [Homo sapiens]	0.00624717	2.20432	1.80551	0.85241
gi|299473742	299473742	CORO2B	CLIPINC	coronin-2B isoform 2 [Homo sapiens]	0.000426365	3.37022	0.500804	-0.997682
gi|975830149	975830149	COX7A2L	COX7RP; SIG81; EB1; COX7AR	cytochrome c oxidase subunit 7A-related protein, mitochondrial isoform a [Homo sapiens]	1.91097e-05	4.71875	3.31515	1.72907
gi|315138990	315138990	CPD	GP180	carboxypeptidase D isoform 2 [Homo sapiens]	1.59623e-05	4.79691	0.357233	-1.48506
gi|4503023	4503023	CPT2	CPTASE; CPT1; IIAE4	carnitine O-palmitoyltransferase 2, mitochondrial isoform 1 precursor [Homo sapiens]	0.000160943	3.79333	2.39698	1.26122
gi|189083844	189083844	CTSC	-	dipeptidyl peptidase 1 isoform a preproprotein [Homo sapiens]	0.00106634	2.97211	2.50055	1.32225
gi|108936958	108936958	DCAF7	SWAN-1; WDR68; HAN11; AN11	DDB1- and CUL4-associated factor 7 [Homo sapiens]	0.00351543	2.45402	1.66361	0.734315
gi|767995932	767995932	DCAKD	-	dephospho-CoA kinase domain-containing protein isoform X1 [Homo sapiens]	2.28349e-05	4.6414	2.60977	1.38392
gi|6005745	6005745	DCTN3	DCTN-22; DCTN22	dynactin subunit 3 isoform 1 [Homo sapiens]	0.000126483	3.89797	1.85828	0.893968
gi|4503249	4503249	DEK	D6S231E	protein DEK isoform 1 [Homo sapiens]	0.000526894	3.27828	1.97512	0.981942
gi|27501446	27501446	DENR	SMAP-3; DRP1; DRP	density-regulated protein [Homo sapiens]	0.000626892	3.20281	1.61598	0.692408
gi|768000952	768000952	DIRAS1	Di-Ras1; GBTS1; RIG	GTP-binding protein Di-Ras1 isoform X1 [Homo sapiens]	1.63789e-06	5.78572	0.227895	-2.13356
gi|1016563101	1016563101	DIS3	RRP44; EXOSC11; KIAA1008; 2810028N01Rik; dis3p	exosome complex exonuclease RRP44 isoform d [Homo sapiens]	5.17273e-06	5.28628	0.486716	-1.03885
gi|1370470341	1370470341	DLG4	SAP-90; MRD62; PSD95; SAP90	disks large homolog 4 isoform X3 [Homo sapiens]	7.64931e-05	4.11638	0.6013	-0.733843
gi|19923748	19923748	DLST	DLTS; KGD2; PGL7	dihydrolipoyllysine-residue succinyltransferase component of 2-oxoglutarate dehydrogenase complex, mitochondrial isoform 1 precursor [Homo sapiens]	3.35403e-08	7.47443	7.13817	2.83556
gi|27151736	27151736	DNAJB2	HSPF3; HSJ-1; HSJ1; CMT2T; DSMA5	dnaJ homolog subfamily B member 2 isoform b [Homo sapiens]	0.00297414	2.52664	1.70078	0.766197
gi|21687102	21687102	DNAJC19	PAM18; TIM14; TIMM14	mitochondrial import inner membrane translocase subunit TIM14 isoform 1 [Homo sapiens]	0.000191602	3.7176	1.69705	0.763027
gi|4758796	4758796	DRG1	NEDD3	developmentally-regulated GTP-binding protein 1 [Homo sapiens]	0.00704588	2.15206	1.56037	0.641892
gi|259013537	259013537	DTYMK	CDC8; PP3731; TMPK; TYMK	thymidylate kinase isoform 2 [Homo sapiens]	3.47796e-07	6.45868	8.75842	3.13067
gi|45827771	45827771	EDC4	RCD-8; HEDLS; Ge-1; RCD8; GE1; HEDL5	enhancer of mRNA-decapping protein 4 [Homo sapiens]	6.63559e-05	4.17812	1.7977	0.846152
gi|217272894	217272894	EFTUD2	MFDGA; Snrp116; Snu114; SNRNP116; U5-116KD; MFDM	116 kDa U5 small nuclear ribonucleoprotein component isoform b [Homo sapiens]	0.000498553	3.30229	1.73994	0.79904
gi|21264315	21264315	EHD4	PAST4	EH domain-containing protein 4 [Homo sapiens]	0.00178932	2.74731	0.348844	-1.51935
gi|208431829	208431829	EIF2AK2	PKR; EIF2AK1; LEUDEN; PPP1R83; PRKR	interferon-induced, double-stranded RNA-activated protein kinase isoform b [Homo sapiens]	0.000100173	3.99925	0.513515	-0.961521
gi|939320334	939320334	EIF2S2	EIF2beta; EIF2; PPP1R67; EIF2B; eIF-2-beta	eukaryotic translation initiation factor 2 subunit 2 isoform 3 [Homo sapiens]	0.00173817	2.75991	1.58091	0.660756
gi|1034603681	1034603681	EPB41L3	4.1B; DAL-1; DAL1	band 4.1-like protein 3 isoform X24 [Homo sapiens]	0.00328127	2.48396	1.63572	0.709928
gi|27597073	27597073	EPHX2	ABHD20; SEH; CEH	bifunctional epoxide hydrolase 2 isoform a [Homo sapiens]	0.00367174	2.43513	0.528084	-0.92116
gi|768008694	768008694	EPN1	-	epsin-1 isoform X3 [Homo sapiens]	5.05822e-05	4.296	0.503422	-0.99016
gi|82546830	82546830	EXOC4	SEC8; Sec8p; SEC8L1	exocyst complex component 4 isoform a [Homo sapiens]	0.000301556	3.52063	0.605149	-0.724639
gi|109452587	109452587	FAM98B	-	protein FAM98B [Homo sapiens]	2.62212e-06	5.58135	0.458748	-1.12423
gi|297374791	297374791	FMR1	POF; FMRP; FRAXA; POF1	synaptic functional regulator FMR1 isoform ISO9 [Homo sapiens]	0.0040263	2.39509	1.5919	0.670747
gi|4503771	4503771	FNTA	PGGT1A; FPTA; PTAR2	protein farnesyltransferase/geranylgeranyltransferase type-1 subunit alpha [Homo sapiens]	0.00105678	2.97601	0.447551	-1.15988
gi|1370474801	1370474801	FTL	-	ferritin light chain isoform X1 [Homo sapiens]	0.00327415	2.4849	1.81641	0.861092
gi|259013556	259013556	FXR2	FMR1L2; FXR2P	fragile X mental retardation syndrome-related protein 2 [Homo sapiens]	0.00629447	2.20104	1.52838	0.612006
gi|42716295	42716295	FYTTD1	UIF	UAP56-interacting factor isoform 1 [Homo sapiens]	9.4974e-05	4.0224	0.563826	-0.826679
gi|11545731	11545731	GAN	GIG; GAN1; KLHL16	gigaxonin [Homo sapiens]	0.00246474	2.60823	0.568118	-0.815736
gi|30581160	30581160	GDAP1L1	dJ995J12.1.1; dJ881L22.1	ganglioside-induced differentiation-associated protein 1-like 1 isoform 2 [Homo sapiens]	5.0127e-05	4.29993	1.49104	0.576315
gi|260763876	260763876	GDPD1	GDE4	lysophospholipase D GDPD1 isoform 1 [Homo sapiens]	0.00697954	2.15617	1.51005	0.594595
gi|83700220	83700220	GGPS1	GGPPS; GGPPS1	geranylgeranyl pyrophosphate synthase [Homo sapiens]	0.00128897	2.88976	0.45469	-1.13704
gi|118200356	118200356	GHITM	HSPC282; DERP2; MICS1; PTD010; TMBIM5; My021	growth hormone-inducible transmembrane protein [Homo sapiens]	0.0004374	3.35912	1.57981	0.65975
gi|530361659	530361659	GLMN	FAP68; GVM; GLML; VMGLOM; FKBPAP; FAP; FAP48	glomulin isoform X7 [Homo sapiens]	0.00845733	2.07277	0.509766	-0.972092
gi|42516576	42516576	GLRX5	PRSA; GRX5; PR01238; C14orf87; SPAHGC; SIDBA3; FLB4739; PRO1238	glutaredoxin-related protein 5, mitochondrial precursor [Homo sapiens]	0.000175858	3.75484	0.510979	-0.968665
gi|33946324	33946324	GNAI1	Gi	guanine nucleotide-binding protein G(i) subunit alpha-1 isoform 1 [Homo sapiens]	0.00347442	2.45912	1.93586	0.952977
gi|4504041	4504041	GNAI2	GIP; H_LUCA16.1; GNAI2B; H_LUCA15.1	guanine nucleotide-binding protein G(i) subunit alpha-2 isoform 1 [Homo sapiens]	0.00367136	2.43517	1.94724	0.96143
gi|5729850	5729850	GNAI3	87U6; ARCND1	guanine nucleotide-binding protein G(k) subunit alpha [Homo sapiens]	0.00307604	2.51201	1.92273	0.943158
gi|41406084	41406084	GPX1	GSHPX1; GPXD	glutathione peroxidase 1 isoform 1 [Homo sapiens]	0.000166954	3.7774	1.49748	0.582536
gi|296010842	296010842	GRIP1	FRASRS3; GRIP	glutamate receptor-interacting protein 1 isoform 2 [Homo sapiens]	7.15097e-05	4.14563	1.8584	0.89406
gi|530393442	530393442	GRK5	FP2025; GPRK5	G protein-coupled receptor kinase 5 isoform X2 [Homo sapiens]	0.000455884	3.34115	0.653627	-0.61346
gi|305410793	305410793	GSR	HEL-75; GR; HEL-S-122m; GSRD	glutathione reductase, mitochondrial isoform 4 [Homo sapiens]	0.00310618	2.50777	1.63975	0.71348
gi|767939853	767939853	GSTA4	GSTA4-4; GTA4	glutathione S-transferase A4 isoform X2 [Homo sapiens]	4.18977e-06	5.37781	0.547703	-0.868536
gi|23065552	23065552	GSTM3	GST5; GSTB; GTM3; GSTM3-3	glutathione S-transferase Mu 3 [Homo sapiens]	0.000455086	3.34191	1.73974	0.798872
gi|6912616	6912616	H2AZ2	H2A.Z-2; H2AV; H2AFV	histone H2A.V isoform 1 [Homo sapiens]	1.81853e-06	5.74028	1.59721	0.675558
gi|1243455799	1243455799	H3-2	p06; HIST2H3PS2	histone cluster 2 H3 pseudogene 2 [Homo sapiens]	0.000286989	3.54214	1.73923	0.79845
gi|4885385	4885385	H3-3B	H3.3B; H3F3B; H3-3A	histone H3.3 [Homo sapiens]	3.60423e-05	4.44319	1.63699	0.711043
gi|53793688	53793688	H3C15	H3C13; H3/o; HIST2H3A; H3/n; H3C14	histone H3.2 [Homo sapiens]	3.69061e-05	4.4329	1.61631	0.692705
gi|4504297	4504297	H3C2	H3/l; H3C11; H3C10; H3C12; H3C4; HIST1H3B; H3C6; H3C8; H3C1; H3C3; H3C7; H3FL	histone H3.1 [Homo sapiens]	3.40869e-05	4.46741	1.62511	0.700534
gi|21914862	21914862	HDHD5	CECR5	haloacid dehalogenase-like hydrolase domain-containing 5 isoform 1 [Homo sapiens]	0.00482219	2.31676	1.70333	0.768359
gi|20336761	20336761	HEBP1	HEBP; HBP	heme-binding protein 1 [Homo sapiens]	3.6943e-05	4.43247	0.36721	-1.44532
gi|359718912	359718912	HECTD4	-	probable E3 ubiquitin-protein ligase HECTD4 [Homo sapiens]	0.000647997	3.18843	0.447944	-1.15861
gi|669033286	669033286	HMGB3	HMG2A; HMG-4; HMG4; HMG-2a	high mobility group protein B3 isoform b [Homo sapiens]	0.000392468	3.4062	1.72768	0.788836
gi|34740329	34740329	HNRNPA3	2610510D13Rik; D10S102; HNRPA3; FBRNP	heterogeneous nuclear ribonucleoprotein A3 isoform a [Homo sapiens]	4.39658e-05	4.35688	2.30314	1.2036
gi|61966711	61966711	HNRNPCL1	HNRPCL1	heterogeneous nuclear ribonucleoprotein C-like 1 [Homo sapiens]	0.00333387	2.47705	1.65109	0.723421
gi|56090548	56090548	IGFBPL1	IGFBPRP4; bA113O24.1; IGFBP-RP4	insulin-like growth factor-binding protein-like 1 precursor [Homo sapiens]	0.000175245	3.75635	1.8518	0.88893
gi|125988409	125988409	IK	RED; CSA2; RER	protein Red [Homo sapiens]	0.000119258	3.92351	1.99849	0.998914
gi|24234747	24234747	ILF2	NF45; PRO3063	interleukin enhancer-binding factor 2 isoform 1 [Homo sapiens]	0.00035959	3.44419	1.55975	0.641317
gi|767918006	767918006	INPP4A	INPP4; TVAS1	type I inositol 3,4-bisphosphate 4-phosphatase isoform X19 [Homo sapiens]	6.26612e-08	7.203	0.15619	-2.67863
gi|767962186	767962186	INPP5F	hSAC2; SAC2; MSTP007; MSTPO47	phosphatidylinositide phosphatase SAC2 isoform X1 [Homo sapiens]	3.31641e-05	4.47933	2.22837	1.15599
gi|767951010	767951010	INTS9	CPSF2L; RC74; INT9	integrator complex subunit 9 isoform X5 [Homo sapiens]	0.000362162	3.4411	1.63497	0.709267
gi|53759103	53759103	IPO8	RANBP8	importin-8 isoform 1 [Homo sapiens]	0.00112386	2.94929	0.607749	-0.718452
gi|56699456	56699456	ISCU	2310020H20Rik; HML; NIFU; ISU2; NIFUN; hnifU	iron-sulfur cluster assembly enzyme ISCU, mitochondrial isoform 2 precursor [Homo sapiens]	0.000274798	3.56099	1.51141	0.595898
gi|209969697	209969697	ISOC2	-	isochorismatase domain-containing protein 2 isoform 3 [Homo sapiens]	0.000714047	3.14627	1.82242	0.865857
gi|41281489	41281489	IST1	CHMP8; OLC1	IST1 homolog isoform b [Homo sapiens]	4.64367e-06	5.33314	1.66834	0.73841
gi|1018443364	1018443364	KALRN	CHDS5; ARHGEF24; DUO; HAPIP; CHD5; DUET; TRAD	kalirin isoform 4 [Homo sapiens]	0.000378328	3.42213	1.93106	0.94939
gi|46852178	46852178	KCMF1	ZZZ1; FIGC; PCMF; DEBT91	E3 ubiquitin-protein ligase KCMF1 [Homo sapiens]	0.00200947	2.69692	0.443883	-1.17175
gi|380692312	380692312	KLHL3	PHA2D	kelch-like protein 3 isoform 3 [Homo sapiens]	0.00196302	2.70707	0.445173	-1.16756
gi|767979244	767979244	LAMP1	CD107a; LAMPA; LGP120	lysosome-associated membrane glycoprotein 1 isoform X1 [Homo sapiens]	0.00156376	2.80583	1.56048	0.641994
gi|530366190	530366190	LBR	PHA; C14SR; DHCR14B; TDRD18; PHASK; LMN2R	lamin-B receptor isoform X2 [Homo sapiens]	0.00335245	2.47464	1.68775	0.7551
gi|4504969	4504969	LDB1	CLIM2; CLIM-2; NLI; LDB-1	LIM domain-binding protein 1 isoform 3 [Homo sapiens]	0.00983437	2.00725	0.541375	-0.885301
gi|260099723	260099723	LDHA	PIG19; GSD11; LDHM; HEL-S-133P	L-lactate dehydrogenase A chain isoform 3 [Homo sapiens]	6.72044e-07	6.1726	0.591474	-0.757613
gi|767992140	767992140	LLGL1	HUGL-1; HUGL1; HUGL; Mgl1; DLG4; LLGL; Lgl1	lethal(2) giant larvae protein homolog 1 isoform X8 [Homo sapiens]	3.40397e-05	4.46801	2.05528	1.03934
gi|5031877	5031877	LMNB1	LMN2; LMNB; LMN; ADLD	lamin-B1 isoform 1 [Homo sapiens]	1.82779e-06	5.73807	1.70916	0.773289
RRRRRgi|21450705	21450705	LRRC45	-	REVERSED leucine-rich repeat-containing protein 45 [Homo sapiens]	0.00111087	2.95434	1.60447	0.6821
gi|7706425	7706425	LSM8	NAA38	LSM8 homolog, U6 small nuclear RNA associated [Homo sapiens]	6.40684e-06	5.19336	2.92822	1.55003
gi|41393554	41393554	LUC7L	hLuc7B1; LUC7B1; SR+89; Luc7	putative RNA-binding protein Luc7-like 1 isoform b [Homo sapiens]	0.00104216	2.98207	0.219519	-2.18758
gi|948284416	948284416	LZIC	-	protein LZIC isoform b [Homo sapiens]	0.00165073	2.78232	2.08719	1.06157
gi|13569840	13569840	MACROD1	LRP16	O-acetyl-ADP-ribose deacetylase MACROD1 [Homo sapiens]	0.000192463	3.71565	1.49742	0.582478
gi|66346708	66346708	MAGI1	BAIAP1; MAGI-1b; WWP3; AIP3; BAP-1; AIP-3; MAGI-1; TNRC19; BAP1; Magi1d	membrane-associated guanylate kinase, WW and PDZ domain-containing protein 1 isoform b [Homo sapiens]	0.000182917	3.73775	0.548616	-0.866132
gi|8922331	8922331	MAGOHB	mago; MGN2; magoh	protein mago nashi homolog 2 isoform 1 [Homo sapiens]	0.00129567	2.88751	1.91736	0.939123
gi|148277548	148277548	MAP1LC3B2	ATG8G	microtubule-associated proteins 1A/1B light chain 3 beta 2 precursor [Homo sapiens]	0.0008074	3.09291	1.52431	0.608158
gi|816197590	816197590	MAP1S	MAP8; VCY2IP-1; BPY2IP1; C19orf5; VCY2IP1	microtubule-associated protein 1S isoform 2 [Homo sapiens]	1.49879e-06	5.82426	0.36121	-1.46909
gi|1034614052	1034614052	MAP2	-	microtubule-associated protein 2 isoform X22 [Homo sapiens]	0.0020056	2.69776	1.64756	0.720333
gi|526479851	526479851	MAP2K4	JNKK; MEK4; SAPKK1; JNKK1; MAPKK4; MKK4; PRKMK4; SEK1; SKK1; SAPKK-1; SERK1	dual specificity mitogen-activated protein kinase kinase 4 isoform 2 [Homo sapiens]	0.00836816	2.07737	1.51275	0.597178
gi|733216453	733216453	MAPRE3	RP3; EB3; EBF3-S; EBF3	microtubule-associated protein RP/EB family member 3 [Homo sapiens]	1.66302e-05	4.7791	2.09716	1.06843
gi|815930053	815930053	MIX23	CCDC58	coiled-coil domain-containing protein 58 isoform 2 [Homo sapiens]	0.000571725	3.24281	1.62095	0.696843
gi|16418349	16418349	MMAB	ATR; CFAP23; cblB; cob	cob(I)yrinic acid a,c-diamide adenosyltransferase, mitochondrial precursor [Homo sapiens]	0.000345957	3.46098	3.02293	1.59595
gi|27735029	27735029	MOB1B	MOBKL1A; MOB4A; MATS2	MOB kinase activator 1B isoform 2 [Homo sapiens]	0.000441419	3.35515	2.42083	1.2755
gi|7661806	7661806	MRPL15	RPML7; MRP-L15; MRP-L7; L15mt; HSPC145	39S ribosomal protein L15, mitochondrial [Homo sapiens]	2.55881e-05	4.59196	0.376939	-1.4076
gi|578819931	578819931	MRPL43	bMRP36a; L43mt; MRP-L43	39S ribosomal protein L43, mitochondrial isoform X2 [Homo sapiens]	0.00446605	2.35008	0.577094	-0.793122
gi|11559927	11559927	MRPS14	COXPD38; MRP-S14; S14mt; HSMRPS14; DJ262D12.2	28S ribosomal protein S14, mitochondrial [Homo sapiens]	3.57721e-05	4.44646	2.28994	1.19531
gi|16554616	16554616	MRPS6	S6mt; RPMS6; C21orf101; MRP-S6	28S ribosomal protein S6, mitochondrial [Homo sapiens]	0.00012407	3.90633	0.485558	-1.04229
gi|555943842	555943842	MRS2	HPT; MRS2L	magnesium transporter MRS2 homolog, mitochondrial isoform a [Homo sapiens]	0.00014631	3.83473	2.25248	1.17152
gi|530411497	530411497	MSI2	MSI2H	RNA-binding protein Musashi homolog 2 isoform X2 [Homo sapiens]	0.000534438	3.2721	0.491668	-1.02424
gi|14141170	14141170	MTA2	MTA1L1; PID	metastasis-associated protein MTA2 isoform 1 [Homo sapiens]	0.00621332	2.20668	0.514182	-0.959648
gi|1034661269	1034661269	MTMR9	LIP-STYX; MTMR8; C8orf9	myotubularin-related protein 9 isoform X3 [Homo sapiens]	0.00129124	2.88899	1.53548	0.61869
gi|21956645	21956645	MTPN	V-1; GCDP	myotrophin [Homo sapiens]	0.00179491	2.74596	0.656782	-0.606514
gi|994318375	994318375	NACA	HSD48; NACA1; skNAC; NAC-alpha	nascent polypeptide-associated complex subunit alpha isoform b [Homo sapiens]	7.34635e-05	4.13393	0.599873	-0.737271
gi|1034600391	1034600391	NCBP3	ELG; HSA277841; C17orf85	nuclear cap-binding protein subunit 3 isoform X4 [Homo sapiens]	1.31674e-05	4.8805	1.88407	0.913854
gi|1034601558	1034601558	NDEL1	NDE2; EOPA; NUDEL; MITAP1; NDE1L1	nuclear distribution protein nudE-like 1 isoform X2 [Homo sapiens]	0.00273454	2.56312	0.363008	-1.46193
gi|4505357	4505357	NDUFA4	CI-9k; COXFA4; MC4DN21; MLRQ; CI-MLRQ	cytochrome c oxidase subunit NDUFA4 [Homo sapiens]	0.000901958	3.04481	0.559357	-0.838157
gi|4826848	4826848	NDUFA5	B13; NUFM; CI-13kB; UQOR13; CI-13KD-B	NADH dehydrogenase [ubiquinone] 1 alpha subcomplex subunit 5 isoform 1 [Homo sapiens]	1.61415e-06	5.79206	0.550117	-0.862191
gi|7661786	7661786	NDUFAF4	MC1DN15; bA22L21.1; C6orf66; HRPAP20; HSPC125; My013	NADH dehydrogenase [ubiquinone] 1 alpha subcomplex assembly factor 4 [Homo sapiens]	0.00504956	2.29675	1.69026	0.757241
gi|194733742	194733742	NELFA	WHSC2	negative elongation factor A [Homo sapiens]	4.02187e-05	4.39557	0.438358	-1.18982
gi|862669351	862669351	NELFB	NELF-B; COBRA1	negative elongation factor B [Homo sapiens]	0.00362711	2.44044	0.643958	-0.634962
gi|321267511	321267511	NIPSNAP1	-	protein NipSnap homolog 1 isoform 2 [Homo sapiens]	0.00255457	2.59268	0.650252	-0.620929
gi|1034645545	1034645545	NLN	MEP; AGTBP; MOP; EP24.16	neurolysin, mitochondrial isoform X3 [Homo sapiens]	4.19923e-05	4.37683	1.57778	0.657897
gi|7706254	7706254	NOP58	NOP5/NOP58; NOP5; HSPC120	nucleolar protein 58 [Homo sapiens]	0.000545071	3.26355	1.60671	0.68411
gi|47155554	47155554	NPEPL1	bA261P9.2	probable aminopeptidase NPEPL1 isoform 1 [Homo sapiens]	1.70345e-06	5.76867	0.112531	-3.1516
gi|197116386	197116386	NT5DC2	-	5'-nucleotidase domain-containing protein 2 isoform 1 [Homo sapiens]	0.000260958	3.58343	1.93341	0.951145
gi|72534692	72534692	NT5DC3	TU12B1-TY; TU12B1TY	5'-nucleotidase domain-containing protein 3 [Homo sapiens]	5.69809e-05	4.24427	2.3525	1.23419
gi|557948008	557948008	NTMT1	NTM1A; METTL11A; NRMT1; AD-003; HOMT1A; NRMT; C9orf32	N-terminal Xaa-Pro-Lys N-methyltransferase 1 isoform b [Homo sapiens]	0.000506685	3.29526	0.644178	-0.63447
gi|37221177	37221177	NUDT11	APS1; DIPP3beta; ASP1; DIPP3b; hDIPP3beta	diphosphoinositol polyphosphate phosphohydrolase 3-beta [Homo sapiens]	1.74098e-05	4.75921	3.13474	1.64834
gi|509155837	509155837	NUP155	ATFB15; N155	nuclear pore complex protein Nup155 isoform 3 [Homo sapiens]	3.20433e-05	4.49426	0.666814	-0.584643
gi|57634534	57634534	NUP205	-	nuclear pore complex protein Nup205 isoform 1 [Homo sapiens]	3.83857e-05	4.41583	0.291412	-1.77887
gi|518831687	518831687	NUP54	-	nucleoporin p54 isoform 2 [Homo sapiens]	1.8647e-05	4.72939	2.50993	1.32765
gi|11024698	11024698	OGA	NCOAT; MGEA5; MEA5	protein O-GlcNAcase isoform a [Homo sapiens]	0.00203336	2.69179	1.50123	0.586149
gi|1034571884	1034571884	OSBPL5	ORP5; OBPH1	oxysterol-binding protein-related protein 5 isoform X2 [Homo sapiens]	9.73844e-05	4.01151	2.19542	1.1345
gi|1171343345	1171343345	PACSIN2	SDPII	protein kinase C and casein kinase substrate in neurons protein 2 isoform C [Homo sapiens]	0.00126701	2.89722	1.92602	0.94562
gi|42794769	42794769	PAK1	PAKalpha; IDDMSSD; p65-PAK; alpha-PAK	serine/threonine-protein kinase PAK 1 isoform 2 [Homo sapiens]	0.000693694	3.15883	2.04163	1.02972
gi|767926862	767926862	PAK2	PAK65; PAKgamma	serine/threonine-protein kinase PAK 2 isoform X1 [Homo sapiens]	0.00184962	2.73292	1.58737	0.666636
gi|296278206	296278206	PARD3	PAR3alpha; PARD-3; PPP1R118; SE2-5T2; Baz; SE2-5L16; ASIP; PAR3; PARD3A; SE2-5LT1	partitioning defective 3 homolog isoform 11 [Homo sapiens]	0.00187592	2.72678	0.51422	-0.959542
gi|768021990	768021990	PAXBP1	GCFC1; GCFC; FSAP105; C21orf66; BM020	PAX3- and PAX7-binding protein 1 isoform X2 [Homo sapiens]	0.000500978	3.30018	2.56647	1.35978
gi|1034584483	1034584483	PCCA	-	propionyl-CoA carboxylase alpha chain, mitochondrial isoform X5 [Homo sapiens]	0.00250423	2.60132	1.58577	0.665183
gi|295424143	295424143	PCSK1	PC1; SPC3; BMIQ12; NEC1; PC3	neuroendocrine convertase 1 isoform 2 [Homo sapiens]	0.00395119	2.40327	1.97113	0.979022
gi|4505657	4505657	PDE2A	CGS-PDE; cGSPDE; PDE2A1; PED2A4	cGMP-dependent 3',5'-cyclic phosphodiesterase isoform PDE2A3 [Homo sapiens]	0.00062997	3.20068	1.86628	0.900165
gi|1370468546	1370468546	PDPK1	PDK1; PDPK2; PDPK2P; PRO0461	3-phosphoinositide-dependent protein kinase 1 isoform X6 [Homo sapiens]	0.00878228	2.05639	0.498601	-1.00404
gi|767930270	767930270	PDS5A	PIG54; SCC112; SCC-112	sister chromatid cohesion protein PDS5 homolog A isoform X1 [Homo sapiens]	2.40788e-07	6.61837	0.263166	-1.92596
gi|662033925	662033925	PEA15	MAT1; PEA-15; HMAT1; MAT1H; PED-PEA15; PED/PEA15; HUMMAT1H; PED	astrocytic phosphoprotein PEA-15 isoform b [Homo sapiens]	0.00526204	2.27885	0.650807	-0.619698
gi|503774453	503774453	PELP1	-	proline-, glutamic acid- and leucine-rich protein 1 isoform 1 [Homo sapiens]	0.0042696	2.36961	1.49297	0.57819
gi|21536449	21536449	PFDN1	PDF; PFD1	prefoldin subunit 1 [Homo sapiens]	1.33644e-06	5.87405	0.506519	-0.981313
gi|12408677	12408677	PFDN4	PFD4; C1	prefoldin subunit 4 [Homo sapiens]	0.00135952	2.86661	2.63637	1.39855
gi|7657162	7657162	PFDN6	KE-2; PFD6; H2-KE2; HKE2	prefoldin subunit 6 [Homo sapiens]	1.02523e-05	4.98918	1.89355	0.921091
gi|15088795	15088795	PIGS	GPIBD18	GPI transamidase component PIG-S [Homo sapiens]	1.36296e-05	4.86552	3.94619	1.98046
gi|154816186	154816186	PIP4P1	C14orf9; TMEM55B	type 1 phosphatidylinositol 4,5-bisphosphate 4-phosphatase isoform 1 [Homo sapiens]	0.00498645	2.30221	1.54085	0.623726
gi|24308165	24308165	PIP4P2	TMEM55A	type 2 phosphatidylinositol 4,5-bisphosphate 4-phosphatase [Homo sapiens]	0.000535314	3.27139	1.70726	0.771687
gi|768017364	768017364	PLCG1	PLC-II; NCKAP3; PLC1; PLC148; PLCgamma1	1-phosphatidylinositol 4,5-bisphosphate phosphodiesterase gamma-1 isoform X2 [Homo sapiens]	0.000460551	3.33672	0.668561	-0.58087
gi|5729980	5729980	PMVK	HUMPMKI; PMK; PMKA; PMKASE; POROK1	phosphomevalonate kinase isoform 1 [Homo sapiens]	0.000908003	3.04191	1.78099	0.832683
gi|767914884	767914884	PRKCE	PKCE; nPKC-epsilon	protein kinase C epsilon type isoform X4 [Homo sapiens]	0.00272673	2.56436	1.74566	0.803772
gi|4506179	4506179	PSMA1	NU; HC2; HEL-S-275; PROS30	proteasome subunit alpha type-1 isoform 2 [Homo sapiens]	2.36293e-05	4.62655	2.12523	1.08762
gi|5292161	5292161	PSMD4	MCB1; S5A; AF-1; pUB-R5; AF; ASF; Rpn10	26S proteasome non-ATPase regulatory subunit 4 isoform 2 [Homo sapiens]	3.09816e-05	4.5089	1.57073	0.651433
gi|394025672	394025672	PSMD5	S5B	26S proteasome non-ATPase regulatory subunit 5 isoform 2 [Homo sapiens]	4.34594e-05	4.36192	0.520108	-0.943116
gi|156631005	156631005	PSMD8	HEL-S-91n; p31; Rpn12; S14; Nin1p; HYPF; HIP6	26S proteasome non-ATPase regulatory subunit 8 [Homo sapiens]	0.00480531	2.31828	1.69647	0.762532
gi|18543329	18543329	PSMD9	Rpn4; p27	26S proteasome non-ATPase regulatory subunit 9 isoform 1 [Homo sapiens]	0.000122151	3.9131	1.93894	0.955268
gi|30410792	30410792	PSME2	REGbeta; PA28B; PA28beta	proteasome activator complex subunit 2 [Homo sapiens]	0.000942958	3.02551	0.616121	-0.698714
gi|145611430	145611430	PSMF1	PI31	proteasome inhibitor PI31 subunit isoform 1 [Homo sapiens]	0.00051217	3.29059	0.65024	-0.620955
gi|226059159	226059159	PTGR1	ZADH3; DIG-1; LTB4DH; PGR1	prostaglandin reductase 1 isoform 1 [Homo sapiens]	0.00117135	2.93131	0.596458	-0.745507
gi|18104971	18104971	PTP4A2	HH13; PTP4A; PTPCAAX2; ptp-IV1b; PRL2; HH7-2; ptp-IV1a; HU-PP-1; PRL-2; OV-1	protein tyrosine phosphatase type IVA 2 isoform 1 [Homo sapiens]	0.000800201	3.0968	1.90809	0.93213
gi|257900462	257900462	PYGM	GSD5	glycogen phosphorylase, muscle form isoform 2 [Homo sapiens]	0.00138283	2.85923	1.55269	0.634769
gi|208973246	208973246	QDPR	HDHPR; SDR33C1; DHPR; PKU2	dihydropteridine reductase isoform 1 [Homo sapiens]	0.000779413	3.10823	1.59065	0.669614
gi|19923149	19923149	RABIF	MSS4; RASGFR3; RASGRF3	guanine nucleotide exchange factor MSS4 [Homo sapiens]	0.00189833	2.72163	0.532146	-0.910107
gi|9845511	9845511	RAC1	Rac-1; p21-Rac1; MIG5; TC-25; MRD48	ras-related C3 botulinum toxin substrate 1 isoform Rac1 [Homo sapiens]	0.000170209	3.76902	1.87022	0.903207
gi|767945672	767945672	RALA	RAL	ras-related protein Ral-A isoform X1 [Homo sapiens]	0.000218516	3.66052	1.76276	0.817839
gi|530369320	530369320	RALB	-	ras-related protein Ral-B isoform X1 [Homo sapiens]	0.00117173	2.93117	1.79961	0.847683
gi|520975477	520975477	RANBP1	HTF9A	ran-specific GTPase-activating protein isoform 1 [Homo sapiens]	1.06338e-05	4.97331	1.79231	0.841817
gi|194097489	194097489	RANBP3	-	ran-binding protein 3 isoform RANBP3-b [Homo sapiens]	0.00116709	2.9329	0.667284	-0.583626
gi|8400718	8400718	RBMS1	HCC-4; MSSP; MSSP-3; MSSP-1; SCR2; YC1; C2orf12; MSSP-2	RNA-binding motif, single-stranded-interacting protein 1 isoform a [Homo sapiens]	0.00163504	2.78647	0.64609	-0.630193
gi|4502801	4502801	RCC1	CHC1; SNHG3-RCC1; RCC1-I	regulator of chromosome condensation isoform c [Homo sapiens]	0.00251545	2.59939	0.595562	-0.747678
gi|4506455	4506455	RCN1	HEL-S-84; PIG20; RCN; RCAL	reticulocalbin-1 precursor [Homo sapiens]	1.09889e-06	5.95904	0.204706	-2.28837
gi|1034649230	1034649230	RIMS1	CORD7; RIM; RIM1; RAB3IP2	regulating synaptic membrane exocytosis protein 1 isoform X13 [Homo sapiens]	3.36403e-06	5.47314	2.44281	1.28854
gi|1034651796	1034651796	RIOK1	RIO1; bA288G3.1; AD034; RRP10	serine/threonine-protein kinase RIO1 isoform X1 [Homo sapiens]	0.00596618	2.2243	1.58864	0.667795
gi|767966280	767966280	RNH1	RAI; RNH	ribonuclease inhibitor isoform X1 [Homo sapiens]	9.54677e-06	5.02014	1.5139	0.598274
gi|662033833	662033833	RPA2	RP-A p32; RPA32; RP-A p34; REPA2	replication protein A 32 kDa subunit isoform 3 [Homo sapiens]	0.00643583	2.1914	1.72416	0.785897
gi|358356404	358356404	RPL15	RPYL10; DBA12; EC45; RPLY10; L15; RPL10	60S ribosomal protein L15 isoform 1 [Homo sapiens]	0.000482254	3.31672	1.64417	0.717362
gi|4506607	4506607	RPL18	DBA18; L18	60S ribosomal protein L18 isoform 1 [Homo sapiens]	0.00289696	2.53806	1.63708	0.711127
gi|4506623	4506623	RPL27	DBA16; L27	60S ribosomal protein L27 [Homo sapiens]	0.00856338	2.06735	1.74728	0.805114
gi|6005860	6005860	RPL35	DBA19; L35	60S ribosomal protein L35 [Homo sapiens]	2.57701e-07	6.58888	9.26187	3.2113
gi|16117796	16117796	RPL36	L36	60S ribosomal protein L36 [Homo sapiens]	8.95699e-06	5.04784	1.97425	0.981301
gi|4506685	4506685	RPS13	S13	40S ribosomal protein S13 [Homo sapiens]	0.00118552	2.92609	1.76659	0.820971
gi|71772415	71772415	RPS15A	S15a; DBA20	40S ribosomal protein S15a [Homo sapiens]	3.36234e-05	4.47336	1.64952	0.722045
gi|15055539	15055539	RPS2	LLREP3; S2	40S ribosomal protein S2 [Homo sapiens]	0.00338979	2.46983	1.55248	0.634578
gi|214010226	214010226	RPS24	DBA3; S24; eS24	40S ribosomal protein S24 isoform d [Homo sapiens]	0.000930599	3.03124	1.71755	0.780353
gi|118498359	118498359	RSL1D1	PBK1; L12; UTP30; CSIG	ribosomal L1 domain-containing protein 1 [Homo sapiens]	5.22902e-06	5.28158	1.7816	0.833177
gi|190014578	190014578	SACM1L	SAC1	phosphatidylinositide phosphatase SAC1 isoform 1 [Homo sapiens]	6.15385e-05	4.21085	2.3082	1.20677
gi|7661952	7661952	SART3	p110(nrb); RP11-13G14; P100; TIP110; DSAP1; p110	squamous cell carcinoma antigen recognized by T-cells 3 [Homo sapiens]	0.00144355	2.84057	0.594475	-0.750312
gi|5031631	5031631	SCARB2	LIMPII; SR-BII; LIMP-2; HLGP85; CD36L2; AMRF; EPM4; LGP85	lysosome membrane protein 2 isoform 1 precursor [Homo sapiens]	1.15927e-06	5.93582	3.02659	1.5977
gi|1034574631	1034574631	SCYL1	GKLP; SCAR21; TAPK; TRAP; HT019; NKTL; NTKL; P105; TEIF	N-terminal kinase-like protein isoform X8 [Homo sapiens]	7.36428e-05	4.13287	1.53616	0.619333
gi|960513929	960513929	SCYL2	AMC4; AMCNACC; CVAK104	SCY1-like protein 2 isoform 1 [Homo sapiens]	0.00658643	2.18135	1.51837	0.602525
gi|7657609	7657609	SEC11A	1810012E07Rik; SEC11L1; SPCS4A; sid2895; SPC18	signal peptidase complex catalytic subunit SEC11A isoform 2 [Homo sapiens]	0.00134185	2.8723	1.80263	0.850103
gi|530372970	530372970	SEC13	SEC13L1; npp-20; D3S1231E; SEC13R	protein SEC13 homolog isoform X3 [Homo sapiens]	0.0028622	2.5433	2.56181	1.35716
gi|7019415	7019415	SEC61A1	SEC61A; HNFJ4; HSEC61; SEC61	protein transport protein Sec61 subunit alpha isoform 1 [Homo sapiens]	2.28781e-05	4.64058	2.13914	1.09703
gi|217330618	217330618	SEC61A2	-	protein transport protein Sec61 subunit alpha isoform 2 isoform b [Homo sapiens]	1.11276e-06	5.9536	1.80758	0.854062
gi|116256489	116256489	SEPTIN9	MSF; SEPT9; SINT1; PNUTL4; SeptD1; MSF1; AF17q25; NAPB	septin-9 isoform c [Homo sapiens]	0.00956573	2.01928	1.75562	0.811984
gi|42544123	42544123	SF1	MBBP; D11S636; ZCCHC25; BBP; ZFM1; ZNF162	splicing factor 1 isoform 3 [Homo sapiens]	0.00061388	3.21192	1.79504	0.844016
gi|5803167	5803167	SF3A3	PRP9; PRPF9; SAP61; SF3a60	splicing factor 3A subunit 3 isoform 1 [Homo sapiens]	9.27961e-05	4.03247	1.52744	0.611116
gi|63055059	63055059	SH3PXD2B	FTHS; HOFI; TSK4; FAD49; KIAA1295; TKS4	SH3 and PX domain-containing protein 2B isoform a [Homo sapiens]	0.00225003	2.64781	1.76068	0.816136
gi|767935682	767935682	SLAP75	-	soluble lamin-associated protein of 75 kDa isoform X1 [Homo sapiens]	0.00656397	2.18283	1.83667	0.877092
gi|767966557	767966557	SLC25A22	EIEE3; DEE3; GC-1; NET44; GC1	mitochondrial glutamate carrier 1 isoform X1 [Homo sapiens]	0.000967872	3.01418	1.62738	0.702551
gi|56549677	56549677	SLC41A3	SLC41A1-L2	solute carrier family 41 member 3 isoform 4 [Homo sapiens]	0.00203854	2.69068	0.533024	-0.907726
gi|71897229	71897229	SLC9A3R2	TKA-1; OCTS2; SIP1; NHERF2; NHE3RF2; NHERF-2; E3KARP; SIP-1	Na(+)/H(+) exchange regulatory cofactor NHE-RF2 isoform b [Homo sapiens]	1.32019e-05	4.87936	2.0787	1.05568
gi|209693426	209693426	SMAD2	hSMAD2; hMAD-2; MADH2; JV18; MADR2; JV18-1	mothers against decapentaplegic homolog 2 isoform 2 [Homo sapiens]	0.0024547	2.61	0.578703	-0.789105
gi|21264355	21264355	SMARCE1	CSS5; BAF57	SWI/SNF-related matrix-associated actin-dependent regulator of chromatin subfamily E member 1 [Homo sapiens]	0.00163666	2.78604	1.93962	0.955777
gi|109948304	109948304	SMU1	SMU-1; BWD; fSAP57	WD40 repeat-containing protein SMU1 [Homo sapiens]	0.000907814	3.042	1.74199	0.800736
gi|50593002	50593002	SNRPA1	Lea1; U2A'	U2 small nuclear ribonucleoprotein A' [Homo sapiens]	0.00943314	2.02534	1.49658	0.581667
gi|5902102	5902102	SNRPD1	HsT2456; SMD1; SNRPD; Sm-D1	small nuclear ribonucleoprotein Sm D1 isoform 1 [Homo sapiens]	5.01389e-06	5.29983	3.70371	1.88897
gi|4759158	4759158	SNRPD2	SMD2; SNRPD1; Sm-D2	small nuclear ribonucleoprotein Sm D2 isoform 1 [Homo sapiens]	0.000588198	3.23048	1.61875	0.694884
gi|4507135	4507135	SNRPN	SNURF-SNRPN; HCERN3; RT-LI; SM-D; SNRNP-N; PWCR; SMN; sm-N	small nuclear ribonucleoprotein-associated protein N [Homo sapiens]	0.00186356	2.72966	1.54674	0.629233
gi|371874557	371874557	SNX12	-	sorting nexin-12 isoform 1 [Homo sapiens]	0.0046808	2.32968	4.22946	2.08047
gi|503774159	503774159	SNX2	TRG-9	sorting nexin-2 isoform 2 [Homo sapiens]	0.000654171	3.18431	1.97068	0.978692
gi|59806361	59806361	SOGA3	dJ403A15.3; C6orf174	protein SOGA3 precursor [Homo sapiens]	0.000949502	3.0225	1.58546	0.664904
gi|520261969	520261969	SON	-	protein SON isoform F [Homo sapiens]	0.00393098	2.4055	1.8875	0.916476
gi|530413067	530413067	SPAG9	HLC-6; JIP4; PIG6; JLP; HLC6; PHET; CT89; HLC4; JIP-4	C-Jun-amino-terminal kinase-interacting protein 4 isoform X5 [Homo sapiens]	3.13314e-05	4.50402	1.77489	0.827731
RRRRRgi|10190716	10190716	SPC25	hSpc25; AD024; SPBC25	REVERSED kinetochore protein Spc25 [Homo sapiens]	0.00262063	2.58159	0.582996	-0.778442
gi|112293285	112293285	SPIN1	TDRD24; SPIN	spindlin-1 [Homo sapiens]	0.00513753	2.28925	2.40037	1.26326
gi|46409324	46409324	SPRYD4	-	SPRY domain-containing protein 4 [Homo sapiens]	0.0001538	3.81304	1.69645	0.76252
gi|1034608703	1034608703	SPTBN4	QV; NEDHND; SPTBN3; CMND; SPNB4	spectrin beta chain, non-erythrocytic 4 isoform X2 [Homo sapiens]	0.00353952	2.45106	0.51874	-0.946916
gi|1034643648	1034643648	SREK1	SRrp86; SRrp508; SFRS12	splicing regulatory glutamine/lysine-rich protein 1 isoform X2 [Homo sapiens]	1.29567e-06	5.8875	23.8226	4.57426
gi|379317149	379317149	SRI	V19; CP22; SCN; CP-22	sorcin isoform D [Homo sapiens]	0.00299025	2.52429	1.68225	0.75039
gi|4507217	4507217	SRP9	ALURBP	signal recognition particle 9 kDa protein isoform 2 [Homo sapiens]	4.08447e-06	5.38886	1.55906	0.640672
gi|1034575060	1034575060	SRPRA	DP; Sralpha; SRPR	signal recognition particle receptor subunit alpha isoform X1 [Homo sapiens]	0.000527212	3.27801	0.537102	-0.896731
gi|767905565	767905565	SRSF4	SFRS4; SRP75	serine/arginine-rich splicing factor 4 isoform X1 [Homo sapiens]	1.84289e-06	5.7345	2.67726	1.42075
gi|20127499	20127499	SRSF6	SRP55; B52; HEL-S-91; SFRS6	serine/arginine-rich splicing factor 6 [Homo sapiens]	1.35861e-06	5.86691	2.43315	1.28282
gi|578833035	578833035	SSBP4	-	single-stranded DNA-binding protein 4 isoform X9 [Homo sapiens]	0.0066001	2.18045	1.56479	0.645967
gi|169404009	169404009	SSR1	TRAPA	translocon-associated protein subunit alpha isoform 1 precursor [Homo sapiens]	0.000831968	3.07989	2.23368	1.15942
gi|767970116	767970116	STT3A	ITM1; TMC; STT3-A	dolichyl-diphosphooligosaccharide--protein glycosyltransferase subunit STT3A isoform X1 [Homo sapiens]	5.80337e-06	5.23632	2.01753	1.01259
gi|170932494	170932494	STX7	-	syntaxin-7 isoform a [Homo sapiens]	2.67966e-05	4.57192	1.53584	0.619024
gi|1034636241	1034636241	SUCLG2	GBETA; GTPSCS; G-SCS	succinate--CoA ligase [GDP-forming] subunit beta, mitochondrial isoform X1 [Homo sapiens]	1.5007e-08	7.8237	2.997	1.58352
gi|31543667	31543667	SUPV3L1	SUV3	ATP-dependent RNA helicase SUPV3L1, mitochondrial isoform 1 [Homo sapiens]	0.000173142	3.7616	1.80515	0.852115
gi|254587994	254587994	SYNRG	AP1GBP1; SYNG	synergin gamma isoform 7 [Homo sapiens]	0.000684196	3.16482	1.90858	0.932496
gi|41281798	41281798	TAB1	MAP3K7IP1; 3'-Tab1	TGF-beta-activated kinase 1 and MAP3K7-binding protein 1 isoform beta [Homo sapiens]	0.00208653	2.68058	2.00265	1.00191
gi|11993943	11993943	TAX1BP3	TIP1; TIP-1	tax1-binding protein 3 isoform 1 [Homo sapiens]	0.0042009	2.37666	1.93986	0.955956
gi|4759234	4759234	TBPL1	MGC:8389; TLF; STUD; MGC:9620; TLP; TRF2	TATA box-binding protein-like protein 1 [Homo sapiens]	0.00730382	2.13645	0.657199	-0.605599
gi|7662276	7662276	TCAF1	FAM115A, KIAA0738	TRPM8 channel-associated factor 1 isoform 1 [Homo sapiens]	1.10361e-05	4.95719	1.62188	0.69767
gi|1034643392	1034643392	TCERG1	TAF2S; CA150; Urn1	transcription elongation regulator 1 isoform X9 [Homo sapiens]	0.00451056	2.34577	1.85837	0.894035
gi|125656165	125656165	THOC2	THO2; CXorf3; hTREX120; dJ506G2.1; MRX12; MRX35	THO complex subunit 2 [Homo sapiens]	1.65588e-05	4.78097	2.55437	1.35297
gi|530398042	530398042	THYN1	THY28	thymocyte nuclear protein 1 isoform X1 [Homo sapiens]	2.75363e-08	7.56009	7.36615	2.88091
gi|751247020	751247020	TIMM9	TIM9; TIM9A	mitochondrial import inner membrane translocase subunit Tim9 isoform a [Homo sapiens]	0.00140705	2.85169	0.493213	-1.01972
gi|156938343	156938343	TLN2	ILWEQ	talin-2 [Homo sapiens]	0.0060787	2.21619	0.644284	-0.634232
gi|47106067	47106067	TMED8	FAM15B	protein TMED8 isoform b [Homo sapiens]	1.10534e-06	5.9565	3.08213	1.62393
gi|4505901	4505901	TMEM11	PMI; PM1; C17orf35	transmembrane protein 11, mitochondrial [Homo sapiens]	0.00428962	2.36758	1.91625	0.938283
gi|530376692	530376692	TMEM33	SHINC-3; SHINC3; 1600019D15Rik; Pom33	transmembrane protein 33 isoform X1 [Homo sapiens]	0.000497455	3.30325	1.79191	0.841499
gi|14149653	14149653	TOR1B	DQ1	torsin-1B isoform 1 precursor [Homo sapiens]	0.0010379	2.98384	2.34087	1.22704
gi|213972634	213972634	TP53BP1	p202; p53BP1; 53BP1; TDRD30	TP53-binding protein 1 isoform 2 [Homo sapiens]	4.83015e-05	4.31604	2.12301	1.08611
gi|1057867587	1057867587	TPM1	LVNC9; TMSA; CMH3; HTM-alpha; C15orf13; CMD1Y; HEL-S-265	tropomyosin alpha-1 chain isoform 12 [Homo sapiens]	7.62586e-05	4.11771	3.48272	1.80021
gi|669033277	669033277	TPM2	DA2B; NEM4; AMCD1; HEL-S-273; DA1; DA2B4; TMSB	tropomyosin beta chain isoform Tpm2.4 [Homo sapiens]	1.34416e-05	4.87155	7.03641	2.81484
gi|4507651	4507651	TPM4	HEL-S-108	tropomyosin alpha-4 chain isoform Tpm4.2cy [Homo sapiens]	4.16338e-05	4.38055	4.72887	2.2415
gi|1034645988	1034645988	TRIO	MEBAS; tgat; MRD44; MRD63; ARHGEF23	triple functional domain protein isoform X6 [Homo sapiens]	0.00475687	2.32268	1.60794	0.685217
gi|11056036	11056036	TTLL12	dJ526I14.2	tubulin--tyrosine ligase-like protein 12 [Homo sapiens]	0.00446261	2.35041	0.649325	-0.622988
gi|6005846	6005846	TWF2	A6RP; PTK9L; MSTP011; A6r	twinfilin-2 [Homo sapiens]	5.59482e-05	4.25221	2.13703	1.09561
gi|1233951531	1233951531	UBE3A	ANCR; AS; HPVE6A; E6-AP; EPVE6AP	ubiquitin-protein ligase E3A isoform 7 [Homo sapiens]	0.00805547	2.09391	0.365026	-1.45393
gi|109659841	109659841	UBTD2	DCUBP	ubiquitin domain-containing protein 2 [Homo sapiens]	0.00034967	3.45634	0.508428	-0.975885
gi|24307965	24307965	UBXN4	UBXD2; UBXDC1; erasin	UBX domain-containing protein 4 [Homo sapiens]	0.00300317	2.52242	0.545639	-0.873981
gi|767909463	767909463	UCHL5	UCH-L5; CGI-70; UCH37; INO80R	ubiquitin carboxyl-terminal hydrolase isozyme L5 isoform X1 [Homo sapiens]	0.000294526	3.53088	0.567482	-0.817354
gi|1034578681	1034578681	UHRF1BP1L	SHIP164	UHRF1-binding protein 1-like isoform X5 [Homo sapiens]	0.00871779	2.05959	0.555068	-0.849263
gi|767990829	767990829	USP10	UBPO	ubiquitin carboxyl-terminal hydrolase 10 isoform X1 [Homo sapiens]	0.00363512	2.43948	2.09066	1.06396
gi|14149627	14149627	USP15	UNPH4; UNPH-2	ubiquitin carboxyl-terminal hydrolase 15 isoform 2 [Homo sapiens]	0.00166941	2.77744	0.634593	-0.656097
gi|530362260	530362260	USP24	-	ubiquitin carboxyl-terminal hydrolase 24 isoform X5 [Homo sapiens]	0.00221383	2.65486	1.66429	0.734906
gi|197116355	197116355	USP46	-	ubiquitin carboxyl-terminal hydrolase 46 isoform 2 [Homo sapiens]	3.35978e-05	4.47369	2.64277	1.40205
gi|94721252	94721252	VAPA	hVAP-33; VAP33; VAMP-A; VAP-33; VAP-A	vesicle-associated membrane protein-associated protein A isoform 2 [Homo sapiens]	0.000151608	3.81928	1.7427	0.801325
gi|119829191	119829191	VPS33B	-	vacuolar protein sorting-associated protein 33B isoform 1 [Homo sapiens]	0.00700516	2.15458	0.537764	-0.894954
gi|38195080	38195080	VWA5A	BCSC1; LOH11CR2A; BCSC-1	von Willebrand factor A domain-containing protein 5A isoform 1 [Homo sapiens]	0.000523523	3.28106	1.75533	0.81174
gi|68161504	68161504	WASF1	WAVE1; WAVE; SCAR1; NEDALVS	wiskott-Aldrich syndrome protein family member 1 [Homo sapiens]	0.00403066	2.39462	2.22456	1.15352
gi|120952851	120952851	WASHC5	KIAA0196; RTSC; SPG8; RTSC1	WASH complex subunit 5 isoform 1 [Homo sapiens]	0.000374382	3.42669	0.55073	-0.860582
gi|7706501	7706501	WBP11	WBP-11; PPP1R165; FAP90; CFAP90; SIPP1; NPWBP; BUG13	WW domain-binding protein 11 [Homo sapiens]	0.000379614	3.42066	1.95566	0.967655
gi|216548382	216548382	WDR47	-	WD repeat-containing protein 47 isoform 3 [Homo sapiens]	0.000165874	3.78022	1.64544	0.718474
gi|768037630	768037630	YIPF6	FinGER6	protein YIPF6 isoform X1 [Homo sapiens]	0.000622721	3.20571	2.5564	1.35411
gi|767966106	767966106	ZDHHC13	HIP14L; HIP3RP	palmitoyltransferase ZDHHC13 isoform X2 [Homo sapiens]	3.19029e-05	4.49617	0.574038	-0.800782
gi|308081964	308081964	ZFP91	FKSG11; PZF; ZFP-91; DMS-8; ZNF757; DSM-8	E3 ubiquitin-protein ligase ZFP91 isoform 2 [Homo sapiens]	0.000467446	3.33027	2.58657	1.37104
gi|528524508	528524508	ZFYVE1	TAFF1; PPP1R172; ZNFN2A1; DFCP1; SR3	zinc finger FYVE domain-containing protein 1 isoform 3 [Homo sapiens]	7.10013e-05	4.14873	0.575242	-0.797759

## Sheet: 24h_SWATHdata
Peak Name	GI number	Gene Symbol	Gene Synonyms	Group	p-val_T24vs0	FC_T24vsT0	Log2_FC_T24vs0
RRRRRgi|68299767	68299767	AADAC	CES5A1; DAC	REVERSED arylacetamide deacetylase [Homo sapiens]	0.00108485	3.19063	1.67384
gi|411147365	411147365	ABCB7	Atm1p; ABC7; ASAT; EST140535	ATP-binding cassette sub-family B member 7, mitochondrial isoform 3 [Homo sapiens]	8.85514e-06	2.45354	1.29487
gi|10947135	10947135	ABCF1	ABC27; ABC50	ATP-binding cassette sub-family F member 1 isoform b [Homo sapiens]	4.74515e-05	7.24892	2.85777
gi|768013639	768013639	ABHD12	dJ965G21.2; C20orf22; BEM46L2; PHARC; ABHD12A; hABHD12	monoacylglycerol lipase ABHD12 isoform X1 [Homo sapiens]	0.000105994	1.6661	0.736479
gi|294660765	294660765	ABHD16A	NG26; hBAT5; BAT5; PP199; D6S82E	protein ABHD16A isoform b [Homo sapiens]	0.00572624	2.26354	1.17858
gi|24308273	24308273	ABRACL	C6orf115; Costars; HSPC280; PRO2013	costars family protein ABRACL [Homo sapiens]	0.00125847	0.608079	-0.717669
gi|4557010	4557010	ACP2	LAP	lysosomal acid phosphatase isoform 1 precursor [Homo sapiens]	0.00688861	0.635608	-0.653791
gi|9966913	9966913	ACTR3B	ARP3BETA; ARP11	actin-related protein 3B isoform 1 [Homo sapiens]	0.00117788	0.573729	-0.801558
gi|9257192	9257192	ADD2	ADDB	beta-adducin isoform a [Homo sapiens]	8.12771e-05	1.61126	0.688187
gi|29171734	29171734	AGO2	CASC7; EIF2C2; LINC00980; Q10; PPD	protein argonaute-2 isoform 1 [Homo sapiens]	6.91983e-05	1.97781	0.983902
gi|4502013	4502013	AK2	ADK2	adenylate kinase 2, mitochondrial isoform a [Homo sapiens]	4.03751e-05	2.02674	1.01916
gi|5453543	5453543	AKR1C1	HAKRC; DD1; HBAB; 20-ALPHA-HSD; DD1/DD2; DDH; DDH1; 2-ALPHA-HSD; MBAB; C9; H-37	aldo-keto reductase family 1 member C1 [Homo sapiens]	0.00281826	1.94556	0.960185
gi|1052292352	1052292352	ANKFY1	ANKHZN; ZFYVE14; BTBD23	rabankyrin-5 isoform 4 [Homo sapiens]	0.00415345	1.87463	0.906609
gi|4502107	4502107	ANXA5	ANX5; ENX2; HEL-S-7; RPRGL3; PP4	annexin A5 [Homo sapiens]	0.00876734	1.97155	0.979328
gi|71772942	71772942	AP1G1	ADTG; CLAPG1	AP-1 complex subunit gamma-1 isoform b [Homo sapiens]	0.00354954	1.51628	0.600535
gi|5729730	5729730	API5	AAC11; AAC-11	apoptosis inhibitor 5 isoform b [Homo sapiens]	9.66265e-07	2.10405	1.07317
gi|705044152	705044152	APOE	AD2; APO-E; LPG; LDLCQ5; ApoE4	apolipoprotein E isoform b precursor [Homo sapiens]	0.00873714	1.79144	0.841118
gi|767965879	767965879	ARHGAP1	p50rhoGAP; RHOGAP; RHOGAP1; CDC42GAP	rho GTPase-activating protein 1 isoform X2 [Homo sapiens]	1.00323e-05	0.447344	-1.16054
gi|22907052	22907052	ARPC1A	SOP2Hs; HEL-S-307; SOP2L; HEL-68; Arc40	actin-related protein 2/3 complex subunit 1A isoform 1 [Homo sapiens]	0.0024966	1.88955	0.918043
gi|578813852	578813852	ARPC1B	p40-ARC; ARC41; IMD71; p41-ARC; PLTEID	actin-related protein 2/3 complex subunit 1B isoform X1 [Homo sapiens]	0.00032177	6.24081	2.64173
gi|5031593	5031593	ARPC5	p16-Arc; dJ127C7.3; ARC16	actin-related protein 2/3 complex subunit 5 isoform 1 [Homo sapiens]	0.0023895	2.18871	1.13008
gi|1034644953	1034644953	ARSB	ASB; MPS6; G4S	arylsulfatase B isoform X2 [Homo sapiens]	0.00485682	1.62553	0.700908
gi|291045183	291045183	ASMTL	ASTML; ASMTLY; ASMTLX	N-acetylserotonin O-methyltransferase-like protein isoform 3 [Homo sapiens]	0.00386141	0.59625	-0.746012
gi|237681109	237681109	ATP1A1	HOMGSMR2; CMT2DD	sodium/potassium-transporting ATPase subunit alpha-1 isoform c [Homo sapiens]	0.000202871	1.49812	0.583153
gi|22748667	22748667	ATP1A3	CAPOS; RDP; DYT12; AHC2; ATP1A1	sodium/potassium-transporting ATPase subunit alpha-3 isoform 1 [Homo sapiens]	0.000139301	1.56072	0.642216
gi|24638454	24638454	ATP2A2	DAR; SERCA2; ATP2B; DD	sarcoplasmic/endoplasmic reticulum calcium ATPase 2 isoform b [Homo sapiens]	0.0025094	1.52013	0.604192
gi|48255957	48255957	ATP2B4	MXRA1; ATP2B2; PMCA4; PMCA4x; PMCA4b	plasma membrane calcium-transporting ATPase 4 isoform 4b [Homo sapiens]	2.17215e-06	9.62597	3.26693
gi|6005717	6005717	ATP5ME	ATP5I; ATP5K	ATP synthase subunit e, mitochondrial [Homo sapiens]	0.00874814	1.83467	0.875522
gi|19913418	19913418	ATP6V0A1	ATP6N1A; VPP1; ATP6N1; a1; Stv1; Vph1	V-type proton ATPase 116 kDa subunit a isoform 1 isoform c [Homo sapiens]	0.00107399	1.58812	0.667323
gi|578815670	578815670	ATP6V1H	CGI-11; MSTP042; SFDalpha; NBP1; SFDbeta; SFD; VMA13	V-type proton ATPase subunit H isoform X1 [Homo sapiens]	0.000210058	1.59824	0.676487
gi|344179096	344179096	ATPAF1	ATP11p; ATP11	ATP synthase mitochondrial F1 complex assembly factor 1 isoform 1 precursor [Homo sapiens]	0.00187437	1.65574	0.727476
gi|4502327	4502327	AUH	-	methylglutaconyl-CoA hydratase, mitochondrial isoform 1 precursor [Homo sapiens]	1.62601e-07	3.02654	1.59767
gi|1394533240	1394533240	BCL2L13	BCL-RAMBO; Bcl2-L-13; MIL1	bcl-2-like protein 13 isoform j [Homo sapiens]	0.00649129	0.642077	-0.639182
gi|1237938124	1237938124	BICD1	bic-D 1; BICD	protein bicaudal D homolog 1 isoform 5 [Homo sapiens]	0.000876833	0.443038	-1.1745
gi|4557367	4557367	BLMH	BMH; BH	bleomycin hydrolase [Homo sapiens]	0.000264217	0.611029	-0.710687
gi|56847620	56847620	BTF3L4	-	transcription factor BTF3 homolog 4 isoform 1 [Homo sapiens]	0.000146628	0.216512	-2.20748
gi|4502491	4502491	C1QBP	GC1QBP; HABP1; gC1Q-R; COXPD33; SF2p32; p32; SF2AP32; gC1qR	complement component 1 Q subcomponent-binding protein, mitochondrial precursor [Homo sapiens]	0.00212418	0.364995	-1.45405
gi|7706481	7706481	CAB39	CGI-66; MO25	calcium-binding protein 39 [Homo sapiens]	0.000201619	1.61731	0.693592
gi|530415930	530415930	CADM4	Necl-4; synCAM4; TSLL2; NECL4; IGSF4C	cell adhesion molecule 4 isoform X2 [Homo sapiens]	0.000460434	2.38857	1.25615
gi|112420977	112420977	CAND2	TIP120B; Tp120b	cullin-associated NEDD8-dissociated protein 2 isoform 2 [Homo sapiens]	0.000147721	3.3613	1.74902
gi|4757922	4757922	CBLN1	-	cerebellin-1 precursor [Homo sapiens]	1.61133e-05	3.95641	1.98419
gi|756398282	756398282	CCDC92	-	coiled-coil domain-containing protein 92 isoform 1 [Homo sapiens]	0.00685741	3.16391	1.66171
gi|5453607	5453607	CCT7	CCTETA; NIP7-1; CCTH; TCP1ETA	T-complex protein 1 subunit eta isoform a [Homo sapiens]	7.82093e-05	1.58355	0.663162
gi|530374680	530374680	CD200	MOX1, MOX2	OX-2 membrane glycoprotein isoform X3 [Homo sapiens]	0.000161465	1.84209	0.881341
gi|4502673	4502673	CD47	IAP; MER6; OA3	leukocyte surface antigen CD47 isoform 1 precursor [Homo sapiens]	0.0088129	1.6629	0.733699
gi|71067336	71067336	CD99L2	MIC2L1; CD99B	CD99 antigen-like protein 2 isoform 1 precursor [Homo sapiens]	0.00252572	1.78297	0.834285
gi|11067747	11067747	CDC5L	PCDC5RP; CDC5-LIKE; dJ319D22.1; CEF1; CDC5	cell division cycle 5-like protein [Homo sapiens]	0.000385328	2.06029	1.04284
gi|289547568	289547568	CELF1	CUGBP1; NAB50; hNab50; CUG-BP; CUGBP; BRUNOL2; NAPOR; EDEN-BP	CUGBP Elav-like family member 1 isoform 5 [Homo sapiens]	0.00839114	1.57797	0.658066
gi|1219185144	1219185144	CELF4	BRUNOL4; CELF-4	CUGBP Elav-like family member 4 isoform 48 [Homo sapiens]	0.000709524	2.5513	1.35123
gi|306966146	306966146	CHMP5	SNF7DC2; Vps60; CGI-34; HSPC177; PNAS-2; C9orf83	charged multivesicular body protein 5 isoform 2 [Homo sapiens]	0.000435813	0.541679	-0.88449
gi|89274169	89274169	CIAPIN1	Anamorsin; DRE2; PRO0915; CIAE2	anamorsin isoform 1 [Homo sapiens]	0.000113033	2.40733	1.26743
gi|8923930	8923930	CISD1	C10orf70; MDS029; ZCD1; mitoNEET	CDGSH iron-sulfur domain-containing protein 1 [Homo sapiens]	0.00449907	2.50925	1.32725
gi|567757609	567757609	CLIC1	CL1C1; G6; NCC27; CLCNL1	chloride intracellular channel protein 1 [Homo sapiens]	6.29766e-05	0.527199	-0.92358
gi|767983141	767983141	CLPX	EPP2	ATP-dependent Clp protease ATP-binding subunit clpX-like, mitochondrial isoform X1 [Homo sapiens]	7.75935e-06	7.14204	2.83634
gi|115527060	115527060	CLTA	LCA	clathrin light chain A isoform c [Homo sapiens]	0.00260839	1.81326	0.858585
gi|38027923	38027923	COPS5	MOV-34; CSN5; JAB1; SGN5	COP9 signalosome complex subunit 5 [Homo sapiens]	4.71435e-05	2.61262	1.3855
gi|767988216	767988216	CORO1A	HCORO1; p57; CLIPINA; CLABP; TACO; IMD8	coronin-1A isoform X2 [Homo sapiens]	0.00149478	0.607334	-0.719438
gi|65787364	65787364	CORO1B	CORONIN-2	coronin-1B [Homo sapiens]	0.00821583	1.58207	0.661814
gi|767958209	767958209	CORO2A	IR10; WDR2; CLIPINB	coronin-2A isoform X1 [Homo sapiens]	0.000757393	2.7136	1.44021
gi|299473742	299473742	CORO2B	CLIPINC	coronin-2B isoform 2 [Homo sapiens]	0.00153075	0.495967	-1.01169
gi|315138990	315138990	CPD	GP180	carboxypeptidase D isoform 2 [Homo sapiens]	0.000100145	0.354774	-1.49503
gi|4503023	4503023	CPT2	CPTASE; CPT1; IIAE4	carnitine O-palmitoyltransferase 2, mitochondrial isoform 1 precursor [Homo sapiens]	0.00107324	2.26193	1.17756
gi|189083844	189083844	CTSC	-	dipeptidyl peptidase 1 isoform a preproprotein [Homo sapiens]	0.000407891	3.4082	1.76901
gi|7706244	7706244	CUTA	ACHAP; C6orf82	protein CutA isoform 2 precursor [Homo sapiens]	0.000748705	0.63864	-0.646924
gi|49574502	49574502	CYB5R1	B5R.1; B5R2; B5R1; humb5R2; NQO3A2	NADH-cytochrome b5 reductase 1 [Homo sapiens]	0.00123703	1.55422	0.63619
gi|695898490	695898490	CYTB	-	cytochrome b (mitochondrion) [Homo sapiens neanderthalensis]	4.3024e-06	0.253879	-1.97779
gi|8923541	8923541	CZIB	C1orf123	UPF0587 protein C1orf123 isoform 1 [Homo sapiens]	0.00194551	0.53406	-0.904926
gi|767995932	767995932	DCAKD	-	dephospho-CoA kinase domain-containing protein isoform X1 [Homo sapiens]	7.15231e-06	2.95285	1.56211
gi|6005745	6005745	DCTN3	DCTN-22; DCTN22	dynactin subunit 3 isoform 1 [Homo sapiens]	0.00031154	1.7583	0.814178
gi|116063554	116063554	DERA	CGI-26; DEOC	deoxyribose-phosphate aldolase isoform 1 [Homo sapiens]	0.0015315	1.77323	0.826384
gi|768000952	768000952	DIRAS1	Di-Ras1; GBTS1; RIG	GTP-binding protein Di-Ras1 isoform X1 [Homo sapiens]	8.31727e-06	0.462021	-1.11397
gi|1016563101	1016563101	DIS3	RRP44; EXOSC11; KIAA1008; 2810028N01Rik; dis3p	exosome complex exonuclease RRP44 isoform d [Homo sapiens]	0.000287115	0.520139	-0.94303
gi|1370470341	1370470341	DLG4	SAP-90; MRD62; PSD95; SAP90	disks large homolog 4 isoform X3 [Homo sapiens]	0.00020767	0.563839	-0.826645
gi|19923748	19923748	DLST	DLTS; KGD2; PGL7	dihydrolipoyllysine-residue succinyltransferase component of 2-oxoglutarate dehydrogenase complex, mitochondrial isoform 1 precursor [Homo sapiens]	6.64578e-06	7.75492	2.95511
gi|21687102	21687102	DNAJC19	PAM18; TIM14; TIMM14	mitochondrial import inner membrane translocase subunit TIM14 isoform 1 [Homo sapiens]	0.000321874	1.80187	0.849492
gi|768038875	768038875	DOCK11	ACG; ZIZ2; bB128O4.1	dedicator of cytokinesis protein 11 isoform X2 [Homo sapiens]	6.28292e-05	4.16287	2.05758
gi|767957229	767957229	DPP7	QPP; DPP2; DPPII	dipeptidyl peptidase 2 isoform X4 [Homo sapiens]	0.000793158	0.562493	-0.830094
gi|30795227	30795227	DTD1	C20orf88; DUE-B; HARS2; DTD; DUEB; pqn-68	D-aminoacyl-tRNA deacylase 1 isoform 2 [Homo sapiens]	0.000418808	0.53368	-0.905954
gi|259013537	259013537	DTYMK	CDC8; PP3731; TMPK; TYMK	thymidylate kinase isoform 2 [Homo sapiens]	2.91922e-05	8.90632	3.15483
gi|522023554	522023554	EDIL3	DEL1	EGF-like repeat and discoidin I-like domain-containing protein 3 isoform 2 precursor [Homo sapiens]	0.000257974	1.52448	0.608314
gi|217272894	217272894	EFTUD2	MFDGA; Snrp116; Snu114; SNRNP116; U5-116KD; MFDM	116 kDa U5 small nuclear ribonucleoprotein component isoform b [Homo sapiens]	0.00207015	1.70291	0.768002
gi|208431829	208431829	EIF2AK2	PKR; EIF2AK1; LEUDEN; PPP1R83; PRKR	interferon-induced, double-stranded RNA-activated protein kinase isoform b [Homo sapiens]	0.000517083	0.473005	-1.08007
gi|939320334	939320334	EIF2S2	EIF2beta; EIF2; PPP1R67; EIF2B; eIF-2-beta	eukaryotic translation initiation factor 2 subunit 2 isoform 3 [Homo sapiens]	6.20861e-06	2.44712	1.29109
gi|50053795	50053795	EIF4B	PRO1843; EIF-4B	eukaryotic translation initiation factor 4B isoform 2 [Homo sapiens]	0.00291047	0.640018	-0.643815
gi|1370515983	1370515983	EMD	STA; EDMD; LEMD5	emerin isoform X1 [Homo sapiens]	2.30628e-05	2.43758	1.28545
gi|223029510	223029510	EML4	-	echinoderm microtubule-associated protein-like 4 isoform b [Homo sapiens]	0.000554414	2.0403	1.02878
gi|9910186	9910186	ENY2	Sus1; DC6; e(y)2	transcription and mRNA export factor ENY2 isoform 1 [Homo sapiens]	0.00929912	0.631082	-0.6641
gi|62241042	62241042	EPRS1	HLD15; QPRS; PARS; EARS; PIG32; EPRS; GLUPRORS; QARS	bifunctional glutamate/proline--tRNA ligase [Homo sapiens]	0.00173791	1.6426	0.715978
gi|74136559	74136559	ERI3	PINT1; PRNPIP	ERI1 exoribonuclease 3 isoform 1 [Homo sapiens]	8.12991e-07	2.62615	1.39295
gi|55749804	55749804	ERMP1	FXNA; KIAA1815; bA207C16.3	endoplasmic reticulum metallopeptidase 1 [Homo sapiens]	0.00243104	1.77413	0.827114
gi|4503607	4503607	ETFA	GA2; MADD; EMA	electron transfer flavoprotein subunit alpha, mitochondrial isoform a [Homo sapiens]	0.00956486	1.6634	0.734137
gi|82546830	82546830	EXOC4	SEC8; Sec8p; SEC8L1	exocyst complex component 4 isoform a [Homo sapiens]	0.000983647	0.631325	-0.663545
gi|62821776	62821776	FAM234B	KIAA1467	protein FAM234B [Homo sapiens]	0.000280812	0.656843	-0.606379
gi|109452587	109452587	FAM98B	-	protein FAM98B [Homo sapiens]	1.33927e-05	0.379041	-1.39957
gi|530415994	530415994	FBL	Nop1; FIB; FLRN; RNU3IP1	rRNA 2'-O-methyltransferase fibrillarin isoform X1 [Homo sapiens]	0.00751393	1.52546	0.609244
gi|15812198	15812198	FBXO2	FBX2; FBG1; Fbs1; NFB42; OCP1	F-box only protein 2 [Homo sapiens]	0.00300068	1.6567	0.728315
gi|151108473	151108473	FIS1	CGI-135; TTC11	mitochondrial fission 1 protein [Homo sapiens]	0.00661301	0.598011	-0.741756
gi|297374791	297374791	FMR1	POF; FMRP; FRAXA; POF1	synaptic functional regulator FMR1 isoform ISO9 [Homo sapiens]	7.84054e-05	2.15698	1.10901
gi|4503771	4503771	FNTA	PGGT1A; FPTA; PTAR2	protein farnesyltransferase/geranylgeranyltransferase type-1 subunit alpha [Homo sapiens]	0.000845917	0.539667	-0.889858
gi|4758404	4758404	FRG1	FRG1A; FSG1	protein FRG1 [Homo sapiens]	0.000681982	2.83895	1.50536
gi|767927733	767927733	FXR1	FXR1P; MYORIBF; MYOPMIL	fragile X mental retardation syndrome-related protein 1 isoform X2 [Homo sapiens]	2.94743e-05	1.70824	0.772509
gi|259013556	259013556	FXR2	FMR1L2; FXR2P	fragile X mental retardation syndrome-related protein 2 [Homo sapiens]	0.000345575	1.84863	0.886455
gi|42716295	42716295	FYTTD1	UIF	UAP56-interacting factor isoform 1 [Homo sapiens]	0.000924845	0.524564	-0.930809
gi|10835015	10835015	GABBR1	GABABR1; GB1; GPRC3A; GABBR1-3	gamma-aminobutyric acid type B receptor subunit 1 isoform a precursor [Homo sapiens]	0.00386054	2.33133	1.22116
gi|11545731	11545731	GAN	GIG; GAN1; KLHL16	gigaxonin [Homo sapiens]	0.00145534	0.447719	-1.15933
gi|116805340	116805340	GARS1	HMN5; HMN5A; SMAJI; CMT2D; DSMAV; GlyRS; GARS; SMAD1	glycine--tRNA ligase isoform 1 precursor [Homo sapiens]	0.00364736	1.55624	0.638068
gi|49574537	49574537	GCSH	NKH; GCE	glycine cleavage system H protein, mitochondrial precursor [Homo sapiens]	0.00871356	2.23608	1.16097
gi|7706617	7706617	GDE1	363E6.2; MIR16	glycerophosphodiester phosphodiesterase 1 isoform 1 [Homo sapiens]	0.000297397	1.99403	0.995686
gi|50428938	50428938	GET3	ARSA1; ARSA-I; ASNA1; ASNA-I; TRC40	ATPase ASNA1 [Homo sapiens]	0.000244198	1.61003	0.687088
gi|4504025	4504025	GLRX	GRX; GRX1	glutaredoxin-1 [Homo sapiens]	0.000162346	2.39673	1.26107
gi|42516576	42516576	GLRX5	PRSA; GRX5; PR01238; C14orf87; SPAHGC; SIDBA3; FLB4739; PRO1238	glutaredoxin-related protein 5, mitochondrial precursor [Homo sapiens]	0.000765852	0.495083	-1.01426
gi|5729850	5729850	GNAI3	87U6; ARCND1	guanine nucleotide-binding protein G(k) subunit alpha [Homo sapiens]	0.00836646	1.88139	0.911799
gi|19263340	19263340	GPT2	MRT49; ALT2; GPT 2; NEDSPM	alanine aminotransferase 2 isoform 1 [Homo sapiens]	0.00225298	1.92135	0.942124
gi|296010842	296010842	GRIP1	FRASRS3; GRIP	glutamate receptor-interacting protein 1 isoform 2 [Homo sapiens]	0.000893148	2.12832	1.08972
gi|1034674752	1034674752	GRIPAP1	-	GRIP1-associated protein 1 isoform X4 [Homo sapiens]	0.00129265	1.59883	0.677018
gi|530393442	530393442	GRK5	FP2025; GPRK5	G protein-coupled receptor kinase 5 isoform X2 [Homo sapiens]	0.00422408	0.632654	-0.660511
gi|305410793	305410793	GSR	HEL-75; GR; HEL-S-122m; GSRD	glutathione reductase, mitochondrial isoform 4 [Homo sapiens]	0.00163615	1.82624	0.868879
gi|4504169	4504169	GSS	HEL-S-64p; HEL-S-88n; GSHS	glutathione synthetase [Homo sapiens]	0.000526112	2.01714	1.01231
gi|767939853	767939853	GSTA4	GSTA4-4; GTA4	glutathione S-transferase A4 isoform X2 [Homo sapiens]	0.000111006	0.523854	-0.932764
gi|23065552	23065552	GSTM3	GST5; GSTB; GTM3; GSTM3-3	glutathione S-transferase Mu 3 [Homo sapiens]	0.00172003	1.80571	0.852565
gi|4885375	4885375	H1-2	H1F2; H1s-1; HIST1H1C; H1.2; H1C	histone H1.2 [Homo sapiens]	0.00262729	1.49592	0.581036
gi|4504245	4504245	H2AC6	dJ221C16.4; H2A/l; H2AFL; HIST1H2AC	histone H2A type 1-C [Homo sapiens]	4.70566e-05	1.5525	0.634589
gi|1243455799	1243455799	H3-2	p06; HIST2H3PS2	histone cluster 2 H3 pseudogene 2 [Homo sapiens]	0.00012195	1.81848	0.862729
gi|4885385	4885385	H3-3B	H3.3B; H3F3B; H3-3A	histone H3.3 [Homo sapiens]	6.92788e-06	1.66734	0.737549
gi|53793688	53793688	H3C15	H3C13; H3/o; HIST2H3A; H3/n; H3C14	histone H3.2 [Homo sapiens]	9.39203e-06	1.64294	0.716282
gi|4504297	4504297	H3C2	H3/l; H3C11; H3C10; H3C12; H3C4; HIST1H3B; H3C6; H3C8; H3C1; H3C3; H3C7; H3FL	histone H3.1 [Homo sapiens]	1.06773e-05	1.65393	0.725897
gi|20127408	20127408	HADHA	MTPA; LCHAD; ECHA; GBP; TP-ALPHA; HADH; LCEH	trifunctional enzyme subunit alpha, mitochondrial precursor [Homo sapiens]	0.00346465	1.50161	0.586511
gi|7657603	7657603	HEBP2	SOUL; C6ORF34B; PP23; C6orf34	heme-binding protein 2 isoform 2 [Homo sapiens]	0.00178687	0.640425	-0.642899
gi|499137511	499137511	HERC4	-	probable E3 ubiquitin-protein ligase HERC4 isoform d [Homo sapiens]	0.000526671	2.57684	1.3656
gi|767996449	767996449	HGS	-	hepatocyte growth factor-regulated tyrosine kinase substrate isoform X1 [Homo sapiens]	0.00162167	2.207	1.14209
gi|926459557	926459557	HMGB1	HMG3; SBP-1; HMG-1; HMG1	high mobility group protein B1 isoform 1 [Homo sapiens]	0.00406736	1.71298	0.77651
gi|669033286	669033286	HMGB3	HMG2A; HMG-4; HMG4; HMG-2a	high mobility group protein B3 isoform b [Homo sapiens]	0.00159709	1.81058	0.856454
gi|5803036	5803036	HNRNPA0	HNRPA0	heterogeneous nuclear ribonucleoprotein A0 [Homo sapiens]	0.000104738	0.641173	-0.641214
gi|34740329	34740329	HNRNPA3	2610510D13Rik; D10S102; HNRPA3; FBRNP	heterogeneous nuclear ribonucleoprotein A3 isoform a [Homo sapiens]	5.7609e-06	2.48808	1.31503
gi|61966711	61966711	HNRNPCL1	HNRPCL1	heterogeneous nuclear ribonucleoprotein C-like 1 [Homo sapiens]	0.0041597	1.67851	0.74718
gi|14110420	14110420	HNRNPD	P37; AUF1; AUF1A; HNRPD; hnRNPD0	heterogeneous nuclear ribonucleoprotein D0 isoform a [Homo sapiens]	1.35166e-05	0.658317	-0.603145
gi|332801090	332801090	HNRNPDL	LGMDD3; LGMD1G; HNRNP; HNRPDL; JKTBP2; JKTBP; laAUF1	heterogeneous nuclear ribonucleoprotein D-like isoform b [Homo sapiens]	0.000334727	0.665146	-0.588257
gi|530360771	530360771	HNRNPR	hnRNP-R; HNRPR	heterogeneous nuclear ribonucleoprotein R isoform X2 [Homo sapiens]	0.00127531	1.74997	0.807334
gi|4557663	4557663	IGBP1	ALPHA-4; IBP1; alpha4	immunoglobulin-binding protein 1 [Homo sapiens]	0.0030656	0.379037	-1.39959
gi|56090548	56090548	IGFBPL1	IGFBPRP4; bA113O24.1; IGFBP-RP4	insulin-like growth factor-binding protein-like 1 precursor [Homo sapiens]	1.94626e-05	2.77299	1.47144
gi|24234747	24234747	ILF2	NF45; PRO3063	interleukin enhancer-binding factor 2 isoform 1 [Homo sapiens]	0.000569897	1.54565	0.628214
gi|767918006	767918006	INPP4A	INPP4; TVAS1	type I inositol 3,4-bisphosphate 4-phosphatase isoform X19 [Homo sapiens]	1.20469e-06	0.122835	-3.0252
gi|767951010	767951010	INTS9	CPSF2L; RC74; INT9	integrator complex subunit 9 isoform X5 [Homo sapiens]	0.000846992	2.83134	1.50149
gi|62460637	62460637	IPO4	Imp4	importin-4 [Homo sapiens]	0.000181041	0.623722	-0.681024
gi|41281489	41281489	IST1	CHMP8; OLC1	IST1 homolog isoform b [Homo sapiens]	1.65718e-05	1.56349	0.64477
gi|190014601	190014601	JAGN1	GL009; SCN6	protein jagunal homolog 1 isoform a [Homo sapiens]	0.00344936	3.17516	1.66683
gi|1018443364	1018443364	KALRN	CHDS5; ARHGEF24; DUO; HAPIP; CHD5; DUET; TRAD	kalirin isoform 4 [Homo sapiens]	0.00154022	1.91258	0.935518
gi|38198663	38198663	KCTD8	-	BTB/POZ domain-containing protein KCTD8 [Homo sapiens]	0.00262978	0.582946	-0.778566
gi|57863295	57863295	KIAA0930	LSC3; C22orf9	uncharacterized protein KIAA0930 isoform b [Homo sapiens]	0.000166636	2.65499	1.40871
gi|380692312	380692312	KLHL3	PHA2D	kelch-like protein 3 isoform 3 [Homo sapiens]	0.00952034	0.489799	-1.02974
gi|119395754	119395754	KRT5	EBS2; KRT5A; DDD1; K5; DDD; CK5	keratin, type II cytoskeletal 5 [Homo sapiens]	0.00900341	2.89727	1.53469
gi|155969697	155969697	KRT6C	K6E; PPKNEFD; KRT6E	keratin, type II cytoskeletal 6C [Homo sapiens]	0.00847333	2.34801	1.23144
gi|767979244	767979244	LAMP1	CD107a; LAMPA; LGP120	lysosome-associated membrane glycoprotein 1 isoform X1 [Homo sapiens]	0.00412012	1.5925	0.671297
gi|8923579	8923579	LAMTOR1	Ragulator1; PDRO; C11orf59; p18; p27RF-Rho	ragulator complex protein LAMTOR1 [Homo sapiens]	0.000991882	4.1816	2.06406
gi|530366190	530366190	LBR	PHA; C14SR; DHCR14B; TDRD18; PHASK; LMN2R	lamin-B receptor isoform X2 [Homo sapiens]	0.00274538	1.84001	0.879714
gi|260099723	260099723	LDHA	PIG19; GSD11; LDHM; HEL-S-133P	L-lactate dehydrogenase A chain isoform 3 [Homo sapiens]	8.60594e-06	0.596367	-0.745728
gi|5031863	5031863	LGALS3BP	TANGO10B; CyCAP; gp90; 90K; BTBD17B; M2BP; MAC-2-BP	galectin-3-binding protein precursor [Homo sapiens]	0.0042051	1.56131	0.642759
gi|767906034	767906034	LIN28A	LIN28; LIN-28; ZCCHC1; lin-28A; CSDD1	protein lin-28 homolog A isoform X1 [Homo sapiens]	0.000270892	0.347414	-1.52527
gi|5031877	5031877	LMNB1	LMN2; LMNB; LMN; ADLD	lamin-B1 isoform 1 [Homo sapiens]	2.6562e-06	1.75417	0.810785
gi|7706425	7706425	LSM8	NAA38	LSM8 homolog, U6 small nuclear RNA associated [Homo sapiens]	6.80392e-05	2.60322	1.3803
gi|41393554	41393554	LUC7L	hLuc7B1; LUC7B1; SR+89; Luc7	putative RNA-binding protein Luc7-like 1 isoform b [Homo sapiens]	0.00578613	0.268244	-1.89838
gi|66346708	66346708	MAGI1	BAIAP1; MAGI-1b; WWP3; AIP3; BAP-1; AIP-3; MAGI-1; TNRC19; BAP1; Magi1d	membrane-associated guanylate kinase, WW and PDZ domain-containing protein 1 isoform b [Homo sapiens]	6.172e-05	0.448593	-1.15652
gi|8922331	8922331	MAGOHB	mago; MGN2; magoh	protein mago nashi homolog 2 isoform 1 [Homo sapiens]	0.00686818	1.83886	0.878809
gi|816197590	816197590	MAP1S	MAP8; VCY2IP-1; BPY2IP1; C19orf5; VCY2IP1	microtubule-associated protein 1S isoform 2 [Homo sapiens]	0.0017382	0.577919	-0.79106
gi|1034614052	1034614052	MAP2	-	microtubule-associated protein 2 isoform X22 [Homo sapiens]	0.00018855	2.00401	1.00289
gi|733216453	733216453	MAPRE3	RP3; EB3; EBF3-S; EBF3	microtubule-associated protein RP/EB family member 3 [Homo sapiens]	2.13934e-05	1.98328	0.987888
gi|225703104	225703104	MFSD10	TETTRAN; TETRAN	major facilitator superfamily domain-containing protein 10 isoform a [Homo sapiens]	0.00240776	0.497598	-1.00695
gi|815930053	815930053	MIX23	CCDC58	coiled-coil domain-containing protein 58 isoform 2 [Homo sapiens]	0.00205809	1.59916	0.677311
gi|578830974	578830974	MPP3	DLG3	MAGUK p55 subfamily member 3 isoform X1 [Homo sapiens]	0.00571751	1.53352	0.616851
gi|62530388	62530388	MRPL22	MRP-L25; RPML25; HSPC158; L22mt; MRP-L22	39S ribosomal protein L22, mitochondrial isoform b [Homo sapiens]	0.00107127	2.15416	1.10713
gi|16554604	16554604	MRPS23	COXPD46; CGI-138; HSPC329; MRP-S23	28S ribosomal protein S23, mitochondrial [Homo sapiens]	7.5049e-05	2.78388	1.4771
gi|16554616	16554616	MRPS6	S6mt; RPMS6; C21orf101; MRP-S6	28S ribosomal protein S6, mitochondrial [Homo sapiens]	0.00248643	0.455811	-1.13349
gi|555943842	555943842	MRS2	HPT; MRS2L	magnesium transporter MRS2 homolog, mitochondrial isoform a [Homo sapiens]	0.0076976	1.83548	0.876154
gi|14141170	14141170	MTA2	MTA1L1; PID	metastasis-associated protein MTA2 isoform 1 [Homo sapiens]	0.00745416	0.442983	-1.17468
gi|954170033	954170033	MTCH2	MIMP; HSPC032; SLC25A50	mitochondrial carrier homolog 2 isoform 1x [Homo sapiens]	0.00486557	1.69434	0.760722
gi|222136639	222136639	MTHFD1	CIMAH; MTHFC; MTHFD	C-1-tetrahydrofolate synthase, cytoplasmic isoform 1 [Homo sapiens]	0.00959141	1.56715	0.648145
gi|597955330	597955330	MTX1	MTXN; MTX	metaxin-1 isoform 1 [Homo sapiens]	1.10722e-05	0.414782	-1.26957
gi|215982794	215982794	MY05A	-	unconventional myosin-Va isoform 2 [Homo sapiens]	0.000120468	1.632	0.706645
gi|530383156	530383156	MY06	-	unconventional myosin-VI isoform X8 [Homo sapiens]	0.000219599	0.651834	-0.617423
gi|994318375	994318375	NACA	HSD48; NACA1; skNAC; NAC-alpha	nascent polypeptide-associated complex subunit alpha isoform b [Homo sapiens]	0.000451445	0.570982	-0.808483
gi|4557781	4557781	NAGA	D22S674; GALB	alpha-N-acetylgalactosaminidase precursor [Homo sapiens]	0.00151529	2.09813	1.06911
gi|98985795	98985795	NCALD	-	neurocalcin-delta [Homo sapiens]	0.000101202	0.625285	-0.677415
gi|1034600391	1034600391	NCBP3	ELG; HSA277841; C17orf85	nuclear cap-binding protein subunit 3 isoform X4 [Homo sapiens]	0.000110092	1.82639	0.868993
gi|1034601558	1034601558	NDEL1	NDE2; EOPA; NUDEL; MITAP1; NDE1L1	nuclear distribution protein nudE-like 1 isoform X2 [Homo sapiens]	0.00933965	0.372523	-1.4246
gi|4505357	4505357	NDUFA4	CI-9k; COXFA4; MC4DN21; MLRQ; CI-MLRQ	cytochrome c oxidase subunit NDUFA4 [Homo sapiens]	0.00225774	0.493544	-1.01875
gi|4826848	4826848	NDUFA5	B13; NUFM; CI-13kB; UQOR13; CI-13KD-B	NADH dehydrogenase [ubiquinone] 1 alpha subcomplex subunit 5 isoform 1 [Homo sapiens]	7.01836e-06	0.50279	-0.991973
gi|7661786	7661786	NDUFAF4	MC1DN15; bA22L21.1; C6orf66; HRPAP20; HSPC125; My013	NADH dehydrogenase [ubiquinone] 1 alpha subcomplex assembly factor 4 [Homo sapiens]	0.00177005	1.7452	0.803391
gi|10764847	10764847	NDUFB7	B18; CI-B18	NADH dehydrogenase [ubiquinone] 1 beta subcomplex subunit 7 [Homo sapiens]	0.00151284	2.04753	1.03388
gi|194733742	194733742	NELFA	WHSC2	negative elongation factor A [Homo sapiens]	0.000148134	0.356086	-1.4897
gi|1034556826	1034556826	NFASC	NEDCPMD; NRCAML; NF	neurofascin isoform X33 [Homo sapiens]	0.000123778	1.65377	0.72576
gi|89363020	89363020	NFXL1	CDZFP; OZFP; HOZFP; URCC5	NF-X1-type zinc finger protein NFXL1 [Homo sapiens]	0.000791003	1.80098	0.848778
gi|530364821	530364821	NIT1	-	deaminated glutathione amidase isoform X2 [Homo sapiens]	0.00362429	2.37767	1.24955
gi|1034600604	1034600604	NLGN2	-	neuroligin-2 isoform X2 [Homo sapiens]	0.00472029	0.627023	-0.67341
gi|1034645545	1034645545	NLN	MEP; AGTBP; MOP; EP24.16	neurolysin, mitochondrial isoform X3 [Homo sapiens]	0.00610243	1.98667	0.990354
gi|1057503108	1057503108	NPEPPS	PSA; AAP-S; MP100	puromycin-sensitive aminopeptidase isoform 2 [Homo sapiens]	3.94817e-05	0.634828	-0.655563
gi|1008909360	1008909360	NRBP1	BCON3; NRBP; MADM; MUDPNP	nuclear receptor-binding protein isoform 2 [Homo sapiens]	0.000102171	1.67528	0.744405
gi|197116386	197116386	NT5DC2	-	5'-nucleotidase domain-containing protein 2 isoform 1 [Homo sapiens]	6.71802e-05	2.22915	1.15649
gi|72534692	72534692	NT5DC3	TU12B1-TY; TU12B1TY	5'-nucleotidase domain-containing protein 3 [Homo sapiens]	0.00123249	2.13994	1.09757
gi|557948008	557948008	NTMT1	NTM1A; METTL11A; NRMT1; AD-003; HOMT1A; NRMT; C9orf32	N-terminal Xaa-Pro-Lys N-methyltransferase 1 isoform b [Homo sapiens]	0.000386724	0.489992	-1.02917
gi|37221177	37221177	NUDT11	APS1; DIPP3beta; ASP1; DIPP3b; hDIPP3beta	diphosphoinositol polyphosphate phosphohydrolase 3-beta [Homo sapiens]	2.16875e-06	3.42185	1.77478
gi|518831687	518831687	NUP54	-	nucleoporin p54 isoform 2 [Homo sapiens]	1.20454e-05	2.65526	1.40886
gi|33149331	33149331	NXN	TRG-4; RRS2; NRX	nucleoredoxin isoform 1 [Homo sapiens]	0.00827024	2.13953	1.09729
gi|62244044	62244044	OCIAD2	-	OCIA domain-containing protein 2 isoform 1 [Homo sapiens]	0.000211424	0.539979	-0.889026
gi|11024698	11024698	OGA	NCOAT; MGEA5; MEA5	protein O-GlcNAcase isoform a [Homo sapiens]	0.00037838	1.79552	0.844399
gi|1034571884	1034571884	OSBPL5	ORP5; OBPH1	oxysterol-binding protein-related protein 5 isoform X2 [Homo sapiens]	0.00746173	2.10757	1.07558
gi|1034660766	1034660766	OXR1	CHEGDD; Nbla00307; TLDC3	oxidation resistance protein 1 isoform X3 [Homo sapiens]	0.0056859	1.69971	0.765292
gi|1171343345	1171343345	PACSIN2	SDPII	protein kinase C and casein kinase substrate in neurons protein 2 isoform C [Homo sapiens]	6.06917e-06	1.99931	0.999499
gi|5453539	5453539	PAICS	ADE2H1; ADE2; AIRC; PAIS	multifunctional protein ADE2 isoform 2 [Homo sapiens]	2.50609e-07	2.76935	1.46955
gi|42794769	42794769	PAK1	PAKalpha; IDDMSSD; p65-PAK; alpha-PAK	serine/threonine-protein kinase PAK 1 isoform 2 [Homo sapiens]	0.000917059	2.19195	1.13221
gi|768021990	768021990	PAXBP1	GCFC1; GCFC; FSAP105; C21orf66; BM020	PAX3- and PAX7-binding protein 1 isoform X2 [Homo sapiens]	0.000361586	2.56893	1.36117
gi|767968319	767968319	PC	PCB	pyruvate carboxylase, mitochondrial isoform X1 [Homo sapiens]	0.00108545	1.50754	0.592199
gi|119943100	119943100	PCCB	-	propionyl-CoA carboxylase beta chain, mitochondrial isoform 1 precursor [Homo sapiens]	0.00455863	0.659111	-0.601407
RRRRRgi|1034562040	1034562040	PCNX2	PCNXL2	REVERSED pecanex-like protein 2 isoform X4 [Homo sapiens]	0.00827091	0.466938	-1.0987
gi|295424143	295424143	PCSK1	PC1; SPC3; BMIQ12; NEC1; PC3	neuroendocrine convertase 1 isoform 2 [Homo sapiens]	0.00118167	2.10843	1.07617
gi|7657441	7657441	PDAP1	PAP1; HASPP28; PAP	28 kDa heat- and acid-stable phosphoprotein [Homo sapiens]	0.000251695	1.67182	0.741423
gi|767925586	767925586	PDCD10	CCM3; TFAR15	programmed cell death protein 10 isoform X1 [Homo sapiens]	0.00348822	1.67101	0.740724
gi|4505657	4505657	PDE2A	CGS-PDE; cGSPDE; PDE2A1; PED2A4	cGMP-dependent 3',5'-cyclic phosphodiesterase isoform PDE2A3 [Homo sapiens]	0.000495399	1.75993	0.815515
gi|767930270	767930270	PDS5A	PIG54; SCC112; SCC-112	sister chromatid cohesion protein PDS5 homolog A isoform X1 [Homo sapiens]	2.8222e-06	0.258876	-1.94967
gi|21536449	21536449	PFDN1	PDF; PFD1	prefoldin subunit 1 [Homo sapiens]	0.00155064	0.548439	-0.866598
gi|12408677	12408677	PFDN4	PFD4; C1	prefoldin subunit 4 [Homo sapiens]	1.05527e-05	2.99021	1.58025
gi|7657162	7657162	PFDN6	KE-2; PFD6; H2-KE2; HKE2	prefoldin subunit 6 [Homo sapiens]	6.14054e-05	1.65412	0.726061
gi|14249398	14249398	PHF5A	SAP14b; INI; Rds3; bK223H9.2; SF3B7; SF3b14b	PHD finger-like domain-containing protein 5A [Homo sapiens]	0.00120299	0.521387	-0.939575
gi|219555646	219555646	PHYHIPL	-	phytanoyl-CoA hydroxylase-interacting protein-like isoform 2 [Homo sapiens]	2.30217e-06	0.240293	-2.05713
gi|530397480	530397480	PICALM	CALM; LAP; CLTH	phosphatidylinositol-binding clathrin assembly protein isoform X30 [Homo sapiens]	0.00491245	0.604648	-0.725833
gi|15088795	15088795	PIGS	GPIBD18	GPI transamidase component PIG-S [Homo sapiens]	4.67721e-05	3.48291	1.80029
gi|154816186	154816186	PIP4P1	C14orf9; TMEM55B	type 1 phosphatidylinositol 4,5-bisphosphate 4-phosphatase isoform 1 [Homo sapiens]	0.00651947	2.11057	1.07763
gi|663856157	663856157	PITPNM2	NIR-3; RDGBA2; NIR3; RDGB2	membrane-associated phosphatidylinositol transfer protein 2 isoform 2 [Homo sapiens]	0.00245986	1.80288	0.850306
gi|768017364	768017364	PLCG1	PLC-II; NCKAP3; PLC1; PLC148; PLCgamma1	1-phosphatidylinositol 4,5-bisphosphate phosphodiesterase gamma-1 isoform X2 [Homo sapiens]	3.22979e-05	0.596317	-0.745849
gi|163644311	163644311	PLCL2	PLCE2	inactive phospholipase C-like protein 2 isoform 2 [Homo sapiens]	0.000679175	0.515462	-0.956062
gi|6005842	6005842	PLPBP	EPVB6D; PROSC	pyridoxal phosphate homeostasis protein isoform 2 [Homo sapiens]	9.47488e-08	18.7567	4.22934
gi|5729980	5729980	PMVK	HUMPMKI; PMK; PMKA; PMKASE; POROK1	phosphomevalonate kinase isoform 1 [Homo sapiens]	0.000730016	1.65335	0.725396
gi|7706339	7706339	PPIL1	CYPL1; hCyPX; PPIase; CGI-124	peptidyl-prolyl cis-trans isomerase-like 1 [Homo sapiens]	9.3892e-05	2.16878	1.11688
gi|4505995	4505995	PPM1B	PP2C-beta; PP2CBETA; PP2CB; PP2C-beta-X; PPC2BETAX	protein phosphatase 1B isoform 1 [Homo sapiens]	0.0038415	0.633826	-0.65784
gi|746816147	746816147	PPP4C	PPH3; PP-X; PP4C; PPP4; PP4; PPX	serine/threonine-protein phosphatase 4 catalytic subunit isoform 2 [Homo sapiens]	7.8962e-05	0.582421	-0.779866
gi|751557642	751557642	PRKAG2	CMH6; H91620p; WPWS; AAKG; AAKG2	5'-AMP-activated protein kinase subunit gamma-2 isoform d [Homo sapiens]	0.000954748	0.612619	-0.706937
gi|767914884	767914884	PRKCE	PKCE; nPKC-epsilon	protein kinase C epsilon type isoform X4 [Homo sapiens]	0.00164052	2.57568	1.36495
gi|1034607691	1034607691	PRMT1	HRMT1L2; ANM1; HCP1; IR1B4	protein arginine N-methyltransferase 1 isoform X1 [Homo sapiens]	0.00781015	1.54366	0.626359
gi|4506179	4506179	PSMA1	NU; HC2; HEL-S-275; PROS30	proteasome subunit alpha type-1 isoform 2 [Homo sapiens]	6.86524e-06	2.32218	1.21548
gi|4506203	4506203	PSMB7	Z	proteasome subunit beta type-7 precursor [Homo sapiens]	0.000328193	1.88221	0.912428
gi|5292161	5292161	PSMD4	MCB1; S5A; AF-1; pUB-R5; AF; ASF; Rpn10	26S proteasome non-ATPase regulatory subunit 4 isoform 2 [Homo sapiens]	0.000751096	1.78497	0.835898
gi|394025672	394025672	PSMD5	S5B	26S proteasome non-ATPase regulatory subunit 5 isoform 2 [Homo sapiens]	0.00185195	0.599161	-0.738984
gi|25777615	25777615	PSMD7	MOV34; Rpn8; P40; S12	26S proteasome non-ATPase regulatory subunit 7 [Homo sapiens]	6.24408e-05	1.95343	0.966009
gi|18543329	18543329	PSMD9	Rpn4; p27	26S proteasome non-ATPase regulatory subunit 9 isoform 1 [Homo sapiens]	0.00236929	2.07509	1.05317
gi|30410792	30410792	PSME2	REGbeta; PA28B; PA28beta	proteasome activator complex subunit 2 [Homo sapiens]	0.000187284	0.296653	-1.75315
gi|13376617	13376617	PTGES2	GBF1; GBF-1; PGES2; C9orf15; mPGES-2	prostaglandin E synthase 2 isoform 1 [Homo sapiens]	0.0015672	1.57733	0.657485
gi|226059159	226059159	PTGR1	ZADH3; DIG-1; LTB4DH; PGR1	prostaglandin reductase 1 isoform 1 [Homo sapiens]	0.00619977	0.646294	-0.629736
gi|22902128	22902128	PTK7	CCK4; CCK-4	inactive tyrosine-protein kinase 7 isoform c precursor [Homo sapiens]	0.000571151	1.8621	0.896934
gi|151101407	151101407	PTMA	TMSA	prothymosin alpha isoform 1 [Homo sapiens]	3.90697e-06	0.547541	-0.86896
gi|18104971	18104971	PTP4A2	HH13; PTP4A; PTPCAAX2; ptp-IV1b; PRL2; HH7-2; ptp-IV1a; HU-PP-1; PRL-2; OV-1	protein tyrosine phosphatase type IVA 2 isoform 1 [Homo sapiens]	0.00141882	1.98601	0.989872
gi|530425355	530425355	PTPRS	R-PTP-sigma; PTPSIGMA; R-PTP-S	receptor-type tyrosine-protein phosphatase S isoform X15 [Homo sapiens]	0.00985649	2.01302	1.00936
gi|257900462	257900462	PYGM	GSD5	glycogen phosphorylase, muscle form isoform 2 [Homo sapiens]	0.000828427	1.73288	0.793173
gi|635574573	635574573	RAB5A	RAB5	ras-related protein Rab-5A isoform 2 [Homo sapiens]	0.000738617	1.51699	0.601215
gi|9845511	9845511	RAC1	Rac-1; p21-Rac1; MIG5; TC-25; MRD48	ras-related C3 botulinum toxin substrate 1 isoform Rac1 [Homo sapiens]	2.65346e-05	2.09697	1.06831
gi|4826962	4826962	RAC3	-	ras-related C3 botulinum toxin substrate 3 isoform 1 [Homo sapiens]	8.36075e-06	1.65988	0.731079
gi|767945672	767945672	RALA	RAL	ras-related protein Ral-A isoform X1 [Homo sapiens]	1.27576e-05	1.85991	0.895231
gi|530369320	530369320	RALB	-	ras-related protein Ral-B isoform X1 [Homo sapiens]	5.68704e-06	1.89346	0.921027
gi|520975477	520975477	RANBP1	HTF9A	ran-specific GTPase-activating protein isoform 1 [Homo sapiens]	4.60608e-05	1.71294	0.776473
gi|194097489	194097489	RANBP3	-	ran-binding protein 3 isoform RANBP3-b [Homo sapiens]	0.00138846	0.623629	-0.68124
gi|767939010	767939010	RANBP9	BPM-L; RanBP7; BPM90; RANBPM	ran-binding protein 9 isoform X1 [Homo sapiens]	0.00433284	0.570511	-0.809672
gi|15149476	15149476	RARS1	HLD9; DALRD1; ArgRS; RARS	arginine--tRNA ligase, cytoplasmic [Homo sapiens]	0.00895727	1.53315	0.616495
gi|4506455	4506455	RCN1	HEL-S-84; PIG20; RCN; RCAL	reticulocalbin-1 precursor [Homo sapiens]	0.00013318	0.322783	-1.63136
gi|1034615946	1034615946	REEP1	HMN5B; C2orf23; SPG31; Yip2a	receptor expression-enhancing protein 1 isoform X7 [Homo sapiens]	0.00307946	0.602225	-0.731626
gi|1072314122	1072314122	RELCH	HsT885; KIAA1468; HsT3308	RAB11-binding protein RELCH isoform c [Homo sapiens]	0.000686235	0.499405	-1.00172
gi|571026635	571026635	RHOT1	MIRO-1; ARHT1; MIRO1	mitochondrial Rho GTPase 1 isoform 6 [Homo sapiens]	0.00137086	1.94373	0.958829
gi|1034649230	1034649230	RIMS1	CORD7; RIM; RIM1; RAB3IP2	regulating synaptic membrane exocytosis protein 1 isoform X13 [Homo sapiens]	5.52027e-05	2.15615	1.10846
gi|578828264	578828264	ROGDI	KTZS	protein rogdi homolog isoform X1 [Homo sapiens]	0.00285808	0.53446	-0.903847
RRRRRgi|970598266	970598266	ROR2	NTRKR2; BDB; BDB1	REVERSED tyrosine-protein kinase transmembrane receptor ROR2 isoform 2 precursor [Homo sapiens]	0.00168733	0.598913	-0.739582
gi|170016081	170016081	RP2	TBCCD2; DELXp11.3; NM23-H10; NME10; XRP2	protein XRP2 [Homo sapiens]	0.00855531	2.29733	1.19996
gi|662033833	662033833	RPA2	RP-A p32; RPA32; RP-A p34; REPA2	replication protein A 32 kDa subunit isoform 3 [Homo sapiens]	0.000967108	2.26789	1.18135
gi|358356404	358356404	RPL15	RPYL10; DBA12; EC45; RPLY10; L15; RPL10	60S ribosomal protein L15 isoform 1 [Homo sapiens]	0.00145609	1.7872	0.837702
gi|4506607	4506607	RPL18	DBA18; L18	60S ribosomal protein L18 isoform 1 [Homo sapiens]	0.000297372	1.78394	0.835066
gi|4506623	4506623	RPL27	DBA16; L27	60S ribosomal protein L27 [Homo sapiens]	0.00887392	1.5998	0.677893
gi|6005860	6005860	RPL35	DBA19; L35	60S ribosomal protein L35 [Homo sapiens]	9.58882e-07	9.98412	3.31963
gi|16117796	16117796	RPL36	L36	60S ribosomal protein L36 [Homo sapiens]	0.000719213	1.80728	0.853817
gi|4506685	4506685	RPS13	S13	40S ribosomal protein S13 [Homo sapiens]	0.00154691	2.03276	1.02344
gi|815891093	815891093	RPS15	RIG; S15	40S ribosomal protein S15 isoform 1 [Homo sapiens]	0.000301635	1.50027	0.585223
gi|71772415	71772415	RPS15A	S15a; DBA20	40S ribosomal protein S15a [Homo sapiens]	0.00200149	1.65624	0.727913
gi|214010226	214010226	RPS24	DBA3; S24; eS24	40S ribosomal protein S24 isoform d [Homo sapiens]	0.00225799	1.7964	0.845109
gi|4506711	4506711	RPS27	DBA17; MPS-1; S27; MPS1	40S ribosomal protein S27 isoform 1 [Homo sapiens]	0.00124474	1.79083	0.84063
gi|7705706	7705706	RPS27L	-	40S ribosomal protein S27-like [Homo sapiens]	0.0012293	1.86824	0.901676
gi|118498359	118498359	RSL1D1	PBK1; L12; UTP30; CSIG	ribosomal L1 domain-containing protein 1 [Homo sapiens]	2.00635e-05	1.80753	0.854023
gi|45827776	45827776	RTN1	NSP	reticulon-1 isoform C [Homo sapiens]	1.57355e-05	0.630409	-0.665641
gi|190014578	190014578	SACM1L	SAC1	phosphatidylinositide phosphatase SAC1 isoform 1 [Homo sapiens]	0.000571593	2.20053	1.13785
gi|5031631	5031631	SCARB2	LIMPII; SR-BII; LIMP-2; HLGP85; CD36L2; AMRF; EPM4; LGP85	lysosome membrane protein 2 isoform 1 precursor [Homo sapiens]	1.04275e-05	3.2309	1.69194
gi|7657609	7657609	SEC11A	1810012E07Rik; SEC11L1; SPCS4A; sid2895; SPC18	signal peptidase complex catalytic subunit SEC11A isoform 2 [Homo sapiens]	0.000149278	2.397	1.26123
gi|7019415	7019415	SEC61A1	SEC61A; HNFJ4; HSEC61; SEC61	protein transport protein Sec61 subunit alpha isoform 1 [Homo sapiens]	9.79264e-05	2.11427	1.08016
gi|217330618	217330618	SEC61A2	-	protein transport protein Sec61 subunit alpha isoform 2 isoform b [Homo sapiens]	1.61376e-05	1.82745	0.869829
gi|530404461	530404461	SEL1L	Hrd3; PRO1063; SEL1L1; SEL1-LIKE	protein sel-1 homolog 1 isoform X2 [Homo sapiens]	0.00200181	2.10998	1.07723
gi|24308213	24308213	SERINC1	TMS2; TDE2; TDE1L; TMS-2	serine incorporator 1 precursor [Homo sapiens]	0.00482343	0.598819	-0.739808
gi|42544123	42544123	SF1	MBBP; D11S636; ZCCHC25; BBP; ZFM1; ZNF162	splicing factor 1 isoform 3 [Homo sapiens]	0.00246747	1.80802	0.854412
gi|5803167	5803167	SF3A3	PRP9; PRPF9; SAP61; SF3a60	splicing factor 3A subunit 3 isoform 1 [Homo sapiens]	0.000180428	1.62341	0.699028
gi|13899317	13899317	SH3BGRL2	-	SH3 domain-binding glutamic acid-rich-like protein 2 [Homo sapiens]	1.6177e-06	0.503199	-0.9908
gi|768032318	768032318	SH3KBP1	GIG10; HSB1; CIN85; AGMX2; HSB-1; IMD61; CD2BP3; MIG18	SH3 domain-containing kinase-binding protein 1 isoform X10 [Homo sapiens]	0.00704064	1.99392	0.995608
gi|63055059	63055059	SH3PXD2B	FTHS; HOFI; TSK4; FAD49; KIAA1295; TKS4	SH3 and PX domain-containing protein 2B isoform a [Homo sapiens]	0.00119089	2.09517	1.06706
gi|13787215	13787215	SIRT5	SIR2L5	NAD-dependent protein deacylase sirtuin-5, mitochondrial isoform 2 [Homo sapiens]	0.00116464	0.326697	-1.61398
gi|767935682	767935682	SLAP75	-	soluble lamin-associated protein of 75 kDa isoform X1 [Homo sapiens]	0.000492036	1.90635	0.930814
gi|9966811	9966811	SLC17A6	VGLUT2; DNPI	vesicular glutamate transporter 2 [Homo sapiens]	6.14904e-05	2.82075	1.49608
gi|767966557	767966557	SLC25A22	EIEE3; DEE3; GC-1; NET44; GC1	mitochondrial glutamate carrier 1 isoform X1 [Homo sapiens]	0.00106653	1.82495	0.867858
gi|56549677	56549677	SLC41A3	SLC41A1-L2	solute carrier family 41 member 3 isoform 4 [Homo sapiens]	0.00942994	0.65749	-0.604958
gi|58219014	58219014	SLC6A17	MRT48; NTT4	sodium-dependent neutral amino acid transporter SLC6A17 [Homo sapiens]	0.00714097	0.253513	-1.97987
gi|13654278	13654278	SLIRP	C14orf156; DC50; PD04872	SRA stem-loop-interacting RNA-binding protein, mitochondrial isoform 1 precursor [Homo sapiens]	0.00143775	1.73292	0.793202
gi|209693426	209693426	SMAD2	hSMAD2; hMAD-2; MADH2; JV18; MADR2; JV18-1	mothers against decapentaplegic homolog 2 isoform 2 [Homo sapiens]	0.00453707	0.656611	-0.60689
gi|312176431	312176431	SMAP2	SMAP1L	stromal membrane-associated protein 2 isoform 3 [Homo sapiens]	0.00656425	1.90578	0.930385
gi|109948304	109948304	SMU1	SMU-1; BWD; fSAP57	WD40 repeat-containing protein SMU1 [Homo sapiens]	0.000895031	1.4998	0.584775
gi|4759154	4759154	SNAP29	CEDNIK; SNAP-29	synaptosomal-associated protein 29 [Homo sapiens]	0.00460671	1.62745	0.702612
gi|666637959	666637959	SNRNP70	U1-70K; Snp1; U170K; SNRP70; U1AP; U1RNP; RPU1; RNPU1Z	U1 small nuclear ribonucleoprotein 70 kDa isoform 2 [Homo sapiens]	0.00124625	2.03593	1.02569
gi|5902102	5902102	SNRPD1	HsT2456; SMD1; SNRPD; Sm-D1	small nuclear ribonucleoprotein Sm D1 isoform 1 [Homo sapiens]	2.52027e-05	4.04154	2.01491
gi|4759158	4759158	SNRPD2	SMD2; SNRPD1; Sm-D2	small nuclear ribonucleoprotein Sm D2 isoform 1 [Homo sapiens]	0.0064549	1.66606	0.736444
gi|4507129	4507129	SNRPE	SME; Sm-E; snRNP-E; HYPT11	small nuclear ribonucleoprotein E isoform 1 [Homo sapiens]	0.00507769	0.602673	-0.730554
gi|4507135	4507135	SNRPN	SNURF-SNRPN; HCERN3; RT-LI; SM-D; SNRNP-N; PWCR; SMN; sm-N	small nuclear ribonucleoprotein-associated protein N [Homo sapiens]	0.00744635	1.5088	0.593403
gi|371874557	371874557	SNX12	-	sorting nexin-12 isoform 1 [Homo sapiens]	0.00206855	4.31937	2.11082
gi|503774159	503774159	SNX2	TRG-9	sorting nexin-2 isoform 2 [Homo sapiens]	0.00271255	1.6895	0.756597
gi|520261969	520261969	SON	-	protein SON isoform F [Homo sapiens]	0.00625832	1.6865	0.754035
gi|530413067	530413067	SPAG9	HLC-6; JIP4; PIG6; JLP; HLC6; PHET; CT89; HLC4; JIP-4	C-Jun-amino-terminal kinase-interacting protein 4 isoform X5 [Homo sapiens]	0.000552757	1.60258	0.680397
gi|112293285	112293285	SPIN1	TDRD24; SPIN	spindlin-1 [Homo sapiens]	0.000208149	2.93688	1.55428
gi|46409324	46409324	SPRYD4	-	SPRY domain-containing protein 4 [Homo sapiens]	0.00238902	1.77861	0.830751
gi|1034608703	1034608703	SPTBN4	QV; NEDHND; SPTBN3; CMND; SPNB4	spectrin beta chain, non-erythrocytic 4 isoform X2 [Homo sapiens]	0.000208497	0.33598	-1.57355
gi|1034643648	1034643648	SREK1	SRrp86; SRrp508; SFRS12	splicing regulatory glutamine/lysine-rich protein 1 isoform X2 [Homo sapiens]	5.95775e-06	21.7488	4.44286
gi|379317149	379317149	SRI	V19; CP22; SCN; CP-22	sorcin isoform D [Homo sapiens]	0.00594334	1.72213	0.784194
gi|767905565	767905565	SRSF4	SFRS4; SRP75	serine/arginine-rich splicing factor 4 isoform X1 [Homo sapiens]	2.46091e-05	2.53171	1.34011
gi|20127499	20127499	SRSF6	SRP55; B52; HEL-S-91; SFRS6	serine/arginine-rich splicing factor 6 [Homo sapiens]	1.97123e-05	2.32437	1.21684
gi|578833035	578833035	SSBP4	-	single-stranded DNA-binding protein 4 isoform X9 [Homo sapiens]	0.00390928	2.00421	1.00303
gi|169404009	169404009	SSR1	TRAPA	translocon-associated protein subunit alpha isoform 1 precursor [Homo sapiens]	0.00142319	2.48936	1.31577
gi|557786221	557786221	STK24	HEL-S-95; MST3; STE20; STK3; MST3B	serine/threonine-protein kinase 24 isoform c precursor [Homo sapiens]	0.000319059	2.05736	1.04079
gi|15011880	15011880	STK26	MST4; MASK	serine/threonine-protein kinase 26 isoform 1 [Homo sapiens]	0.000348634	4.17017	2.06011
gi|14670375	14670375	STMN3	SCLIP	stathmin-3 isoform 1 [Homo sapiens]	0.00806182	1.69748	0.763391
gi|767970116	767970116	STT3A	ITM1; TMC; STT3-A	dolichyl-diphosphooligosaccharide--protein glycosyltransferase subunit STT3A isoform X1 [Homo sapiens]	0.00705343	1.70984	0.773861
gi|1034636241	1034636241	SUCLG2	GBETA; GTPSCS; G-SCS	succinate--CoA ligase [GDP-forming] subunit beta, mitochondrial isoform X1 [Homo sapiens]	0.00103754	2.78301	1.47665
gi|987437885	987437885	SUPT5H	Tat-CT1; SPT5H; SPT5	transcription elongation factor SPT5 isoform a [Homo sapiens]	0.000436415	3.26749	1.70818
gi|31543667	31543667	SUPV3L1	SUV3	ATP-dependent RNA helicase SUPV3L1, mitochondrial isoform 1 [Homo sapiens]	0.0057945	1.52565	0.609422
gi|530382968	530382968	SYNCRIP	GRY-RBP; HNRPQ1; PP68; hnRNP-Q; GRYRBP; NSAP1; HNRNPQ	heterogeneous nuclear ribonucleoprotein Q isoform X5 [Homo sapiens]	0.000208529	1.91189	0.935
gi|254587994	254587994	SYNRG	AP1GBP1; SYNG	synergin gamma isoform 7 [Homo sapiens]	0.00481161	1.7576	0.813604
gi|216548478	216548478	SYT11	sytXI; SYT12	synaptotagmin-11 [Homo sapiens]	1.77801e-05	1.79858	0.846859
gi|7549793	7549793	TBL2	WBSCR13; WS-betaTRP	transducin beta-like protein 2 isoform 1 precursor [Homo sapiens]	0.00302596	0.462795	-1.11155
gi|4759234	4759234	TBPL1	MGC:8389; TLF; STUD; MGC:9620; TLP; TRF2	TATA box-binding protein-like protein 1 [Homo sapiens]	0.00392104	0.486849	-1.03845
gi|7662276	7662276	TCAF1	FAM115A, KIAA0738	TRPM8 channel-associated factor 1 isoform 1 [Homo sapiens]	0.00360507	1.53676	0.619893
gi|4507401	4507401	TFAM	TCF6; MTDPS15; MTTFA; TCF6L3; MTTF1; TCF6L1; TCF6L2	transcription factor A, mitochondrial isoform 1 precursor [Homo sapiens]	0.000178293	2.29707	1.1998
gi|189458819	189458819	TFRC	TRFR; TFR; T9; TR; CD71; IMD46; TFR1; p90	transferrin receptor protein 1 isoform 1 [Homo sapiens]	0.000839065	1.92932	0.948094
gi|5454122	5454122	TIMM23	TIM23	mitochondrial import inner membrane translocase subunit Tim23 [Homo sapiens]	0.00408062	3.43199	1.77904
gi|751247020	751247020	TIMM9	TIM9; TIM9A	mitochondrial import inner membrane translocase subunit Tim9 isoform a [Homo sapiens]	0.000254066	0.494294	-1.01656
gi|47106067	47106067	TMED8	FAM15B	protein TMED8 isoform b [Homo sapiens]	1.58117e-05	3.38044	1.75721
gi|750321429	750321429	TMEM132E	DFNB99	transmembrane protein 132E precursor [Homo sapiens]	0.00110001	2.00574	1.00414
gi|530376692	530376692	TMEM33	SHINC-3; SHINC3; 1600019D15Rik; Pom33	transmembrane protein 33 isoform X1 [Homo sapiens]	0.00576454	1.53284	0.616209
gi|239735590	239735590	TNIK	MRT54	TRAF2 and NCK-interacting protein kinase isoform 7 [Homo sapiens]	0.00985556	0.579568	-0.786951
gi|23510381	23510381	TNPO1	MIP; IPO2; MIP1; TRN; KPNB2	transportin-1 isoform 2 [Homo sapiens]	0.000308618	1.51636	0.600615
gi|11225260	11225260	TOP1	TOPI	DNA topoisomerase 1 [Homo sapiens]	0.00239536	1.75381	0.810495
gi|14149653	14149653	TOR1B	DQ1	torsin-1B isoform 1 precursor [Homo sapiens]	0.00187792	2.35119	1.23339
gi|1057867587	1057867587	TPM1	LVNC9; TMSA; CMH3; HTM-alpha; C15orf13; CMD1Y; HEL-S-265	tropomyosin alpha-1 chain isoform 12 [Homo sapiens]	7.70172e-06	4.05071	2.01817
gi|669033277	669033277	TPM2	DA2B; NEM4; AMCD1; HEL-S-273; DA1; DA2B4; TMSB	tropomyosin beta chain isoform Tpm2.4 [Homo sapiens]	6.50469e-06	7.83205	2.96939
gi|4507651	4507651	TPM4	HEL-S-108	tropomyosin alpha-4 chain isoform Tpm4.2cy [Homo sapiens]	1.66551e-05	5.36689	2.42409
gi|574584816	574584816	TUBB4A	beta-5; DYT4; TUBB4	tubulin beta-4A chain isoform 3 [Homo sapiens]	0.000838153	0.663383	-0.592086
gi|5174735	5174735	TUBB4B	LCAEOD; TUBB2C; TUBB2; Beta2	tubulin beta-4B chain [Homo sapiens]	3.43493e-05	0.630706	-0.664961
gi|6005846	6005846	TWF2	A6RP; PTK9L; MSTP011; A6r	twinfilin-2 [Homo sapiens]	0.0019806	1.93606	0.953126
gi|4507789	4507789	UBE2L3	E2-F1; L-UBC; UBCH7; UbcM4	ubiquitin-conjugating enzyme E2 L3 isoform 1 [Homo sapiens]	0.000596024	0.669779	-0.578244
gi|530391034	530391034	UBQLN1	PLIC-1; UBQN; DA41; DSK2; XDRP1	ubiquilin-1 isoform X1 [Homo sapiens]	0.000346847	2.10565	1.07427
gi|16753207	16753207	UBQLN2	DSK2; HRIHFB2157; PLIC2; CHAP1; ALS15; N4BP4	ubiquilin-2 [Homo sapiens]	0.000216533	1.73056	0.791237
gi|109659841	109659841	UBTD2	DCUBP	ubiquitin domain-containing protein 2 [Homo sapiens]	0.000406417	0.281172	-1.83048
gi|24307965	24307965	UBXN4	UBXD2; UBXDC1; erasin	UBX domain-containing protein 4 [Homo sapiens]	0.000213183	0.373543	-1.42065
gi|134152667	134152667	UHRF1BP1	ICBP90; dJ349A12.1; C6orf107	UHRF1-binding protein 1 [Homo sapiens]	0.00460294	0.647034	-0.628087
gi|767990829	767990829	USP10	UBPO	ubiquitin carboxyl-terminal hydrolase 10 isoform X1 [Homo sapiens]	0.00188012	1.80722	0.853774
gi|530362260	530362260	USP24	-	ubiquitin carboxyl-terminal hydrolase 24 isoform X5 [Homo sapiens]	0.0094237	1.77396	0.826973
gi|94721252	94721252	VAPA	hVAP-33; VAP33; VAMP-A; VAP-33; VAP-A	vesicle-associated membrane protein-associated protein A isoform 2 [Homo sapiens]	6.29894e-05	1.89256	0.920342
gi|1201080608	1201080608	VEZT	VEZATIN	vezatin isoform u [Homo sapiens]	0.00398609	1.72549	0.787005
gi|17978519	17978519	VPS26A	Hbeta58; HB58; PEP8A; VPS26	vacuolar protein sorting-associated protein 26A isoform 1 [Homo sapiens]	0.00138919	1.93936	0.955581
gi|68161504	68161504	WASF1	WAVE1; WAVE; SCAR1; NEDALVS	wiskott-Aldrich syndrome protein family member 1 [Homo sapiens]	0.000209472	2.5343	1.34159
gi|634743292	634743292	WASF3	SCAR3; WAVE3; Brush-1	wiskott-Aldrich syndrome protein family member 3 isoform 2 [Homo sapiens]	0.00140723	0.575543	-0.797005
gi|120952851	120952851	WASHC5	KIAA0196; RTSC; SPG8; RTSC1	WASH complex subunit 5 isoform 1 [Homo sapiens]	0.00574022	0.525633	-0.927873
gi|7706501	7706501	WBP11	WBP-11; PPP1R165; FAP90; CFAP90; SIPP1; NPWBP; BUG13	WW domain-binding protein 11 [Homo sapiens]	0.00107898	2.06498	1.04613
gi|216548382	216548382	WDR47	-	WD repeat-containing protein 47 isoform 3 [Homo sapiens]	0.00144307	1.91836	0.939871
gi|1072314560	1072314560	WDR48	SPG60; UAF1; P80	WD repeat-containing protein 48 isoform 7 [Homo sapiens]	0.000108445	0.401962	-1.31487
gi|73747879	73747879	WDR7	TRAG	WD repeat-containing protein 7 isoform 2 [Homo sapiens]	0.00623815	1.78777	0.838164
gi|222080092	222080092	WDR91	SORF-1; HSPC049; SORF1	WD repeat-containing protein 91 isoform 3 [Homo sapiens]	0.000898267	0.523574	-0.933536
gi|55770906	55770906	XAB2	HCRN; SYF1; NTC90; HCNP	pre-mRNA-splicing factor SYF1 [Homo sapiens]	0.0068872	0.586868	-0.768892
gi|768037630	768037630	YIPF6	FinGER6	protein YIPF6 isoform X1 [Homo sapiens]	0.00235661	2.85507	1.51353
gi|767966106	767966106	ZDHHC13	HIP14L; HIP3RP	palmitoyltransferase ZDHHC13 isoform X2 [Homo sapiens]	0.00026686	0.578777	-0.78892
gi|308081964	308081964	ZFP91	FKSG11; PZF; ZFP-91; DMS-8; ZNF757; DSM-8	E3 ubiquitin-protein ligase ZFP91 isoform 2 [Homo sapiens]	0.00137658	2.22852	1.15609
gi|528524508	528524508	ZFYVE1	TAFF1; PPP1R172; ZNFN2A1; DFCP1; SR3	zinc finger FYVE domain-containing protein 1 isoform 3 [Homo sapiens]	0.000311378	0.46083	-1.11769
gi|116268103	116268103	ZFYVE19	ANCHR; MPFYVE	abscission/NoCut checkpoint regulator isoform 1 [Homo sapiens]	6.17396e-05	0.386855	-1.37013
gi|4508021	4508021	ZPR1	ZNF259	zinc finger protein ZPR1 isoform 1 [Homo sapiens]	0.00299254	2.11633	1.08156
gi|1034561845	1034561845	ZYG11B	ZYG11	protein zyg-11 homolog B isoform X2 [Homo sapiens]	0.00441181	1.86279	0.897467
