# Supplementary material for: Secreted Amyloid Precursor Protein Alpha, a Neuroprotective Protein in the Brain Has Widespread Effects on the Transcriptome and Proteome of Human Inducible Pluripotent Stem Cell-Derived Glutamatergic Neurons Related to Memory Mechanisms
Source: Front Neurosci. 2022 May 26;16:858524. doi: 10.3389/fnins.2022.858524 (PMC9179159; doi:10.3389/fnins.2022.858524)
Supplement: Supplementary Table 6 — Neuronal function proteins differentially regulated at 6 h and 24 h. [file Table_6.XLSX]

## Sheet: 6h_tableSWATHMS
Proteins differentially regulated at 6 h - SWATH MS
Gene Symbol	Gene Synonyms	Name	P-value	Fold change
APP & Alzheimers disease related proteins
APOE	AD2; APO-E; LPG; LDLCQ5; ApoE4	apolipoprotein E	0.00198532	1.55101
CD200	MOX1, MOX2	OX-2 membrane glycoprotein	0.000131581	1.70856
COPS5	MOV-34; CSN5; JAB1; SGN5	COP9 signalosome complex subunit 5	1.37745e-07	3.02705
PCSK1	PC1; SPC3; BMIQ12; NEC1; PC3	neuroendocrine convertase 1	0.00395119	1.97113
Synaptic vesicle
CLTA	LCA	clathrin light chain A	0.00141477	1.85521
BIN1	-	myc box-dependent-interacting protein 1	0.00198702	1.49357
NIPSNAP1	-	protein NipSnap homolog 1	0.00255457	0.650252
RIMS1	CORD7; RIM; RIM1; RAB3IP2	regulating synaptic membrane exocytosis protein 1	3.36403e-06	2.44281
VAPA	hVAP-33; VAP33; VAMP-A; VAP-33; VAP-A	vesicle-associated membrane protein-associated protein A	0.000151608	1.7427
EPN1	-	epsin-1	5.05822e-05	0.503422
SNX12	-	sorting nexin-12	0.0046808	4.22946
SNX2	TRG-9	sorting nexin-2	0.000654171	1.97068
STX7	-	syntaxin-7	2.67966e-05	1.53584
Synaptogenesis
CBLN1	-	cerebellin-1	0.00023345	2.05627
DLG4	SAP-90; MRD62; PSD95; SAP90	disks large homolog 4	7.64931e-05	0.6013
EXOC4	SEC8; Sec8p; SEC8L1	exocyst complex component 4	0.000301556	0.605149
Neurite outgrowth & synapse regulation
TWF2	A6RP; PTK9L; MSTP011; A6r	twinfilin-2	5.59482e-05	2.13703
SPTBN4	QV; NEDHND; SPTBN3; CMND; SPNB4	spectrin beta chain, non-erythrocytic 4	0.00353952	0.51874
ARPC5	p16-Arc; dJ127C7.3; ARC16	actin-related protein 2/3 complex subunit 5	0.0011191	2.06269
WASF1	WAVE1; WAVE; SCAR1; NEDALVS	wiskott-Aldrich syndrome protein family member 1	0.00403066	2.22456
WASHC5	KIAA0196; RTSC; SPG8; RTSC1	WASH complex subunit 5	0.000374382	0.55073
RABIF	MSS4; RASGFR3; RASGRF3	guanine nucleotide exchange factor MSS4	0.00189833	0.532146
RAC1	Rac-1; p21-Rac1; MIG5; TC-25; MRD48	ras-related C3 botulinum toxin substrate 1	0.000170209	1.87022
RALA	RAL	ras-related protein Ral-A	0.000218516	1.76276
RALB	-	ras-related protein Ral-B	0.00117173	1.79961
RANBP1	HTF9A	ran-specific GTPase-activating protein	1.06338e-05	1.79231
RANBP3	-	ran-binding protein 3	0.00116709	0.667284
NDEL1	NDE2; EOPA; NUDEL; MITAP1; NDE1L1	nuclear distribution protein nudE-like 1	0.00273454	0.363008
AGO2	CASC7; EIF2C2; LINC00980; Q10; PPD	protein argonaute-2	0.000116891	2.11955
IGFBPL1	IGFBPRP4; bA113O24.1; IGFBP-RP4	insulin-like growth factor-binding protein-like 1	0.000175245	1.8518
CADM4	Necl-4; synCAM4; TSLL2; NECL4; IGSF4C	cell adhesion molecule 4	1.58916e-05	2.66241
Neurotransmitters, receptors & electrochemical gradients
GRIP1	FRASRS3; GRIP	glutamate receptor-interacting protein 1	7.15097e-05	1.8584
INPP4A	INPP4; TVAS1	type I inositol 3,4-bisphosphate 4-phosphatase	6.26612e-08	0.15619
SLC25A22	EIEE3; DEE3; GC-1; NET44; GC1	mitochondrial glutamate carrier 1	0.000967872	1.62738
SLC41A3	SLC41A1-L2	solute carrier family 41 member 3	0.00203854	0.533024
SLC9A3R2	TKA-1; OCTS2; SIP1; NHERF2; NHE3RF2; NHERF-2; E3KARP; SIP-1	Na(+)/H(+) exchange regulatory cofactor NHE-RF2	1.32019e-05	2.0787
FXR2	FMR1L2; FXR2P	fragile X mental retardation syndrome-related protein 2	0.00629447	1.52838
FMR1	POF; FMRP; FRAXA; POF1	synaptic functional regulator FMR1	0.0040263	1.5919
ATP2A2	DAR; SERCA2; ATP2B; DD	sarcoplasmic/endoplasmic reticulum calcium ATPase 2	5.46648e-05	1.55621
ATP2B2	PMCA2; PMCA2a; PMCA2i	plasma membrane calcium-transporting ATPase 2	0.00413814	0.668758
ATP2B4	MXRA1; ATP2B2; PMCA4; PMCA4x; PMCA4b	plasma membrane calcium-transporting ATPase 4	7.17887e-09	9.41168
ATP6V0A1	ATP6N1A; VPP1; ATP6N1; a1; Stv1; Vph1	V-type proton ATPase 116 kDa subunit a	7.52357e-06	1.67872
Actin & microtubule dynamics
MAP1LC3B2	ATG8G	microtubule-associated proteins 1A/1B light chain 3 beta 2 precursor	0.0008074	1.52431
MAP1S	MAP8; VCY2IP-1; BPY2IP1; C19orf5; VCY2IP1	microtubule-associated protein 1S	1.49879e-06	0.36121
MAP2	-	microtubule-associated protein 2	0.0020056	1.64756
MAP2K4	JNKK; MEK4; SAPKK1; JNKK1; MAPKK4; MKK4; PRKMK4; SEK1; SKK1; SAPKK-1; SERK1	dual specificity mitogen-activated protein kinase kinase 4	0.00836816	1.51275
MAPRE3	RP3; EB3; EBF3-S; EBF3	microtubule-associated protein RP/EB family member 3	1.66302e-05	2.09716
WDR47	-	WD repeat-containing protein 47	0.000165874	1.64544
CORO2A	IR10; WDR2; CLIPINB	coronin-2A	0.00624717	1.80551
CORO2B	CLIPINC	coronin-2B	0.000426365	0.500804
PACSIN2	SDPII	protein kinase C and casein kinase substrate in neurons protein 2	0.00126701	1.92602
MTA2	MTA1L1; PID	metastasis-associated protein MTA2	0.00621332	0.514182
PAK1	PAKalpha; IDDMSSD; p65-PAK; alpha-PAK	serine/threonine-protein kinase PAK 1	0.000693694	2.04163
PAK2	PAK65; PAKgamma	serine/threonine-protein kinase PAK 2	0.00184962	1.58737
ACTR3B	ARP3BETA; ARP11	actin-related protein 3B	0.00130721	0.558962
AP3B1	HPS2; HPS; ADTB3; PE; ADTB3A	AP-3 complex subunit beta-1	0.000543487	2.28164
ARPC1A	SOP2Hs; HEL-S-307; SOP2L; HEL-68; Arc40	actin-related protein 2/3 complex subunit 1A	0.00067845	2.01834
KALRN	CHDS5; ARHGEF24; DUO; HAPIP; CHD5; DUET; TRAD	kalirin	0.000378328	1.93106
PFDN1	PDF; PFD1	prefoldin subunit 1	1.33644e-06	0.506519
PFDN4	PFD4; C1	prefoldin subunit 4	0.00135952	2.63637
PFDN6	KE-2; PFD6; H2-KE2; HKE2	prefoldin subunit 6	1.02523e-05	1.89355
TLN2	ILWEQ	talin-2	0.0060787	0.644284
Lysosome & proteosome
LAMP1	CD107a; LAMPA; LGP120	lysosome-associated membrane glycoprotein 1	0.00156376	1.56048
USP10	UBPO	ubiquitin carboxyl-terminal hydrolase 10	0.00363512	2.09066
USP15	UNPH4; UNPH-2	ubiquitin carboxyl-terminal hydrolase 15	0.00166941	0.634593
USP24	-	ubiquitin carboxyl-terminal hydrolase 24	0.00221383	1.66429
USP46	-	ubiquitin carboxyl-terminal hydrolase 46	3.35978e-05	2.64277
CBL	FRA11B; C-CBL; NSLL; RNF55; CBL2	E3 ubiquitin-protein ligase CBL	0.000885532	2.06823
KCMF1	ZZZ1; FIGC; PCMF; DEBT91	E3 ubiquitin-protein ligase KCMF1	0.00200947	0.443883
UBE3A	ANCR; AS; HPVE6A; E6-AP; EPVE6AP	ubiquitin-protein ligase E3A	0.00805547	0.365026
UBTD2	DCUBP	ubiquitin domain-containing protein 2	0.00034967	0.508428
UCHL5	UCH-L5; CGI-70; UCH37; INO80R	ubiquitin carboxyl-terminal hydrolase isozyme L5	0.000294526	0.567482
ZFP91	FKSG11; PZF; ZFP-91; DMS-8; ZNF757; DSM-8	E3 ubiquitin-protein ligase ZFP91	0.000467446	2.58657

## Sheet: 24h_tableSWATHMS
Proteins differentially regulated at 24 h - SWATH MS
Gene Symbol	Gene Synonyms	Name	P-value	Fold change
APP & Alzheimers disease related proteins
SH3KBP1	GIG10; HSB1; CIN85; AGMX2; HSB-1; IMD61; CD2BP3; MIG18	SH3 domain-containing kinase-binding protein 1	0.00704064	1.99392
APOE	AD2; APO-E; LPG; LDLCQ5; ApoE4	apolipoprotein E precursor	0.00873714	1.79144
CD200	MOX1, MOX2	OX-2 membrane glycoprotein	0.000161465	1.84209
PICALM	CALM; LAP; CLTH	phosphatidylinositol-binding clathrin assembly protein	0.00491245	0.604648
TFRC	TRFR; TFR; T9; TR; CD71; IMD46; TFR1; p90	transferrin receptor protein 1	0.000839065	1.92932
BLMH	BMH; BH	bleomycin hydrolase	0.000264217	0.611029
COPS5	MOV-34; CSN5; JAB1; SGN5	COP9 signalosome complex subunit 5	4.71435e-05	2.61262
FBXO2	FBX2; FBG1; Fbs1; NFB42; OCP1	F-box only protein 2	0.00300068	1.6567
PCSK1	PC1; SPC3; BMIQ12; NEC1; PC3	neuroendocrine convertase 1	0.00118167	2.10843
VPS26A	Hbeta58; HB58; PEP8A; VPS26	vacuolar protein sorting-associated protein 26A	0.00138919	1.93936
Synaptic vesicle
SYT11	sytXI; SYT12	synaptotagmin-11	1.77801e-05	1.79858
CLTA	LCA	clathrin light chain A	0.00260839	1.81326
RIMS1	CORD7; RIM; RIM1; RAB3IP2	regulating synaptic membrane exocytosis protein 1	5.52027e-05	2.15615
AP1G1	ADTG; CLAPG1	AP-1 complex subunit gamma-1	0.00354954	1.51628
RAB5A	RAB5	ras-related protein Rab-5A	0.000738617	1.51699
WDR7	TRAG	WD repeat-containing protein 7	0.00623815	1.78777
VAPA	hVAP-33; VAP33; VAMP-A; VAP-33; VAP-A	vesicle-associated membrane protein-associated protein A	1.89256	0.920342
SNX12	-	sorting nexin-12	0.00206855	4.31937
SNX2	TRG-9	sorting nexin-2	0.00271255	1.6895
Synaptogenesis
CBLN1	-	cerebellin-1 precursor	1.61133e-05	3.95641
NLGN2	-	neuroligin-2	0.00472029	0.627023
EXOC4	SEC8; Sec8p; SEC8L1	exocyst complex component 4	0.000983647	0.631325
CD47	IAP; MER6; OA3	leukocyte surface antigen CD47	0.0088129	1.6629
DLG4	SAP-90; MRD62; PSD95; SAP90	disks large homolog 4	0.00020767	0.563839
Neurite outgrowth & synapse regulation
AGO2	CASC7; EIF2C2; LINC00980; Q10; PPD	protein argonaute-2	6.91983e-05	1.97781
TWF2	A6RP; PTK9L; MSTP011; A6r	twinfilin-2	0.0019806	1.93606
ADD2	ADDB	beta-adducin	8.12771e-05	1.61126
NFASC	NEDCPMD; NRCAML; NF	neurofascin	0.000123778	1.65377
SPTBN4	QV; NEDHND; SPTBN3; CMND; SPNB4	spectrin beta chain, non-erythrocytic 4	0.000208497	0.33598
ARPC5	p16-Arc; dJ127C7.3; ARC16	actin-related protein 2/3 complex subunit 5	0.0023895	2.18871
ARPC1A	SOP2Hs; HEL-S-307; SOP2L; HEL-68; Arc40	actin-related protein 2/3 complex subunit 1A	0.0024966	1.88955
ARPC1B	p40-ARC; ARC41; IMD71; p41-ARC; PLTEID	actin-related protein 2/3 complex subunit 1B	0.00032177	6.24081
NDEL1	NDE2; EOPA; NUDEL; MITAP1; NDE1L1	nuclear distribution protein nudE-like 1	0.00933965	0.372523
WASF1	WAVE1; WAVE; SCAR1; NEDALVS	wiskott-Aldrich syndrome protein family member 1	0.000209472	2.5343
WASF3	SCAR3; WAVE3; Brush-1	wiskott-Aldrich syndrome protein family member 3	0.00140723	0.575543
WASHC5	KIAA0196; RTSC; SPG8; RTSC1	WASH complex subunit 5	0.00574022	0.525633
RAC1	Rac-1; p21-Rac1; MIG5; TC-25; MRD48	ras-related C3 botulinum toxin substrate 1	2.65346e-05	2.09697
RAC3	-	ras-related C3 botulinum toxin substrate 3	8.36075e-06	1.65988
RALA	RAL	ras-related protein Ral-A	1.27576e-05	1.85991
RALB	-	ras-related protein Ral-B	5.68704e-06	1.89346
RANBP1	HTF9A	ran-specific GTPase-activating protein	4.60608e-05	1.71294
RANBP3	-	ran-binding protein 3 isoform RANBP3-b	0.00138846	0.623629
RANBP9	BPM-L; RanBP7; BPM90; RANBPM	ran-binding protein 9	0.00433284	0.570511
IGFBPL1	IGFBPRP4; bA113O24.1; IGFBP-RP4	insulin-like growth factor-binding protein-like 1	1.94626e-05	2.77299
PTPRS	R-PTP-sigma; PTPSIGMA; R-PTP-S	receptor-type tyrosine-protein phosphatase S	0.00985649	2.01302
Neurotransmitters, receptors & electrochemical gradients
SRI	V19; CP22; SCN; CP-22	sorcin	0.00594334	1.72213
GABBR1	GABABR1; GB1; GPRC3A; GABBR1-3	gamma-aminobutyric acid type B receptor subunit 1	0.00386054	2.33133
KCTD8	-	BTB/POZ domain-containing protein KCTD8	0.00262978	0.582946
GRIP1	FRASRS3; GRIP	glutamate receptor-interacting protein 1	0.000893148	2.12832
GRIPAP1	-	GRIP1-associated protein 1	0.00129265	1.59883
FMR1	POF; FMRP; FRAXA; POF1	synaptic functional regulator FMR1	7.84054e-05	2.15698
FXR1	FXR1P; MYORIBF; MYOPMIL	fragile X mental retardation syndrome-related protein 1	2.94743e-05	1.70824
FXR2	FMR1L2; FXR2P	fragile X mental retardation syndrome-related protein 2	0.000345575	1.84863
SLC17A6	VGLUT2; DNPI	vesicular glutamate transporter 2	6.14904e-05	2.82075
SLC25A22	EIEE3; DEE3; GC-1; NET44; GC1	mitochondrial glutamate carrier 1	0.00106653	1.82495
SLC41A3	SLC41A1-L2	solute carrier family 41 member 3	0.00942994	0.65749
SLC6A17	MRT48; NTT4	sodium-dependent neutral amino acid transporter SLC6A17	0.00714097	0.253513
ATP1A1	HOMGSMR2; CMT2DD	sodium/potassium-transporting ATPase subunit alpha-1	0.000202871	1.49812
ATP1A3	CAPOS; RDP; DYT12; AHC2; ATP1A1	sodium/potassium-transporting ATPase subunit alpha-3	0.000139301	1.56072
ATP2A2	DAR; SERCA2; ATP2B; DD	sarcoplasmic/endoplasmic reticulum calcium ATPase 2	0.0025094	1.52013
ATP2B4	MXRA1; ATP2B2; PMCA4; PMCA4x; PMCA4b	plasma membrane calcium-transporting ATPase 4	2.17215e-06	9.62597
ATP6V0A1	ATP6N1A; VPP1; ATP6N1; a1; Stv1; Vph1	V-type proton ATPase 116 kDa subunit a	0.00107399	1.58812
Actin & microtublule dynamics
TUBB4A	beta-5; DYT4; TUBB4	tubulin beta-4A chain	0.000838153	0.663383
TUBB4B	LCAEOD; TUBB2C; TUBB2; Beta2	tubulin beta-4B chain	3.43493e-05	0.630706
MAP1S	MAP8; VCY2IP-1; BPY2IP1; C19orf5; VCY2IP1	microtubule-associated protein 1S	0.0017382	0.577919
MAP2	-	microtubule-associated protein 2	0.00018855	2.00401
MAPRE3	RP3; EB3; EBF3-S; EBF3	microtubule-associated protein RP/EB family member 3	2.13934e-05	1.98328
STMN3	SCLIP	stathmin-3	0.00806182	1.69748
WDR47	-	WD repeat-containing protein 47	0.00144307	1.91836
CORO1A	HCORO1; p57; CLIPINA; CLABP; TACO; IMD8	coronin-1A	0.00149478	0.607334
CORO1B	CORONIN-2	coronin-1B	0.00821583	1.58207
CORO2A	IR10; WDR2; CLIPINB	coronin-2A	0.000757393	2.7136
CORO2B	CLIPINC	coronin-2B	0.00153075	0.495967
PAK1	PAKalpha; IDDMSSD; p65-PAK; alpha-PAK	serine/threonine-protein kinase PAK 1	0.000917059	2.19195
TNIK	MRT54	TRAF2 and NCK-interacting protein kinase	0.00985556	0.579568
PFDN1	PDF; PFD1	prefoldin subunit 1	0.00155064	0.548439
PFDN4	PFD4; C1	prefoldin subunit 4	1.05527e-05	2.99021
PFDN6	KE-2; PFD6; H2-KE2; HKE2	prefoldin subunit 6	6.14054e-05	1.65412
ACTR3B	ARP3BETA; ARP11	actin-related protein 3B	0.00117788	0.573729
ARPC1A	SOP2Hs; HEL-S-307; SOP2L; HEL-68; Arc40	actin-related protein 2/3 complex subunit 1A	0.0024966	1.88955
ARPC1B	p40-ARC; ARC41; IMD71; p41-ARC; PLTEID	actin-related protein 2/3 complex subunit 1B	0.00032177	6.24081
ARPC5	p16-Arc; dJ127C7.3; ARC16	actin-related protein 2/3 complex subunit 5	0.0023895	2.18871
KALRN	CHDS5; ARHGEF24; DUO; HAPIP; CHD5; DUET; TRAD	kalirin isoform 4	0.00154022	1.91258
Proteosome & lysosome
LAMP1	CD107a; LAMPA; LGP120	lysosome-associated membrane glycoprotein 1	0.00412012	1.5925
LAMTOR1	Ragulator1; PDRO; C11orf59; p18; p27RF-Rho	ragulator complex protein LAMTOR1	0.000991882	4.1816
UBQLN1	PLIC-1; UBQN; DA41; DSK2; XDRP1	ubiquilin-1	0.000346847	2.10565
UBQLN2	DSK2; HRIHFB2157; PLIC2; CHAP1; ALS15; N4BP4	ubiquilin-2	0.000216533	1.73056
USP10	UBPO	ubiquitin carboxyl-terminal hydrolase 10	0.00188012	1.80722
USP24	-	ubiquitin carboxyl-terminal hydrolase 24	0.0094237	1.77396
ZFP91	FKSG11; PZF; ZFP-91; DMS-8; ZNF757; DSM-8	E3 ubiquitin-protein ligase ZFP91	0.00137658	2.22852
UBTD2	DCUBP	ubiquitin domain-containing protein 2	0.000406417	0.281172
UBE2L3	E2-F1; L-UBC; UBCH7; UbcM4	ubiquitin-conjugating enzyme E2 L3	0.000596024	0.669779
ZFP91	FKSG11; PZF; ZFP-91; DMS-8; ZNF757; DSM-8	E3 ubiquitin-protein ligase ZFP91	0.00137658	2.22852
							0.853774
							0.826973
